# Supplementary material for: Induction of endogenous retroelements as a potential mechanism for mouse-specific drug-induced carcinogenicity
Source: PLoS One. 2017 May 4;12(5):e0176768. doi: 10.1371/journal.pone.0176768 (PMC5417610; doi:10.1371/journal.pone.0176768)
Supplement: S2 Excel File — IPA pathway enrichment and upstream analysis of gene expression. Analyses were performed on differentially expressed genes in the untreated C3H/HeJ versus the untreated C57BL/6 strains. (XLS) [file pone.0176768.s002.xls]

## Sheet: Canonical Pathways
© 2000-2015 QIAGEN. All rights reserved.		Untreated C57BL/6 versus untreated C3H/HeJ
Ingenuity Canonical Pathways	-log(p-value)	Ratio	z-score	Molecules
Leukocyte Extravasation Signaling	6.18	0.146	4.690	RAC2,JAM2,PIK3R5,MAPK13,CLDN6,CYBB,ITGA4,VCAM1,PIK3C2A,ARHGAP4,GNAI1,THY1,ITGAL,SELPLG,MMP27,BTK,ITGB2,NCF1,WIPF1,CDH5,RASGRP1,PLCG2,NCF2,PIK3R6,CD44,VAV1,PRKCH,PIK3CD,PRKCB
Role of Pattern Recognition Receptors in Recognition of Bacteria and Viruses	6.07	0.173	4.123	NLRP3,PIK3C2A,OAS2,TLR8,PIK3R5,C1QC,C1QB,OAS3,TLR4,TICAM1,PLCG2,SYK,TLR1,TLR7,PIK3R6,IL1B,CLEC6A,PRKCH,PIK3CD,C3AR1,NLRC4,PRKCB
PI3K Signaling in B Lymphocytes	6.01	0.172	NaN	PLCB2,CHP1,CD79A,ATF6,PLCL2,INPP5D,BTK,PTPRC,PLCD3,TLR4,DAPP1,CD180,SYK,PLCG2,FOXO3,ITPR3,VAV1,PIK3CD,PLEKHA2,Irs3,CAMK2B,PRKCB
p70S6K Signaling	5.96	0.176	4.146	PLCB2,IL2RG,PIK3C2A,F2R,PIK3R5,GNAI1,CD79A,PLCL2,PLD1,BTK,PLCD3,F2RL1,SYK,MAPT,PLCG2,PPP2R2B,PIK3R6,PRKCH,PIK3CD,AGT,PRKCB
Natural Killer Cell Signaling	5.92	0.182	NaN	RAC2,PIK3C2A,LAIR1,TYROBP,KLRD1,FCGR2A,KLRB1,PIK3R5,INPP5D,CD300A,PAK1,SYK,PLCG2,PIK3R6,VAV1,PRKCH,PIK3CD,LCP2,KLRC1,PRKCB
phagosome formation	5.85	0.18	NaN	PLCB2,PIK3C2A,FCGR2A,PIK3R5,TLR8,RHOJ,PLCL2,FCGR1A,INPP5D,PLCD3,TLR4,SYK,PLCG2,TLR1,TLR7,PIK3R6,PRKCH,PIK3CD,ITGA4,PRKCB
Fcγ Receptor-mediated Phagocytosis in Macrophages and Monocytes	5.8	0.194	4.243	GAB2,RAC2,FCGR2A,FYB,FCGR1A,INPP5D,PLD1,PLD4,MYO5A,PAK1,NCF1,SYK,HCK,VAV1,PRKCH,FGR,LCP2,PRKCB
Endothelin-1 Signaling	4.86	0.14	3.962	PLCB2,PIK3C2A,EDNRB,ADCY4,PTGS1,PIK3R5,GNAI1,PLCL2,MAPK13,NOS3,PLA2G7,PLD1,PLD4,PLA2G4A,PLCD3,EDN1,PLCG2,CASP2,ITPR3,PIK3R6,PRKCH,PIK3CD,ADCY7,PRKCB
iCOS-iCOSL Signaling in T Helper Cells	4.84	0.167	3.051	GAB2,IL2RG,PIK3C2A,CHP1,PIK3R5,HLA-DQB1,INPP5D,PTPRC,HLA-DMB,ITPR3,PIK3R6,VAV1,PIK3CD,PLEKHA2,LCP2,HLA-DRB5,IL2RB,CAMK2B
TREM1 Signaling	4.46	0.187	3.742	Naip1 (includes others),NLRP3,TYROBP,TLR8,CD83,TLR4,CCL2,NLRP12,PLCG2,TLR1,TLR7,IL1B,CD86,NLRC4
B Cell Receptor Signaling	4.23	0.131	NaN	MAP3K15,GAB2,RAC2,PIK3C2A,APBB1IP,FCGR2A,PIK3R5,CD79A,MAPK13,INPP5D,BTK,PTPRC,EBF1,FOXO1,DAPP1,SYK,PLCG2,CD22,PIK3R6,VAV1,PIK3CD,CAMK2B,PRKCB
Crosstalk between Dendritic Cells and Natural Killer Cells	4.2	0.169	NaN	IL2RG,TYROBP,HLA-A,KLRD1,CD83,ITGAL,TLR4,MICB,TREM2,TLR7,CD86,HLA-F,HLA-DRB5,IL2RB,CAMK2B
Dendritic Cell Maturation	4.11	0.128	NaN	PLCB2,PIK3C2A,TYROBP,TNFRSF1A,FCGR2A,HLA-A,PIK3R5,CD83,PLCL2,MAPK13,HLA-DQB1,FCGR1A,STAT4,TLR4,PLCD3,PLCG2,TREM2,HLA-DMB,PIK3R6,CD86,IL1B,PIK3CD,HLA-DRB5
Role of NFAT in Cardiac Hypertrophy	4.11	0.128	3.962	HDAC9,PLCB2,PIK3C2A,ADCY4,CHP1,HDAC1,GNG2,PIK3R5,GNAI1,PLCL2,MAPK13,TGFBR2,PLCD3,PLCG2,ITPR3,IGF1R,PIK3R6,PRKCH,PIK3CD,SLC8A1,ADCY7,CAMK2B,PRKCB
Granulocyte Adhesion and Diapedesis	3.75	0.124	NaN	VCAM1,TNFRSF1A,FPR2,GNAI1,CCL24,THY1,SDC3,CLDN6,ITGAL,FPR1,SELPLG,CXCL10,MMP27,ITGB2,CDH5,CCL2,CXCL13,CCL28,IL1B,Ccl6,CCL19,ITGA4
fMLP Signaling in Neutrophils	3.75	0.148	3.742	PLCB2,PIK3C2A,GNG2,CHP1,GNAI1,PIK3R5,FPR2,FPR1,NCF1,NCF2,ITPR3,CYBB,PIK3R6,PRKCH,PIK3CD,PRKCB
Virus Entry via Endocytic Pathways	3.63	0.157	NaN	RAC2,PIK3C2A,HLA-A,PIK3R5,ITGB8,ITGAL,ITGB2,FLNA,PLCG2,PIK3R6,PIK3CD,PRKCH,PRKCB,ITGA4
FcγRIIB Signaling in B Lymphocytes	3.62	0.22	2.333	BTK,PIK3C2A,PLCG2,SYK,PIK3R6,PIK3R5,CD79A,PIK3CD,INPP5D
B Cell Development	3.49	0.235	NaN	IL7R,PTPRC,HLA-DMB,CD86,DNTT,CD79A,HLA-DQB1,HLA-DRB5
Phospholipase C Signaling	3.38	0.109	4.359	PLCB2,ADCY4,AHNAK,ARHGEF2,MYL12B,RALGDS,ITGA4,HDAC9,FCGR2A,CHP1,HDAC1,GNG2,RHOJ,CD79A,PLD1,PLD4,BTK,PLA2G4A,SYK,PLCG2,ARHGEF16,ITPR3,PRKCH,ADCY7,LCP2,PRKCB
Leptin Signaling in Obesity	3.31	0.162	NaN	PLCD3,PLCB2,FOXO1,PIK3C2A,PLCG2,ADCY4,PIK3R6,PIK3R5,PIK3CD,PLCL2,ADCY7,GHRL
CD28 Signaling in T Helper Cells	3.3	0.136	3.606	PIK3C2A,CHP1,PIK3R5,HLA-DQB1,PTPRC,PAK1,CARD11,SYK,ITPR3,HLA-DMB,PIK3R6,CD86,VAV1,PIK3CD,LCP2,HLA-DRB5
PKCθ Signaling in T Lymphocytes	3.3	0.136	NaN	MAP3K15,RAC2,PIK3C2A,CHP1,PIK3R5,HLA-DQB1,CARD11,PLCG2,HLA-DMB,PIK3R6,CD86,VAV1,PIK3CD,LCP2,HLA-DRB5,CAMK2B
Thrombin Signaling	3.28	0.115	3.710	PLCB2,PIK3C2A,F2R,ADCY4,GNG2,GNAI1,PIK3R5,RHOJ,PLCL2,MAPK13,PLCD3,PLCG2,ARHGEF16,ITPR3,PIK3R6,ARHGEF2,PRKCH,PIK3CD,ADCY7,MYL12B,CAMK2B,PRKCB
MSP-RON Signaling Pathway	3.22	0.196	NaN	ITGB2,TLR4,F12,KLK3,CCL2,PIK3C2A,PIK3R6,PIK3R5,PIK3CD
Fc Epsilon RI Signaling	3.2	0.138	3.357	RAC2,PIK3C2A,PIK3R5,MAPK13,INPP5D,BTK,PLA2G4A,PLCG2,SYK,PIK3R6,VAV1,PIK3CD,PRKCH,LCP2,PRKCB
UVA-Induced MAPK Signaling	3.14	0.148	3.606	PLCB2,PIK3C2A,PIK3R5,PARP8,PLCL2,MAPK13,PARP9,PLCD3,TNKS,PLCG2,PIK3R6,PIK3CD,PARP11
Role of NFAT in Regulation of the Immune Response	3.12	0.117	3.873	PLCB2,PIK3C2A,FCGR2A,CHP1,GNG2,GNAI1,PIK3R5,CD79A,HLA-DQB1,FCGR1A,BTK,SYK,PLCG2,ITPR3,HLA-DMB,PIK3R6,CD86,PIK3CD,LCP2,HLA-DRB5
Chondroitin Sulfate Degradation (Metazoa)	3.1	0.333	NaN	CD44,Spam1,SPAM1,ARSB,HYAL4
Macropinocytosis Signaling	3.07	0.162	3.000	ITGB2,PAK1,PIK3C2A,PLCG2,PIK3R6,PIK3R5,PRKCH,PIK3CD,ITGB8,CSF1R,PRKCB
Reelin Signaling in Neurons	3.05	0.152	NaN	ITGB2,PIK3C2A,MAPT,ARHGEF16,PIK3R6,HCK,PIK3R5,ARHGEF2,PIK3CD,ITGAL,FGR,ITGA4
Communication between Innate and Adaptive Immune Cells	3	0.143	NaN	HLA-A,TLR8,CD83,CD8B,CXCL10,TLR4,TLR1,TLR7,CD86,IL1B,HLA-F,TNFSF13B,HLA-DRB5
IL-3 Signaling	2.91	0.155	NaN	GAB2,PAK1,FOXO1,PIK3C2A,CHP1,PIK3R6,PIK3R5,PRKCH,PIK3CD,INPP5D,PRKCB
Role of Macrophages, Fibroblasts and Endothelial Cells in Rheumatoid Arthritis	2.91	0.0973	NaN	PLCB2,FRZB,PIK3R5,TLR8,VEGFB,FCGR1A,PLCD3,F2RL1,CCL2,TLR1,TLR7,TNFSF13B,CAMK2B,TRAF1,VCAM1,PIK3C2A,WNT9B,TNFRSF1A,CHP1,PLCL2,CEBPE,TLR4,PLCG2,PIK3R6,IL1B,PRKCH,PIK3CD,IRAK4,PRKCB
14-3-3-mediated Signaling	2.88	0.128	NaN	PLCB2,PIK3C2A,TNFRSF1A,PIK3R5,PLCL2,TUBB,PLCD3,FOXO1,PLCG2,MAPT,TSC2,PIK3R6,PRKCH,PIK3CD,PRKCB
GPCR-Mediated Nutrient Sensing in Enteroendocrine Cells	2.81	0.143	NaN	PLCD3,PLCB2,GPBAR1,PLCG2,ADCY4,GNG2,ITPR3,GNAI1,PRKCH,PLCL2,ADCY7,PRKCB
P2Y Purigenic Receptor Signaling Pathway	2.8	0.126	2.840	PLCB2,PIK3C2A,ADCY4,GNG2,GNAI1,PIK3R5,PLCL2,PLCD3,PLCG2,PIK3R6,P2RY12,PRKCH,PIK3CD,ADCY7,PRKCB
Tec Kinase Signaling	2.74	0.114	4.000	PIK3C2A,GNG2,GNAI1,PIK3R5,RHOJ,STAT4,BTK,TLR4,PAK1,PLCG2,PIK3R6,HCK,VAV1,PRKCH,PIK3CD,FGR,ITGA4,PRKCB
Renin-Angiotensin Signaling	2.73	0.128	3.464	PIK3C2A,ADCY4,PIK3R5,MAPK13,PAK1,CCL2,PLCG2,ITPR3,PIK3R6,PIK3CD,PRKCH,ADCY7,PRKCB,AGT
IL-8 Signaling	2.73	0.109	4.025	RAC2,VCAM1,PLCB2,PIK3C2A,GNG2,GNAI1,PIK3R5,VEGFB,RHOJ,PLD1,PLD4,ITGB2,NCF2,CYBB,PIK3R6,PRKCH,PIK3CD,IRAK4,MYL12B,PRKCB
Unfolded protein response	2.7	0.167	NaN	PPARG,HSPA8,SYVN1,P4HB,ATF6,DNAJB9,HSPA5,EIF2AK3,CEBPE
Gαq Signaling	2.69	0.116	3.153	PLCB2,RGS2,PIK3C2A,CHP1,GNG2,PIK3R5,RHOJ,PLD1,PLD4,BTK,GYS1,PLCG2,ITPR3,PIK3R6,PRKCH,PIK3CD,PRKCB
NF-κB Signaling	2.67	0.11	4.359	PIK3C2A,TNFRSF1A,HDAC1,TLR8,PIK3R5,TNFRSF11A,TGFBR2,TLR4,CARD11,PLCG2,TLR1,TLR7,IGF1R,PIK3R6,IL1B,PIK3CD,TNFSF13B,IRAK4,PRKCB
HER-2 Signaling in Breast Cancer	2.67	0.145	NaN	ITGB2,FOXO1,PIK3C2A,TSC2,PIK3R6,PIK3R5,PARD6G,PRKCH,PIK3CD,ITGB8,PRKCB
CTLA4 Signaling in Cytotoxic T Lymphocytes	2.64	0.136	NaN	AP1M2,PIK3C2A,HLA-A,SYK,AP1S2,PPP2R2B,PIK3R6,PIK3R5,CD86,PIK3CD,CD8B,LCP2
Altered T Cell and B Cell Signaling in Rheumatoid Arthritis	2.64	0.136	NaN	TLR4,CXCL13,TLR1,HLA-DMB,TLR8,TLR7,CD86,IL1B,CD79A,HLA-DQB1,HLA-DRB5,TNFSF13B
IL-15 Signaling	2.62	0.152	NaN	IL2RG,VCAM1,PIK3C2A,SYK,PIK3R6,PIK3R5,PIK3CD,MAPK13,AXL,IL2RB
Aldosterone Signaling in Epithelial Cells	2.53	0.112	NaN	PLCB2,PIK3C2A,PIK3R5,PLCL2,DNAJB9,HSPA5,HSPA12A,HSPA8,PLCD3,HSPA12B,PLCG2,ITPR3,PIK3R6,PRKCH,PIK3CD,DNAJB5,PRKCB
Phospholipases	2.48	0.155	NaN	PLD4,PLCD3,PLA2G4A,PLCB2,PLCG2,PLCL2,PLA1A,PLA2G7,PLD1
Production of Nitric Oxide and Reactive Oxygen Species in Macrophages	2.48	0.106	3.300	MAP3K15,PIK3C2A,TNFRSF1A,PIK3R5,RHOJ,ARG2,MAPK13,SPI1,TLR4,NCF1,LYZ,PLCG2,PPP2R2B,NCF2,PIK3R6,CYBB,PRKCH,PIK3CD,PRKCB
Ephrin A Signaling	2.46	0.167	NaN	PAK1,PIK3C2A,PIK3R6,PIK3R5,VAV1,EPHA4,PIK3CD,EPHA3
Gap Junction Signaling	2.44	0.11	NaN	PLCB2,BGLAP,PIK3C2A,ADCY4,GNAI1,PIK3R5,PLCL2,TUBB,PLCD3,PLCG2,ITPR3,PIK3R6,PRKCH,PIK3CD,NPR2,ADCY7,PRKCB
CCR3 Signaling in Eosinophils	2.44	0.12	NaN	PLCB2,PIK3C2A,GNG2,GNAI1,PIK3R5,CCL24,MAPK13,PLA2G4A,PAK1,ITPR3,PIK3R6,PRKCH,PIK3CD,PRKCB
Molecular Mechanisms of Cancer	2.42	0.0877	NaN	RAC2,GAB2,Naip1 (includes others),PLCB2,ADCY4,PIK3R5,MAPK13,CHEK1,TGFBR2,LAMTOR3,PAK1,BID,ARHGEF2,RALGDS,ITGA4,CAMK2B,CDC25C,PIK3C2A,WNT9B,GNAI1,RHOJ,FOXO1,ARHGEF16,RASGRP1,E2F1,PIK3R6,RBPJ,PRKCH,PIK3CD,BMP6,ADCY7,PRKCB
Cardiac Hypertrophy Signaling	2.41	0.0987	3.838	MAP3K15,PLCB2,PIK3C2A,MAPKAPK3,ADCY4,CHP1,GNG2,PIK3R5,GNAI1,RHOJ,ATF6,MAPK13,PLCL2,CACNA1A,TGFBR2,PLCD3,PLCG2,IGF1R,PIK3R6,PIK3CD,ADCY7,MYL12B
Docosahexaenoic Acid (DHA) Signaling	2.4	0.179	NaN	FOXO1,PIK3C2A,PIK3R6,PIK3R5,BID,IL1B,PIK3CD
CREB Signaling in Neurons	2.36	0.105	3.873	PLCB2,PIK3C2A,ADCY4,GNG2,GNAI1,PIK3R5,PLCL2,PLCD3,GTF2B,POLR2A,PLCG2,ITPR3,PIK3R6,PRKCH,PIK3CD,ADCY7,CAMK2B,PRKCB
NF-κB Activation by Viruses	2.3	0.137	3.000	ITGB2,CCR5,PIK3C2A,PIK3R6,PIK3R5,PRKCH,PIK3CD,ITGAL,ITGA4,PRKCB
Sphingosine-1-phosphate Signaling	2.29	0.119	2.309	PLCD3,PLCB2,PIK3C2A,CASP2,PLCG2,ADCY4,PIK3R6,PIK3R5,GNAI1,PIK3CD,RHOJ,PLCL2,ADCY7
Superpathway of Citrulline Metabolism	2.29	0.286	NaN	GLS,ARG2,ALDH18A1,NOS3
T Cell Receptor Signaling	2.28	0.124	NaN	PTPRC,BTK,SHB,PIK3C2A,CARD11,RASGRP1,PIK3R6,PIK3R5,VAV1,PIK3CD,CD8B,LCP2
Toll-like Receptor Signaling	2.26	0.135	2.646	TLR4,LY96,TICAM1,TLR1,TLR8,TLR7,IL1B,MAPK13,IRAK4,TRAF1
p53 Signaling	2.25	0.122	-1.000	HDAC9,TP53INP1,PIK3C2A,PPP1R13B,E2F1,HDAC1,PIK3R6,PIK3R5,PIK3CD,DRAM1,CHEK1,SERPINE2
ErbB Signaling	2.25	0.128	NaN	PAK1,FOXO1,PIK3C2A,PLCG2,ERBB4,PIK3R6,PIK3R5,PRKCH,PIK3CD,MAPK13,PRKCB
Role of JAK1 and JAK3 in γc Cytokine Signaling	2.24	0.143	NaN	IL7R,IL2RG,PIK3C2A,SYK,PIK3R6,PIK3R5,PIK3CD,Irs3,IL2RB
Breast Cancer Regulation by Stathmin1	2.2	0.0995	NaN	PLCB2,PIK3C2A,ADCY4,GNG2,GNAI1,PIK3R5,TUBB,PAK1,ARHGEF16,ITPR3,E2F1,PPP2R2B,PIK3R6,ARHGEF2,PRKCH,PIK3CD,ADCY7,PRKCB,CAMK2B
Neuropathic Pain Signaling In Dorsal Horn Neurons	2.18	0.12	3.464	PLCD3,PLCB2,PIK3C2A,PLCG2,ITPR3,PIK3R6,PIK3R5,PRKCH,PIK3CD,PLCL2,CAMK2B,PRKCB
Nitric Oxide Signaling in the Cardiovascular System	2.18	0.12	2.111	PIK3C2A,ITPR3,PDE1B,PIK3R6,PIK3R5,VEGFB,ARG2,PRKCH,PIK3CD,NOS3,CACNA1A,PRKCB
VEGF Family Ligand-Receptor Interactions	2.17	0.132	2.530	PLA2G4A,PIK3C2A,PLCG2,PIK3R6,PIK3R5,VEGFB,PRKCH,PIK3CD,NOS3,PRKCB
Citrulline Biosynthesis	2.17	0.375	NaN	GLS,ARG2,ALDH18A1
Thrombopoietin Signaling	2.09	0.145	2.828	GAB2,PIK3C2A,PLCG2,PIK3R6,PIK3R5,PRKCH,PIK3CD,PRKCB
Dermatan Sulfate Degradation (Metazoa)	2.07	0.25	NaN	CD44,Spam1,SPAM1,HYAL4
Gα12/13 Signaling	2.04	0.111	1.387	BTK,CDH5,F2RL1,PIK3C2A,F2R,CDH3,PIK3R6,PIK3R5,PIK3CD,VAV1,CDH15,CDH13,MYL12B
Integrin Signaling	1.97	0.0945	3.638	RAC2,TSPAN5,PIK3C2A,PIK3R5,RHOJ,ITGB8,ITGAL,PARVB,ITGB2,PAK1,WIPF1,ITGA9,PLCG2,PIK3R6,ZYX,PIK3CD,MYL12B,CAPN3,ITGA4
Glioblastoma Multiforme Signaling	1.97	0.103	2.673	PLCB2,PIK3C2A,WNT9B,PIK3R5,RHOJ,PLCL2,PLCD3,FOXO1,PLCG2,E2F1,TSC2,ITPR3,IGF1R,PIK3R6,PIK3CD
Dopamine-DARPP32 Feedback in cAMP Signaling	1.93	0.0994	1.291	PLCB2,PPP1R1B,ADCY4,CHP1,KCNJ16,GNAI1,PLCL2,CACNA1A,PLCD3,PLCG2,ITPR3,PPP2R2B,KCNJ9,PRKCH,ADCY7,PRKCB
Complement System	1.9	0.162	NaN	C4A/C4B,ITGB2,CD59,C1QC,C1QB,C3AR1
T Helper Cell Differentiation	1.9	0.127	NaN	STAT4,TGFBR2,IL2RG,TNFRSF1A,HLA-DMB,IL10RA,CD86,HLA-DQB1,HLA-DRB5
Chemokine Signaling	1.9	0.127	3.000	PLCB2,CCR5,CCL2,PLCG2,GNAI1,CCL24,MAPK13,CAMK2B,PRKCB
GPCR-Mediated Integration of Enteroendocrine Signaling Exemplified by an L Cell	1.9	0.127	NaN	PLCD3,PLCB2,GAL,PLCG2,ADCY4,ITPR3,GNAI1,PLCL2,ADCY7
Graft-versus-Host Disease Signaling	1.9	0.146	NaN	HLA-A,HLA-DMB,CD86,IL1B,HLA-DQB1,HLA-F,HLA-DRB5
ErbB4 Signaling	1.87	0.133	2.828	PIK3C2A,PLCG2,ERBB4,PIK3R6,PIK3R5,PRKCH,PIK3CD,PRKCB
Amyotrophic Lateral Sclerosis Signaling	1.83	0.112	NaN	PAK1,Naip1 (includes others),PIK3C2A,PIK3R6,PIK3R5,VEGFB,SLC1A2,BID,PIK3CD,CACNA1A,CAPN3
LPS-stimulated MAPK Signaling	1.83	0.123	3.000	TLR4,PAK1,PIK3C2A,PIK3R6,PIK3R5,PRKCH,PIK3CD,MAPK13,PRKCB
CXCR4 Signaling	1.82	0.0987	2.840	PAK1,PLCB2,PIK3C2A,ADCY4,ITPR3,GNG2,PIK3R6,PIK3R5,GNAI1,PRKCH,PIK3CD,RHOJ,ADCY7,MYL12B,PRKCB
Arsenate Detoxification I (Glutaredoxin)	1.8	0.5	NaN	GLRX2,AS3MT
Geranylgeranyldiphosphate Biosynthesis	1.8	0.5	NaN	FNTB,GGPS1
Telomerase Signaling	1.8	0.111	2.121	HDAC9,ELF4,IL2RG,PIK3C2A,E2F1,PPP2R2B,HDAC1,PIK3R6,PIK3R5,PIK3CD,IL2RB
Superpathway of Inositol Phosphate Compounds	1.8	0.0923	NaN	PLCB2,CDC25C,PIK3C2A,PTPN23,PPP1R1B,PIK3R5,UBLCP1,INPP5D,PTPRC,PLD4,PLCD3,TNS3,PLCG2,PPP1R13B,PPM1H,DUSP23,PIK3R6,PIK3CD
GM-CSF Signaling	1.79	0.129	2.646	PIK3C2A,CSF2RA,PIK3R6,HCK,PIK3R5,PIK3CD,CAMK2B,PRKCB
α-Adrenergic Signaling	1.78	0.115	2.828	GYS1,PLCG2,ADCY4,GNG2,ITPR3,GNAI1,PRKCH,SLC8A1,ADCY7,PRKCB
Hepatic Fibrosis / Hepatic Stellate Cell Activation	1.75	0.0929	NaN	CCR5,VCAM1,LHX2,EDNRB,TNFRSF1A,VEGFB,BAMBI,TGFBR2,COL16A1,TLR4,LY96,CCL2,EDN1,IL10RA,IGF1R,IL1B,AGT
Paxillin Signaling	1.74	0.109	2.646	ITGB2,PAK1,PIK3C2A,ITGA9,PIK3R6,PIK3R5,PIK3CD,MAPK13,ITGB8,ITGAL,ITGA4
Synaptic Long Term Depression	1.73	0.0986	3.051	PLCB2,GNAI1,PLCL2,NOS3,PLA2G7,PLCD3,PLA2G4A,PLCG2,PPP2R2B,ITPR3,IGF1R,PRKCH,NPR2,PRKCB
eNOS Signaling	1.73	0.0986	1.941	HSPA8,PIK3C2A,PLCG2,ADCY4,ITPR3,PIK3R6,PIK3R5,VEGFB,PRKCH,PIK3CD,HSPA5,NOS3,ADCY7,PRKCB
IL-4 Signaling	1.72	0.118	NaN	IL2RG,PIK3C2A,HLA-DMB,PIK3R6,PIK3R5,PIK3CD,HLA-DQB1,HLA-DRB5,INPP5D
Calcium-induced T Lymphocyte Apoptosis	1.71	0.125	2.000	HDAC1,ITPR3,HLA-DMB,CHP1,PRKCH,HLA-DQB1,HLA-DRB5,PRKCB
Hereditary Breast Cancer Signaling	1.71	0.101	NaN	HDAC9,CDC25C,POLR2A,PIK3C2A,DPF1,H2AFX,E2F1,HDAC1,PIK3R6,PIK3R5,PIK3CD,FANCA,CHEK1
Role of p14/p19ARF in Tumor Suppression	1.71	0.167	-2.236	PIK3C2A,E2F1,PIK3R6,PIK3R5,PIK3CD
UVB-Induced MAPK Signaling	1.67	0.132	2.646	PIK3C2A,PIK3R6,PIK3R5,PRKCH,PIK3CD,MAPK13,PRKCB
IL-2 Signaling	1.67	0.132	2.646	IL2RG,PIK3C2A,SYK,PIK3R6,PIK3R5,PIK3CD,IL2RB
Rac Signaling	1.66	0.106	3.317	ABI2,PAK1,PIK3C2A,NCF2,PIK3R6,CD44,PIK3R5,CYBB,PIK3CD,PLD1,ITGA4
Pyrimidine Ribonucleotides De Novo Biosynthesis	1.65	0.161	NaN	CMPK2,NME5,ENTPD1,CAD,ENTPD7
HGF Signaling	1.63	0.105	3.162	MAP3K15,ELF4,PAK1,PIK3C2A,PLCG2,PIK3R6,PIK3R5,PRKCH,PIK3CD,ITGA4,PRKCB
Agranulocyte Adhesion and Diapedesis	1.63	0.0899	NaN	VCAM1,TNFRSF1A,GNAI1,CCL24,CLDN6,SELPLG,MMP27,CXCL10,ITGB2,CCL2,CDH5,CXCL13,CCL28,IL1B,Ccl6,CCL19,ITGA4
VEGF Signaling	1.62	0.109	1.414	FOXO1,PIK3C2A,PLCG2,FOXO3,PIK3R6,PIK3R5,VEGFB,PIK3CD,NOS3,PRKCB
Protein Kinase A Signaling	1.62	0.0777	NaN	ENPP6,PLCB2,PTPN23,PTPN14,ADCY4,UBASH3B,NOS3,PTPRC,TGFBR2,PLCD3,GYS1,FLNA,DUSP12,MYL12B,CAMK2B,CDC25C,PPP1R1B,CHP1,GNG2,GNAI1,PTPN18,TNNI3,PLCL2,PLCG2,PDE1B,ITPR3,PDE8B,PRKCH,ADCY7,PRKCB
Signaling by Rho Family GTPases	1.61	0.0855	3.771	PIK3C2A,GNG2,GNAI1,PIK3R5,RHOJ,CDH15,PLD1,PAK1,WIPF1,CDH5,CDH3,ARHGEF16,NCF2,CYBB,PIK3R6,ARHGEF2,PIK3CD,CDH13,MYL12B,ITGA4
Trans, trans-farnesyl Diphosphate Biosynthesis	1.6	0.4	NaN	Idi2,GGPS1
Chronic Myeloid Leukemia Signaling	1.59	0.108	NaN	TGFBR2,GAB2,HDAC9,PIK3C2A,E2F1,CTBP2,HDAC1,PIK3R6,PIK3R5,PIK3CD
Relaxin Signaling	1.56	0.0963	3.000	ENPP6,PIK3C2A,ADCY4,GNG2,GNAI1,PIK3R5,NOS3,PDE1B,PIK3R6,PDE8B,PIK3CD,NPR2,ADCY7
Glioma Signaling	1.54	0.105	3.162	PIK3C2A,PLCG2,E2F1,PIK3R6,IGF1R,PIK3R5,PRKCH,PIK3CD,CAMK2B,PRKCB
Growth Hormone Signaling	1.54	0.116	2.646	PIK3C2A,PLCG2,PIK3R6,IGF1R,PIK3R5,PRKCH,PIK3CD,PRKCB
Glioma Invasiveness Signaling	1.52	0.123	2.646	F2R,PIK3C2A,PIK3R6,CD44,PIK3R5,RHOJ,PIK3CD
Nur77 Signaling in T Lymphocytes	1.52	0.123	NaN	HDAC9,HDAC1,HLA-DMB,CHP1,CD86,HLA-DQB1,HLA-DRB5
Melatonin Signaling	1.5	0.114	2.121	PLCD3,PLCB2,PLCG2,GNAI1,PRKCH,PLCL2,CAMK2B,PRKCB
Type I Diabetes Mellitus Signaling	1.5	0.1	NaN	ICA1,HLA-A,TNFRSF1A,HLA-DMB,CD86,BID,IL1B,MAPK13,HLA-DQB1,HLA-F,HLA-DRB5
Role of Tissue Factor in Cancer	1.5	0.1	NaN	P4HB,PAK1,F2RL1,PIK3C2A,PIK3R6,HCK,PIK3R5,IL1B,PIK3CD,MAPK13,FGR
Xenobiotic Metabolism Signaling	1.5	0.0812	NaN	CYP3A7,MAP3K15,PIK3C2A,CHST7,GSTA5,PIK3R5,MAPK13,FMO5,CYP1B1,Ces1g,CYP3A5,ALDH1A3,PPP2R2B,PIK3R6,IL1B,ALDH18A1,PRKCH,PIK3CD,EIF2AK3,PRKCB,CAMK2B,CYP2C8
IL-9 Signaling	1.49	0.147	2.236	IL2RG,PIK3C2A,PIK3R6,PIK3R5,PIK3CD
Caveolar-mediated Endocytosis Signaling	1.47	0.113	NaN	ITGB2,FLNA,ITGA9,HLA-A,CD48,ITGB8,ITGAL,ITGA4
Small Cell Lung Cancer Signaling	1.47	0.113	NaN	PIK3C2A,E2F1,PIK3R6,PIK3R5,BID,PIK3CD,SKP2,TRAF1
Glucocorticoid Receptor Signaling	1.44	0.08	NaN	VCAM1,BGLAP,PIK3C2A,DPF1,CHP1,PBX1,PIK3R5,MAPK13,ERCC2,CD163,HSPA5,FCGR1A,HSPA8,TGFBR2,GTF2B,POLR2A,CCL2,FOXO3,PIK3R6,IL1B,PIK3CD,AGT
Axonal Guidance Signaling	1.43	0.0739	NaN	RAC2,PLCB2,SEMA6A,PIK3R5,VEGFB,EPHA4,TUBB,ROBO1,SEMA4C,PLCD3,PAK1,PLXNB1,ABLIM2,EFNB3,MYL12B,ITGA4,PIK3C2A,WNT9B,CHP1,GNG2,GNAI1,EPHA3,PLCL2,WIPF1,SRGAP3,PLCG2,PIK3R6,PRKCH,PIK3CD,BMP6,PRKCB,NTN3
Antioxidant Action of Vitamin C	1.43	0.101	-3.162	PLD4,PLCD3,PLA2G4A,PLCB2,CSF2RA,PLCG2,PLCL2,MAPK13,PLA2G7,PLD1
ILK Signaling	1.41	0.086	1.807	FBLIM1,PIK3C2A,TNFRSF1A,PIK3R5,VEGFB,RHOJ,ITGB8,PARVB,ITGB2,TGFB1I1,FLNA,PPP2R2B,PIK3R6,KRT18,PIK3CD,Irs3
Bupropion Degradation	1.39	0.16	NaN	CYP3A7,CYP3A5,CYP1B1,CYP2C8
Cellular Effects of Sildenafil (Viagra)	1.38	0.093	NaN	PLCD3,PLCB2,PLCG2,ADCY4,ITPR3,PDE1B,PLCL2,NOS3,ADCY7,CACNA1A,MYL12B,SLC4A10
FLT3 Signaling in Hematopoietic Progenitor Cells	1.38	0.108	NaN	STAT4,GAB2,PIK3C2A,PIK3R6,PIK3R5,PIK3CD,MAPK13,INPP5D
RhoGDI Signaling	1.38	0.0867	NaN	GNG2,ARHGAP4,GNAI1,RHOJ,CDH15,ARHGDIB,PAK1,CDH5,CDH3,ARHGEF16,CD44,ARHGEF2,CDH13,MYL12B,ITGA4
Autoimmune Thyroid Disease Signaling	1.36	0.122	NaN	HLA-A,HLA-DMB,CD86,HLA-DQB1,HLA-F,HLA-DRB5
Antigen Presentation Pathway	1.35	0.135	NaN	HLA-A,HLA-DMB,CD74,HLA-F,HLA-DRB5
Germ Cell-Sertoli Cell Junction Signaling	1.34	0.0875	NaN	MAP3K15,RAC2,PIK3C2A,TNFRSF1A,MYO7A,PIK3R5,RHOJ,LAMC3,TUBB,TGFBR2,PAK1,PIK3R6,ZYX,PIK3CD
Systemic Lupus Erythematosus Signaling	1.34	0.0818	NaN	PIK3C2A,HLA-A,FCGR2A,RNU2-1,PIK3R5,CD79A,FCGR1A,INPP5D,PTPRC,PLCG2,CD22,PIK3R6,TLR7,CD86,IL1B,PIK3CD,HLA-F,TNFSF13B
PAK Signaling	1.34	0.101	2.828	PAK1,ARHGAP10,PIK3C2A,PIK3R6,PIK3R5,PIK3CD,EPHA3,MYL12B,ITGA4
D-myo-inositol-5-phosphate Metabolism	1.33	0.089	NaN	PTPRC,PLD4,PLCD3,TNS3,CDC25C,PLCB2,PTPN23,PPP1R1B,PPP1R13B,PLCG2,PPM1H,DUSP23,UBLCP1
Antiproliferative Role of Somatostatin Receptor 2	1.31	0.111	2.449	SSTR2,PIK3C2A,GNG2,PIK3R6,PIK3R5,PIK3CD,NPR2
Nicotine Degradation II	1.31	0.111	NaN	LARGE,CYP3A7,UGT3A1,CYP3A5,FMO5,CYP1B1,CYP2C8
Estrogen Biosynthesis	1.31	0.132	NaN	CYP3A7,HSD17B13,CYP3A5,CYP1B1,CYP2C8
D-myo-inositol (1,4,5)-Trisphosphate Biosynthesis	1.28	0.148	NaN	PLD4,PLCD3,PLCB2,PLCG2
Acetone Degradation I (to Methylglyoxal)	1.28	0.148	NaN	CYP3A7,CYP3A5,CYP1B1,CYP2C8
Sorbitol Degradation I	1.28	1	NaN	SORD
Histamine Biosynthesis	1.28	1	NaN	HDC
HMGB1 Signaling	1.27	0.0917	3.162	TLR4,VCAM1,CCL2,PIK3C2A,TNFRSF1A,PIK3R6,PIK3R5,IL1B,RHOJ,PIK3CD,MAPK13
VDR/RXR Activation	1.27	0.103	NaN	CXCL10,GTF2B,BGLAP,FOXO1,PPARD,PRKCH,THBD,PRKCB
G-Protein Coupled Receptor Signaling	1.26	0.0781	NaN	ENPP6,PLCB2,RGS2,PIK3C2A,ADCY4,FPR2,GNAI1,PIK3R5,FPR1,LAMTOR3,P2RY13,RASGRP1,PDE1B,PIK3R6,P2RY12,PDE8B,PIK3CD,ADCY7,PRKCB,CAMK2B
Pancreatic Adenocarcinoma Signaling	1.26	0.0943	2.121	PLD4,TGFBR2,PIK3C2A,E2F1,PIK3R6,PIK3R5,VEGFB,PIK3CD,PLD1,RALGDS
Death Receptor Signaling	1.26	0.0978	2.333	TNKS,Naip1 (includes others),TNFRSF1A,CASP2,PARP8,BID,PARP11,PARP9,ARHGDIB
IL-12 Signaling and Production in Macrophages	1.26	0.0889	NaN	PPARG,STAT4,TLR4,LYZ,PIK3C2A,PIK3R6,PIK3R5,PRKCH,PIK3CD,MAPK13,SPI1,PRKCB
CD40 Signaling	1.25	0.108	2.449	PIK3C2A,PTGS1,PIK3R6,PIK3R5,PIK3CD,MAPK13,TRAF1
Non-Small Cell Lung Cancer Signaling	1.25	0.108	1.890	PIK3C2A,E2F1,FOXO3,ITPR3,PIK3R6,PIK3R5,PIK3CD
Primary Immunodeficiency Signaling	1.25	0.115	NaN	IL7R,PTPRC,BTK,RFXANK,IL2RG,CD79A
LXR/RXR Activation	1.25	0.0909	-0.905	C4A/C4B,TLR4,LYZ,LY96,CCL2,TNFRSF1A,CD36,IL1B,ABCG1,ARG2,AGT
Sperm Motility	1.25	0.0909	3.162	PLCD3,SLC16A10,PLA2G4A,PLCB2,PLCG2,ITPR3,PDE1B,PRKCH,PLCL2,PLA2G7,PRKCB
Acute Myeloid Leukemia Signaling	1.24	0.101	1.633	KITLG,PIK3C2A,CSF2RA,PIK3R6,PIK3R5,PIK3CD,SPI1,CSF1R
Superpathway of Geranylgeranyldiphosphate Biosynthesis I (via Mevalonate)	1.24	0.176	NaN	Idi2,FNTB,GGPS1
Angiopoietin Signaling	1.22	0.106	NaN	PAK1,FOXO1,PIK3C2A,PIK3R6,PIK3R5,PIK3CD,NOS3
PI3K/AKT Signaling	1.21	0.0894	0.378	GAB2,GYS1,FOXO1,GDF15,TSC2,PPP2R2B,FOXO3,PIK3CD,NOS3,INPP5D,ITGA4
Huntington's Disease Signaling	1.21	0.0786	NaN	HDAC9,PLCB2,PIK3C2A,GLS,HDAC1,GNG2,PIK3R5,HIP1,HSPA5,HSPA8,POLR2A,CASP2,IGF1R,PIK3R6,PRKCH,PIK3CD,PRKCB,CAPN3
Erythropoietin Signaling	1.19	0.104	NaN	PIK3C2A,PLCG2,PIK3R6,PIK3R5,PRKCH,PIK3CD,PRKCB
Pyrimidine Ribonucleotides Interconversion	1.19	0.138	NaN	CMPK2,NME5,ENTPD1,ENTPD7
Lymphotoxin β Receptor Signaling	1.19	0.111	2.449	VCAM1,PIK3C2A,PIK3R6,PIK3R5,PIK3CD,TRAF1
Role of IL-17A in Arthritis	1.19	0.111	NaN	CCL2,PIK3C2A,PIK3R6,PIK3R5,PIK3CD,MAPK13
Nicotine Degradation III	1.19	0.111	NaN	LARGE,CYP3A7,UGT3A1,CYP3A5,CYP1B1,CYP2C8
GDNF Family Ligand-Receptor Interactions	1.17	0.103	2.449	PIK3C2A,PLCG2,ITPR3,PIK3R6,PIK3R5,PIK3CD,DOK3
Melanoma Signaling	1.16	0.119	NaN	PIK3C2A,E2F1,PIK3R6,PIK3R5,PIK3CD
Role of CHK Proteins in Cell Cycle Checkpoint Control	1.15	0.109	0.447	CDC25C,E2F1,PPP2R2B,MDC1,CHEK1,RAD1
Corticotropin Releasing Hormone Signaling	1.15	0.0901	NaN	PLCG2,ADCY4,ITPR3,GNAI1,PRKCH,MAPK13,NOS3,ADCY7,NPR2,PRKCB
CCR5 Signaling in Macrophages	1.14	0.101	NaN	CCR5,PLCG2,GNG2,GNAI1,PRKCH,MAPK13,PRKCB
Agrin Interactions at Neuromuscular Junction	1.14	0.101	2.449	ITGB2,RAC2,PAK1,ERBB4,LAMA2,ITGAL,ITGA4
EGF Signaling	1.12	0.107	2.449	PIK3C2A,ITPR3,PIK3R6,PIK3R5,PIK3CD,MAPK13
Melanocyte Development and Pigmentation Signaling	1.11	0.0952	2.828	KITLG,PIK3C2A,PLCG2,ADCY4,PIK3R6,PIK3R5,PIK3CD,ADCY7
3-phosphoinositide Biosynthesis	1.11	0.0823	NaN	PTPRC,TNS3,CDC25C,PIK3C2A,PTPN23,PPP1R1B,PPP1R13B,PPM1H,DUSP23,PIK3R6,PIK3R5,PIK3CD,UBLCP1
Colorectal Cancer Metastasis Signaling	1.11	0.0763	3.300	PIK3C2A,WNT9B,TNFRSF1A,ADCY4,GNG2,TLR8,PIK3R5,VEGFB,RHOJ,TGFBR2,MMP27,TLR4,TLR1,TLR7,PIK3R6,PIK3CD,ADCY7,RALGDS
Pathogenesis of Multiple Sclerosis	1.1	0.222	NaN	CXCL10,CCR5
Prostanoid Biosynthesis	1.1	0.222	NaN	PTGS1,TBXAS1
Melatonin Degradation I	1.09	0.105	NaN	LARGE,CYP3A7,UGT3A1,CYP3A5,CYP1B1,CYP2C8
TR/RXR Activation	1.09	0.0941	NaN	ENO1,AKR1C1/AKR1C2,PIK3C2A,DIO1,PIK3R6,PIK3R5,PIK3CD,SYT12
GNRH Signaling	1.09	0.0853	3.317	MAP3K15,PLCB2,PAK1,ADCY4,ITPR3,GNAI1,PRKCH,MAPK13,ADCY7,CAMK2B,PRKCB
Myc Mediated Apoptosis Signaling	1.07	0.103	NaN	PIK3C2A,PIK3R6,IGF1R,PIK3R5,BID,PIK3CD
IL-17 Signaling	1.06	0.0972	NaN	CXCL10,CCL2,PIK3C2A,PIK3R6,PIK3R5,PIK3CD,MAPK13
FAK Signaling	1.05	0.092	NaN	PAK1,PIK3C2A,PLCG2,PIK3R6,PIK3R5,PIK3CD,ITGA4,CAPN3
ATM Signaling	1.04	0.102	1.342	CDC25C,H2AFX,MDC1,BID,MAPK13,CHEK1
Prolactin Signaling	1.04	0.0959	2.646	PIK3C2A,PLCG2,PIK3R6,PIK3R5,PRKCH,PIK3CD,PRKCB
HIF1α Signaling	1.04	0.0882	NaN	MMP27,EDN1,PIK3C2A,PIK3R6,PIK3R5,VEGFB,PIK3CD,MAPK13,NOS3
Type II Diabetes Mellitus Signaling	1.03	0.0855	NaN	PPARG,PIK3C2A,TNFRSF1A,CD36,PIK3R6,PIK3R5,PRKCH,PIK3CD,Irs3,PRKCB
PPARα/RXRα Activation	1.02	0.0782	-1.604	PLCB2,ACOX1,ADCY4,CD36,PLCL2,Cyp2c44,TGFBR2,PLCD3,NR0B2,PLCG2,IL1B,ADCY7,PRKCB,CYP2C8
G Beta Gamma Signaling	1.02	0.0909	NaN	BTK,PAK1,PLCG2,KCNJ9,GNG2,GNAI1,PRKCH,PRKCB
RANK Signaling in Osteoclasts	1.02	0.0909	NaN	MAP3K15,PIK3C2A,CHP1,PIK3R6,PIK3R5,PIK3CD,MAPK13,TNFRSF11A
MIF-mediated Glucocorticoid Regulation	1.02	0.121	2.000	TLR4,PLA2G4A,LY96,CD74
Retinoate Biosynthesis I	1.02	0.121	NaN	Akr1b10,ALDH1A3,RDH16,ADH1C
PTEN Signaling	1.02	0.0847	-2.530	TGFBR2,RAC2,FOXO1,FOXO3,IGF1R,PIK3R5,PIK3CD,TNFRSF11A,INPP5D,ITGA4
Endoplasmic Reticulum Stress Pathway	1.01	0.143	NaN	ATF6,HSPA5,EIF2AK3
Uridine-5'-phosphate Biosynthesis	0.986	0.5	NaN	CAD
GDP-L-fucose Biosynthesis I (from GDP-D-mannose)	0.986	0.5	NaN	GMDS
Glutamine Degradation I	0.986	0.5	NaN	GLS
TWEAK Signaling	0.984	0.118	-1.000	Naip1 (includes others),BID,BAG4,TRAF1
Inhibition of Angiogenesis by TSP1	0.984	0.118	NaN	TGFBR2,CD36,MAPK13,NOS3
Gustation Pathway	0.962	0.0826	NaN	ENPP6,P2RY13,PLCB2,ADCY4,GNG2,ITPR3,PDE1B,P2RY12,PDE8B,ADCY7
Superpathway of Melatonin Degradation	0.959	0.0968	NaN	LARGE,CYP3A7,UGT3A1,CYP3A5,CYP1B1,CYP2C8
Coagulation System	0.949	0.114	1.000	F12,F2R,VWF,THBD
PDGF Signaling	0.945	0.0909	2.646	PIK3C2A,PLCG2,PIK3R6,PIK3R5,PIK3CD,INPP5D,PRKCB
Estrogen-Dependent Breast Cancer Signaling	0.935	0.0952	2.236	HSD17B13,PIK3C2A,PIK3R6,IGF1R,PIK3R5,PIK3CD
TNFR1 Signaling	0.933	0.102	1.342	PAK1,Naip1 (includes others),TNFRSF1A,CASP2,BID
LPS/IL-1 Mediated Inhibition of RXR Function	0.914	0.0731	1.508	CYP3A7,CHST7,TNFRSF1A,ACOX1,GSTA5,ABCG1,FMO5,TLR4,LY96,NR0B2,CYP3A5,ALDH1A3,IL1B,ALDH18A1,ABCC4,CYP2C8
Role of Osteoblasts, Osteoclasts and Chondrocytes in Rheumatoid Arthritis	0.914	0.0731	NaN	BGLAP,CTSK,Naip1 (includes others),PIK3C2A,WNT9B,FRZB,TNFRSF1A,CHP1,PIK3R5,TNFRSF11A,CSF1R,FOXO1,PIK3R6,IL1B,PIK3CD,BMP6
ERK/MAPK Signaling	0.911	0.0749	2.496	PPARG,RAC2,PIK3C2A,PIK3R5,LAMTOR3,PLA2G4A,ELF4,PAK1,PLCG2,PPP2R2B,PIK3R6,PIK3CD,PRKCB,ITGA4
Atherosclerosis Signaling	0.911	0.0806	NaN	ITGB2,PLA2G4A,LYZ,VCAM1,CCL2,CD36,IL1B,PLA2G7,ITGA4,SELPLG
Eicosanoid Signaling	0.911	0.0938	2.000	PLA2G4A,PTGS1,FPR2,CYSLTR1,TBXAS1,PLA2G7
mTOR Signaling	0.898	0.0745	1.732	PIK3C2A,RPS18,PIK3R5,VEGFB,RHOJ,PLD1,ATG13,PLD4,TSC2,PPP2R2B,PIK3R6,PRKCH,PIK3CD,PRKCB
Ceramide Signaling	0.881	0.0875	-0.378	PIK3C2A,TNFRSF1A,PPP2R2B,PIK3R6,PIK3R5,PIK3CD,CERK
Tumoricidal Function of Hepatic Natural Killer Cells	0.88	0.125	NaN	BID,LYVE1,ITGAL
Role of PI3K/AKT Signaling in the Pathogenesis of Influenza	0.864	0.0909	NaN	CCR5,PIK3C2A,PIK3R6,GNAI1,PIK3R5,PIK3CD
Adipogenesis pathway	0.862	0.0787	NaN	PPARG,HDAC9,EBF1,RUNX1T1,ATG7,FOXO1,TNFRSF1A,CTBP2,HDAC1,ERCC2
Endometrial Cancer Signaling	0.853	0.0962	NaN	PIK3C2A,FOXO3,PIK3R6,PIK3R5,PIK3CD
PXR/RXR Activation	0.842	0.0896	NaN	CYP3A7,FOXO1,NR0B2,CYP3A5,FOXO3,CYP2C8
Prostate Cancer Signaling	0.841	0.0854	NaN	KLK3,FOXO1,PIK3C2A,E2F1,PIK3R6,PIK3R5,PIK3CD
Choline Biosynthesis III	0.827	0.154	NaN	PLD4,PLD1
Guanosine Nucleotides Degradation III	0.827	0.154	NaN	XDH,ACPP
NADH Repair	0.821	0.333	NaN	GAPDH
Thyronamine and Iodothyronamine Metabolism	0.821	0.333	NaN	DIO1
Thyroid Hormone Metabolism I (via Deiodination)	0.821	0.333	NaN	DIO1
IL-10 Signaling	0.821	0.0882	NaN	CCR5,FCGR2A,IL10RA,IL1B,ARG2,MAPK13
CDK5 Signaling	0.81	0.0808	1.414	LAMA5,PPP1R1B,MAPT,ADCY4,PPP2R2B,MAPK13,ADCY7,CACNA1A
AMPK Signaling	0.806	0.0726	1.667	GYS1,FOXO1,PIK3C2A,DPF1,TBC1D1,FOXO3,PPP2R2B,TSC2,PIK3R6,PIK3R5,PIK3CD,MAPK13,NOS3
Ovarian Cancer Signaling	0.801	0.0763	NaN	WNT9B,EDN1,PIK3C2A,E2F1,PTGS1,PIK3R6,CD44,PIK3R5,VEGFB,PIK3CD
3-phosphoinositide Degradation	0.801	0.0748	NaN	PTPRC,TNS3,CDC25C,INPP4B,PTPN23,PPP1R1B,PPP1R13B,PPM1H,DUSP23,UBLCP1,INPP5D
Neuroprotective Role of THOP1 in Alzheimer's Disease	0.794	0.1	NaN	HLA-A,MAPT,HLA-F,AGT
NRF2-mediated Oxidative Stress Response	0.794	0.0722	2.449	PIK3C2A,ABCC1,GSTA5,PIK3R6,PIK3R5,HERPUD1,PIK3CD,PRKCH,DNAJB9,ABCC4,EIF2AK3,DNAJB5,PRKCB
Urate Biosynthesis/Inosine 5'-phosphate Degradation	0.775	0.143	NaN	XDH,ACPP
Cardiac β-adrenergic Signaling	0.773	0.0752	0.707	ENPP6,ADCY4,PKIB,PPP2R2B,GNG2,PDE1B,PDE8B,SLC8A1,ADCY7,CACNA1A
MIF Regulation of Innate Immunity	0.767	0.0976	2.000	TLR4,PLA2G4A,LY96,CD74
PEDF Signaling	0.759	0.0845	2.236	PPARG,PIK3C2A,PIK3R6,PIK3R5,PIK3CD,MAPK13
Insulin Receptor Signaling	0.758	0.0746	NaN	GYS1,FOXO1,PIK3C2A,TSC2,FOXO3,PIK3R6,PIK3R5,PIK3CD,Irs3,INPP5D
Cdc42 Signaling	0.752	0.0719	1.890	FGD3,WIPF1,PAK1,HLA-A,HLA-DMB,VAV1,MAPK13,HLA-DQB1,HLA-F,HLA-DRB5,MYL12B,ITGA4
Actin Cytoskeleton Signaling	0.748	0.0691	NaN	RAC2,ABI2,PAK1,FGD3,TIAM2,F2R,PIK3C2A,FLNA,PIK3R6,PIK3R5,VAV1,PIK3CD,NCKAP1L,MYL12B,ITGA4
Synaptic Long Term Potentiation	0.743	0.0756	NaN	PLCD3,PLCB2,PLCG2,ITPR3,CHP1,PRKCH,PLCL2,CAMK2B,PRKCB
ErbB2-ErbB3 Signaling	0.736	0.0877	NaN	FOXO1,PIK3C2A,PIK3R6,PIK3R5,PIK3CD
Gαi Signaling	0.729	0.075	1.134	P2RY13,ADCY4,GNG2,GNAI1,FPR2,P2RY12,ADCY7,RALGDS,FPR1
Ephrin B Signaling	0.721	0.0822	2.000	RAC2,PAK1,GNG2,GNAI1,VAV1,EFNB3
Proline Biosynthesis I	0.708	0.25	NaN	ALDH18A1
Arginine Degradation I (Arginase Pathway)	0.708	0.25	NaN	ARG2
Intrinsic Prothrombin Activation Pathway	0.705	0.103	NaN	F12,KLK3,THBD
iNOS Signaling	0.691	0.0909	NaN	TLR4,LY96,MAPK13,IRAK4
Serotonin Receptor Signaling	0.691	0.0909	NaN	ADCY4,SLC18A1,SLC18A2,ADCY7
Extrinsic Prothrombin Activation Pathway	0.684	0.125	NaN	F12,THBD
CDP-diacylglycerol Biosynthesis I	0.684	0.125	NaN	CDS1,CDS2
Methylglyoxal Degradation III	0.684	0.125	NaN	Akr1b10,AKR1C1/AKR1C2
Fatty Acid α-oxidation	0.684	0.125	NaN	ALDH1A3,BCO2
Role of Hypercytokinemia/hyperchemokinemia in the Pathogenesis of Influenza	0.668	0.0889	NaN	CXCL10,CCR5,CCL2,IL1B
Adenosine Nucleotides Degradation II	0.644	0.118	NaN	XDH,ACPP
Role of BRCA1 in DNA Damage Response	0.634	0.0769	1.342	DPF1,E2F1,ATRIP,MDC1,FANCA,CHEK1
Dopamine Receptor Signaling	0.634	0.0769	NaN	PPP1R1B,ADCY4,PPP2R2B,SLC18A1,SLC18A2,ADCY7
Androgen Signaling	0.627	0.0721	NaN	TGFB1I1,GTF2B,POLR2A,GNG2,GNAI1,PRKCH,ERCC2,PRKCB
nNOS Signaling in Neurons	0.624	0.0851	NaN	CHP1,PRKCH,CAPN3,PRKCB
Creatine-phosphate Biosynthesis	0.622	0.2	NaN	CKB
Citrulline-Nitric Oxide Cycle	0.622	0.2	NaN	NOS3
Hepatic Cholestasis	0.616	0.0679	NaN	TLR4,LY96,NR0B2,TNFRSF1A,ABCC1,ADCY4,IL1B,PRKCH,ADCY7,IRAK4,PRKCB
Differential Regulation of Cytokine Production in Macrophages and T Helper Cells by IL-17A and IL-17F	0.607	0.111	NaN	CCL2,IL1B
Phosphatidylglycerol Biosynthesis II (Non-plastidic)	0.607	0.111	NaN	CDS1,CDS2
Retinoic acid Mediated Apoptosis Signaling	0.6	0.0781	2.236	TNKS,PARP8,BID,PARP11,PARP9
IL-17A Signaling in Airway Cells	0.6	0.0781	NaN	PIK3C2A,PIK3R6,PIK3R5,PIK3CD,MAPK13
Serotonin Degradation	0.6	0.0781	NaN	LARGE,UGT3A1,ALDH1A3,ADH1C,ADHFE1
Cell Cycle: G1/S Checkpoint Regulation	0.6	0.0781	0.000	HDAC9,FOXO1,E2F1,HDAC1,SKP2
D-myo-inositol (1,4,5,6)-Tetrakisphosphate Biosynthesis	0.597	0.0692	NaN	PTPRC,TNS3,CDC25C,PTPN23,PPP1R1B,PPP1R13B,PPM1H,DUSP23,UBLCP1
D-myo-inositol (3,4,5,6)-tetrakisphosphate Biosynthesis	0.597	0.0692	NaN	PTPRC,TNS3,CDC25C,PTPN23,PPP1R1B,PPP1R13B,PPM1H,DUSP23,UBLCP1
G Protein Signaling Mediated by Tubby	0.595	0.0909	NaN	PLCB2,PLCG2,GNG2
Ethanol Degradation II	0.595	0.0909	NaN	ALDH1A3,ADH1C,ADHFE1
IGF-1 Signaling	0.593	0.0722	1.134	FOXO1,PIK3C2A,FOXO3,PIK3R6,IGF1R,PIK3R5,PIK3CD
Glutathione Redox Reactions I	0.573	0.105	NaN	GPX3,GPX6
cAMP-mediated signaling	0.562	0.0639	2.496	ENPP6,RGS2,ADCY4,GNAI1,FPR2,FPR1,LAMTOR3,P2RY13,PKIB,PDE1B,P2RY12,PDE8B,ADCY7,CAMK2B
Clathrin-mediated Endocytosis Signaling	0.556	0.0649	NaN	HSPA8,ITGB2,LYZ,F2R,PIK3C2A,CHP1,PIK3R6,PIK3R5,VEGFB,PIK3CD,HIP1,ITGB8
Urea Cycle	0.554	0.167	NaN	ARG2
Arginine Degradation VI (Arginase 2 Pathway)	0.554	0.167	NaN	ARG2
UDP-N-acetyl-D-glucosamine Biosynthesis II	0.554	0.167	NaN	GFPT1
Glycogen Biosynthesis II (from UDP-D-Glucose)	0.554	0.167	NaN	GYS1
p38 MAPK Signaling	0.551	0.0684	2.646	TGFBR2,PLA2G4A,MAPKAPK3,TNFRSF1A,MAPT,IL1B,MAPK13,IRAK4
Human Embryonic Stem Cell Pluripotency	0.551	0.0672	NaN	TGFBR2,WNT9B,KLK3,FOXO1,PIK3C2A,PIK3R6,PIK3R5,PIK3CD,BMP6
Neurotrophin/TRK Signaling	0.549	0.0746	1.342	KLK3,PIK3C2A,PIK3R6,PIK3R5,PIK3CD
Thyroid Hormone Metabolism II (via Conjugation and/or Degradation)	0.548	0.0857	NaN	LARGE,UGT3A1,DIO1
tRNA Splicing	0.548	0.0857	NaN	ENPP6,PDE1B,PDE8B
Noradrenaline and Adrenaline Degradation	0.548	0.0857	NaN	ALDH1A3,ADH1C,ADHFE1
Nucleotide Excision Repair Pathway	0.548	0.0857	NaN	POLR2A,ERCC1,ERCC2
DNA Methylation and Transcriptional Repression Signaling	0.542	0.1	NaN	CHD3,HDAC1
Purine Nucleotides Degradation II (Aerobic)	0.542	0.1	NaN	XDH,ACPP
Ethanol Degradation IV	0.542	0.1	NaN	ALDH1A3,CYGB
Cholecystokinin/Gastrin-mediated Signaling	0.54	0.0693	2.646	PLCB2,ITPR3,IL1B,RHOJ,EPHA4,PRKCH,PRKCB
CNTF Signaling	0.527	0.0769	2.000	PIK3C2A,PIK3R6,PIK3R5,PIK3CD
autophagy	0.526	0.0833	NaN	ATG13,ATG7,ATG9B
Role of MAPK Signaling in the Pathogenesis of Influenza	0.519	0.0725	NaN	CXCL10,PLA2G4A,CCL2,MAPK13,PLA2G7
Allograft Rejection Signaling	0.515	0.0698	NaN	HLA-A,HLA-DMB,CD86,HLA-DQB1,HLA-F,HLA-DRB5
RAR Activation	0.511	0.0632	NaN	DPF1,ALDH1A3,ADCY4,RDH16,ADH1C,PRKCH,PIK3CD,MAPK13,ERCC2,ADCY7,ZBTB16,PRKCB
NAD Salvage Pathway III	0.499	0.143	NaN	NMRK1
Ephrin Receptor Signaling	0.497	0.0632	NaN	RAC2,WIPF1,PAK1,SH2D3C,GNG2,GNAI1,VEGFB,EPHA4,EFNB3,EPHA3,ITGA4
Renal Cell Carcinoma Signaling	0.489	0.0704	2.236	PAK1,PIK3C2A,PIK3R6,PIK3R5,PIK3CD
Neuregulin Signaling	0.489	0.0682	2.236	PLCG2,ERBB4,TMEFF2,PRKCH,ITGA4,PRKCB
Maturity Onset Diabetes of Young (MODY) Signaling	0.485	0.0909	NaN	GAPDH,CACNA1A
Pyrimidine Deoxyribonucleotides De Novo Biosynthesis I	0.485	0.0909	NaN	CMPK2,NME5
Apoptosis Signaling	0.477	0.0674	0.816	Naip1 (includes others),TNFRSF1A,PLCG2,CASP2,BID,CAPN3
JAK/Stat Signaling	0.475	0.0694	2.236	STAT4,PIK3C2A,PIK3R6,PIK3R5,PIK3CD
Netrin Signaling	0.466	0.0769	NaN	RAC2,CHP1,ABLIM2
STAT3 Pathway	0.462	0.0685	NaN	TGFBR2,IGF1R,MAPK13,TNFRSF11A,NDUFA13
Wnt/Ca+ pathway	0.461	0.0714	2.000	PLCD3,PLCB2,PLCG2,PLCL2
Differential Regulation of Cytokine Production in Intestinal Epithelial Cells by IL-17A and IL-17F	0.46	0.087	NaN	CCL2,IL1B
Regulation of Actin-based Motility by Rho	0.453	0.0659	2.449	RAC2,WIPF1,PAK1,RHOJ,MYL12B,ITGA4
IL-1 Signaling	0.453	0.0659	2.236	ADCY4,GNG2,GNAI1,MAPK13,ADCY7,IRAK4
Histidine Degradation III	0.452	0.125	NaN	HAL
Superoxide Radicals Degradation	0.452	0.125	NaN	CYGB
Role of PKR in Interferon Induction and Antiviral Response	0.447	0.075	NaN	TNFRSF1A,BID,FCGR1A
B Cell Activating Factor Signaling	0.447	0.075	NaN	MAPK13,TNFSF13B,TRAF1
Thyroid Cancer Signaling	0.447	0.075	NaN	PPARG,CXCL10,KLK3
Glutamate Receptor Signaling	0.446	0.0702	NaN	GLS,GNG2,SLC1A3,SLC1A2
Estrogen-mediated S-phase Entry	0.436	0.0833	NaN	E2F1,SKP2
Salvage Pathways of Pyrimidine Ribonucleotides	0.43	0.0645	NaN	DMPK,PAK1,CMPK2,NME5,GRK5,PRKCH
SAPK/JNK Signaling	0.419	0.0638	2.449	RAC2,PIK3C2A,GNG2,PIK3R6,PIK3R5,PIK3CD
IL-17A Signaling in Gastric Cells	0.414	0.08	NaN	CXCL10,MAPK13
Role of JAK family kinases in IL-6-type Cytokine Signaling	0.414	0.08	NaN	OSMR,MAPK13
Glycolysis I	0.414	0.08	NaN	ENO1,GAPDH
Gluconeogenesis I	0.414	0.08	NaN	ENO1,GAPDH
Regulation of the Epithelial-Mesenchymal Transition Pathway	0.414	0.0598	NaN	TGFBR2,LOX,WNT9B,PIK3C2A,PIK3R6,TWIST1,PIK3R5,PARD6G,RBPJ,PIK3CD,BCL9
UVC-Induced MAPK Signaling	0.413	0.0714	NaN	PRKCH,MAPK13,PRKCB
Assembly of RNA Polymerase I Complex	0.411	0.111	NaN	POLR1A
Induction of Apoptosis by HIV1	0.404	0.0667	1.000	Naip1 (includes others),TNFRSF1A,BID,TRAF1
Cyclins and Cell Cycle Regulation	0.399	0.0641	NaN	HDAC9,E2F1,PPP2R2B,HDAC1,SKP2
Antiproliferative Role of TOB in T Cell Signaling	0.393	0.0769	NaN	TGFBR2,SKP2
NAD Salvage Pathway II	0.393	0.0769	NaN	NMRK1,ACPP
Acute Phase Response Signaling	0.39	0.0592	1.890	C4A/C4B,APCS,Saa3,TNFRSF1A,VWF,IL1B,OSMR,PIK3CD,MAPK13,AGT
Wnt/β-catenin Signaling	0.39	0.0592	0.816	TGFBR2,WNT9B,FRZB,CDH5,CDH3,PPARD,PPP2R2B,HDAC1,CD44,BCL9
Regulation of IL-2 Expression in Activated and Anergic T Lymphocytes	0.388	0.0633	NaN	TGFBR2,CARD11,PLCG2,CHP1,VAV1
Role of IL-17F in Allergic Inflammatory Airway Diseases	0.382	0.0682	NaN	CXCL10,CCL2,IL1B
IL-6 Signaling	0.378	0.0603	2.646	PIK3C2A,TNFRSF1A,PIK3R6,PIK3R5,IL1B,PIK3CD,MAPK13
Histidine Degradation VI	0.377	0.1	NaN	HAL
Cell Cycle Control of Chromosomal Replication	0.373	0.0741	NaN	MCM5,CDC45
Superpathway of Cholesterol Biosynthesis	0.355	0.0714	NaN	Idi2,GGPS1
Pyridoxal 5'-phosphate Salvage Pathway	0.354	0.0625	NaN	DMPK,PAK1,GRK5,PRKCH
TNFR2 Signaling	0.337	0.069	NaN	Naip1 (includes others),TRAF1
Glutathione-mediated Detoxification	0.337	0.069	NaN	NAT8,GSTA5
Aryl Hydrocarbon Receptor Signaling	0.331	0.0571	NaN	NR0B2,ALDH1A3,GSTA5,E2F1,IL1B,ALDH18A1,CYP1B1,CHEK1
Mitotic Roles of Polo-Like Kinase	0.331	0.0606	NaN	CDC25C,PTTG1,PPP2R2B,FBXO5
FGF Signaling	0.326	0.0588	2.236	PIK3C2A,PIK3R6,PIK3R5,PIK3CD,MAPK13
Hematopoiesis from Multipotent Stem Cells	0.319	0.0833	NaN	KITLG
Acyl-CoA Hydrolysis	0.319	0.0833	NaN	GNPAT
Cell Cycle: G2/M DNA Damage Checkpoint Regulation	0.314	0.0612	NaN	CDC25C,SKP2,CHEK1
4-1BB Signaling in T Lymphocytes	0.305	0.0645	NaN	MAPK13,TRAF1
Assembly of RNA Polymerase II Complex	0.302	0.06	NaN	GTF2B,POLR2A,ERCC2
NGF Signaling	0.297	0.0561	2.449	MAP3K15,PIK3C2A,PLCG2,PIK3R6,PIK3R5,PIK3CD
Ubiquinol-10 Biosynthesis (Eukaryotic)	0.294	0.0769	NaN	COQ2
NAD Phosphorylation and Dephosphorylation	0.294	0.0769	NaN	ACPP
Mevalonate Pathway I	0.294	0.0769	NaN	Idi2
Bile Acid Biosynthesis, Neutral Pathway	0.294	0.0769	NaN	AKR1C1/AKR1C2
Histamine Degradation	0.294	0.0769	NaN	ALDH1A3
Glucocorticoid Biosynthesis	0.294	0.0769	NaN	CYP17A1
Cytotoxic T Lymphocyte-mediated Apoptosis of Target Cells	0.291	0.0625	NaN	HLA-A,BID
Amyloid Processing	0.29	0.0588	NaN	MAPT,MAPK13,CAPN3
OX40 Signaling Pathway	0.29	0.0562	NaN	HLA-A,HLA-DMB,HLA-DQB1,HLA-F,HLA-DRB5
Regulation of eIF4 and p70S6K Signaling	0.289	0.0548	1.633	PIK3C2A,PPP2R2B,RPS18,PIK3R6,PIK3R5,PIK3CD,MAPK13,ITGA4
Circadian Rhythm Signaling	0.277	0.0606	NaN	PER1,CRY1
Retinol Biosynthesis	0.277	0.0606	NaN	AADAC,Ces1g
Colanic Acid Building Blocks Biosynthesis	0.273	0.0714	NaN	GMDS
Semaphorin Signaling in Neurons	0.269	0.0566	NaN	PAK1,PLXNB1,RHOJ
Role of NANOG in Mammalian Embryonic Stem Cell Pluripotency	0.267	0.0541	2.000	WNT9B,PIK3C2A,PIK3R6,PIK3R5,PIK3CD,BMP6
Telomere Extension by Telomerase	0.253	0.0667	NaN	TNKS
nNOS Signaling in Skeletal Muscle Cells	0.253	0.0667	NaN	CAPN3
Androgen Biosynthesis	0.253	0.0667	NaN	CYP17A1
Cell Cycle Regulation by BTG Family Proteins	0.251	0.0571	NaN	E2F1,PPP2R2B
IL-17A Signaling in Fibroblasts	0.251	0.0571	NaN	CCL2,MAPK13
PPAR Signaling	0.25	0.0532	-1.342	PPARG,NR0B2,PPARD,TNFRSF1A,IL1B
Actin Nucleation by ARP-WASP Complex	0.239	0.0536	NaN	WIPF1,RHOJ,ITGA4
Granzyme B Signaling	0.235	0.0625	NaN	BID
Mismatch Repair in Eukaryotes	0.235	0.0625	NaN	POLD1
Oxidative Ethanol Degradation III	0.235	0.0625	NaN	ALDH1A3
Parkinson's Signaling	0.235	0.0625	NaN	MAPK13
Putrescine Degradation III	0.219	0.0588	NaN	ALDH1A3
D-myo-inositol (1,4,5)-trisphosphate Degradation	0.204	0.0556	NaN	INPP5D

## Sheet: Upstream Analysis
© 2000-2015 QIAGEN. All rights reserved.		Untreated C57BL/6 versus untreated C3H/HeJ
Upstream Regulator	Fold Change	Molecule Type	Predicted Activation State	Activation z-score	p-value of overlap	Target molecules in dataset	Mechanistic Network
lipopolysaccharide		chemical drug	Activated	6.818	3.07e-29	ABCC1,ABCC4,ABCG1,ADGRE1,AGT,AMPD3,ANGPTL2,ANGPTL4,ANXA3,APCS,ARG2,ATG7,BAMBI,BID,BTK,C3AR1,CACNA1A,CCL19,CCL2,CCL24,Ccl27a,CCNF,CCR5,CCR9,CCRL2,CD163,CD200,CD22,CD274,CD300LD,CD36,CD37,CD44,CD48,CD53,CD59,CD74,CD83,CD86,CDH5,CENPI,CFP,CHST7,CMPK2,CSF1R,CSF2RA,CTSC,CTSK,CXCL10,CXCL13,CYBB,CYP2C8,CYP3A5,DLL4,DNAJB9,DRAM1,E2F1,Ear2 (includes others),EDN1,EIF2AK3,ENO1,ERCC1,Erdr1,ETV5,F2R,F2RL1,FBLN…	304 (6)
IFNG	29.171	cytokine	Activated	6.174	4.38e-26	ADCY7,AGT,AIM2,ALDH1A3,ANGPTL4,AQP11,ARFGAP3,ARG2,BID,BMP6,Bst2,C1QB,C1QC,C4A/C4B,CAPN3,CASP2,CCL19,CCL2,Ccl27a,CCL28,Ccl6,CCR5,CCRL2,CD163,CD2,CD200,CD274,CD36,CD44,CD74,CD83,CD86,CDH13,CELSR1,CHST7,CLEC10A,CMPK2,CSF1R,CTSC,CTSK,CTSS,CXCL10,CYB561,CYBB,DDR2,DIO1,E2F1,EDN1,EDNRB,F2R,F2RL1,FCGR1A,FCGR2A,FGL2,FPR2,GBP2,GDF15,GLS,GNG2,GPR12,GPR19,Gvin1 (includes others),HCK,HDAC9,HIP1,HK2,HLA-A,HLA-…	232 (4)
TNF	3.015	cytokine	Activated	5.168	2.85e-16	ABCC1,ABR,ACOX1,ADGRG6,AGT,ALDH1A3,AMPD3,ANGPTL4,APCS,ARHGDIB,BAMBI,BGLAP,BID,BTG3,CASP2,CCL19,CCL2,Ccl27a,CCL28,Ccl6,CCR5,CD163,CD274,CD36,CD44,CD59,CD83,CD86,CDC25C,CDH13,CDH5,COL16A1,CRY1,CSF1R,CST7,CTSC,CTSS,CXCL10,CXCL13,CYBB,CYP17A1,CYP1B1,CYP2C8,DIO1,E2F1,EDN1,EDNRB,ERCC1,F2RL1,FBXO32,FPR1,FPR2,FRZB,GBP2,GDF15,GHRL,GLS,GNAI1,HCN3,HDAC1,HDAC9,HDC,HK2,HK3,HLA-A,HLA-F,Hmgn2 (includes others),…	228 (3)
TGFB1	2.668	growth factor	Activated	4.037	4.59e-16	ABCG1,ABI2,ACKR1,ACPP,ACVRL1,ADAMTS12,AHNAK,AIM2,AKR1C1/AKR1C2,ALDH18A1,ANGPTL4,AQP11,ARHGAP19,ATG7,AXL,BAMBI,BGLAP,BMP6,C1QB,C1QC,C3AR1,CCL2,CCR5,CCRL2,CD163,CD300A,CD36,CD44,CD59,CD83,CD86,CDC25C,CDH5,Clec2d (includes others),COL16A1,CORIN,CSF1R,CTSC,CTSK,CTSS,CXCL10,CYB561,CYBB,CYP17A1,CYP3A7,DDR2,DOCK2,E2F1,EDN1,EDNRB,ELF4,F2R,F2RL1,FAP,FBLN2,FCGR1A,FLI1,FLNA,FNDC3B,FOXO1,FOXO3,FPR2,GAL,GAS7,…	299 (5)
IL4	1.003	cytokine	Activated	2.972	1.26e-14	ACOX1,ADGRE1,ANKRD55,ARG2,ARSB,CCL2,CCL24,Ccl27a,Ccl6,CCR5,CCR9,CD163,CD2,CD200,CD300A,CD36,CD44,CD79A,CD83,CD86,CHST7,CLEC10A,CLNS1A,CST7,Ctla2a/Ctla2b,CTSC,CTSK,CXCL10,CYSLTR1,DDAH1,F2R,F2RL1,FCGR2A,FPR2,GBP2,Gm8587/Snrpa,HCK,HDAC1,HK2,IFI16,IFIT3,IGF1R,IL10RA,IL1B,IL2RB,IL7R,ISG20,ITGA4,ITGAL,ITGB2,KITLG,KLK3,KLRB1,KLRD1,Klrk1,LGALS1,LGALS3,LPIN2,LRRC8C,MAPKAPK3,MCM5,MEFV,MERTK,Ms4a4b (include…	259 (4)
IFN alpha/beta		group	Activated	4.083	4.3e-13	AXL,BID,CCL2,CCL24,CCRL2,CD83,CD86,CLEC10A,CXCL10,FGL2,GAS7,HLA-A,IFI16,IFIT3,IL20RB,Ly6a (includes others),Mx1/Mx2,RSAD2,Sp100,Tgtp1/Tgtp2,TLR1,TLR7,TNFSF13B,TREM3	164 (3)
MYD88	1.390	other	Activated	5.675	7.33e-13	ACPP,APCS,ATF6,BAMBI,CCL2,CCRL2,CD200,CD274,CD44,CD83,CD86,CLEC10A,CMPK2,CTSK,CXCL10,CXCL13,DLL4,Ear2 (includes others),EDNRB,FBXO32,FPR1,FPR2,GDF15,HDC,HLA-A,HSPA5,IL1B,INPP5D,ITGA4,MEFV,Ms4a4b (includes others),NOS3,OASL,PILRA,PLA2G4A,RSAD2,Saa3,TFEC,TNFSF13B,VCAM1,Vnn3,WISP1	242 (5)
TLR4	2.577	transmembrane receptor	Activated	3.234	1.18e-12	ACPP,ATF6,BAMBI,CCL2,CCR5,CD163,CD200,CD274,CD44,CD86,CMPK2,CTSK,CXCL10,CYP3A5,DLL4,EDN1,FGL2,GBP2,HDAC1,HDC,HSPA5,IFI16,IFIT3,IL18BP,IL1B,IL2RB,IRAK4,ISG20,LHX2,MERTK,Mx1/Mx2,NLRP12,NOS3,OASL,PLA1A,PPARG,RGS1,RSAD2,SLA,SLFN12L,TLR4,TRAF1,TREM2,TREM3,Trim12a,VCAM1,Vnn3,Wfdc17	268 (5)
tretinoin		chemical - endogenous mammalian	Activated	6.246	3.24e-12	ABCG1,ACOX1,ADGRE1,AGT,AHNAK,ALDH1A3,ANGPTL4,AP1S2,APBB1IP,BAMBI,BGLAP,BID,BMP6,C3AR1,CAD,CASP2,CCL19,CCL2,CCL24,CCR5,CCR9,CCRL2,CD300C,CD36,CD44,CD53,CD74,CD86,CD93,CDH5,CEBPE,Ces1b/Ces1c,CFP,CSF1R,CTSC,CTSK,CXCL10,CYBB,CYP17A1,DAAM2,DLL4,EDN1,ELF4,ERCC1,FAM101B,FGR,FOLR2,FOXO3,GAS7,GDF15,GSTA5,HDAC1,HIP1,HK3,HLA-A,HLA-DMB,IFI16,IFIT3,IGF1R,IKZF1,IL10RA,IL1B,ISLR,ITGA4,ITGAL,ITGB2,KIAA0513,KITLG…
E. coli B4 lipopolysaccharide		chemical toxicant	Activated	5.322	3.96e-12	ADCY7,AMPD3,BID,C1QB,CASP2,CCL2,CD274,Cd52,CD83,CD86,CXCL10,CYP2C8,CYP3A5,EVI2B,FBLIM1,FCGR1A,FGL2,GBP2,HK2,HLA-A,IFI16,IFIT3,IL1B,INPP5D,LCP2,LILRB3,Ly6a (includes others),Mx1/Mx2,NCF1,Oasl2,PARP9,PLA2G4A,PLEKHG2,Plscr2,PPP1R1B,PTPRC,RSAD2,SAMSN1,Slfn2,TLR4,TNFRSF1A,Trim30a/Trim30d,VCAM1,ZNF616	253 (6)
IL6	2.312	cytokine	Activated	3.71	1.49e-11	ABCC1,ACOX1,ACVRL1,ADGRE1,AGT,AHNAK,APCS,BMP6,CCL2,CCL24,CCR5,CD163,CD36,CD44,CD48,CD53,CD74,CD79A,CD83,CD86,CDC25C,CDC45,CHEK1,CTSC,CTSK,CXCL10,CXCL13,CYBB,CYP1B1,CYP2C8,CYP3A5,DIO1,E2F1,F12,FCGR1A,FLI1,FPR2,GAL,GBP2,HLA-A,HLA-DRB5,HSPA5,IFI16,Ifi202b,IL7R,KIAA0101,KLK3,KLRB1,KLRD1,KRT18,LARGE,LGALS1,LY86,LYZ,MAP2,MERTK,NCF2,NOS3,POLD1,PPARG,PROM1,PTPRC,PTTG1,RNASE6,Saa3,SPI1,STAT4,TBC1D9,TBXAS1…	255 (4)
poly rI:rC-RNA		chemical reagent	Activated	6.25	2.77e-11	AXL,Bst2,CCL2,CD200,CD274,CD36,CD44,CD74,CD83,CD86,Clec2d (includes others),CXCL10,DIO1,DLL4,EDN1,EFNB3,FCGR1A,FPR1,GBP2,GDF15,HLA-A,HLA-F,IFI16,IFIT3,IL10RA,IL1B,IL2RG,ISG20,Klrk1,LYZ,Mx1/Mx2,Naip1 (includes others),NLRP3,OAS2,OAS3,OASL,Oasl2,PARP11,PTPN23,RGS1,RGS2,RSAD2,SLFN12L,Sp100,ST8SIA4,SYK,TIAM2,TLR1,TLR4,TNFSF13B,TRAF1,Trim12a,Trim30a/Trim30d,TRIM6-TRIM34,VCAM1	253 (6)
salmonella minnesota R595 lipopolysaccharides		chemical - endogenous non-mammalian	Activated	5.107	3.36e-11	ARHGAP25,AXL,CCL2,Ccl6,CCRL2,CD83,CD86,CMPK2,CXCL10,CXCL13,EDNRB,FPR1,FPR2,GDF15,HLA-DMB,IL1B,MEFV,Ms4a4b (includes others),OASL,PILRA,RSAD2,Slfn1,SLFN12L,SLFN13,Slfn2,TFEC,VCAM1	82 (3)
Immunoglobulin		complex		-0.358	7.93e-11	C3AR1,CCL2,CD274,CD44,CD83,CD86,CSF1R,CXCL10,CYP1B1,DYSF,ENTPD1,FAP,FCGR1A,FCGR2A,FPR1,GAS7,HAL,HCK,HK3,IL10RA,IL1B,KLRC1,KLRD1,LILRB3,Ly6a (includes others),MAPT,NCF2,NLRP3,NOS3,RGS2,RSAD2,SLC11A1,SPI1,TLR7,TLR8,TNFRSF11A,VCAM1,ZBTB16
STAT1	1.600	transcription regulator	Activated	5.109	1.82e-10	AGT,ALDH1A3,AXL,CASP2,CCL19,CCL2,CCRL2,CD274,CD86,CMPK2,CXCL10,CYP2C8,CYP3A5,EDN1,FCGR1A,FGL2,GBP2,HLA-DRB5,IFI16,IFIT3,IGF1R,IL18BP,IL1B,Klrk1,LY96,Mx1/Mx2,OAS2,OASL,PCDH17,PPARG,RNF213,RSAD2,Serpina3g (includes others),Slfn1,SLFN12L,SLFN13,Slfn2,Tgtp1/Tgtp2,TLR4,TLR8,Wfdc17
ITK	2.446	kinase	Activated	2.399	2.04e-10	CD44,CRIM1,EHD4,F2R,HLA-A,IL10RA,IL2RB,KLRB1,KLRC1,KLRD1,Klrk1,Ly6a (includes others),MYO1F,PREX1,PRKCB,SCIMP,Serpina3g (includes others),SLAMF7,SRGAP3,STAT4,ZBTB16
SPI1	2.408	transcription regulator	Activated	4.006	2.5e-10	ADGRE1,C1QC,CD180,CD79A,CEBPE,CSF1R,CSF2RA,CTSK,CTSS,CYBB,E2F1,EBF1,FLI1,FOXO1,HK3,HSPA8,IKZF1,IL1B,IL7R,ITGA4,ITGB2,KLF13,KLK3,LILRB3,LYZ,NCF1,NCF2,PTPRC,SPI1,TFEC,TLR4,VAV1,VPREB1
CSF2		cytokine	Activated	4.985	4.37e-10	ABCG1,BID,C4A/C4B,CARD11,CCL2,CCNF,CCR5,CD180,CD74,CD83,CD86,CSF1R,CSF2RA,CTSC,CXCL10,CYBB,EDN1,F2R,F2RL1,FANCA,FBXO5,FCGR1A,FOLR2,FPR2,GADD45GIP1,GDF15,GHRL,HDC,HLA-DQB1,IL1B,INPP5D,ITGA4,LY96,MCM5,MNS1,NLRP3,OSMR,PDE1B,PLA2G15,PMP22,POLD1,PPARG,REC8,RECQL4,Saa3,SLAMF7,SLC1A5,Slfn2,SPI1,TICAM1,TLR1,TLR4,TNFRSF11A,TNFRSF1A,ZNF25	248 (4)
TGM2	1.146	enzyme	Activated	5.632	4.86e-10	CAD,CCL2,CCL24,CCRL2,CD300C,CD36,CD74,CD86,CD93,CFP,CXCL10,DAAM2,FAM101B,HIP1,HK3,IFIT3,IGF1R,IL10RA,IL1B,KIAA0513,LILRA5,MERTK,NCF2,NLRC4,OAS2,OAS3,OASL,PAK1,PARP9,PLEKHO2,PTGS1,RNF213,SAMD9L,SLAMF7,TYROBP,VSIG4
DYSF	1.975	other			1.1e-09	C1QB,CD48,Cd52,CD53,CD74,CD83,Ctla2a/Ctla2b,CTSS,CXCL10,GDF11,GPR65,HLA-A,HLA-DQB1,HLA-DRB5,IFI16,Ifi202b,LGALS3,LYZ,MPEG1,S100A4
IL10		cytokine	Activated	2.429	1.38e-09	APCS,ARG2,BMP6,CCL19,CCL2,Ccl6,CCR5,CD163,CD2,CD274,CD44,CD83,CD86,CDH13,CSF1R,CTSS,CXCL10,CXCL13,FCGR1A,FCGR2A,FPR1,HDAC9,IL10RA,IL1B,IL7R,INPP5D,ITGA4,ITGAL,KITLG,KLRD1,LGALS1,MEFV,MERTK,NOS3,SELPLG,SHB,SLC1A3,STAT4,TLR4,TLR7,TLR8,TMEM158,TNFRSF11A,TNFRSF1A,TNFSF13B,VCAM1
mir-21		microrna	Inhibited	-3.061	1.66e-09	CCL19,CCL2,CD180,CD274,CDH5,CXCL10,DDAH1,FCGR1A,FCGR2A,FGL2,GAS5,GBP2,Gvin1 (includes others),IFI16,IL1B,Klrk1,NLRP3,NPAS2,OAS2,OAS3,SIGLEC1,Slfn2,Sp100,Tgtp1/Tgtp2,TLR1,TLR4,TRAF1,TREM2,VCAM1
NKX2-3	7.109	transcription regulator		-0.303	1.77e-09	ANGPTL4,ANKRD55,ARHGDIB,CD36,CERK,CHST7,CMPK2,EDN1,F2RL1,FAR2,GALNT15,GBP2,GDF15,HIST2H2AC,HLA-F,IL18BP,IL7R,KLF2,LGMN,MAP2,MYO5A,NETO2,NOS3,PARP9,PLA1A,PLD1,RNF213,SAMD9L,SERPINE2,TMEM100,TMEM158,TRIM5,VCAM1,ZMAT3
STAT6	1.247	transcription regulator		-1.148	2.03e-09	ACOX1,ANKRD55,CCL2,CCL24,Ccl6,CCR5,CD2,CST7,CTSS,CTSW,CXCL10,DDAH1,Erdr1,FCGR1A,FCGR2A,GBP2,HCK,IFI16,IFIT3,IL10RA,ISG20,LPIN2,Ly6a (includes others),Ms4a4b (includes others),Mx1/Mx2,PKIB,PLD1,SAMSN1,STAT4,SYK,TFEC,Tgtp1/Tgtp2,TMEM131,TMTC1,TNFRSF11A,Trim30a/Trim30d,USP2,VCAM1
TP53	1.450	transcription regulator		1.881	2.38e-09	ABCC1,ACOT11,ANTXR1,ANXA3,ARHGEF2,ATG7,BID,C1QC,CAMK2B,CARD11,CASP2,CCL2,CD44,CD59,CDC25C,CDH3,Ces1b/Ces1c,CHD3,CHEK1,CKB,CSF1R,CSF2RA,CTSK,CTSW,DEF6,DLGAP1,DRAM1,E2F1,EDN1,EIF2AK3,ELF4,ERCC1,F2R,FAM212B,FBLN2,FOXO1,FOXO3,FXYD3,GAPDH,GDF15,GNAI1,GPX3,GTSE1,H2AFX,HDAC9,HDC,HK2,Hmgn2 (includes others),HSPA8,IFI16,IGF1R,IL10RA,IL1B,Irs3,KIAA0101,KITLG,KLK3,KRT18,LAMA5,LGALS3,LRRC17,Ly6a (includes ot…
IL1B	1.845	cytokine	Activated	4.714	2.65e-09	ACPP,AMPD3,ANGPTL4,ANTXR1,APCS,BGLAP,CCL2,CCL24,Ccl27a,CCL28,CCR5,CCRL2,CD274,CD44,CD74,CD83,CD86,CMPK2,CTSS,CXCL10,CYBB,CYP3A5,CYSLTR1,DIO1,DLL4,E2F1,EDN1,F2RL1,FAM129A,FOXO1,FPR2,GBP2,GDF15,GYS1,HDAC1,HK2,HLA-A,Hmgn2 (includes others),IFI16,IFIT3,IL10RA,IL1B,ISG20,ITGB8,KLRB1,LOX,LY96,MAPT,MEFV,NOS3,NR0B2,OAS2,OSMR,P4HB,PCDH7,PLA2G4A,PLD1,PPARG,PTGS1,RAC2,RSAD2,Saa3,SFTPA1,SLC1A2,SLC1A3,Slfn2,S…
SMARCA4	1.310	transcription regulator	Activated	5.616	2.82e-09	AGT,AHNAK,AIM2,ALDH1A3,ANGPTL2,AP1S2,ARHGDIB,BAMBI,BEND5,BGLAP,C6orf141,CCL2,CCRL2,CD44,CD74,CFP,CSF2RA,CTSS,DYSF,E2F1,EBF1,EPHA4,FAM167A,FBLIM1,FCGR2A,GAPDH,GPR68,GYS1,HLA-F,IFI16,IL1B,IL20RB,IL7R,KLK3,KRT18,LGALS1,LGALS3,LOX,LPXN,LRMP,MAP1B,MAPK13,MARCH1,MFGE8,MICB,PASK,PGM2L1,PLEKHG2,PPARG,RAC2,RAMP1,RGS1,RGS2,SERPINE2,SLC11A1,SLC43A3,STAMBPL1,SYK,THY1,TREM2,TUBB,WIPF1,ZNF503
Ifnar		group	Activated	3.441	3.53e-09	Bst2,CCL2,CD274,CD74,CD86,CXCL10,GBP2,HLA-A,IFI16,IFIT3,IL1B,ISG20,ITGA4,Mx1/Mx2,OAS2,OASL,RNF213,RSAD2,Sp100,VCAM1
IL2		cytokine	Activated	3.039	3.79e-09	ABCC1,CARD9,CCL2,CCR5,CCR9,CD2,CD274,CD44,CD59,CD83,CD86,CMKLR1,CSF1R,CSF2RA,CTSC,CTSW,CXCL10,EDN1,EPHA4,EVL,FAIM3,FOXO1,FOXO3,GAPDH,GDF15,HCK,HDAC1,HK2,HSPA5,IL10RA,IL18BP,IL1B,IL2RB,IL2RG,IL7R,ISG20,ITGA4,KLF13,KLRB1,KLRC1,KLRD1,LCP2,LRMP,Ly6a (includes others),MAPKAPK3,NETO2,PPP2R2B,PTPRC,RGS2,RPL21,S100A4,SELPLG,STAT4,TNFRSF11A,TNFRSF1A,TP53INP1,TRAF1
IL13	3.969	cytokine	Activated	2.799	4.78e-09	ACOX1,ARG2,BID,C3AR1,CCL2,CCL24,Ccl27a,Ccl6,CCR5,CD163,CD36,CD37,CD44,CD48,CD86,CLEC4A,CTSC,CTSK,CTSS,CYBB,CYSLTR1,EVL,FCGR1A,FCGR2A,FGD2,FPR2,GAS7,GPX3,HDC,IL1B,KITLG,LILRB3,PLA2G4A,PPARG,SAMSN1,SLA,SLC43A3,SLC8A1,ST8SIA4,TFEC,TLR1,TLR4,TNFRSF11A,TNFRSF1A,TNFSF13B,TRPS1,VCAM1
APP	-1.202	other	Activated	3.425	5.4e-09	ABCG1,Ank2,BMP6,C4A/C4B,CCL2,CCR5,CD44,CD59,CD74,CD86,CDH3,CDH5,CKB,CMPK2,CSF1R,Ctla2a/Ctla2b,CXCL10,CYBB,DDAH1,EDN1,EIF5A2,ENO1,EVL,F2RL1,FAP,FCGR1A,FCGR2A,FLNA,FOXO3,GAPDH,GBP2,GDF15,GNG2,HDAC1,HERPUD1,HSPA5,HSPA8,IFI16,IGF1R,IL1B,ISG20,ITGA4,ITGAL,ITPR3,KLK3,LGALS3,Ly6a (includes others),MAP1B,MAP2,MAPT,MBD4,MT-CYB,MT-ND3,Mx1/Mx2,NCDN,NCF1,NOS3,NXPE3,PAK1,PPARD,PPARG,PRKCB,PTPRC,RAMP1,RBPJ,RNF…
camptothecin		chemical reagent		1.485	6.5e-09	BAMBI,BID,BTG3,BTK,CAMK2B,CASP2,CCL2,CCRL2,CD200,CD22,CD300C,CD48,CD53,CD59,CD83,CD86,CD93,Ces1b/Ces1c,CHEK1,CLN8,E2F1,EDN1,F2RL1,FGL2,FNDC3B,FOXO1,FPR1,GAPDH,GBP2,GRK5,H2AFX,HIST1H3B,HLA-A,HLA-DQB1,HLA-F,IFI16,IL10RA,IL1B,LGALS3,MBNL2,MERTK,MYO5A,PBX1,PGLYRP1,PIK3CD,PLCL2,PLD1,RASGRP2,RECQL4,RSAD2,RSRP1,SORL1,SOWAHC,STX11,SYK,TBC1D1,THBD,TMEM158,TNS3,TP53INP1,TRAF1,TSPYL2,TUBB,VCAM1
IL10RA	2.055	transmembrane receptor	Inhibited	-2.299	6.58e-09	AADAC,ABCG1,ADH1C,ARG2,CD36,Ces1g,CLEC12A,CLEC9A,CST7,DRAM1,EDN1,EDNRB,EFEMP1,FOLR2,GBP2,HK3,HLA-A,HSPA8,IFI16,IL18BP,IL1B,IL2RG,KITLG,KLK3,Klrk1,Ly6a (includes others),Nlrp1c-ps,PMP22,PPT2,RNF213,RSAD2,Saa3,SECTM1,Serpina3g (includes others),Siglech,Slfn1,TFEC,Tgtp1/Tgtp2,TNNI3,TREM3,TRPM2
fluticasone		chemical drug		-0.839	1.04e-08	ABCG1,ANGPTL4,ARHGAP25,C1QB,CCL2,CD163,CD36,CD74,CD83,CD86,CLEC12A,CLEC4A,CSF2RA,CXCL10,GAL,HLA-DMB,HLA-F,IL18BP,IL1B,MERTK,MFGE8,OAS2,PTGS1,SLA,SLC1A3,TLR4,TNFSF13B,VSIG4,VWF
IRF3	1.686	transcription regulator	Activated	4.462	1.08e-08	AHNAK,ARG2,CCL19,CCL2,CCRL2,CD86,CMPK2,CXCL10,FCGR1A,HLA-F,IFI16,IFIT3,IL1B,ISG20,Ms4a4b (includes others),Mx1/Mx2,OAS2,OAS3,OASL,Oasl2,PHF11,PLCG2,RSAD2,SAMD9L,Slfn1,SORL1,TLR4,Trim30a/Trim30d
STAT4	5.097	transcription regulator	Activated	5.208	1.18e-08	ACAP1,ACVRL1,AHNAK,ARFGAP3,ARHGAP15,CCL2,CCR5,Ctla2a/Ctla2b,CXCL10,ETV5,FYB,GAS5,HILPDA,HLA-DQB1,Ifi202b,IL10RA,ISG20,KRT18,LAMTOR3,Ms4a4b (includes others),Mx1/Mx2,NDRG1,PER1,PRDM16,RAMP1,RAMP2,RRAD,S100A4,SELPLG,Trim30a/Trim30d,TSPAN5,TWIST1,ZNF524
CSF1	1.101	cytokine	Activated	4.092	1.42e-08	CCL2,CCR5,CD163,CSF1R,CTSK,CYP17A1,F2R,F2RL1,FCGR2A,FOLR2,GDF15,GPR68,HSPA5,IGF1R,IL10RA,IL18BP,IL1B,ITGA4,MERTK,PPARG,PTPRC,SIGLEC1,SLFN12L,SPI1,TLR1,TNFRSF11A,TNFRSF1A,VCAM1
FAS	1.173	transmembrane receptor		0.714	1.54e-08	BID,BTG3,BTK,CAMK2B,CCL2,CCRL2,CD200,CD22,CD300C,CD44,CD48,CD59,CD83,CD86,CD93,ERCC1,F2RL1,FGL2,FOXO1,FOXO3,FPR1,GBP2,GRK5,HLA-DQB1,HLA-F,IL10RA,IL1B,INPP5D,ITGB8,LGALS3,MERTK,MYO5A,PGLYRP1,PIK3CD,PLCL2,PRKCB,RASGRP2,RSAD2,SORL1,SYK,TBC1D1,THBD,TLR8,TNFRSF1A,VCAM1
IL12 (complex)		complex	Activated	3.437	1.66e-08	ADGRE1,CCL19,CCL2,CCR5,CD44,CD86,Ctla2a/Ctla2b,CXCL10,GAS5,Ifi202b,IL18BP,IL1B,IL7R,ISG20,ITGA4,ITGAL,ITGB2,KLRB1,KLRC1,KLRD1,Ly6a (includes others),Ms4a4b (includes others),Mx1/Mx2,RRAD,SELPLG,STAT4,TGFBR2,Tgtp1/Tgtp2,TLR4,TNFRSF1A,Trim30a/Trim30d
IRF7	1.711	transcription regulator	Activated	4.751	3.34e-08	CCL19,CCRL2,CMPK2,CXCL10,FCGR1A,IFI16,IFI44L,IFIT3,ISG20,LILRA5,MICB,Ms4a4b (includes others),Mx1/Mx2,OAS2,OAS3,OASL,Oasl2,PHF11,RSAD2,SAMD9L,Slfn1,TLR4,TLR8,TNFSF13B,TRAF1,Trim30a/Trim30d,TRIM5
IL15	1.824	cytokine	Activated	3.1	4.33e-08	ARHGDIB,BAMBI,CCL19,CCL2,Ccl27a,CCR9,CD2,CD274,CD44,CD53,CD59,CD74,CD83,CD86,CD8B,CMKLR1,CTSW,CXCL10,EDN1,FYB,GAPDH,HSPA8,IL2RB,IL2RG,IL7R,KLRB1,KLRC1,KLRD1,Klrk1,MAPKAPK3,MCM5,MICB,PLD1,PPARD,PTPRC,RAC2,RBPJ,SELPLG,SORL1,TGFBR2,TNFRSF1A,TRIM5,TYROBP,VCAM1
SASH1	1.224	other	Activated	3.638	4.78e-08	ACPP,CMPK2,CXCL10,EDN1,FGL2,HDAC1,HDC,IFIT3,ISG20,MERTK,Mx1/Mx2,OASL,PLA1A,RSAD2,SLFN12L,Trim12a,Vnn3
Interferon alpha		group	Activated	5.362	7.14e-08	AIM2,Bst2,C3AR1,CCL19,CCL2,CCR5,CD83,CD86,CELSR1,CXCL10,CYB561,E2F1,FCGR1A,GBP2,GLS,HLA-A,IFI16,IFIT3,IL10RA,IL1B,ISG20,ITGA4,LARGE,MEFV,Mx1/Mx2,OAS2,PHF11,RSAD2,Slfn1,SLFN12L,SLFN13,Slfn2,STAT4,Tgtp1/Tgtp2,TICAM1,TLR1,TLR4,TLR7,TLR8,TNFSF13B,TRIM5,VCAM1
PTGER4	4.073	g-protein coupled receptor	Inhibited	-3.038	7.38e-08	CCL2,CD44,CMPK2,Ctla2a/Ctla2b,CXCL10,CYBB,EDN1,GBP2,HERPUD1,IFI16,IL1B,ISG20,Mx1/Mx2,NCF1,NCF2,NXPE3,RNF213,RSAD2,SHISA3,SLFN13,ST8SIA4,Tgtp1/Tgtp2,TLR8,TP53INP1
Vegf		group	Activated	6.309	7.83e-08	ANGPTL2,ANGPTL4,CCNF,CD44,CD93,CDC25C,CDC45,CDH5,CELSR1,CRY1,Ctla2a/Ctla2b,DLL4,DNAJB9,EDN1,ENTPD1,EPHA4,FLNA,GRK5,HDC,HELLS,HERPUD1,HK2,ISG20,ITGB8,ITPR3,JAM2,KITLG,LRP2,LYVE1,MCM5,MPC1,NOS3,OSMR,PMP22,PPARD,PPP1R1B,PRKCB,RGS2,SKP2,TGFBR2,THBD,TMEM158,TNFRSF11A,VCAM1,VEGFB,VWF,XDH
cholesterol		chemical - endogenous mammalian	Activated	3.013	8.52e-08	ABCG1,ADGRE1,AGT,APCS,C1QC,CCL2,CCR5,CTSK,CXCL10,CYP3A5,GNAI1,GSTA5,HLA-DRB5,HSPA5,IL10RA,IL1B,KLF11,LGALS3,LYZ,MANF,MAP2,MAPT,MPEG1,NCF2,NOS3,NR0B2,Saa3,TLR4,VCAM1
STAT3	1.322	transcription regulator	Activated	3.444	8.65e-08	AGT,ANGPTL4,ARG2,CCL2,CCR5,CD274,CD74,CD83,CD86,CDH5,CDON,CHEK1,CXCL10,CXCL13,FCGR1A,GBP2,HK2,HLA-A,HLA-DRB5,IFI16,Ifi202b,IFIT3,IGF1R,IKZF3,IL1B,IL2RB,ISG20,ITGB2,KLK3,LRP2,LYZ,MAP2,NDRG1,NOS3,OAS2,OAS3,OASL,PEG10,PLA2G4A,RALGDS,RBPJ,SERPINE2,SLC1A3,SLC39A10,Slfn1,SLFN12L,SLFN13,Slfn2,THBD,TRIM5,TWIST1
cisplatin		chemical drug	Activated	3.75	1.01e-07	ABCC4,ACOX1,ADGRE1,AKR1C1/AKR1C2,ALDH1A3,BAG4,C4A/C4B,CCL2,CCR5,CD44,CD53,CDCP1,CHEK1,CORO7/CORO7-PAM16,CXCL10,DRAM1,E2F1,EDN1,ERBB4,ERCC1,FBLIM1,FCGR2A,FNDC3B,GAS5,GDF15,GMDS,H2AFX,HDAC9,HDGFRP3,HEYL,HK2,HSPA5,IGF1R,IL10RA,IL1B,INPP5D,KLK3,LGALS3,LRMP,LYZ,MBD4,MBNL2,MNT,Ms4a6b,NCF1,NCF2,NR0B2,NTN4,PBX3,PLA1A,PRDM5,Serpina3g (includes others),SLC15A2,SLC25A36,TES,TLR4,Tmsb4x (includes others),TNF…
CpG ODN 1826		chemical reagent	Activated	3.05	1.25e-07	CCL2,CD274,CD83,CD86,CXCL10,CYBB,DLL4,HLA-DQB1,IL1B,LY96,NCF1,NCF2,RGS1,RGS2,TLR4
CSF3		cytokine	Activated	3.045	1.3e-07	ADGRE1,C3AR1,CD300LD,CD44,CEBPE,CYBB,EDN1,ENTPD1,FCGR1A,FPR1,HDC,ITGB2,KLRC1,Ly6a (includes others),LY96,LYZ,NOS3,PLCB2,PRKCB,RGS1,SPI1,TLR4,TLR8,TNFRSF1A,TNNI3,VCAM1
APOE	1.060	transporter	Inhibited	-2.716	2.93e-07	ADGRE1,BCAM,CCR5,CD36,CD44,CD86,CTSK,CTSS,CYBB,CYP3A5,EDN1,F2R,F2RL1,GPX3,IGF1R,IL10RA,IL1B,MAP2,MAPT,NCDN,NCF1,NCF2,NOS3,PMEPA1,PPARD,PPARG,PRKCB,STAT4,THY1,TNFRSF1A,VCAM1,ZYX
TICAM1	2.432	other	Activated	4.561	3.04e-07	CCL2,CCRL2,CD86,CMPK2,CXCL10,CXCL13,EDNRB,FPR1,FPR2,GDF15,IFI16,IFIT3,IL18BP,IL1B,ISG20,MEFV,Ms4a4b (includes others),Mx1/Mx2,OASL,PILRA,RSAD2,TFEC,VCAM1
Ifn		group	Activated	3.131	3.19e-07	CD44,CD83,CD86,CXCL10,EDN1,HLA-A,IFI16,Ifi202b,IL10RA,ISG20,ITGA4,Mx1/Mx2,OAS2,OAS3,OASL,RSAD2,SECTM1,TLR1,TLR7,TNFSF13B,XDH
IFNB1		cytokine	Activated	2.965	3.88e-07	Bst2,CCL2,CCR5,CD274,CD83,CD86,CLSTN1,CMPK2,Ctla2a/Ctla2b,CTSK,CXCL10,E2F1,F2R,FBLN2,GBP2,Gvin1 (includes others),HLA-A,IFI16,IFIT3,IL1B,IRAK4,ISG20,Mx1/Mx2,NDUFA13,NNMT,OAS2,RSAD2,SLFN13,STAT4,Tgtp1/Tgtp2,TLR7,TLR8,Trim30a/Trim30d,TRIM6-TRIM34
NFkB (complex)		complex	Activated	5.061	4.06e-07	ABCG1,ADGRE1,AGT,ALDH1A3,BAMBI,BID,CCL2,CD274,CD36,CD44,CD74,CD83,CD86,CST7,CXCL10,CYBB,CYP3A5,EDN1,EDNRB,F2RL1,FCGR1A,FPR2,GBP2,GDF15,GRK5,HDAC9,HIP1,HLA-A,HLA-DMB,HLA-F,IL10RA,IL1B,IL7R,ITGAL,ITGB8,MEOX1,NCF2,NLRP12,PASK,PLD1,PPARG,RBPJ,RSAD2,Saa3,SELPLG,SFTPA1,SLC7A5,STAT4,TFEC,TLR4,TNFRSF1A,TRAF1,TRPC3,TWIST1,VCAM1,VPREB1,Wfdc17,Zfp125
CREBBP	1.346	transcription regulator		0.847	4.25e-07	AGT,AQP11,ATF6,BANK1,CAMK2B,CCR5,CD44,CD53,CDH5,CKB,CRIM1,CST7,CXCL10,CYBB,EPSTI1,EVL,FMNL2,FNDC3B,GNG2,IGF1R,IL10RA,IL2RB,IL7R,INPP5D,ITGA9,KLF2,KLK3,MYO1F,NDRG1,NPAS2,OAS3,RGS2,RNF157,RSAD2,SERPINE2,SFTPA1,SLC18A2,SLC1A2,STAT4,TANC2,TRAF1,VCAM1,ZFP36L2
E. coli serotype 0127B8 lipopolysaccharide		chemical - endogenous non-mammalian	Activated	2.939	4.76e-07	AQP11,CCL2,CCRL2,CHST7,CXCL10,EDNRB,F2R,F2RL1,FPR2,GNG2,GPR12,GPR19,HSPA5,IL1B,KLF2,LGALS3,LOX,NOS3,OPN3,PPP1R1B,RSAD2,SLC16A9,SLC1A2,SLC7A5,TGFBR2,TLR4,TNFSF13B
Nr1h		group		-1.772	9.25e-07	ABCG1,AGT,ARG2,BMP6,CCR5,CXCL10,EDN1,F2R,HCK,HIP1,IL1B,ITGAL,MERTK,Mx1/Mx2,NLRP3,NOS3,SLC8A1,Slfn1,SLFN12L,THY1,TLR4,ZBTB16
DOCK8	1.610	other	Activated	3.357	1.11e-06	CMPK2,CXCL10,EDN1,FGL2,HDAC1,HDC,IFIT3,ISG20,MERTK,Mx1/Mx2,PLA1A,RGS1,RSAD2,SLFN12L,Vnn3
paclitaxel		chemical drug		0.896	1.18e-06	ADGRE1,ARHGEF2,CCL2,CD274,CD44,CD53,CD86,CXCL10,CYP1B1,CYP2C8,CYP3A5,DDAH1,ETV5,FLNA,FOXO3,GDF15,GPR12,GPR132,H2AFX,HLA-A,IL1B,KLK3,LCP2,MYO7A,OSMR,RAC2,SHB,TGFBR2,THBD,TMEM158,TP53INP1,TRAF1,TSC22D4,TWIST1
IFNA2		cytokine	Activated	3.461	1.3e-06	ADGRE1,CCL2,CD86,CMPK2,CXCL10,EFNB3,GBP2,HIST1H2AL,HLA-A,IFI16,IFI44L,IFIT3,IL1B,IL2RB,ISG20,Mx1/Mx2,OAS2,OAS3,PARP9,PHF11,PTTG1,REC8,RSAD2,SAMSN1,SLC15A3,SLC18A2,STAT4,THEMIS2,TNFRSF1A
17-alpha-ethinylestradiol		chemical drug	Activated	2.767	1.73e-06	ADGRE1,ALDH18A1,C1QB,C1QC,CCR5,CD53,CD74,CFP,CKB,CSF1R,CTSS,CXCL10,CYP17A1,FBLN2,H2AFX,IFI16,LY86,MANF,NOS3,NR0B2,SLC11A1,VCAM1
IFNAR1	1.216	transmembrane receptor	Activated	2.426	1.84e-06	AXL,CCL24,CMPK2,CXCL10,HLA-A,IFI16,IFIT3,IL1B,Ly6a (includes others),Ms4a4b (includes others),Mx1/Mx2,OAS2,OAS3,OASL,Oasl2,RSAD2,SLFN12L,Sp100,TNFSF13B
SAMSN1	2.015	other	Activated	3.638	2.08e-06	CMPK2,CXCL10,EDN1,FGL2,HDAC1,HDC,IFIT3,ISG20,LHX2,MERTK,Mx1/Mx2,OASL,PLA1A,RSAD2,SLFN12L,Trim12a,Vnn3
genistein		chemical drug		1.373	2.75e-06	ABCA9,ACPP,ANGPTL4,AP1S2,BTG3,CCL2,CD44,CD74,CD86,CDC25C,CHST7,CTSK,CXCL10,DIO1,FAIM3,GDF15,GFPT1,GSTA5,HLA-A,HSPA5,IGF1R,IL1B,ITGB2,KLK3,KLRD1,LCP2,LGMN,LY86,MAN2B1,MDC1,NOS3,PCDH17,PER1,PKIB,PLA2G15,PLA2G7,POLR2A,PPARG,RASGRP1,SLC11A1,SLC1A5,VCAM1
mir-223	-1.305	microrna		1.394	2.99e-06	AMPD3,CARD11,CD180,Cd33,CD36,CD93,Clec2d (includes others),E2F1,FGL2,GFPT1,GPR65,IFI16,IGF1R,Ly6a (includes others),LY96,MMP27,NLRP3,Serpina3g (includes others),TLR4,TLR7
dihydrotestosterone		chemical - endogenous mammalian		1.631	3.24e-06	ABCC4,ABCG1,ACPP,ADH1C,AGT,ALDH1A3,ARFGAP3,C4A/C4B,CD36,CD74,CMKLR1,CYBB,CYP17A1,CYP4A22,ENO1,F2R,FBXO32,FOXO1,GAPDH,GPX3,GTF2B,HK2,HLA-A,IGF1R,KLK3,LAMA5,LGALS1,LOX,LYZ,MCAM,MCM5,MT-CYB,MT-ND3,Mup1 (includes others),NCF1,NDRG1,NOS3,PER1,PMEPA1,PPARG,Rps3a1,SDC3,SERPINE2,SLC1A3,SLC1A5,SLC7A8,TGFBR2,Tmsb4x (includes others),TNNI3,TWIST1,VCAM1
TLR3	1.336	transmembrane receptor	Activated	4.075	3.44e-06	AIM2,ARG2,CCL2,CD274,CD86,CMPK2,CTSK,CXCL10,EDN1,GBP2,IFI16,Ifi202b,IFI44L,IFIT3,IL1B,ISG20,Klrk1,LPIN2,Mx1/Mx2,OASL,Oasl2,PIK3CD,RGS1,RSAD2,Saa3,TICAM1,TLR4,TLR7,TNFRSF1A,TNFSF13B
5-O-mycolyl-beta-araf-(1->2)-5-O-mycolyl-alpha-araf-(1->1')-glycerol		chemical - endogenous non-mammalian	Activated	4	3.72e-06	CCL2,CD44,CD83,CHST7,CMKLR1,CXCL10,IFIT3,IL1B,ITGB8,PLA2G7,RGS1,SERPINE2,SLAMF7,STAT4,TRAF1,VCAM1
PD98059		chemical - kinase inhibitor	Inhibited	-4.994	3.75e-06	AGT,BGLAP,CCL19,CCL2,CD36,CD37,CD44,CD74,CD83,CD86,CDC25C,CDH3,CTSK,CXCL10,CYP17A1,CYP1B1,E2F1,EDN1,EDNRB,EIF2AK3,ENO1,F2R,FPR2,GAS7,GFPT1,GHRL,HPCAL1,HSPA5,HYOU1,IGF1R,IL1B,ITGA4,ITGB2,LAMA5,MCM8,NOS3,OSMR,PER1,PLA1A,PLA2G4A,PPARD,PPARG,RGS1,S100A4,SFTPA1,SLC8A1,TNFRSF11A,TRAF1,Trim30a/Trim30d,TWIST1,VCAM1,ZFP36L2
beta-estradiol		chemical - endogenous mammalian	Activated	3.841	4.44e-06	ACOX1,ACPP,ADH1C,AGT,ANXA3,ASB9,BGLAP,BID,C4A/C4B,CAD,CCL2,CCR5,CD274,CD44,CD74,CD86,CDC25C,CDC45,CDH15,CHEK1,CKB,Clec2d (includes others),COLEC12,CTSK,CXCL10,CXCL13,CYBB,CYP17A1,CYP1B1,DIO1,E2F1,EDN1,ENO1,ERBB4,F12,FBLN2,FCGR2A,FEZ2,FMO5,FOXO1,FOXO3,GAB2,GAL,GBP2,GPX3,GSTA5,HCRTR2,HDAC1,HELLS,HERPUD1,HLA-A,HLA-DRB5,HSPA5,HSPA8,IFT122,IGF1R,IGSF6,IL17RD,IL1B,IL7R,INPP4B,ITGB2,KITLG,KLF2,KLK3,KRT1…
TRIM24	1.379	transcription regulator	Inhibited	-4.123	5.16e-06	Bst2,CFHR1,CMPK2,CXCL10,EPSTI1,GBP2,IFIT3,KIAA0101,LGALS3,Ly6a (includes others),Ms4a4b (includes others),OASL,PHF11,SAMD9L,SHISA5,Tgtp1/Tgtp2,TRIM6-TRIM34
dexamethasone		chemical drug		1.162	5.35e-06	ABCC1,ADAMTS15,ADHFE1,AGT,AKR1C1/AKR1C2,AMPD3,ANGPTL4,ARG2,ARHGEF2,BGLAP,C1QB,C3AR1,CCL2,CD163,CD36,CD44,CD59,CD74,CD83,CD86,CD8B,CFHR1,CHAD,Clec2d (includes others),CMKLR1,CMPK2,CSF1R,CTSK,CXCL10,CYBB,CYP1B1,CYP2C8,Cyp3a25 (includes others),CYP3A5,CYP3A7,DIO1,EDN1,EDNRB,ETV5,F2RL1,FAM129A,FBLN2,FBXO32,FOXO1,FOXO3,GAL,GAPDH,GBP2,GDF15,GHRL,GNPAT,GPR65,GRK5,HDAC1,HLA-DMB,HLA-DQB1,HSPA5,HSPA8,IFIT3…
LDL		complex	Activated	3.175	5.92e-06	ABCG1,ARG2,AXL,CAMK2B,CCL2,CD36,CDH5,CTSK,CXCL10,CXCL13,CYBB,CYP2C8,DLL4,EDNRB,FCGR1A,GNAI1,HSPA5,HYOU1,IGF1R,IL10RA,IL1B,NCF1,NOS3,NR0B2,PPARG,SIGLEC1,TGFBR2,TLR4,VCAM1
NOS2	3.381	enzyme		1.563	6.27e-06	CCL2,CD44,CD53,CD86,CTSC,EDN1,Erdr1,FOXO1,IFIT3,IL1B,MCM5,NOS3,PTGS1,Saa3,SLC1A5,SLFN12L,Slfn2,Tgtp1/Tgtp2,THY1,TLR4,TNFSF13B,TNNC1,TNNI3,TSPYL2,TYROBP
PTPRJ	1.219	phosphatase	Activated	3.464	6.79e-06	ACPP,EDN1,FGL2,HDC,LHX2,MERTK,Mx1/Mx2,OASL,PLA1A,SLA,SLFN12L,Vnn3
F2	1.281	peptidase	Activated	4.453	7.24e-06	ANGPTL4,CAD,CASP2,CCL2,CD44,CYBB,DOCK10,EDN1,EDNRB,EHD4,ENTPD1,F2R,F2RL1,HDAC9,IGF1R,IL1B,MEOX1,NCF1,NCF2,NOS3,PGM2L1,PLA2G4A,RAC2,RHOJ,SKP2,THBD,TRAF1,TRPC3,VCAM1,VWF
simvastatin		chemical drug		-1.098	7.56e-06	ABCG1,ANXA3,ARHGEF2,CCL2,Ccl27a,CYBB,DDAH1,E2F1,EDN1,ENTPD1,F2R,IL1B,ITGAL,ITGB2,KLF2,Ly6a (includes others),NCF1,NCF2,NOS3,PGLYRP1,STAT4,THBD,TLR4,VCAM1,VWF,Xlr3c (includes others)
bleomycin		chemical drug	Activated	3.621	8.45e-06	CAMK2B,CCL2,CCR5,CD86,CTSK,CTSS,CXCL10,F2R,FAP,FRZB,IL1B,KITLG,Mup1 (includes others),PLA1A,PLA2G15,PTTG1,S100A4,Saa3,TNFRSF1A,TNNC1,VWF,WISP1
ACKR2	-1.015	g-protein coupled receptor	Inhibited	-3.162	8.79e-06	CXCL10,IFI16,IFIT3,IL1B,ISG20,OAS2,OAS3,OASL,Oasl2,RSAD2
U0126		chemical - kinase inhibitor	Inhibited	-4.423	1.04e-05	ABI2,ADGRE1,ANGPTL4,ARHGEF2,BGLAP,BMP6,CCL2,CD200,CD36,CD44,CDH5,CSF1R,CXCL10,CYBB,CYP1B1,DDAH1,EDN1,EDNRB,EIF2AK3,ERCC1,ETV5,GDF15,GPR12,HERPUD1,HSPA5,IL1B,KLK3,MYO7A,OSMR,PER1,PLA2G4A,PLD1,PPARD,PPARG,PRKCB,RAC2,SFTPA1,SHB,SYK,TGFBR2,TMEM158,TRAF1,TSC22D4,TWIST1,VCAM1,WISP1
NFKBIA	1.519	transcription regulator		0.523	1.06e-05	AMPD3,AXL,BID,CCL2,CD86,CDC45,CDH13,CDH3,CXCL10,CYP1B1,GAS5,GBP2,GPX3,GRK5,HK2,HLA-A,HSPA5,HSPA8,IFI16,IL1B,IL7R,KRT18,LAMA5,LYNX1,MFGE8,MT-CYB,NLRP12,PCDH7,PMEPA1,RPS18,Saa3,SERPINE2,SFTPA1,SLC1A2,Slfn2,SORL1,TGFB1I1,TLR4,Tmsb4x (includes others),TRAF1,TWIST1,VCAM1,Zfp125
GATA2	-1.098	transcription regulator		0.618	1.07e-05	ANGPTL4,CDH5,CSF1R,CYBB,EDN1,EPHA3,IKZF1,KLF2,KLK3,NOS3,PBX1,PPARG,SKP2,SPI1,VCAM1
TLR9	2.116	transmembrane receptor	Activated	2.814	1.08e-05	ARG2,CD274,CD300A,CD83,CD86,CXCL10,EDN1,FAIM3,IFI16,Ifi202b,IFIT3,IL1B,IRAK4,LAIR1,Mx1/Mx2,NR0B2,Oasl2,RSAD2,Saa3,TLR4,TLR7,TNFSF13B,Wfdc17
PRDM1	4.355	transcription regulator	Inhibited	-2.304	1.15e-05	AIM2,ANGPTL4,ARG2,ATG7,BTK,CD22,CD53,CD74,CD79A,CD86,FAM167A,FAR2,FGR,GSTA5,HAL,Ifi202b,IGF1R,IL1B,IRF2BP2,ITGA4,KLRC1,LGALS1,NLRP12,NLRP3,PLA2G4A,RSAD2,TNFSF13B
cigarette smoke		chemical toxicant	Activated	2.624	1.18e-05	CASP2,CCL2,CDC25C,CKB,CXCL10,CYP1B1,CYP3A5,DNAJB5,FOXO3,GPX3,GSTA5,HSPA5,IL1B,KITLG,OAS2,OAS3,OASL,Oasl2,P2RY13,PPARG,RAMP2,TLR4,Tmsb4x (includes others),TREM2,VEGFB,XDH
PRKAA2	1.119	kinase	Inhibited	-2.215	1.19e-05	ARHGDIB,CYBB,CYP3A5,DDAH1,E2F1,EIF2AK3,FOXO3,HSPA5,KCNA2,Ly6a (includes others),NCF1,NCF2,P4HB,PPARG,SORL1,ZNF462,ZYX
Akt		group		1.637	1.36e-05	ATG7,BID,CCL2,CD274,CD36,CXCL10,DLL4,FBXO32,FOXO3,HK2,IGF1R,IL1B,IL2RB,IL7R,MAP2,MCAM,NDRG1,NR0B2,PPARD,PPARG,PPP1R1B,PTGS1,SKP2,SLC1A2,SLC8A1,TNFRSF11A,VCAM1
Lymphotoxin		complex			1.46e-05	CCL19,CCL2,CXCL10,CXCL13,VCAM1
thioacetamide		chemical toxicant	Activated	2.894	1.55e-05	ABCC4,ARG2,B4GALT6,C4A/C4B,CD200,CD44,CDCP1,CKB,CYGB,EDNRB,F2R,FCGR2A,GAS5,GPX3,IL1B,LGALS1,LGALS3,LOX,LYVE1,MBD4,Ms4a6b,PLA1A,PMP22,PROM1,TES,TMC5,TMEM173,UBLCP1,USP2
EP300	1.577	transcription regulator	Activated	2.292	1.69e-05	AGT,AQP11,ATF6,BANK1,CAD,CAMK2B,CCL2,CD53,CKB,CRIM1,CST7,DIO1,E2F1,EDN1,EPSTI1,EVL,FMNL2,FNDC3B,FOXO1,GNG2,IGF1R,IL10RA,IL7R,ITGA9,ITGB2,KLK3,MYO1F,NDRG1,NPAS2,OAS3,PLA2G4A,PLA2G7,RNF157,RSAD2,SKP2,STAT4,TANC2,TBXAS1,TGFBR2,TRAF1,ZFP36L2
KRAS	-1.034	enzyme		1.261	1.71e-05	ABCC4,ATG7,CASP2,CD44,CD74,CDH3,CLNS1A,CXCL10,DDAH1,E2F1,EFEMP1,ETV5,FBLN2,FXYD3,HSPA5,HYOU1,IGF1R,IL1B,LAMA5,LOX,LTBP4,Ly6a (includes others),MCAM,MICB,PAK1,PLA1A,PLD1,PPARD,PPARG,PTGS1,S100A4,SERPINE2,Slfn2,TGFBR2,THY1,Trim30a/Trim30d
DNASE2	1.066	enzyme			1.74e-05	CXCL10,IFIT3,Ly6a (includes others),Ms4a4b (includes others),Mx1/Mx2,OAS3,Oasl2,RSAD2,Sp100
IKZF1	1.972	transcription regulator	Inhibited	-2.007	1.8e-05	ABCA9,AJUBA,AXL,DNTT,EBF1,FLI1,FOXO1,IFI16,IL2RB,IL7R,KITLG,LHFP,PPP1R9A,RHCE/RHD,SPI1,SYK,TMEM119,VPREB1,VWF
Pam3-Cys-Ser-Lys4		chemical reagent		1.21	1.8e-05	CARD9,CCL2,CD180,CD274,CD83,CD86,CXCL13,FCGR2A,HLA-A,HLA-DRB5,IL1B,ITGA4,RGS1,RGS2,Tgtp1/Tgtp2,TLR1,TLR4,Wfdc17
PLK4	1.463	kinase	Activated	2.121	1.8e-05	CMPK2,CXCL10,EDN1,FGL2,IL1B,MERTK,Mx1/Mx2,RGS1
IKBKB	1.116	kinase	Activated	2.607	1.81e-05	AMPD3,CCL19,CCL2,CD44,CDH13,CTSK,CXCL10,CYP1B1,EDN1,FOXO3,GBP2,GRK5,H2AFX,HK2,HLA-A,IFI16,IL1B,NOS3,PCDH7,PLA2G4A,S100A4,Saa3,SERPINE2,SKP2,Slfn2,TGFBR2,Tmsb4x (includes others),TWIST1,VCAM1
MAPK1	1.259	kinase		-0.085	2.02e-05	ADH1C,ARSB,BGLAP,CCL2,CCNF,CD84,CHST7,CTSW,E2F1,ERCC1,FAIM3,GBP2,GLS,GNG2,HDC,IFI16,IFIT3,IL1B,ISG20,LGALS1,LGALS3,MAPK13,MNS1,OAS2,OAS3,OASL,PHF11,PLA2G4A,PLD1,PPT2,SECTM1,Serpina3g (includes others),TMEM158,TRIM5,WIPF1
E. coli B5 lipopolysaccharide		chemical - endogenous non-mammalian	Activated	4.011	2.11e-05	ACKR1,ADH1C,CCL19,CCL2,CCL24,Ccl6,CCR5,CCR9,CD274,CD44,CD83,CD86,CXCL10,CXCL13,CYBB,CYP3A5,GBP2,HLA-A,IL1B,IL7R,ISG20,ITGAL,Mup1 (includes others),NCF1,NCF2,OASL,TGFBR2,TLR4,TLR7
bee venom		chemical - endogenous non-mammalian		1.452	2.14e-05	CYBB,FYB,IL1B,KLF2,LCP2,LPIN2,MEFV,NLRP3,NOS3,OASL,RGS1,RGS2,Saa3,Slfn2,THBD,TRAF1
Ifn gamma		complex		1.749	2.24e-05	AGT,BGLAP,CCL2,CD86,CXCL10,CYBB,EDN1,IFI44L,IL18BP,IL1B,Ly6a (includes others),LY96,PCDH7,TLR4,VSIG4
CDKN2A	4.237	transcription regulator		0.825	2.27e-05	BTG3,CCL19,CCL2,CCL24,Ccl6,CCR9,CDC25C,CXCL10,CXCL13,E2F1,EBF1,FANCA,FBXO5,GAS7,GTSE1,H2AFX,IL1B,IL2RG,KLK3,MCM5,MCM8,PBX3,PMEPA1,RECQL4,SKP2,TLR4,TNFRSF1A,TP53INP1,VPREB1,ZMAT3
SATB1	2.162	transcription regulator		-0.536	2.31e-05	CD86,CYBB,EPSTI1,FAM129A,FCGR1A,FEZ2,GDF15,HLA-DMB,HSPA8,IKZF1,IL10RA,IL7R,KITLG,KLF2,LPIN2,PIK3IP1,PRKCB,RASGRP2,RGS1,SPI1,TNFSF13B,TRPS1
PLK2	1.222	kinase	Activated	2.121	2.49e-05	CMPK2,CXCL10,EDN1,FGL2,IL1B,MERTK,Mx1/Mx2,RGS1
HGF	1.375	growth factor	Activated	4.164	2.54e-05	ANGPTL2,ANGPTL4,CASP2,CCL2,CCNF,CD44,CD93,CDC25C,CDC45,CELSR1,CRY1,CTSK,CYP17A1,EDN1,ENTPD1,EPHA4,FLNA,FPR2,GRK5,HELLS,HK2,IL1B,ISG20,ITGB8,ITPR3,KITLG,KRT18,LGMN,LYVE1,MCM5,MERTK,MPC1,NOS3,OSMR,PMP22,PPARD,PTGS1,PTTG1,RGS2,SKP2,SLC1A2,TGFBR2,THBD,TMEM158,TNFRSF1A,VCAM1
SOCS1		other	Inhibited	-3.224	2.56e-05	BID,CCL2,CD44,CD86,CXCL10,Gvin1 (includes others),IFI16,Ifi202b,IFIT3,IL1B,IL2RB,ISG20,Mx1/Mx2,OAS2,Oasl2,RALGDS,VAV1,VCAM1
AGT	2.081	growth factor	Activated	4.241	2.77e-05	ADGRE1,ADH1C,AGT,ANXA3,BMP6,CCL2,CD36,CD44,CD86,CDH13,CTSS,CXCL10,CYBB,CYP17A1,Cyp2c44,DLL4,EDN1,EDNRB,EFEMP1,FCGR1A,FOXO3,GFPT1,GRK5,GSTA5,IGF1R,IL1B,KITLG,MAP2,MAPT,NCF1,NCF2,NDRG1,NOS3,PPARG,PTGS1,RGS2,SEMA6A,SLC8A1,SRGAP3,TGFBR2,THBD,VCAM1
IL1RN	1.851	cytokine	Inhibited	-2.901	2.87e-05	CCL2,CTSS,CYP3A5,EIF2AK3,HDAC9,HLA-DQB1,IFI44L,IFIT3,IL18BP,IL1B,ISG20,NR0B2,OAS2,OAS3,OASL,RSAD2,SLC15A3,THEMIS2
dextran sulfate		chemical drug		0.18	2.96e-05	AGT,C4A/C4B,CARD11,CCNF,CD36,CD74,CD83,CD86,FANCA,FBXO5,GADD45GIP1,IGF1R,IL1B,LY96,MCM5,MNS1,OSMR,POLD1,REC8,RECQL4,Saa3,Slfn2,TGFBR2,TLR4,VCAM1,VEGFB
metribolone		chemical reagent	Activated	3.027	2.96e-05	ABCC4,ACPP,AKNA,C1orf116,CHEK1,CYB561,FOXO1,FPR1,GDF15,GFPT1,GTSE1,HK2,IGF1R,KLK3,KRT18,MERTK,MYL12B,NDRG1,NOS3,PMEPA1,SORD,TRPS1,TWIST1,UNC13B
AHR	1.238	ligand-dependent nuclear receptor		1.1	3.08e-05	ABCC4,ACOX1,ARG2,CADM4,CCNF,CD36,CDC25C,Cml5,COL16A1,CXCL10,CYP17A1,CYP1B1,CYP2C8,DIO1,E2F1,EDN1,EFEMP1,FBLN2,GSTA5,HDAC9,HSPA5,IKZF3,IL1B,KLF2,NNMT,PPARG,RDH16,Saa3,SHB,SLC16A10,SLC25A51,SYT12,TGFBR2,TSPYL2
HRG		other	Activated	2.646	3.16e-05	C1QB,C1QC,CCL24,Ccl6,CD74,CD83,FCGR1A
THBS4	13.356	other	Activated	2.771	3.39e-05	ATF6,CRELD2,CXCL10,HSPA5,HYOU1,MANF,P4HB,VCAM1
ERG	1.195	transcription regulator	Activated	3.815	3.51e-05	ABCC4,ARHGAP31,ARHGAP4,ARHGEF2,CD59,COLGALT1,DOCK10,DOCK2,FMNL2,HERPUD1,HPCAL1,KLK3,LAMA5,MYO5A,NDRG1,NOS3,PLA1A,RASIP1,RHOJ,TGFB1I1,TGFBR2,VWF,WIPF1,ZBTB16
ARHGAP21	1.159	other	Activated	3.162	3.69e-05	CXCL10,FGL2,HDC,IFIT3,ISG20,MERTK,Mx1/Mx2,PLA1A,SLFN12L,Vnn3
ethanol		chemical - endogenous mammalian	Activated	4.142	4.04e-05	ABCG1,ACOX1,ADH1C,ALDH1A3,ASIC5,C3AR1,CCL2,CDH13,CYP2C8,CYP3A5,CYP3A7,CYP4A22,DDR2,DNTT,EDN1,GNAI1,GSTA5,HIST1H3B,HLA-A,HSPA5,IL1B,LGALS1,MAP1B,MAP2,NCF1,NCF2,NOS3,PPARG,PPP1R1B,SLC1A2,TLR1,TLR4,TLR7,TLR8,TP53INP1,VCAM1
Hbb-b1		transporter	Activated	2.236	4.56e-05	CCR5,CD44,CD74,CXCL10,IL10RA,IL1B,IL2RB,IL2RG,LY86,VCAM1
INHA	3.568	growth factor		0.278	4.59e-05	CYP17A1,CYP1B1,E2F1,GJC1,ITGA9,JAM2,KITLG,KRT18,LAMC3,MYO7A,Obsl1,PCDH7,PIK3CD,PIK3IP1,TP53INP1,WISP1
IL3		cytokine	Activated	3.273	4.77e-05	ACOX1,ADGRE1,ARHGDIB,CCL19,CCL2,Ccl6,CD48,CD53,CD83,CD86,Ces1b/Ces1c,CSF1R,F2R,FCGR2A,HK2,HLA-A,HSPA5,IL1B,KLF13,MAN2B1,MCM5,NCF1,PDE1B,PLA2G7,PLCB2,RBPJ,Rpl29 (includes others),Serpina3g (includes others),SLAMF7,SPI1,STAT4,TLR4,TNFRSF11A,VCAM1
CRKL	1.557	kinase	Activated	2.433	4.97e-05	CXCL10,FGL2,HDC,ISG20,PLA1A,Vnn3
SPIB	3.583	transcription regulator	Activated	3.208	5.36e-05	BMP6,Bst2,CCR5,CCR9,CD200,CD300C,CD86,CLEC10A,IKZF3,KLK3,LILRB3,MARCH1,P2RY12,Siglech
TO-901317		chemical reagent		1.146	5.5e-05	ABCG1,ACOX1,ADH1C,APCS,ARG2,CCL2,CCL24,CFHR1,CYP3A5,DIO1,ENO1,FMO5,GSTA5,HK2,IL1B,LGALS3,MPEG1,Mug1/Mug2,Mup1 (includes others),Naip1 (includes others),NOS3,NR0B2,PGLYRP1,PPARG,RDH16,TLR4
NFKBIB	1.218	transcription regulator		1.294	5.67e-05	CCL2,CD86,IGF1R,IL1B,INPP5D,NOS3,Saa3,SFTPA1,SYTL1,TP53INP1,VCAM1
PI3K (complex)		complex	Activated	3.736	5.98e-05	ABCC4,CCL2,CD2,CD274,CD86,CXCL10,CYBB,DAPP1,DLL4,E2F1,FBXO32,FLI1,FOXO1,GSTA5,HK2,IGF1R,IL1B,IL7R,ITGB2,KLF2,MAP2,MCAM,NOS3,PPP1R1B,RGS2,SKP2,SPI1,TLR4,TNFRSF11A,VCAM1
IL17A		cytokine	Activated	3.557	6.03e-05	CCL2,CD163,CD274,CD83,CTSK,CXCL13,ENTPD1,GBP2,IL1B,KLF2,LOX,MERTK,NOS3,OSMR,Saa3,TGFBR2,Tgtp1/Tgtp2,THBD,TLR4,TNFRSF11A,TNNC1,VCAM1,VWF
allopurinol		chemical drug	Activated	2.673	6.14e-05	C4A/C4B,CD44,CDCP1,CXCL10,FBLIM1,FCGR2A,GAS5,IL1B,LGALS3,Ms4a6b,PLA1A,TES,TMEM173,TUBB
JAK2	1.044	kinase	Activated	3.13	6.43e-05	CCL2,CD36,CST7,CXCL10,CYBB,DHX40,GBP2,IGF1R,IL1B,KLK8,Milr1,OSMR,POP4,Saa3,SLC11A1,SLC1A3,TP53INP1
IRF1	1.394	transcription regulator	Activated	3.35	7.08e-05	CASP2,CCL19,CCL2,CD274,CTSS,CXCL10,CYBB,E2F1,FGL2,FPR2,GBP2,IFI44L,IFIT3,IL18BP,IL1B,OAS2,PCDH7,RSAD2,SPI1,VCAM1
Hsp27		group		-0.647	7.75e-05	BGLAP,CD163,CD274,CD86,CSF1R,FBXO32,KLK3,MAPT,PPP1R1B
BTNL2	-1.026	transmembrane receptor	Activated	3.053	8.46e-05	CAPN3,CD74,CERK,DAPP1,ENTPD1,FGL2,FGR,KCNK6,Phxr4,RALGDS,S100A4,SLC15A2,XDH
NFATC2	2.579	transcription regulator	Activated	3.441	8.53e-05	ACPP,CCNF,CMPK2,CXCL10,EDN1,FGL2,HDAC1,IFIT3,IKZF1,ISG20,MERTK,Mx1/Mx2,OASL,PLD1,PPARG,RGS1,RGS2,RSAD2,SLFN12L
triamterene		chemical drug	Activated	3.434	8.54e-05	C4A/C4B,CD44,CDCP1,FBLIM1,FCGR2A,GAS5,LGALS3,Ms4a6b,PLA1A,TES,TMEM173,TUBB
E. coli lipopolysaccharide		chemical - endogenous non-mammalian	Activated	2.739	8.54e-05	ATG7,CCL2,CD83,CD86,CXCL10,HSPA5,IL1B,LY96,TLR4,TREM2,TREM3,VCAM1
SPARC	-1.211	other		0.176	9.24e-05	ABCC4,ARG2,ASIC5,CCL19,CDH3,LOXL4,LYVE1,MAP2,MBD4,NDRG1,TMC5,TRIM5,TSKU,UBE2U,UBLCP1,USP2
CEBPA	-1.182	transcription regulator	Activated	2.196	9.41e-05	ADCY7,ADH1C,AGT,AKR1C1/AKR1C2,ARG2,C3AR1,CEBPE,CSF1R,CSF2RA,CTSK,CYP3A5,CYP3A7,E2F1,FCGR1A,FOXO1,FOXO3,GAL,GAPDH,HSPA5,ITGAL,KLK8,KLRC1,LGALS1,Mup1 (includes others),OAS2,PPARD,PPARG,PTGS1,PTPRC,RGS2,RNF144A,Saa3,SECTM1,SFTPA1,SPI1,TBXAS1,THBD,TNFRSF11A,TNFRSF1A
RETNLB	10.350	other	Activated	3.606	9.72e-05	CAMK2B,CCL2,CCR5,CD86,FAP,FRZB,IL1B,Mup1 (includes others),PLA1A,PLA2G15,Saa3,TNNC1,WISP1
ERBB2	3.729	kinase	Activated	2.331	9.84e-05	AHNAK,ANGPTL2,ANGPTL4,CD36,CD59,CDC25C,CDH3,CDON,CHEK1,CSF1R,CXCL10,CYB561,EDN1,EPSTI1,ERBB4,ETV5,F2R,FBLN2,FEZ2,FOXO1,FXYD3,GALNT3,GLS,GNAI1,GPX3,IGF1R,IL1B,JAM2,KLK3,LGALS1,LGALS3,MAP1B,MAPK13,MLXIP,NDRG1,NNMT,PBX1,PIK3CD,PMEPA1,POLD1,PPARG,PPP2R2B,PROM1,PTGS1,RRAD,S100A4,SKP2,SOWAHC,THBD,THY1,Tmsb4x (includes others),TRAF1,VWF,ZFP36L2
ATP-gamma-S		chemical reagent			9.94e-05	CCL2,CCL24,CCR5,CD83,CD86,CSF1R,CST7,FOXO3,IL7R,MPEG1,NCF2,TLR1
interferon beta-1a		biologic drug			0.000109	CCR5,CSF1R,CST7,ENO1,FCGR1A,FPR1,FYB,GPR65,HLA-DRB5,IL2RB,LGALS1,LILRB3,NCF2,RPL26,TBXAS1,TLR1,TNFSF13B
TNFSF11	7.946	cytokine	Activated	4.328	0.000111	ADGRE1,C3AR1,CCL2,CD44,CD83,CKB,CSF1R,CTSK,DMPK,FGR,FPR1,GPR68,HCK,IL1B,ITGAL,PCDH7,Phxr4,PLD1,PTPN23,RALGDS,Saa3,Slfn2,TLR4,TNFRSF11A,TRAF1,TSPAN5,VCAM1
Map3k7	1.091	kinase	Activated	2.447	0.000112	CMPK2,CXCL10,EDN1,FGL2,IL1B,ISG20,Mx1/Mx2,RSAD2,RUNX1T1,VCAM1,Vnn3
hydroxyurea		chemical drug		1.99	0.000112	BCAM,CCL2,CDC45,CHEK1,EDN1,GINS2,GPR132,H2AFX,KRT18,MCAM,MCM5
Hbb-b2		other	Activated	3	0.000119	CCR5,CD44,CD74,CXCL10,IL10RA,IL1B,IL2RB,IL2RG,LY86
calcitriol		chemical drug		-0.93	0.000119	AAAS,BGLAP,CDC45,Clec2d (includes others),CSF1R,CTSK,CXCL10,CYP3A7,CYP46A1,EDN1,ETV5,GAPDH,GRK5,HDAC1,Hmgn2 (includes others),IFI44L,IGF1R,IL10RA,IL1B,ITGA4,KIAA0101,KLK8,LGALS1,LRRC17,Ly6a (includes others),MCM5,PBK,PLD1,PMEPA1,PPARG,RNF144A,RSAD2,RUNX1T1,SKP2,SLC8A1,THBD,TLR4,TLR7,TLR8,TMEM100,TSKU
LTBR	-1.032	transmembrane receptor	Activated	2.95	0.000121	CCL19,CD86,CXCL13,LYZ,MFGE8,PCDH17,PLXNB1,TNFSF13B,Trim30a/Trim30d,VCAM1
ATF4	1.020	transcription regulator	Activated	3.91	0.000121	BGLAP,CCL2,DDR2,EDN1,GDF15,GYS1,HERPUD1,HSPA5,LGALS3,NDRG1,OSMR,PMP22,PPARG,RBPJ,SLC1A5,SLC7A5,TNFRSF11A
atorvastatin		chemical drug		-0.975	0.000121	ABCC1,ABCG1,BMP6,CCL2,CD36,CD59,CYBB,EDN1,F2R,GJC1,ITGAL,ITGB2,NOS3,PPARG,TLR4,TNFRSF11A,VCAM1
CD40LG	5.024	cytokine	Activated	3.88	0.000122	ARSB,BATF3,BTG3,CCL19,CCL2,CCR5,CD44,CD83,CD86,CFP,CLNS1A,CSF2RA,CTSC,CXCL10,CXCL13,CYP1B1,DAPP1,HK2,HLA-DQB1,IFIT3,IL10RA,IL1B,IL2RB,IL7R,ITGA4,RGS1,RGS2,SAMSN1,SELPLG,STAT4,TICAM1,TNFRSF11A,TRAF1,TREM2,TUBB,VCAM1,XPO7
fenamic acid		chemical reagent	Activated	3.434	0.000133	C4A/C4B,CD44,CDCP1,FBLIM1,FCGR2A,GAS5,LGALS3,Ms4a6b,PLA1A,TES,TMEM173,TUBB
phorbol myristate acetate		chemical drug	Activated	4.046	0.000136	A630012P03Rik,AGT,ANGPTL4,AXL,BGLAP,BMP6,BTK,CCL2,CD163,CD36,CD44,CERK,CSF1R,CSF2RA,CXCL10,CXCL13,CYBB,CYP17A1,Cyp3a25 (includes others),DIO1,DNTT,E2F1,EPHA4,ERBB4,ERCC1,FCGR1A,FHL5,GAL,GDF15,GLS,GRK5,GSTA5,GTF2B,HDC,HSD17B13,HSPA5,IKZF3,IL1B,IL2RG,IL7R,IRAK4,ITGAL,ITGB2,KLF2,KLK3,LYVE1,LYZ,MEFV,NCF1,PER1,PLA2G15,PLD1,PPARD,PPARG,PRKCB,PRKCH,PTGS1,Raet1d/Raet1e,RASGRP1,RBPJ,RECQL4,RGS1,RGS2,SELPL…
CD44	4.571	enzyme	Activated	3.806	0.000144	ADGRE1,BCAM,CCL19,CCR5,CD36,CD44,CD8B,CDH5,CTSK,IL1B,ITGA4,LGALS1,LGALS3,Ly6a (includes others),PMEPA1,THY1,TLR8,TNFRSF11A,VCAM1,ZYX
MYC	-2.762	transcription regulator		1.402	0.000146	ALDH18A1,ARHGAP25,CAD,Ccl6,CD274,CD44,CD48,CD86,CDC25C,CEBPE,CHEK1,CHP1,CXCL10,DNTT,E2F1,Ear2 (includes others),EBF1,EDN1,EFEMP1,ENO1,F2R,FAM129A,FAP,FBLN2,FBXO32,FLNA,FRZB,GAPDH,GBP2,GFPT1,GLS,GNPAT,GTF2B,HK2,HLA-A,Hmgn2 (includes others),IFI16,IKZF1,ITGAL,LGALS1,LGMN,LOX,LRMP,Ly6a (includes others),LYZ,MCM5,MNT,NDRG1,Oasl2,OLIG1,PEG10,PLA1A,PMP22,POLD1,PPARD,PROM1,PTPRC,RPL21,RPL26,RPS18,RSAD2,…
IL5	3.358	cytokine	Activated	4.99	0.000152	CCL2,CCR5,CCR9,CCRL2,CD79A,CRELD2,CTSC,CYSLTR1,ENO1,FGL2,GBP2,HSPA5,IL18BP,IL2RG,LCP2,LRRC8C,MANF,NDRG1,PKIB,PMP22,RASGRP2,S100A4,Serpina3g (includes others),SLC1A5,SLC7A5,THY1,TLR1,ZNF25,ZYX
decitabine		chemical drug	Activated	5.245	0.000153	ABCC1,AIM2,ANGPTL4,ARHGDIB,BTG3,CD44,CDH13,CDH3,CXCL10,CYP17A1,CYP1B1,CYP3A5,CYP3A7,GDF15,HELLS,HK2,IFI16,IL1B,IL7R,ITGA4,KRT18,LAMA2,LGALS3,LOX,LY96,NDRG1,NOS3,PCDH9,POLR2A,PPARG,ROBO1,RPL26,RRAD,SLC1A2,SLC4A10,SPI1,SSTR2,STAT4,SYK,TGFBR2,THBD,TMEFF2
phenylbutazone		chemical drug	Activated	3.288	0.000155	C4A/C4B,CD44,CDCP1,FBLIM1,FCGR2A,GAS5,LGALS3,Ms4a6b,PLA1A,TMEM173,TUBB
mifepristone		chemical drug	Inhibited	-2.777	0.000172	C1QB,CCL2,CD74,Ctla2a/Ctla2b,CYBB,CYP3A5,EDNRB,FBLN2,GAL,HDC,HLA-DQB1,HSPA5,IL1B,ITGA4,JAM2,KLK3,LAMA2,LAMA5,LOX,Ly6a (includes others),NDRG1,NOS3,PGLYRP1,PTGS1,RGS2,ROBO1,Saa3,SLC1A2,SSTR2
prednisolone		chemical drug	Inhibited	-2.232	0.000176	ATG16L2,ATG7,ATG9B,BID,CASP2,CCL2,CD163,CTSS,CXCL10,CYGB,DRAM1,EDN1,EIF2AK3,GPX3,HDAC1,HSPA8,IL1B,ISG20,ITGA4,NME5,RECQL4,RGS19,RNF38,ZBTB16,ZFP36L2
fulvestrant		chemical drug		-1.674	0.000177	AXL,BGLAP,CCL2,CD74,CXCL10,CYP17A1,E2F1,F2R,GAB2,GAL,GSTA5,GTSE1,H2AFX,IGF1R,IL1B,KLK3,MANF,MCM5,PPARG,PPME1,PTTG1,RECQL4,SKP2,SLC7A5,SSTR2,VCAM1,ZMAT3
CCL5	2.724	cytokine	Activated	2.373	0.000177	CCL2,CCR5,CCRL2,CD163,CD44,CYP1B1,DDAH1,F2R,F2RL1,HDC,IL1B,TLR4
cardiotoxin		chemical - other	Activated	3.873	0.000177	ACOX1,CCL2,Ccl6,CCR5,CD180,CSF1R,E2F1,EDNRB,HSPA5,IL10RA,IL1B,IL2RG,IL7R,ITGA4,ITGB2,LY86,MERTK,PTPRC,TNNC1
isobutylmethylxanthine		chemical toxicant		1.824	0.00018	ACOX1,AGT,ANGPTL4,BGLAP,CD36,CD44,CYP17A1,GAPDH,GNPAT,IL1B,IL2RG,ITGB2,MERTK,NOS3,PPARD,PPARG,SYK,TUBB
VIP		other		-1.023	0.000185	CCL2,CD274,CD86,CXCL10,IL1B,LGALS1,LYZ,SLC1A2,SLC1A3,TLR1,TLR4,TLR8,TNFRSF11A,TNFRSF1A,TP53INP1
glucocorticoid		chemical drug		0.253	0.000201	AGT,BGLAP,BMP6,CCL2,CD163,CD2,CRY1,CSF1R,CYP3A5,CYP3A7,EDN1,FBLN2,GPX3,IL10RA,IL1B,INPP5D,KLK3,Mup1 (includes others),NCF1,NCF2,NOS3,PER1,PPARG,SFTPA1,STX11,TNFRSF1A,VCAM1
HSP90B1	1.686	other		1.114	0.000207	CD86,HSPA5,IL1B,ITGA4,ITGAL,ITGB2,TLR4
ID3	1.130	transcription regulator		0.092	0.000207	CCR9,CD44,CD79A,CD83,CDK20,FOXO1,FOXO3,IFI16,IKZF3,IL10RA,IL20RB,IL2RB,IL7R,PIK3IP1,PIK3R5,PTPN14,STAT4,TNFRSF1A,TRAF1,VPREB1,ZBTB16
palmitic acid		chemical - endogenous mammalian	Activated	2.451	0.00021	ATF6,CCL2,CD36,CYBB,F2RL1,FBXO32,GAPDH,GDF15,HK2,HSPA5,IL1B,NCF1,NCF2,PPARG,PPP2R2B,Saa3,THBD,TLR4,VCAM1
ETS1	1.501	transcription regulator	Activated	3.224	0.000241	ARHGDIB,CCL2,CD44,CD79A,CDH5,CSF1R,DNTT,FCGR2A,FLI1,HSPA8,IL2RB,ITGB2,Klrk1,LAIR1,NCF1,NOS3,PEG10,SPI1,SYVN1,TBXAS1,TGFBR2,THY1,TWIST1
trichostatin A		chemical drug		1.288	0.000249	ADGRE1,AGT,ATG9B,CAD,CD44,CD86,CDC25C,CHEK1,COLEC12,CXCL10,CYBB,CYP1B1,CYP2C8,CYP3A5,CYP3A7,CYP46A1,F2R,FRZB,GDF11,HDAC1,HLA-DQB1,IKZF1,IL10RA,IL1B,KLK3,LAMA2,LGMN,NDRG1,NME5,NOS3,NR0B2,PBX1,PKIB,PPARG,PTGS1,RECQL4,Serpina3g (includes others),SFTPA1,SLC1A2,SLC7A8,SLC8A1,TGFBR2,TLR4,TNFRSF1A,TSKU,VCAM1,VWF
Alpha catenin		group	Inhibited	-3.831	0.000262	ADAM33,ADAMTS12,CXCL10,EPHA3,FMNL2,IL1B,IL2RG,KLK3,LAMA2,LYZ,RHOJ,Saa3,TWIST1,VCAM1,WIPF1,ZYX
IFNL1		cytokine	Activated	2.538	0.000264	CD83,CXCL10,F2R,IFI44L,IFIT3,ISG20,OAS2,OAS3,OASL,PHF11,RSAD2,TMEM140
vancomycin		biologic drug	Activated	2.893	0.000271	C4A/C4B,CD44,CDCP1,FBLIM1,FCGR2A,GAS5,GPX6,LGALS3,Ms4a6b,PLA1A,TES,TMEM173,TUBB
Ifna		other	Activated	2.203	0.000273	AXL,Slfn1,SLFN12L,SLFN13,Slfn2
CD40	3.089	transmembrane receptor		0.758	0.000277	CCL2,CD22,CD44,CD83,CD86,CXCL10,CYSLTR1,DAPP1,HLA-DQB1,IL10RA,IL1B,IL2RB,ITGAL,ITGB2,LGALS3,Ly6a (includes others),SAMSN1,SLAMF7,THBD,TNFSF13B,TRAF1,VCAM1,ZBTB16
lipoteichoic acid		chemical - endogenous non-mammalian	Activated	2.94	0.00028	ANTXR1,CCL2,CCR5,CD83,CD86,CXCL10,CYBB,IL1B,NLRP3,TLR4,TLR7
EGR2	1.883	transcription regulator	Activated	2.688	0.000282	ABCC1,BGLAP,CSF1R,EPHA4,HSPA5,IL1B,IL7R,KITLG,LAMA2,MAP2,NCMAP,PASK,PMP22,PPT2,ROBO1,RRAD,SLC1A3,ZBTB16
EPAS1	1.511	transcription regulator	Activated	3.256	0.000282	ANGPTL4,ARG2,AXL,CACNA1A,CCR5,CKB,EDN1,ENO1,FBLN2,FMO5,GLS,HILPDA,HSPA5,Irs3,LOX,MANF,NDRG1,NOS3,PKIB,PPARG,SLC7A5
NR3C1	1.057	ligand-dependent nuclear receptor		-0.564	0.000308	ADH1C,AGT,ANGPTL4,AS3MT,BAG4,BGLAP,BTK,C4A/C4B,CCL2,CD83,CXCL10,CYP2C8,CYP3A5,CYP3A7,EDN1,F2R,F2RL1,FOXO1,FOXO3,GBP2,GPR65,GPX3,HERPUD1,IFT122,IGF1R,IL1B,IL7R,ITGB2,KLK3,Mx1/Mx2,NLRC4,NLRP3,NME5,NOS3,NR0B2,OASL,PAK1,PER1,PIK3CD,PPARG,PRKCB,RGS2,RNF38,SFTPA1,Tgtp1/Tgtp2,THBD,TLR1,TNFRSF1A,TRAF1,Trim30a/Trim30d,TRIM45,UNC13B,VCAM1
ibuprofen		chemical drug		-0.128	0.000311	CD36,CYBB,EDNRB,GDF15,IL1B,PPARG,PTGS1,PTPRC
NKX2-1		transcription regulator			0.000326	AGT,BTG3,CD74,CHAD,CYGB,Ear2 (includes others),FXYD3,HCK,HELLS,HLA-A,KITLG,LRP2,LYZ,MAPT,PGLYRP1,Plscr2,RAC2,Saa3,SFTPA1,THY1
IFNA1/IFNA13		cytokine	Activated	2.553	0.000328	CD83,CD86,CXCL10,IL1B,OAS2,RSAD2,SIGLEC1,STAT4,Tgtp1/Tgtp2,VEGFB
IL1A	1.027	cytokine	Activated	3.573	0.000341	ALDH1A3,CCL2,CD274,CD44,CD83,CD86,Clec2d (includes others),CXCL10,CYP17A1,CYP3A5,F2RL1,HDC,IL1B,JAM2,KITLG,LOX,MCAM,PLA2G4A,PPARG,Saa3,SFTPA1,TICAM1,VCAM1
arachidonic acid		chemical - endogenous mammalian		0.933	0.000343	ACOX1,CD36,CD83,CD86,EDN1,NOS3,PLA2G4A,PLD1,PRKCB,PTGS1,RGS2,TNFRSF1A,VCAM1
HRAS	1.179	enzyme	Activated	2.317	0.000343	ALDH1A3,ANTXR1,ANXA3,BTBD11,C1QC,CASP2,CD44,CDH3,CDON,CTSC,CTSS,CXCL10,E2F1,EFEMP1,EIF5A2,ERCC1,F2R,FAM167A,FBLN2,FLNA,GPX3,HDC,HSPA8,IGF1R,IL17RD,IL1B,ITGA4,KRT18,LRMP,LRRC17,LYZ,MCAM,MFGE8,P4HB,PLA2G4A,PMEPA1,PRKCB,PTGS1,S100A4,SELPLG,Serpina3g (includes others),SERPINE2,TDG,TGFB1I1,Tmsb4x (includes others),TWIST1,UBASH3B
TCR		complex		1.642	0.000348	AIM2,CCR5,CD200,CD8B,CXCL10,CXCL13,ETV5,FLNA,HSPA5,IFI44L,IFIT3,IL7R,ISG20,KLF2,LCP2,LPIN2,OASL,P4HB,PASK,PIK3CD,PTPRC,RASGRP1,RSAD2,STAT4,TLR4,TLR7,TNFRSF1A,TNFSF13B,VAV1
ID2	-1.065	transcription regulator		0.981	0.000352	CCR9,CD44,CD79A,CD83,CDK20,FOXO1,FOXO3,IFI16,IKZF3,IL10RA,IL20RB,IL2RB,IL7R,PIK3IP1,PIK3R5,PTPN14,STAT4,TNFRSF1A,TRAF1,ZBTB16
PKD1	1.762	ion channel	Inhibited	-2.734	0.000352	AADAC,ADCY7,ARHGAP10,CCDC109B,ENPP6,FOXO1,GLS,HDAC9,KLK3,KRT18,LOX,NNMT,PCDH7,PCDH9,PRKCB,SEMA4C,SFXN3,SLC8A1,SSTR2,VWF
conjugated linoleic acid		chemical drug		0.156	0.000379	ACOX1,ANGPTL4,CCR5,CTSK,GDF15,IL10RA,ITGB2,PPARG
PSEN2	-1.031	peptidase		-0.756	0.000384	C1QB,C3AR1,CD74,CTSC,CTSS,Erdr1,F2R,FOXO3,GAPDH,GAS5,GDF11,IGF1R,Sp100
cerivastatin		chemical drug		0.236	0.000386	AGTRAP,CCL2,CD36,CYP1B1,IGF1R,ITGAL,ITGB2,KLF2,NOS3,PPARG,THBD,VCAM1
resveratrol		chemical drug		-0.211	0.000392	BGLAP,CCL2,CD36,CSF1R,CTSK,CXCL10,CYBB,CYP17A1,CYP1B1,E2F1,EDN1,FOXO1,FOXO3,GDF15,HSPA5,IL1B,IL7R,ITGAL,KLK3,MICB,NDUFA13,NOS3,PPARG,PPP1R13B,TICAM1,TNFRSF11A,ULBP1,VCAM1
TRIM21	1.002	enzyme	Inhibited	-2.214	0.000408	CXCL10,IL1B,Trim12a,Trim30a/Trim30d,TRIM6-TRIM34
diacylglycerol		chemical - endogenous mammalian			0.000408	ACOX1,CD36,PRKCB,PRKCH,RASGRP1
tyrphostin AG 1478		chemical - kinase inhibitor		-1.66	0.000423	CCL2,EDN1,FAP,FOXO3,GFPT1,IGF1R,NCF1,NCF2,PTTG1,TWIST1,VCAM1
Pam3-Cys		chemical toxicant	Activated	2.101	0.00046	CCL2,CD163,CD83,CD86,CXCL10,FPR1,IL1B,TLR4
nitrofen		chemical toxicant	Inhibited	-2.138	0.00046	AGTRAP,ENO1,HYOU1,KCNC3,NOS3,SFTPA1,TGFB1I1,TGFBR2
QKI	1.220	other			0.000468	CSF1R,ERCC2,MAP1B
MAP2K1	1.338	kinase	Activated	3.39	0.000474	ABCC1,CAPN3,CCL2,CD274,CD44,CDH5,CYP17A1,CYP46A1,ENO1,ETV5,F2R,HDC,HSPA5,IGF1R,LGALS3,PLA2G4A,SERPINE2,TNFRSF11A,TWIST1
cyclosporin A		biologic drug		-0.431	0.000474	ACPP,AGT,C4A/C4B,CASP2,CCL2,CCR5,CD163,CD200,CD44,CD83,CD86,CD8B,CYP3A5,EDN1,EDNRB,EIF2AK3,FBLIM1,FCGR2A,FLNA,GAS5,H2AFX,HELLS,HERPUD1,HSPA5,IL1B,ITGAL,KLRD1,LGALS3,LYVE1,MICB,Ms4a6b,NOS3,PASK,PRKCH,SLC8A1,TFEC,TUBB,VCAM1
PPARD	1.771	ligand-dependent nuclear receptor		0.981	0.000475	ACOX1,ANGPTL4,ASIC5,C1QB,C1QC,CD36,CLEC4F,GSTA5,IFI44L,LPIN2,MERTK,MFGE8,MPEG1,POP4,PPARD,PPARG,PRKAG3,SLC22A3,Slc6a20b,SORD
P38 MAPK		group	Activated	4.766	0.000476	ATG7,CCL2,CCNF,CD44,CD83,CD86,CTSK,CXCL10,CYBB,EDN1,EDNRB,FBXO32,FLNA,HSPA5,IL1B,ITGA4,ITGB2,ITGB8,JAM2,KLF13,NOS3,PLA2G4A,PLA2G7,PPARG,RRAD,SLC8A1,TNFRSF1A,TNNC1,TRPC3,TWIST1,VCAM1,ZMAT3
SB203580		chemical - kinase inhibitor	Inhibited	-5.095	0.000526	ACOX1,AGT,AIM2,ANXA3,ARHGDIB,BGLAP,C3AR1,C4A/C4B,CCL2,CCRL2,CD83,CD86,CST7,CTSK,CXCL10,CYP1B1,EDNRB,ENO1,FPR2,FYB,GBP2,IFIT3,IL1B,ISG20,ITGA4,NOS3,PPARD,SECTM1,TRAF1,TWIST1,VCAM1,XDH
eplerenone		chemical drug		-1.091	0.000538	CYBB,EDN1,IL1B,NCF1,NOS3,PPARG,VCAM1
TLR7	2.968	transmembrane receptor	Activated	3.107	0.00056	CCL2,CD44,CD83,CD86,CPEB2,CXCL10,FAIM3,GNG2,IL1B,INPP5D,IRAK4,Mx1/Mx2,RSAD2,TLR7,TRPM2
KLF2	2.973	transcription regulator		0.013	0.000577	CCL2,CCR5,CD36,CD93,CYP1B1,DOCK2,EDN1,FGR,IL1B,KITLG,NDRG1,NOS3,PPARG,THBD,VAV1,VCAM1,VWF
2-bromoethylamine		chemical reagent	Activated	2.985	0.000598	C4A/C4B,CD44,FBLIM1,FCGR2A,LGALS3,Ms4a6b,PLA1A,TMEM173,TUBB
RGS10	1.568	other			0.000598	CCL19,CCL2,CCR9,CXCL10,IL10RA,IL1B,IL2RB,ITGB2,TNFRSF1A
MAPKAP1	-1.049	other	Activated	2	0.000619	IFI16,Mx1/Mx2,OAS2,PHF11
nickel chloride		chemical toxicant		1.954	0.000619	CCL2,GAPDH,IL1B,NDRG1
NEK6	1.764	kinase		1	0.000619	CXCL10,FGL2,HDAC1,RGS1
eicosapentenoic acid		chemical drug		0.083	0.00062	ANGPTL4,CCL2,CD36,CD44,CD83,CD86,CSF1R,IL1B,NOS3,SPI1,TGFBR2,TNFRSF1A
SP1	1.722	transcription regulator	Activated	2.934	0.000646	ACVRL1,ADCY4,BGLAP,CAD,CCL2,CD59,CDC25C,CKB,CXCL10,CYP17A1,CYP1B1,E2F1,F2R,FLNA,FOLR2,FPR2,GDF15,HDAC1,HDC,HK2,HSPA5,IGF1R,IL1B,IL2RB,JAM2,KRT18,NCF2,NDRG1,NOS3,PLA2G4A,POLD1,PPARD,PREX1,PRKCB,PROM1,PTGS1,PTTG1,RECQL4,ROBO4,SLC11A1,TGFBR2,THBD,TNNC1
SLC13A1	27.945	transporter		-0.277	0.000661	CD163,CHD3,CHST7,Cml5,Cyp3a25 (includes others),GBP2,HK2,HLA-DMB,HSPA5,HSPA8,PBX1,Tgtp1/Tgtp2,Xlr3c (includes others)
TYROBP	2.493	transmembrane receptor	Activated	2.425	0.000662	CCL2,CD83,CD86,KLRD1,NCKAP1L,Siglech,SLC1A5,TYROBP
hyaluronic acid		chemical - endogenous mammalian	Activated	2.378	0.000677	CD44,CD83,CD86,CSF1R,CTSK,CXCL10,IL1B,LY96,NCF1,NCF2,PPARG,PTPRC,TLR4,VCAM1
AR	-1.936	ligand-dependent nuclear receptor	Activated	2.463	0.000681	ABCC4,ABCG1,ACPP,ARMCX2,C4A/C4B,CACNA1A,CDC25C,CYP17A1,DNAJB9,EDN1,EDNRB,FXYD3,GDF15,HSPA5,IGF1R,INPP4B,KITLG,KLK3,LAMA5,LAMC3,Ly6a (includes others),NDRG1,OVOS2,PER1,PIGA,PMEPA1,PTGS1,SKP2,SORD,TBXAS1,TGFBR2,TMEM158,TWIST1,WIPF1,ZBTB16,ZYX
PI3K (family)		group		1.246	0.000703	ABCG1,AKR1C1/AKR1C2,ATG7,CCL2,CD274,CXCL10,FBXO32,FOXO1,HSPA5,KLF2,PTGS1
FOLR1		transporter			0.000733	ADH1C,AP1S2,ARHGDIB,B3GNT3,Cd52,ENTPD7,GAS5,LYZ,PVT1,S100A4,SLC15A2,SORD,TNFRSF11A
doxorubicin		chemical drug	Activated	2.785	0.000781	ABCC1,ATG7,C4A/C4B,CD44,CDC25C,CDCP1,CHEK1,CYBB,E2F1,EDN1,FOXO3,GAS5,GDF15,GPR132,H2AFX,HDAC1,IL1B,Irs3,KIAA0101,KRT18,LGALS3,MBNL2,Ms4a6b,NDRG1,NLRC4,PLA1A,PMEPA1,PTTG1,TES,TNFRSF1A,TNNI3,TP53INP1,TUBB
emodin		chemical drug		-1.51	0.000787	ABCC1,CYP1B1,ERCC1,HSPA5,IL1B,TLR4,TWIST1,VCAM1
RUNX3	4.239	transcription regulator			0.000811	ABCC1,AGTRAP,BGLAP,CD79A,IL1B,ITGAL,LILRB3,THY1,VWF
TMEM173	1.957	other	Activated	2.646	0.000815	GAS7,GJA4,HDC,IFI16,IL1B,OASL,Serpina3g (includes others)
UXT	1.410	other	Inhibited	-2.253	0.000815	CHEK1,GTSE1,KLK3,KRT18,PMEPA1,SEC24D,SORD
rosiglitazone		chemical drug	Activated	2.307	0.000853	ABCG1,ADGRE1,AGT,ANGPTL4,C1QB,C1QC,C4A/C4B,CCL2,CCRL2,CD36,CD86,CXCL10,GAPDH,GBP2,GPR65,HSPA5,IL1B,IL7R,ITGAL,KLF2,KLK3,KRT18,LOX,Mup1 (includes others),NOS3,OAS2,OAS3,PLA2G15,PPARG,RGS2,Saa3,Serpina3g (includes others),SKP2,TLR4,WISP1
PRL		cytokine	Activated	2.569	0.000878	ANXA3,CCL2,CMPK2,CTSS,CXCL10,ENO1,EPSTI1,ERBB4,HERPUD1,IFI44L,IFIT3,LYVE1,MFGE8,NOS3,OAS2,OAS3,P4HB,PTPN18,REC8,RSAD2,SAMD9L,SHISA5,TMEM140,Tmsb4x (includes others),TNFSF13B,XDH
CBFB	1.110	transcription regulator		0	0.000893	CCR5,CSF1R,IKZF3,IL2RB,ITGAL,KLK3,LGMN,RGS1,STAT4,TGFBR2,TLR7
TREM1	2.604	transmembrane receptor	Activated	2.752	0.000923	CCRL2,CD274,CD83,CD86,CXCL10,EDN1,EIF2AK3,HECW2,IL1B,LRRC8C,OASL,PGLYRP1,PLD1,PPARG,RGS1,RRAD,SLAMF7,SLC1A3,THBD,TLR4,TMEM158
advanced glycation end-products		chemical - endogenous mammalian		0.478	0.000931	ABCG1,CCL2,F2R,FOXO1,KLF2,LRP2,ROBO1,VCAM1
NR4A1	1.514	ligand-dependent nuclear receptor		0.667	0.000931	AKR1C1/AKR1C2,CD36,CDH5,COL16A1,CST7,CYP17A1,E2F1,GYS1,HDAC1,HDC,KITLG,KRT18,NOS3,PPARG,PRKAG3,RAP1GAP2,SLC37A2,VCAM1
FLT3LG	-1.024	cytokine	Activated	2.178	0.000938	CCR5,CCR9,CD79A,CD83,CD86,IL2RB,IL7R,PTPRC,SPI1
Jnk		group	Activated	3.374	0.000958	AGT,ATG7,CCL2,CCR9,CD44,CD83,CD86,EDN1,F2RL1,FBXO32,FLI1,GDF15,HSPA5,IL1B,ITGA4,NCF1,TGFBR2,TRPC3,TWIST1,VCAM1
ciprofloxacin		chemical drug		0.384	0.000985	ABCC4,ADGRE1,CD86,CD93,COLEC12,HLA-A,IGF1R,ITGA9,ITGAL,LGMN,MFGE8,MPEG1,RPS18,TLR7
TXK	2.955	kinase		-1.987	0.000991	CD44,IL2RB,KLRB1,ZBTB16
EEF1A2	8.552	translation regulator	Inhibited	-2	0.000991	CYBB,ITGAL,ITGB2,NCF1
gentamicin C		chemical drug	Activated	3.162	0.001	C4A/C4B,CD44,FBLIM1,FCGR2A,GAS5,LGALS3,Ms4a6b,PLA1A,TES,TUBB
SFTPA1	2.075	transporter	Inhibited	-2.698	0.001	AKR1C1/AKR1C2,ANGPTL4,CYP1B1,EVI2B,GPR68,IL1B,KLF2,LOX,MAP1B,SLC22A3,TWIST1
LEP		growth factor		0.528	0.00101	ACOX1,ADGRE1,AKR1C1/AKR1C2,ANGPTL4,BGLAP,BID,CCL2,CD36,CXCL10,CYBB,CYP17A1,CYP2C8,CYP3A5,DLL4,EDN1,FMO5,FOXO3,GAL,GAPDH,GHRL,GNPAT,HSPA5,IL1B,MT-CYB,NCF1,NCF2,NOS3,NPR2,PPARG,Saa3,SORD,SPI1,Tgtp1/Tgtp2,TNFRSF1A,TPRA1,VCAM1
N-nitro-L-arginine methyl ester		chemical drug		0.668	0.00107	AGT,CCL2,CCR5,CD83,CD86,CYBB,IL1B,MAP1B,NOS3,PPARD,TLR4,VCAM1
IgG		complex		0.457	0.00108	ARSB,CCL2,CD86,CTSC,EDN1,FCGR1A,FCGR2A,GUK1,HSPA5,IL1B,ITGB8,KLK8,KRT18,LGALS1,LGALS3,SLAMF7,TLR7,VCAM1
CLOCK	1.194	transcription regulator			0.00108	ACOX1,ADPGK,ANGPTL4,CD86,DNAJB9,F2R,HLA-DQB1,IL18BP,KLF13,MIIP,NR0B2,PER1,PIGA,SLC1A2,THBD,Trim30a/Trim30d,USP2
lipid A		chemical toxicant	Activated	2.608	0.00109	CCL2,CD36,CD86,CXCL10,FCGR1A,IL1B,PTPRC,SYK
Integrinα		group			0.00113	ITGAL,ITGB2,TLR4
edratide		biologic drug			0.00113	CD44,FOXO3,ITGAL
allosamidin		chemical reagent			0.00113	ABCG1,CCL2,CD36
lomustine		chemical drug	Activated	3.162	0.00114	C4A/C4B,CD44,CDCP1,FBLIM1,FCGR2A,LGALS3,PLA1A,TES,TMEM173,TUBB
FOS	-1.178	transcription regulator		0.74	0.00114	ABCC1,ACOX1,AGT,ALDH1A3,BCL9,BGLAP,C3AR1,CASZ1,CCL2,CD44,CDON,COL16A1,CYP17A1,EDN1,ENO1,ERCC1,FBLIM1,FEZ2,FOLR2,FRZB,GAS5,GSTA5,HSPA5,KITLG,LARGE,LGALS3,LOX,MCM5,MGAT4A,NCF2,PKIB,PLA2G4A,PLD1,PMEPA1,PTTG1,RPS18,SEC23B,SERPINE2,STX11,TNFRSF11A,TUBB,VCAM1,XDH
BIRC5	2.297	other			0.00124	C1QC,Cd52,CD53,CD74,CXCL13,HLA-DQB1,IL2RG,LYZ,VWF
miR-291a-3p (and other miRNAs w/seed AAGUGCU)		mature microrna	Inhibited	-3.459	0.00131	CD44,CD83,CYB5R4,ERBB4,HERPUD1,KLF13,MBNL2,PBK,STX11,TMEM14A,TRPS1,ZNF226
NCOR1	1.144	transcription regulator			0.0014	ACOX1,ACPP,CEBPE,DIO1,FXYD3,KLK3,LYZ,NDRG1,PMEPA1,PPARG,SORD
OSM	3.440	cytokine	Activated	2.682	0.00141	AADAC,ABCC1,ABCC4,ABCG1,ADGRG6,AKR1C1/AKR1C2,AMPD3,ANXA3,ARHGEF2,BAMBI,CADM4,CCL2,CCL24,CDH3,CRY1,CXCL10,CXCL13,CYP1B1,CYP3A5,FMO5,GAS7,GBP2,GFPT1,HK2,HLA-A,HLA-F,HSPA5,IL1B,ISG20,ITGAL,LARGE,MAP2,OSMR,PLA2G4A,PPARG,SLC7A8,SORD,STX11,TNFRSF11A,TNNC1,VCAM1,XDH
MAVS	1.270	other	Activated	2.755	0.00142	CMPK2,CXCL10,IFIT3,ISG20,OAS2,OASL,Oasl2,RSAD2,TLR7
SMARCB1	1.171	transcription regulator		0.807	0.00143	ARHGAP4,BGLAP,C4A/C4B,CD44,CYP2C8,Cyp3a25 (includes others),CYP3A7,E2F1,FCGR1A,FCGR2A,IFI16,MCM5,Mup1 (includes others),MYOM1,OAS3,PGLYRP1,PPARG,SKP2
Hsp70		group		-1.265	0.00143	CD83,CD86,GAPDH,IL1B,KLK3,MAPT,VCAM1
PARP1	1.069	enzyme	Activated	3.097	0.00145	CD274,CXCL10,E2F1,GBP2,IL18BP,IL1B,ITGAL,KLK3,PEG10,PLA1A,Tgtp1/Tgtp2,VCAM1
COL18A1	-1.094	other	Inhibited	-3.44	0.00145	ANTXR1,CCL2,CDH5,EDN1,EDNRB,F12,F2R,F2RL1,HK2,ITGB2,TNFRSF1A,VWF
dimethyl sulfoxide		chemical drug		1.843	0.00145	BGLAP,CEBPE,CYP3A5,FRZB,IFI16,IL1B,ITGB2,LOXL4,MEFV,NCF1,PTGS1,RAMP1,SPI1,TNNC1,VCAM1
alitretinoin		chemical drug	Activated	3.277	0.00146	ABCG1,ACOX1,CCL24,Ccl6,CD36,CD83,CD86,CEBPE,CXCL10,CXCL13,FOLR2,IL2RB,Naip1 (includes others),NR0B2,PGLYRP1,PLA2G15,PPARG
SMARCC1	1.035	transcription regulator		1.98	0.00148	CD79A,EBF1,IL7R,KLK3,VPREB1
NPC2	1.282	other	Inhibited	-2.201	0.00148	PLA2G4A,PPARG,PTGS1,STAT4,TLR4
BRD2	1.001	kinase			0.00149	CD300A,IL1B,IL7R,P4HB,PKIB,ROBO1,SH2D3C,STAT4
ETV6	1.080	transcription regulator	Inhibited	-2	0.0015	CDH5,CSF1R,DLL4,FLI1
Histone h4		group			0.00153	AGT,BGLAP,BTG3,CDC25C,CXCL10,DIO1,IL1B,KLF2,Mx1/Mx2,OAS3,PPARG,PREX1,TGFBR2,VCAM1
FOXO1	1.964	transcription regulator	Activated	3.172	0.00155	ANGPTL4,BANK1,BGLAP,BID,CASP2,CCNF,CXCL10,EBF1,EDN1,FBXO32,FOXO1,HAL,HSPA5,IGF1R,IKZF1,IL1B,IL7R,KLF2,KLK3,LPIN2,MCM5,NOS3,PBK,PIK3IP1,PPARG,TNNC1,TRAF1,VCAM1,VPREB1
PSEN1	1.494	peptidase		-1.823	0.00159	ABCG1,Ank2,C1QB,C1QC,C3AR1,CCR5,CD74,CKB,CLEC16A,CTSC,CTSS,EIF5A2,ENO1,Erdr1,F2R,FOXO3,GAPDH,GAS5,GDF11,GNG2,HSPA5,HSPA8,IL1B,MAP2,MAPT,PAK1,PPARG,RBPJ,SELPLG,SLC1A2,Sp100,TGFBR2,TUBB
IGF1R	2.368	transmembrane receptor		-0.917	0.00161	ABCC4,ANXA3,CD300A,CD300C,Cd33,CD36,CD37,CD48,CD53,CD84,CD93,EDN1,GTF2B,HSPA5,IGF1R,IVNS1ABP,MT-ND3,NOS3,PROM1,S100A4,TWIST1,ZFP36L2
SMAD4	1.279	transcription regulator		0.598	0.00161	ACKR1,AIM2,ANGPTL4,BGLAP,CCL2,CD79A,CDH3,CDH5,CYB561,CYP17A1,EDN1,FAP,IL1B,INPP5D,JAM2,NPR2,PILRA,PTPRC,SHISA5,SPI1,SSTR2
5-hydroxytryptamine		chemical - endogenous mammalian	Activated	2.954	0.00163	CCL2,CYBB,CYP1B1,F2R,GHRL,IL1B,NCF2,NOS3,TNFRSF1A,VCAM1
RNASE2	1.392	enzyme		1.913	0.0017	CCL2,CCL24,CD300A,CD83,CD86,CXCL10,TNFRSF1A
miR-182-5p (and other miRNAs w/seed UUGGCAA)		mature microrna	Inhibited	-2.599	0.0017	CARD11,CASP2,FOXO1,FOXO3,IGF1R,ITGA4,VWF
lithium chloride		chemical drug		1.97	0.00173	CD44,CDC25C,DLL4,GDF15,HEYL,KLK3,MAPT,Naip1 (includes others),NKD2,PER1,PLD1,PPARG,TNNI3
ATP		chemical - endogenous mammalian		0.59	0.00173	CCR5,CD200,CD83,CXCL10,FLNA,FOXO1,FOXO3,H2AFX,IL1B,ITGA4,NOS3,TLR4,VCAM1
pyrrolidine dithiocarbamate		chemical reagent	Inhibited	-2.563	0.00206	CCL2,CCR5,CXCL10,CYP17A1,IGF1R,IL1B,PLD1,PPARG,SAMSN1,SFTPA1,SLC1A2,TLR4,VCAM1
TNFRSF8		transmembrane receptor		-1	0.00208	AHNAK,ALDH18A1,CTSC,GBP2,IFI16,LCP2,PBX3,PCDH7,TRAF1
ACOX1	2.435	enzyme		-0.318	0.00212	ACOX1,APCS,CD36,CYP2C8,Cyp3a25 (includes others),DIO1,HAL,HDAC1,HLA-DRB5,HSPA5,LGALS3,MFGE8,Mup1 (includes others),RGS2,Saa3,Vnn3
ESRRA		ligand-dependent nuclear receptor	Activated	2.181	0.00212	ACOX1,B4GALT6,CD36,CKB,CYP17A1,ENO1,GAPDH,HK2,NR0B2,PPARG,PPP2R2B,UBALD1
IL1		group	Activated	2.218	0.00213	AKR1C1/AKR1C2,CCL2,CD59,CSF1R,CTSC,CXCL10,CYP17A1,EDN1,FPR1,GLS,IGF1R,IL17RD,IL1B,IL2RB,ITGB2,KITLG,LOX,LYZ,PLA2G4A,PLD1,PPARG,PTGS1,Saa3,THBD,THY1,TLR4,TLR7,VCAM1,XDH
TERT	-1.238	enzyme		0.927	0.00214	ALDH1A3,BTBD11,CTSC,EFEMP1,EIF5A2,F2R,FAM167A,IFI16,IL1B,KLK3,MFGE8,NOS3,PROM1,PTGS1,UBASH3B
clobetasol propionate		chemical drug	Inhibited	-2	0.00216	ABCC1,Ccl27a,CD86,CYP3A5
Actin		group			0.00216	ABCC1,CD44,FLNA,IL1B
abscisic acid		chemical - endogenous non-mammalian			0.00216	CCL2,NOS3,PPARG,TLR4
WAC	1.254	other			0.00217	BGLAP,PPARG,RAD1
SFTPC	4.453	other			0.00217	HSPA5,S100A4,SFTPA1
AGI-1067		chemical drug			0.00217	CCL2,IL1B,VCAM1
Cg		complex	Activated	3.08	0.00221	ACPP,BTG3,CCL2,CD93,Cml3 (includes others),CXCL10,CYP17A1,EFEMP1,EPHA3,F2RL1,FGL2,GAL,GHRL,HK2,HLA-A,IFIT3,IGF1R,IL1B,ITGA4,MCAM,NOS3,Oasl2,PARD6G,PPARG,PTGS1,RGS2,Saa3,ST8SIA4,TMEM158,XKR8
CEBPB	2.212	transcription regulator		1.9	0.00222	ADH1C,AGT,ANTXR1,APCS,BGLAP,CCL2,CCR5,CDC25C,CDC45,CDH3,CSF1R,CTSC,CYP17A1,E2F1,FOXO3,HDC,HLA-A,IL18BP,IL1B,ITGAL,KRT18,LCP2,PLA2G4A,PPARD,PPARG,PTGS1,RAC2,Saa3,SRP54,TLR8,TNFRSF1A,XDH,ZYX
methylprednisolone		chemical drug		-0.393	0.00224	ANGPTL2,ANXA3,ARSB,B4GALT6,C1QB,CD44,CD74,CDH13,CDH3,CLEC4F,CTSC,CTSS,CYBB,Cyp2c44,Cyp3a25 (includes others),DIO1,EDNRB,FBXO32,FCGR2A,FGL2,FGR,GBP2,GNPAT,HAL,IGSF6,IL1B,IVNS1ABP,KCNJ16,LOX,Ly6a (includes others),LYVE1,Mx1/Mx2,NAT8,NR0B2,PLA1A,PTPRC,RGS2,SORD,TICAM1,USP2,VCAM1,ZYX
JUN		transcription regulator	Activated	2.963	0.00226	ANGPTL2,AXL,BCL9,BGLAP,C3AR1,CCL2,CD274,CD44,CSF1R,CXCL10,CYGB,CYP1B1,EDN1,EHD4,ERCC1,FOLR2,FRZB,GSTA5,GTF2B,IFI16,IGF1R,IL1B,IL7R,ITGB8,LGALS3,NCF2,NR0B2,PKIB,PLA2G4A,SLC8A1,SYK,Tmsb4x (includes others),TWIST1,VCAM1
RIPK2	1.096	kinase	Activated	2.629	0.00228	ACOX1,CD36,CD86,CXCL10,MEFV,PPARD,RALGDS,RASGRP1,TRAF1,VCAM1
MIF	1.106	cytokine	Activated	2.178	0.00228	C3AR1,CCL2,CD44,CD84,F2R,F2RL1,IL1B,RAMP2,TLR4,VCAM1
PP2/AG1879 tyrosine kinase inhibitor		chemical - kinase inhibitor		-1.32	0.00228	CCL2,EDN1,EPHA3,FGR,GFPT1,IGF1R,IL1B,NCF1,PER1,VAV1
SOD1	1.007	enzyme			0.0023	BID,CKB,CSF1R,CYB561,FAP,GPX3,GSTA5,GUK1,HDDC3,HPCAL1,HSPA8,IL1B,MYOM1,PRRX1,SLC1A2,STAT4,TGFBR2,Tmsb4x (includes others),VCAM1
GPD1	1.308	enzyme			0.00233	ABCC4,CD36,Clec2e/Clec2h,CXCL13,CYP2C8,CYP4A22,FAM129A,GSTA5,Mug1/Mug2,Mup1 (includes others),Serpina3b/Serpina3j,SERPINE2
HTT	1.473	transcription regulator		0.375	0.00233	ACKR1,AGT,ATP8A1,BID,BTG3,CAMK2B,CASP2,CD74,CLDN6,COL16A1,CSF1R,EBF1,EDNRB,EVL,FOXO3,GAPDH,GAS7,GJC1,GPX3,GRK5,GSTA5,HPCAL1,HSPA5,HSPA8,IFI16,KCNC3,KCTD17,LOX,MAP2,MCAM,MPEG1,MT-CYB,Mup1 (includes others),PDE1B,PER1,POLR2A,PPARD,PPARG,PPP1R1B,PRKCB,PROM1,PTPN23,RASGRP2,Serpina3g (includes others),SLC1A2,SLC1A3,SYVN1,Tmsb4x (includes others),TUBB,USP2,VCAM1,WISP1
TBK1	1.176	kinase	Activated	2.54	0.00235	CMPK2,CXCL10,EDN1,FGL2,HDC,IL1B,ISG20,Mx1/Mx2,PLA1A,RSAD2,Vnn3
cholecalciferol		chemical - endogenous mammalian		-0.054	0.00235	BGLAP,CCL2,CD83,CD86,CTSK,CXCL10,E2F1,EDN1,GHRL,NR0B2,TGFBR2
FOXA3	-1.067	transcription regulator		-1.941	0.00236	CYP2C8,CYP3A5,CYP3A7,Ear2 (includes others),PRDM16,Sp100,TMEM26
CTNNB1	1.161	transcription regulator	Activated	3.906	0.00237	ABCC1,ACAP1,ALDH1A3,ARFGAP3,BAMBI,CD44,Cd52,CELSR1,DIO1,DLL4,EDN1,F2R,FBLN2,FGD2,HILPDA,IL1B,ITGAL,ITGB2,KLK3,LGALS3,LHX2,MAN2B1,MEOX1,MFGE8,MPEG1,Mup1 (includes others),NAT8,OLIG1,PCDH9,PMP22,POLR2A,S100A4,Saa3,SERPINE2,SLC1A2,SLC1A5,SPI1,SYK,TELO2,TPRA1,TRAF1,TWIST1,VAV1,VCAM1,WISP1
MAP3K8	1.680	kinase	Activated	2.874	0.00244	ACPP,ADCY7,CCR5,Cd33,COLEC12,HIP1,Hmgn3,IGF1R,IL1B,NFAM1,SLA,SLFN12L,STAT4,TICAM1,UBALD1,Vnn3
15-LOX		group			0.00245	CD36,PPARG
CNPY3	1.492	other			0.00245	TLR1,TLR4
ZFP91	1.134	transcription regulator			0.00245	CCL19,TNFSF13B
BCO1	-1.575	enzyme			0.00245	BCO2,PPARG
LMCD1	1.931	transcription regulator			0.00245	SFTPA1,TNNC1
CBP-ICSBP-IRF-1-PU.1		complex			0.00245	CYBB,NCF2
GFRA1	1.945	transmembrane receptor			0.00245	ACPP,PTPRC
SLC8A1	2.203	transporter			0.00245	EDN1,SLC8A1
IFI30	1.565	enzyme			0.00245	CTSS,HLA-A
Dst	-1.202	other			0.00245	MAP2,MAPT
NAGLU	1.068	enzyme			0.00245	LYZ,MAPT
imidapril		chemical drug			0.00245	AGT,NCF1
phosphoramidon		chemical - endogenous non-mammalian			0.00245	EDN1,EDNRB
elaidic acid		chemical - endogenous mammalian			0.00245	ACOX1,VCAM1
polyinosinic acid		chemical reagent			0.00245	CCL2,VCAM1
17-epiestriol		chemical - endogenous mammalian			0.00245	NOS3,VCAM1
ACKR1	-2.517	g-protein coupled receptor			0.00246	CCL2,IFI16,MYO5A,TNKS,VCAM1
RELA	1.605	transcription regulator	Activated	2.978	0.00249	AGT,ARFGAP3,ARHGDIB,CCL19,CCL2,CD44,CD59,CXCL10,CYBB,CYP17A1,EDN1,GDF15,GRK5,IGF1R,IL1B,IL7R,INPP5D,MT-CYB,Mx1/Mx2,OAS2,PLD1,PPARG,Saa3,Serpina3g (includes others),SERPINE2,SFTPA1,SLC1A2,SYTL1,TRAF1,TWIST1,VCAM1
IL21		cytokine		-0.157	0.00249	CCL24,CD2,CD86,CXCL10,CXCL13,IL2RB,IL7R,KLRB1,KLRC1,KLRD1,PTPRC,STAT4,TLR4,TYROBP
POU2F1	-1.042	transcription regulator			0.00249	CD79A,CSF1R,CYP2C8,GAS5,GBP2,GPX3,H2AFX,HK3,Ifi202b,KLK3,TLR4,TNNC1,VCAM1,VWF
CHUK	-1.098	kinase	Activated	3.037	0.00259	AMPD3,CCL19,CCL2,CDH13,CXCL10,CXCL13,E2F1,GBP2,HK2,HLA-A,IFI16,PCDH7,PLA2G4A,Saa3,SERPINE2,Slfn2,TNFSF13B,TWIST1,VCAM1,VEGFB
B2M	1.264	transmembrane receptor		0.896	0.0026	CD8B,HLA-A,HLA-DQB1,HLA-DRB5,IGF1R,IL1B
ANXA1	1.344	enzyme		-1.179	0.0026	CCL2,FPR2,IL1B,ITGB2,PLA2G4A,TLR4
Ap1		complex	Activated	2.76	0.00262	BGLAP,C3AR1,CCL2,CD44,EDN1,ERCC1,F2RL1,GSTA5,IL1B,KLK3,KRT18,NDRG1,S100A4,SLC8A1,TLR4,VCAM1
rifampin		chemical drug		1.25	0.00262	ABCC1,ABCG1,AKR1C1/AKR1C2,CD36,CD59,CXCL10,CYP2C8,CYP3A5,CYP3A7,FMO5,GBP2,IL1B,NR0B2,SLC39A10,TBC1D9,TSKU
estrogen receptor		group		0	0.00265	ABCG1,AXL,CD44,CD59,CDH13,CDH15,CDH3,CDH5,CLN8,EDN1,ERBB4,F12,GAL,GSTA5,KRT18,MAP1B,MAPT,PCDH7,PLEK2,RGS2,TGFBR2,TLR4
SLC25A13	1.165	transporter			0.00278	ABCC4,CD36,Clec2e/Clec2h,CXCL13,CYP2C8,CYP4A22,FAM129A,GSTA5,Mug1/Mug2,Mup1 (includes others),Serpina3b/Serpina3j,SERPINE2
gefitinib		chemical drug		-0.132	0.0028	ADAMTS15,CCL2,CCNF,CDC25C,CHEK1,EPSTI1,MCM8,OSMR,PPARG,PPP2R2B,PTTG1,SKP2,SP2,TP53INP1,TRAF1,TWIST1
PLG	1.251	peptidase	Activated	3.098	0.00281	CCL2,COLEC12,EDN1,EDNRB,IL1B,MERTK,MFGE8,RAC2,SYK,VAV1
methamphetamine		chemical drug		1.221	0.00281	ABCC1,ADGRE1,BID,IGF1R,IL1B,LGALS1,SLC18A2,SLC1A2,TNFRSF1A,VCAM1
IL7	1.384	cytokine		0.371	0.00287	CCL2,CCR9,CD2,CD274,CD86,CD8B,CTSK,DNTT,EBF1,FOXO1,IL7R,KLF2,Ly6a (includes others),MAPKAPK3,SYK
CXCL12	1.271	cytokine	Activated	3.777	0.00292	AXL,CCL2,CD36,CD44,CTSK,CXCL10,CYP3A5,DMPK,ERCC1,FLNA,IL1B,ITGAL,LCP2,Ly6a (includes others),TDG,TNFRSF11A,TNNC1,ZBTB16
SLC4A1	2.032	transporter		-0.064	0.00299	FCGR1A,FCGR2A,Gypa,RHCE/RHD
ORMDL3	1.135	other			0.00299	CD48,CXCL10,OAS2,OAS3
ethylenediaminetetraacetic acid		chemical drug			0.00299	IL1B,MCAM,NOS3,SELPLG
MAPK9	1.129	kinase	Activated	2.688	0.003	CCL2,EDN1,FGL2,GAPDH,HDC,IFI16,IL1B,ISG20,NOS3,PLA1A,PLA2G4A,PPARG,SELPLG,SLFN12L,Vnn3,ZYX
9Z,11E-octadecadienoic acid		chemical - endogenous non-mammalian		-0.2	0.0031	ACOX1,CD36,EBF1,IL10RA,PPARG
Focal adhesion kinase		group		1.067	0.00312	ITGB2,KLK3,KRT18,PRRX1,SKP2,VCAM1
etanercept		biologic drug	Inhibited	-2.433	0.00312	CCL2,CD83,CXCL10,CYBB,IL1B,NCF1
CCL2	3.812	cytokine		0.659	0.00312	ABCG1,CD86,CXCL10,FOLR2,HDC,IL1B,ITGAL,NCF1,SLC11A1,VCAM1
OLR1	5.211	transmembrane receptor		1.998	0.0032	CCL2,CYBB,NCF1,NCF2,NOS3,TGFBR2,VCAM1
S100A8	3.231	other		-1	0.0032	ABCG1,ARG2,CD274,CXCL10,IL1B,Saa3,VCAM1
halofuginone		chemical drug			0.00331	B4GALT6,C4A/C4B,CD200,CD44,CKB,CYGB,EDNRB,F2R,GPX3,LGALS1,LOX,PMP22,PROM1,TGFBR2,USP2
PLAU	1.066	peptidase		1.757	0.00333	ABCG1,CCL2,CCR5,FCGR1A,GDF15,HSPA5,IL1B,OAS3,SLFN13
HOXD10	4.577	transcription regulator		0.156	0.00333	CD44,CLEC10A,DAPP1,E2F1,PAK1,RSAD2,SEPN1,TGFB1I1,TICAM1
5-azacytidine		chemical drug	Activated	2.762	0.00337	CD44,ETV5,GDF15,HK2,HSPA5,HSPA8,ITGAL,LOX,Ly6a (includes others),NOS3,SLC7A5,TGFBR2,TUBB,ZYX
indomethacin		chemical drug	Activated	2.379	0.00362	ACOX1,C4A/C4B,CCL2,CD44,CYP2C8,FBLIM1,FCGR2A,GAS5,GDF15,IL1B,LGALS3,MANF,P4HB,PLA1A,PLA2G4A,PPARD,PPARG,PROM1,PTGS1,SLC7A5,TES,TUBB
ROR2	4.546	kinase			0.00366	MAP1B,MAP2,PPARG
N-acetyl-L-cysteine		chemical drug	Inhibited	-2.281	0.00368	CCL2,CCR5,CD86,CDC25C,CXCL10,E2F1,EDN1,EIF2AK3,FBXO32,FOXO3,HDC,HSPA5,IGF1R,IL1B,ITGA4,NCF2,NOS3,TGFBR2,VCAM1
fasudil		chemical drug		-0.692	0.0037	CCL2,IL1B,NOS3,SLC1A2,SLC1A3,TLR4,VCAM1
Ro31-8220		chemical - kinase inhibitor		-1.97	0.0037	CCL2,IL1B,KLK3,PLD1,TRAF1,TWIST1,VCAM1
ZFP36	2.111	transcription regulator	Inhibited	-2.412	0.00371	CD36,CTSS,CYBB,E2F1,IL1B,VCAM1
thapsigargin		chemical toxicant	Activated	3.554	0.00371	ATF6,CD83,CD86,CREB3L1,CREB3L2,CXCL10,DNAJB9,EDN1,HDC,HERPUD1,HSPA5,IL1B,ITGA4,ITGB2,SYVN1,TMEM100,VCAM1
calphostin C		chemical - kinase inhibitor		-1.8	0.00371	AGT,CCL2,CD36,CYP17A1,GFPT1,HSPA5,IGF1R,P4HB,PPARG
Nfat (family)		group	Activated	3.317	0.00375	CCL2,CTSK,CYBB,DOCK10,EHD4,F2RL1,PGM2L1,RHOJ,TNNI3,TRAF1,VCAM1
MEF2C	1.373	transcription regulator		0.099	0.00375	BGLAP,CKB,FAP,FRZB,KLF2,MMP27,MYOM1,S100A4,SLC8A1,SRPK3,TNNC1
NRAS	1.395	enzyme			0.00375	CD48,CD86,CDC25C,CYBB,ETV5,LGALS1,LY86,NCF2,POLD1,RNASE6,SKP2
BAX	1.194	transporter		1.348	0.00384	CDC25C,CTSK,CTSS,CXCL10,DNAJB9,HLA-A,Mx1/Mx2,TRIM6-TRIM34
MAPKAPK2	1.123	kinase		0.912	0.00384	CCL2,CXCL10,HDC,HSPA5,IL1B,PLA1A,SLA,VCAM1
NKX3-1		transcription regulator			0.00384	CXCL13,FOXO3,KLK3,PRKCB,PTPRC,RAMP1,TWIST1,Vnn3
NFAT (complex)		complex	Activated	2	0.00385	CCL2,CD86,CYGB,SLC1A2,SLC1A3
CASP8	1.008	peptidase		0.497	0.00385	BID,CD44,HDAC1,IL1B,NLRP3
bortezomib		chemical drug		0.767	0.00394	BGLAP,CSF2RA,CXCL10,CXCL13,EIF2AK3,FAIM3,FANCA,FBXO2,FOXO1,GDF15,HDAC1,HSPA5,IGF1R,IL1B,PKIB,RSAD2,ULBP1,VCAM1
PTPRE	1.388	phosphatase		1	0.00403	ACPP,PLA1A,SLA,SLFN12L
spermine		chemical - endogenous mammalian		-1.067	0.00403	CCL2,IL1B,ITGAL,ITGB2
LIF	7.741	cytokine		-0.038	0.00412	AHNAK,BGLAP,CDH5,CSF1R,CXCL10,CYP17A1,E2F1,GAL,HK2,IFI16,IL1B,IL34,JAM2,KLRB1,LARGE,OLIG1,PLD1,PPARG,VWF
mir-10	4.061	microrna		-1.603	0.0042	CCL2,CD86,E2F1,GAB2,HDC,IGF1R,KLF13,PTPN18,TBC1D1,TDG
cephaloridine		chemical drug	Activated	3.464	0.00424	ANGPTL4,CDC45,CHEK1,CXCL10,CXCL13,CYP1B1,E2F1,GINS2,KIAA0101,MCM5,OSMR,USE1
Ca2+		chemical - endogenous mammalian	Activated	2.223	0.00424	Ank2,BGLAP,CD83,CD86,CRY1,CYP1B1,E2F1,EDN1,GLS,GRK5,HDC,HSPA5,IGF1R,IL1B,ITPR3,MCAM,NDRG1,NOS3,PER1,PPARG,PTTG1,SSTR2,TLR4
N-formyl-Met-Leu-Phe		chemical reagent		0.269	0.00425	CCL2,CCR5,FCGR1A,IL1B,ITGB2,IVNS1ABP,SELPLG
celecoxib		chemical drug		0.174	0.00459	CHEK1,CTSK,DNAJB9,GDF15,HSPA5,IGF1R,IL1B,PPARG,TGFBR2,TLR4,TNFRSF11A,TRAF1,VCAM1
cytarabine		chemical drug	Activated	2.186	0.00459	CD180,CD274,CD86,GAPDH,GPR132,HLA-A,IL1B,TLR1,TP53INP1
CCR2	1.419	g-protein coupled receptor		1.463	0.00459	CCL2,CCL24,Ccl6,CCR5,CD86,CXCL10,CXCL13,IL1B,ITGAL
prostaglandin E2		chemical - endogenous mammalian		0.472	0.00464	ABCG1,ANGPTL4,CASP2,CCL2,CCR5,CD44,CD83,CD86,Clec2d (includes others),CST7,CXCL10,F2R,F2RL1,FOXO1,HDC,IGF1R,IL1B,IL2RG,IL7R,PLA2G4A,PPARG,PTGS1,RGS2,THBD,TWIST1
CD38	2.076	enzyme	Activated	3.516	0.00471	CD44,CD86,CRELD2,FGL2,GBP2,LGALS3,LRRC8C,MANF,NDRG1,PKIB,RASGRP2,S100A4,Serpina3g (includes others),SLC7A5,THY1,VCAM1
ALOX15	2.038	enzyme		1.432	0.00472	CD36,IL1B,PPARG,RGS2,VCAM1
lipoarabinomannan		chemical - endogenous non-mammalian		0.447	0.00472	CCR5,HLA-DRB5,IL1B,Tgtp1/Tgtp2,TLR4
PDGF BB		complex	Activated	3.454	0.00474	ARG2,BMP6,CCL2,CD44,CSF1R,EDN1,EDNRB,FLNA,FOXS1,FRZB,GBP2,GDF15,GJC1,IGF1R,IL1B,LGALS3,MAP2,PLCG2,PPARD,PPARG,RGS1,RGS2,SPI1,SYK,THBD,VCAM1,XDH
IL12B		cytokine	Activated	2.038	0.00486	CCR5,CD86,CXCL10,IL1B,INPP5D,SELPLG,STAT4,VCAM1
GPX1	1.966	enzyme	Inhibited	-2.425	0.00486	ADGRE1,CXCL10,CYBB,GLRX2,GPX3,TNFRSF1A,VCAM1
PTGER2	4.637	g-protein coupled receptor	Activated	2.101	0.00497	ADGRE1,CFP,CLEC6A,CSF1R,FPR1,H2AFX,HDC,IL1B,ITGAL,KLRD1,PBK,Sult2a7
DICER1	1.164	enzyme		-1.571	0.00501	ANGPTL4,CD44,CPEB2,EPHA3,GNG2,HDAC1,IL1B,LHFP,MAP2,MICB,NANOS1,NOS3,PBX3,PMP22,RASGRP1,SPI1,TRPC3
GAPDH	5.020	enzyme		0.254	0.00513	CCL2,ENO1,GAPDH,KLK3,OAS2,OAS3
HDL		complex		-0.153	0.00513	ABCG1,CCL2,IL1B,ITGB2,NOS3,VCAM1
GABPA	1.115	transcription regulator			0.00513	IL7R,ITGB2,PPARG,ROBO4,SKP2,SPI1
TNFAIP2	-1.058	other	Activated	2	0.00528	FGL2,ISG20,LHX2,MERTK
ITGAL	3.813	transmembrane receptor		1.957	0.00528	CD86,ITGA4,ITGAL,ITGB2
BDKRB2		g-protein coupled receptor		-0.132	0.00528	CD44,EDN1,FOXO1,NOS3
ROCK1	1.094	kinase			0.00528	CD44,E2F1,EDN1,VCAM1
CNR2	-1.038	g-protein coupled receptor			0.00528	CCL2,GRK5,IL1B,ITGAL
Tnf (family)		group	Activated	2.141	0.00529	C3AR1,CCL2,CCR5,CD163,CD86,CXCL10,CYP3A5,FBXO32,IL1B,NOS3,PLEK2,Saa3,TNFSF13B,TRAF1,VCAM1
aspirin		chemical drug	Inhibited	-2.143	0.0053	ABCG1,CCL2,CD86,GDF15,IL1B,KITLG,NCF1,PLA2G4A,PPARD,PTGS1,TRPC3
telmisartan		chemical drug		0.97	0.00545	AGT,CCL2,CD163,CLEC10A,NOS3,PPARD,PPARG,TRPC3
BNIP3L	1.424	other		0.707	0.00545	CD22,CHEK1,Dleu2,E2F1,IL2RB,ITPR3,PIK3CD,SYK
KDM1A	-1.054	enzyme		-1.134	0.00545	ARHGDIB,Bst2,DAPP1,DDR2,KLK3,Milr1,NOS3,PROM1
CLEC11A	1.926	growth factor			0.00545	CCR5,CD74,CYP17A1,IL1B,PMP22,SPI1,STAT4,ZYX
SRC (family)		group	Activated	2.183	0.00554	CCL2,CD36,FGR,KLF2,PROM1,S100A4,VCAM1
ITGB2	2.203	transmembrane receptor		0.378	0.00554	CD86,CXCL10,ITGA4,ITGAL,RAC2,TGFBR2,VCAM1
chloroquine		chemical drug		-1.746	0.00554	CD86,CXCL10,FOXO1,IL1B,PKD2,STAT4,TNFSF13B
EHF	2.159	transcription regulator		1	0.00554	ANGPTL4,CDH3,E2F1,GPR68,KLK3,KLK8,PPARD,RBPJ,THBD,THY1
2-amino-5-azotoluene		chemical toxicant			0.00564	ABCC4,CYP2C8,CYP3A5
MEDAG	4.146	other			0.00564	ACOX1,CD36,PPARG
BCG vaccine		biologic drug			0.00564	CCL2,CYP2C8,CYP3A5
tryptase		group			0.00564	CXCL10,F2R,F2RL1
STAG1	1.408	other			0.00564	PCDH17,PCDH7,PCDHB15
ABCC1	2.293	transporter			0.00564	CYBB,NCF1,NCF2
RNF40	1.146	enzyme			0.00564	BGLAP,PPARG,RAD1
ITGA4	2.212	transmembrane receptor			0.00564	IL1B,ITGA4,RAC2
CGP 42112		chemical reagent			0.00564	MAP2,MAPT,NOS3
UHRF2	1.147	enzyme	Activated	2.236	0.00573	CKB,FHDC1,FOXO1,FOXO3,PPP1R13B
geranylgeranyl pyrophosphate		chemical - endogenous mammalian		0.314	0.00573	CCL2,IL1B,KLF2,NOS3,VCAM1
Relaxin		group		-1.387	0.00573	ARG2,CD36,EDN1,NOS3,TNFRSF1A
PDLIM2	1.660	other		-1.508	0.00576	CDC25C,F2RL1,FHDC1,GNG2,HACD4,IFIT3,NAV1,OAS3,SLC22A3,SLC43A3,STAT4
RUNX1	5.742	transcription regulator		1.786	0.00579	BGLAP,CD53,CD79A,CSF1R,CSF2RA,IL7R,ITGAL,KLRB1,Ly6a (includes others),PRKCB,SPI1,ZBTB16
SMAD3	1.205	transcription regulator		1.514	0.0058	ABI2,BGLAP,BMP6,CCL2,CD79A,CDH5,CXCL10,EDN1,FPR2,IL1B,INPP5D,JAM2,KLK3,PMEPA1,PPARD,S100A4,SSTR2,VPREB1,WISP1,ZYX
TLR2	1.402	transmembrane receptor	Activated	2.155	0.006	CCL2,CCR5,CCR9,CD86,CSF2RA,CXCL10,CYBB,FPR2,HLA-DRB5,IL1B,IRAK4,ITGA4,KLF2,NLRP12,TLR4
TSH		complex		1.805	0.00609	CTSS,DIO1,FOXO1,GAPDH,GNAI1,NOS3,PPARD,TTF2
MAP2K4	1.216	kinase		1.501	0.00609	CD44,CD86,CXCL10,FLNA,PAK1,PLA2G4A,PPARD,PPARG
miR-17-5p (and other miRNAs w/seed AAAGUGC)		mature microrna	Inhibited	-2.752	0.00609	BAMBI,CRIM1,E2F1,H2AFX,ITGB8,PKD2,PPARG,TGFBR2
IRF5	1.469	transcription regulator	Activated	2.927	0.00621	CCL19,CMPK2,CXCL10,IFIT3,ISG20,OAS2,OASL,Oasl2,RSAD2
APOA1	-1.469	transporter	Inhibited	-2.401	0.00629	CYBB,HSPA5,IL1B,NOS3,TLR4,VCAM1,XDH
TWIST1	3.841	transcription regulator	Activated	2.177	0.00639	BGLAP,CCL2,CD44,CELSR1,CHAD,FOXO1,HEG1,IL1B,MFGE8,PAMR1,PROM1,SDC3,TGFBR2,WISP1,ZYX
TNFRSF1A	2.059	transmembrane receptor		1.685	0.00656	ABCC1,APCS,CCL19,CCL2,CD44,CXCL10,CXCL13,CYP3A5,IL1B,Saa3,TNFRSF1A,TRAF1,VCAM1
losartan potassium		chemical drug		-1.397	0.00673	AGT,CD36,CYBB,EDN1,GRK5,HSPA5,IL1B,MAP2,MAPT,NOS3,TGFBR2,VCAM1
ATN1	1.352	transcription regulator			0.00673	ACKR1,BTG3,EBF1,EVL,GAS7,GRK5,HPCAL1,IFI16,KCNA2,KCNC3,MCAM,PDE1B,Tmsb4x (includes others),TUBB
oleic acid		chemical - endogenous mammalian		-0.59	0.00677	ATF6,CASP2,CD36,EDN1,GAPDH,HK2,HSPA5,NCF1,NOS3,PIK3IP1,VCAM1
CFB	1.333	peptidase		1	0.00677	C3AR1,C4A/C4B,HSPA5,THBD
CYP2J2	-1.430	enzyme		0.689	0.00677	CD44,NOS3,PPARG,VCAM1
hexachlorobenzene		chemical toxicant	Activated	2.813	0.00678	C4A/C4B,CD44,FBLIM1,FCGR2A,GAS5,LGALS3,Ms4a6b,TES
MSC		transcription regulator		0.563	0.00678	AMPD3,CCL2,CD79A,EPSTI1,FLI1,IFI44L,ITGA9,TLR7
clodronic acid		chemical drug		1.009	0.00687	CD36,CXCL10,IL1B,MFGE8,VCAM1
NLRP12	8.352	other	Inhibited	-2.423	0.00691	CXCL13,HLA-A,HLA-F,IL1B,LY96,TLR4
WNT3A	3.358	cytokine		1.396	0.00707	ALDH1A3,BGLAP,CD300A,CD44,EDN1,ETV5,FAM101B,KITLG,LRRC17,OLIG1,PLD1,PMEPA1,PMP22,PPARG,SSTR2,THY1,TMEM158,TWIST1,VCAM1,WISP1
PROC	-1.020	peptidase		-1.402	0.0071	AGT,CCL2,IL1B,NOS3,THBD,TLR4,VCAM1
lipoxygenase		group			0.00712	CCL2,RGS2
G6PC3	1.188	phosphatase			0.00712	CYBB,NCF1
Ap1 gamma		group			0.00712	CD8B,HLA-A
LYZ	2.680	enzyme			0.00712	IL1B,LYZ
miR-424-3p (miRNAs w/seed AAAACGU)		mature microrna			0.00712	CHEK1,LGALS3
NONO	1.070	other			0.00712	CYP17A1,NOS3
dichlorodiphenyl dichloroethylene		chemical toxicant			0.00712	CYP3A5,KLK3
beta-lapachone		chemical drug			0.00712	E2F1,NOS3
ADIPOQ	11.971	other		1.261	0.00718	ACOX1,CCL2,CD36,CLEC10A,CMKLR1,CXCL10,CYBB,Klrk1,NCF1,NCF2,PPARD,PPARG,TSC2,VCAM1
TRAF3	1.466	other		-0.765	0.00721	CXCL10,CXCL13,ENTPD1,HSPA5,IL2RB,MPEG1,NDRG1,PBX3,PTPN14,Serpina3g (includes others)
BRCA1	1.151	transcription regulator		0.853	0.00721	ATRIP,CAMK2B,CDC25C,CYP1B1,FXYD3,GDF15,H2AFX,IFIT3,IGF1R,KLK3,Ly6a (includes others),NOS3,ROBO1,SERPINE2,TWIST1
PPIF	1.107	enzyme		0.905	0.00732	BMP6,CCL2,Ccl6,CCR5,CCRL2,CMKLR1,CXCL10,Gpr137b-ps,Ifi202b,PIF1,Rpl29 (includes others)
15-deoxy-delta-12,14 -PGJ 2		chemical - endogenous non-mammalian	Inhibited	-2.068	0.00743	BGLAP,CCL2,CD200,CD36,CDC25C,CXCL10,CXCL13,CYBB,E2F1,GDF15,IL1B,KLK3,NOS3,PPARG,SFTPA1,TBXAS1,VCAM1
KCNE3	1.880	ion channel			0.0075	ACPP,BC023105,CXCL13,Erdr1,G530011O06Rik,PER1,RDH16,STAT4,VSIG4
SCD	-1.352	enzyme		-1.379	0.00753	ACOX1,ANGPTL4,CD36,CXCL10,HERPUD1,HSPA5,IL1B,PPARD
cyclophosphamide		chemical drug		1.961	0.00784	C4A/C4B,CD44,CXCL13,FCGR2A,GAS5,IL1B,KITLG,LGALS3,Ly6a (includes others),PLA1A
MKL2	1.618	transcription regulator		-0.816	0.00784	CEBPE,F2R,FLI1,FLNA,HLA-A,MAPK13,PGLYRP1,RAMP1,Saa3,TBXAS1
RORA	1.377	ligand-dependent nuclear receptor		0.651	0.00784	CCL24,CD36,Cml5,CXCL10,CYP2C8,Cyp3a25 (includes others),CYP3A5,CYP46A1,GSTA5,LPIN2,Mup1 (includes others),NAT8,NNMT,RDH16,Saa3,SLC16A10,SLC1A2
PTPN6	1.216	phosphatase	Inhibited	-2.414	0.00795	CD44,CD86,CYBB,IL1B,ITGB2,NCF2
PAF1	1.124	other		1.89	0.008	BAMBI,IFI44L,IFIT3,ISG20,OAS2,OAS3,OASL
MOG		other			0.008	CCR5,CD274,CD44,CD86,CXCL10,ITGAL,VCAM1
LIPE	1.323	enzyme			0.00804	ADH1C,CD36,CD74,DMPK,EDN1,GAPDH,KITLG,MAPT,PER1,PPARG,RAMP1,RRAD,ST8SIA4
NEK7	1.266	kinase			0.00814	ACPP,CXCL10,EDN1
AGRN	1.077	other			0.00814	MAP1B,MAP2,MAPT
EPHX2	1.065	enzyme			0.00814	CCL2,DLL4,VCAM1
midazolam		chemical drug			0.00814	CD86,CYP3A5,ITGB2
1,1-bis(3'-indolyl)-1-(4-trifluoromethyl-phenyl)methane		chemical reagent			0.00814	GDF15,KLK3,KRT18
bryostatin 1		chemical drug	Activated	2.207	0.00817	CD22,CD86,IL1B,IL2RG,TRAF1
UTP		chemical - endogenous mammalian			0.00817	CCL2,FLNA,H2AFX,TLR4,VCAM1
CHI3L1	5.956	enzyme			0.00817	COL16A1,NNMT,PEG10,TGFBR2,TMEM158
SIAH2	1.236	transcription regulator			0.00817	ACPP,FXYD3,KLK3,NDRG1,PMEPA1
CAMP	1.104	other		1.063	0.00823	CCL2,CD83,CD86,CXCL10,EPHA3,FPR2,IL1B,ITGB2,TLR4
SOX4		transcription regulator	Activated	2.06	0.00828	CD2,CD53,CD74,EVL,HLA-DQB1,KLK8,LHFP,Ly6a (includes others),LYZ,NAV1,OVOS2,PARD6G,RNF144A,SERPINE2,SPI1,TES,Tmsb4x (includes others)
tetrachlorodibenzodioxin		chemical toxicant		0.169	0.00838	ACOX1,CD36,Cd52,CD86,CDH13,Cml5,CYP17A1,CYP1B1,CYP3A7,E2F1,EDN1,GSTA5,HDAC1,HDAC9,HSPA8,IL10RA,IL1B,ITGAL,KLF2,LRP2,MANF,NR0B2,RDH16,Rpl29 (includes others),S100A4,Saa3,SHB,SLC16A10,TGFBR2
resiquimod		chemical drug	Activated	2.575	0.00848	CCL19,CCL2,CCL24,CD44,CD83,CD86,CPEB2,CXCL10,DLL4,GDF15,GNG2,HERPUD1,IL1B,TLR8,TNFSF13B,TRPM2
triclosan		chemical drug	Activated	2	0.00851	CYBB,GSTA5,NCF1,NCF2
ZC3H14	1.178	other	Activated	2	0.00851	FGL2,LHX2,MERTK,Vnn3
PARP9	1.902	enzyme	Activated	2	0.00851	CD74,HLA-DQB1,IFIT3,OAS2
TNK1	3.324	kinase		1.982	0.00851	IFI16,ISG20,OAS2,TLR8
FZD9		g-protein coupled receptor		1.067	0.00851	CXCL10,IFI16,Ifi202b,Oasl2
BMPER	1.747	other		-1.192	0.00851	ACVRL1,CDH5,NOS3,VCAM1
MYT1	1.878	transcription regulator	Inhibited	-2	0.00851	ARHGDIB,Bst2,DAPP1,Milr1
p85 (pik3r)		group			0.00851	NDRG1,NOS3,PIK3CD,PPARG
FBXO32	1.889	enzyme		1.117	0.00852	ABCC4,ALDH1A3,BHLHA15,DNAJB9,EIF2AK3,HERPUD1,HSPA5,HYOU1,IL1B,MAPT
GW9662		chemical reagent		-1.993	0.00852	ANGPTL4,CCL2,CD36,CD83,CD86,GDF15,HSPA5,NOS3,PPARG,VCAM1
olanzapine		chemical drug		1.043	0.00853	ANGPTL2,CYSLTR1,HLA-DRB5,HSPA8,IL2RB,OLIG1,PLA2G4A,RGS19,RGS2,SLC22A3,THBD
bisindolylmaleimide I		chemical - kinase inhibitor	Inhibited	-2.733	0.00853	AGT,BGLAP,CD44,CDC25C,E2F1,GDF15,HSPA5,KLK3,PLD1,SAMSN1,TRAF1
ESR2	17.754	ligand-dependent nuclear receptor		1.578	0.00853	AGT,BID,CCL2,CD93,Cml3 (includes others),CYP17A1,DDAH1,EDN1,EPHA3,FOXO3,GSTA5,IGF1R,IL1B,KLK3,LOXL4,PKIB,SKP2,ST8SIA4,TWIST1
triamcinolone acetonide		chemical drug		1.462	0.00853	ADCY7,ANGPTL4,BID,BMP6,CD22,CD44,EPHA4,FOXO3,HCK,PER1,PKD2,RASL11B,RGS2,SEMA6A,ST8SIA4,TBC1D1,TSPYL2,VWF,ZBTB16
PTEN	1.242	phosphatase		-0.182	0.0086	ABCC4,ACOX1,CD274,CDH5,CXCL10,CXCL13,CYB561,EDN1,FOXO1,FOXO3,GMDS,GPX3,GYS1,IGF1R,IL1B,ITPR3,LGALS3,MAPKAPK3,MT-CYB,NDRG1,PPARG,PRKCB,PTGS1,PTPRC,SFTPA1,SKP2,SORD,STX5,Tmsb4x (includes others),VCAM1,VEGFB,Vnn3,ZBTB16
CREB1	1.322	transcription regulator	Activated	2.218	0.00877	ANGPTL2,AQP11,CD79A,CDH13,CLMP,CPEB1,CRIM1,CYP46A1,EDN1,EHD4,FGL2,GAL,GDF11,GLS,GPR12,GPR19,HERPUD1,HLA-A,HLA-DQB1,HPCAL1,HSPA5,Ifi202b,IGSF10,IL1B,MCAM,MNS1,PEG10,PER1,PGM2L1,POLR2A,PPARG,RGS2,ROBO1,RUNX1T1,SLC18A2,SPRED3,TMEFF2,TRPS1,WDR90
CDKN1B	1.068	kinase	Inhibited	-2.345	0.00895	AGTRAP,BTK,CLDN6,GAB2,HSPA5,LGALS3,MCM5,PPT2,RRAD,SKP2,TMEFF2,TWIST1
SOX11	3.573	transcription regulator		0.513	0.009	AS3MT,CD86,EBF1,FAIM3,HILPDA,IKZF3,ITGA4,TNKS,TP53INP1
ERK1/2		group	Activated	3.034	0.00908	CCL2,CD44,CD86,CDC25C,CXCL10,CYBB,CYP17A1,CYP46A1,EDN1,EIF2AK3,ENO1,FOXO1,GRK5,HLA-A,HSPA5,IGF1R,IL17RD,IL1B,KLF13,Saa3,SYVN1,VCAM1,WISP1
MERTK	1.833	kinase		1.964	0.0091	CD274,FGL2,HDC,IL1B,SLA,Vnn3
IGHM	3.418	transmembrane receptor		-0.816	0.0091	CD22,CD86,CXCL13,IL1B,LGALS3,SLAMF7
IL27	1.818	cytokine		1.868	0.00916	ADGRE1,CCL2,CD163,CD74,CD86,CXCL10,GBP2,HLA-A,HLA-DMB,HLA-DQB1,IL18BP,IL1B,TNFSF13B
minocycline		chemical drug	Inhibited	-2.138	0.00922	ADGRE1,CD163,CD86,IL1B,NANOS1,NOS3,TNFRSF1A,VCAM1
vitamin E		chemical drug	Inhibited	-2.813	0.00922	CCL2,CD36,CD44,CD53,IL1B,NOS3,TNFRSF1A,VCAM1
TAZ	1.131	enzyme			0.00922	AXL,CCL2,CD44,CYP1B1,EDN1,F2RL1,IFI16,LOX
TNFSF12		cytokine	Activated	2.405	0.00924	CCL19,CCL2,CCL24,CCR5,CSF2RA,CXCL10,FBXO32,HEYL,IL1B,VCAM1
NR1H3	1.278	ligand-dependent nuclear receptor		0.533	0.00924	ABCG1,ACOX1,APCS,ARG2,CCL24,CXCL10,IL1B,ITGAL,NR0B2,PPARG
hydrogen peroxide		chemical - endogenous mammalian	Activated	3.112	0.00948	AGT,AKR1C1/AKR1C2,Ank2,ATF6,ATG7,BAG4,BGLAP,CCL2,CCNF,CCR5,CD59,CD86,CDC25C,CDH13,CTSS,EDN1,F2RL1,FBXO32,GDF15,GSTA5,HDC,HSPA5,IGF1R,IL1B,KITLG,KLF2,MCAM,NOS3,PPARG,RPL21,TLR4,TP53INP1,VCAM1
vitamin K3		chemical drug		1.951	0.00962	ABCC1,BID,BMP6,HK2,HSPA5
CEACAM1	-1.068	other		-1.131	0.00962	CD86,IGF1R,IL2RB,IL2RG,ULBP1
CA4	6.248	enzyme			0.00962	EIF2AK3,HSPA5,Nlrp1c-ps,RHCE/RHD,TMC5
SP3	1.232	transcription regulator		1.491	0.00981	ADCY4,BGLAP,CYP17A1,CYP46A1,E2F1,F2R,GDF15,HSPA5,IGF1R,IL2RB,JAM2,NCF2,NOS3,PREX1,PTGS1,PTTG1,TGFBR2,TNNC1
Tgf beta		group	Activated	2.037	0.00982	ADH1C,ANGPTL4,BAMBI,BGLAP,CCL2,CD79A,CSF1R,CTSK,CXCL10,EDN1,FBLN2,IL1B,INPP5D,LOX,NOS3,PMEPA1,PROM1,SLFN12L,TNFRSF11A,VCAM1
nifedipine		chemical drug		-1.67	0.00983	AGT,CCL2,CYP17A1,CYP3A5,EDN1,IL1B,NOS3,SLC8A1,VCAM1
diethylstilbestrol		chemical drug		0.665	0.00985	ADH1C,ARHGDIB,BGLAP,CD200,CLN8,CYP17A1,FRZB,GAL,HDC,HLA-A,IGF1R,IGSF6,KLK3,MFGE8,PGLYRP1,PROM1,PTTG1,TBC1D1,Tgtp1/Tgtp2
estrogen		chemical drug	Activated	2.285	0.00986	ABI2,AGT,APCS,AXL,CCL2,CDC25C,CKB,CYBB,CYP17A1,DNTT,E2F1,GAL,IGF1R,IL1B,LGALS1,MCM5,NOS3,POLD1,PTTG1,SERPINE2,SKP2,SSTR2,Tmsb4x (includes others)
Rxr		group			0.01	ANGPTL4,BGLAP,CD36,CEBPE,CYP2C8,CYP3A5,DIO1,ITGB2,NR0B2,PPARG
ADM	1.869	other		-0.063	0.01	AGT,EDN1,IL1B,PPARG,RAMP1,RAMP2,VCAM1
mir-27	1.589	microrna		-0.16	0.01	CAD,CDH5,DLL4,EDN1,IKZF1,IL1B,PPARG
valproic acid		chemical drug		0.913	0.0101	ABCG1,AMPD3,ATF6,CCL2,CD44,CD83,CDS2,CHEK1,CYP17A1,CYP1B1,CYP2C8,DNAJB9,EDN1,EIF2AK3,HERPUD1,HSPA5,IGF1R,MICB,NOS3,NR0B2,PKIB,Plscr2,PPARG,RDH16,RNPEP,S100A4,SLC1A2,SLC7A8,SPI1,SSTR2,TES,ULBP1,ZNF296
phenylephrine		chemical drug		1.488	0.0102	ATF6,E2F1,EDN1,EDNRB,PRKCB,RGS2,RRAD,TNNI3
ESRRG	1.517	ligand-dependent nuclear receptor		-0.025	0.0104	ENO1,FBXO32,GAPDH,HK2,NR0B2,VEGFB
BID	1.902	other	Activated	2	0.0105	C3AR1,CTSK,CTSS,IL1B
3M-002		chemical reagent		1.997	0.0105	CD83,CD86,IL1B,TLR8
Angiotensin II receptor type 1		group		1.982	0.0105	CCL2,CXCL10,EDN1,NOS3
CaMKII		complex			0.0105	CD44,IL1B,NOS3,SLC8A1
IFNW1		cytokine			0.0105	CD83,CD86,CXCL10,STAT4
TNFRSF11A	1.891	transmembrane receptor			0.0105	CCL19,CXCL13,TNFRSF11A,VCAM1
P2RX7	1.682	ion channel			0.0105	CCL2,CXCL10,IL1B,TNFRSF1A
TP73		transcription regulator		1.025	0.0106	ABCC1,ATG7,BID,CCL2,Ccl6,CD83,CDC25C,DRAM1,ERCC2,FOXO3,GAB2,GRK5,IL1B,LYZ,NLRC4,PMP22,ROBO4,SERPINE2,SHISA5,TNFRSF1A,TREM2,TSC2,TWIST1,Wfdc17,ZMAT3
CD3		complex	Inhibited	-2.027	0.0108	ACPP,ARHGDIB,BAMBI,CCR5,CCR9,CD2,CD274,CD44,CD53,CD74,CD83,CD86,CD8B,CTSW,CXCL10,DOCK2,FYB,GAPDH,GYS1,HELLS,HLA-DQB1,HSPA5,HSPA8,IL1B,IL2RB,IL2RG,IL7R,ITGA4,LTN1,Ly6a (includes others),MCM5,NOS3,P4HB,POLR2A,PPARG,PTPRC,RAC2,RBPJ,SELPLG,SORL1,TFEC,THY1,TNFRSF11A,TRAF1,TRIM5
aldosterone		chemical - endogenous mammalian	Activated	3.25	0.011	AGT,CCL2,CYBB,EDN1,IGF1R,LOX,NCF1,PIK3CD,PPARG,PTGS1,RGS2,VCAM1
GATA6	1.150	transcription regulator		0.959	0.011	BCAM,C4A/C4B,CD163,CLEC10A,CXCL13,CYP17A1,EDN1,ENGASE,LYVE1,NOS3,Saa3,SFTPA1,TNNC1,VSIG4
deferoxamine		chemical drug		0.71	0.011	ANGPTL4,CD59,CYP3A5,ENO1,GDF15,IFI16,ISG20,MT-CYB,NDRG1,PPARG,PROM1,RSAD2,SERPINE2,VCAM1
EBF1	6.356	transcription regulator		1.126	0.0111	CD79A,CXCL10,EBF1,FOXO1,GYS1,HK2,INPP5D,KLRB1,Ly6a (includes others),PIK3CD,PRKAG3,TLR4,VPREB1
carboplatin		chemical drug		1.134	0.0112	CD44,CDCP1,FCGR2A,LGALS3,Ms4a6b,PLA1A,TUBB
Ige		complex		0.203	0.0112	CCL2,CD86,FCGR1A,HDC,IL1B,PPARG,TLR7
beraprost		chemical drug			0.0112	CCL2,CD86,EDN1
selumetinib		chemical drug			0.0112	ABCC1,CD274,FOXO3
KDM8	1.264	other			0.0112	CTSK,ENO1,HK2
Atrial Natriuretic Peptide		group			0.0112	EDN1,NOS3,NPR2
BMS-754807		chemical drug			0.0112	EPHA4,ERBB4,TGFBR2
AEBP1	2.540	peptidase			0.0112	ABCG1,CD36,PPARG
formononetin		chemical - endogenous non-mammalian			0.0112	ABCC1,BGLAP,CD86
nitroarginine		chemical reagent	Activated	2.236	0.0112	CCL2,CD44,CD53,IL1B,TNFRSF1A
IL27RA	1.597	transmembrane receptor		-1.982	0.0112	CCR5,CD44,CD86,DLL4,IL1B
TAB1	1.139	enzyme	Inhibited	-2.236	0.0112	CXCL10,GBP2,IL1B,RGS2,TNFSF13B
bucladesine		chemical toxicant	Activated	3.927	0.0113	BGLAP,C3AR1,CCR5,CD44,CD86,CXCL10,CYP17A1,CYP3A5,DIO1,FCGR2A,FOXO1,GDF15,IGF1R,IL1B,ITGB2,KITLG,MCAM,PDE8B,PTGS1,RGS2,SFTPA1,SLC1A2,TBC1D1,THBD
LY294002		chemical - kinase inhibitor	Inhibited	-3.789	0.0113	ABCC1,ADH1C,AKR1C1/AKR1C2,BTK,CCL2,CD36,CD74,CD83,CD86,CHML,CXCL10,ERCC1,F2R,FEZ2,GDF15,HERPUD1,HSPA5,IGF1R,IL1B,INPP4B,ISG20,MAP2,NDRG1,NOS3,PPARD,PPARG,Raet1d/Raet1e,RGS1,RGS2,SLA,SYK,TCF15,THBD,VCAM1,ZBTB16,ZFP36L2
peptidoglycan		chemical - endogenous non-mammalian	Activated	2.075	0.0114	CCL2,CD200,CD274,CD86,CXCL10,FPR2,IL1B,ITGB2,NLRP3,TLR4,TLR7
pioglitazone		chemical drug		-0.411	0.0114	ABCG1,ANGPTL4,CD36,CD86,CMKLR1,CXCL10,CYP17A1,IL1B,KLK3,NCF1,NCF2,PPARD,PPARG,TNFRSF11A,TNFRSF1A
captopril		chemical drug		0.881	0.0117	AGT,C4A/C4B,CD44,FBLIM1,FCGR2A,GAS5,LGALS3,Ms4a6b,SLC8A1
daidzein		chemical drug	Activated	2.132	0.0117	CCL2,CD86,FAIM3,HLA-A,ITGB2,KLRD1,LCP2,LY86,PKIB,RASGRP1
ethionine		chemical toxicant	Activated	2.449	0.0117	C4A/C4B,CD44,LGALS3,Ms4a6b,PLA1A,TES
bicalutamide		chemical drug		-1.081	0.0117	GTSE1,IGF1R,KLK3,PMEPA1,SEC24D,SORD
tamoxifen		chemical drug		0.946	0.0121	ACOX1,AHNAK,CYP3A5,EPHA4,ERBB4,ETV5,F2R,GAPDH,GDF15,GSTA5,ISG20,KLK3,NNMT,NOS3,NR0B2,SDC3,SLC1A2,SLC7A5,SSTR2,TGFBR2,TLR4
NR1I3	-1.107	ligand-dependent nuclear receptor		0.955	0.0122	ABCC4,ACOX1,APCS,CORO7/CORO7-PAM16,CYP2C8,CYP3A5,CYP3A7,DIO1,GSTA5,TNFRSF1A,WISP1
NOD2	3.541	other	Activated	2.788	0.0123	CCL2,CXCL10,IL1B,KLF2,MEFV,RALGDS,RASGRP1,TRAF1
linoleic acid		chemical - endogenous mammalian		0.863	0.0123	EDN1,HSPA5,IL1B,NCF1,NOS3,PPARD,TWIST1,VCAM1
TCF3	1.041	transcription regulator		1.474	0.0124	BID,CCR9,CD79A,CD8B,CDC45,CDH5,CERK,DNTT,EBF1,FOXO1,H2AFX,IL1B,IL7R,NR0B2,PLCG2,PTGS1,SLC7A5,TMEM180,VPREB1
DKK1		growth factor		-1.331	0.0124	BGLAP,BMP6,CD44,KRT18,PPARG,TNNC1,TWIST1
SP600125		chemical - kinase inhibitor	Inhibited	-3.204	0.0125	BGLAP,CCL2,CD44,CD83,CD86,CSF1R,CXCL10,ERCC2,HIST1H2BE,IL1B,LAMA5,NOS3,PER1,PIK3CD,PLA2G4A,TLR4,TWIST1,VCAM1
BCR (complex)		complex		0.68	0.0125	BTK,CD300A,CD44,CD86,GBP2,HSPA5,IL2RB,ITGA4,LAIR1,MS4A6A,SLAMF7,ZBTB16
Pka		complex	Activated	3.552	0.0125	ANTXR1,CXCL10,E2F1,EDN1,GHRL,NCF1,NOS3,PLD1,PPP1R1B,RGS2,SLC1A2,SLC1A3,SPI1
BMP6	2.091	growth factor		1.387	0.0126	CD44,CHD3,CYP1B1,E2F1,ETV5,PMEPA1,PMP22,SLC39A10,SORD,Tgtp1/Tgtp2
PRKAA1	1.239	kinase	Inhibited	-3.148	0.0126	ARHGDIB,CYP3A5,DDAH1,KCNA2,Ly6a (includes others),NCF1,NCF2,SORL1,ZNF462,ZYX
EBF2	4.978	other	Activated	2	0.0128	ADAMTS15,FAM129A,MEOX1,SHISA3
ssRNA40		chemical reagent		1.951	0.0128	CD83,CD86,IL1B,TLR8
CYP27A1	1.209	enzyme		1.165	0.0128	ABCG1,AGT,CYP3A5,CYP46A1
ammonium chloride		chemical drug		0.152	0.0128	EDN1,FOXO1,IL1B,PKD2
W7		chemical reagent		-1	0.0128	CCL2,CD83,CD86,KLK3
NADPH oxidase		complex			0.0128	CCL2,CYBB,NCF1,VCAM1
GABPB1	1.444	transcription regulator			0.0128	IL7R,ITGB2,ROBO4,SKP2
BAK1	1.155	other		1.172	0.013	CXCL10,DNAJB9,HLA-A,Mx1/Mx2,TRIM6-TRIM34
XBP1	1.793	transcription regulator	Activated	3.498	0.0131	ARFGAP3,ATF6,BHLHA15,CREB3L1,DNAJB9,EIF2AK3,GOLPH3L,HERPUD1,HSPA5,HYOU1,NCF1,PIGA,SEC23B,SEC24D,SRP54,STX5,SYVN1,VCAM1
dopamine		chemical - endogenous mammalian		-0.196	0.0131	BGLAP,CTSK,GPR12,GPR68,IGF1R,KCNK6,NCF1,PDE1B,PPP1R1B,SLC1A3,SSTR2
methylselenic acid		chemical reagent		0.334	0.0131	ABCC4,ACPP,AKR1C1/AKR1C2,CD44,CDC25C,CDH15,CREB3L2,DNAJB9,E2F1,ERCC1,GDF15,IGF1R,INPP4B,KLK3,MANF,MAP1B,MAPT,MCM5,NDRG1,SEC24D,ZBTB16
D-glucose		chemical - endogenous mammalian	Activated	2.182	0.0132	ABCG1,ACOX1,AGT,CCL2,CD36,CD59,CYBB,EDN1,EIF2AK3,ENO1,FBXO32,GAPDH,GDF15,GFPT1,GHRL,HERPUD1,HK2,HK3,HSPA5,IGF1R,IL1B,ITPR3,LY96,NCF1,NOS3,PBK,PIGA,PPARD,PPARG,PRKCB,S100A4,Saa3,SLC1A3,SLC8A1,TLR4,TRPS1,VCAM1
lysophosphatidylcholine		chemical - other		1.346	0.0133	CCL2,GPR132,IL1B,NOS3,PPARG,RGS2
JAK1	1.139	kinase		0.775	0.0133	CCL2,HLA-A,HLA-F,IL1B,OSMR,SLC1A3
mir-182		microrna	Inhibited	-2.412	0.0133	CARD11,CASP2,FOXO1,FOXO3,ITGA4,VWF
ERN1	1.198	kinase			0.0134	AP1M2,CYP1B1,DNAJB9,HSPA5,LPCAT2,OAS2,SCN3A,SYVN1
androgen		chemical drug		-1.179	0.0134	ADAMTS15,BMP6,C4A/C4B,CD44,CDC25C,CXCL13,FLNA,FOXO3,KLK3,PRKCB,PTPRC,SKP2,TSC2,TWIST1,Vnn3
homocysteine		chemical - endogenous mammalian	Activated	2.943	0.0137	ATF6,CCL2,CXCL10,HERPUD1,HSPA5,IL1B,NDRG1,Saa3,VCAM1
spironolactone		chemical drug		0.663	0.0137	CYP3A5,EDN1,EDNRB,LOX,MICB,NOS3,PPARG,PRDM16,ULBP1
PTGES	2.021	enzyme		0.343	0.0138	CYBB,IL1B,ITGAL,NCF1,NOS3,PPARG,TRAF1
adenosine		chemical - endogenous mammalian		-0.2	0.0138	BID,CD86,HSPA5,IL1B,ITGB2,Saa3,TLR4
ITPR		group			0.0138	CYP1B1,IL1B
SFTPA2		other			0.0138	HSPA5,LTBP4
nebivolol		chemical drug			0.0138	NOS3,PTGS1
proanthocyanidin derivative		chemical - other			0.0138	ATG7,MFGE8
NXF1		transporter			0.0138	CD44,ITGAL
LAMTOR5	1.121	other			0.0138	S100A4,SKP2
miR-193a-5p (miRNAs w/seed GGGUCUU)		mature microrna			0.0138	Ccl6,IL2RG
CMA1	6.571	peptidase			0.0138	AGT,IL1B
VCAM1	4.176	transmembrane receptor			0.0138	CD44,VCAM1
PPP2R5B	1.071	phosphatase			0.0138	FAP,SERPINE2
TXN2	1.119	enzyme			0.0138	CYBB,NCF1
ascomycin		chemical reagent			0.0138	CD83,CD86
lestaurtinib		chemical drug			0.0138	CEBPE,LYZ
polymethyl methacrylate		chemical reagent			0.0138	CSF1R,TNFRSF11A
phenanthridine		chemical toxicant			0.0138	CD83,CD86
[Nle4, D-Phe7] -Alpha-MSH		chemical drug			0.0138	PPARD,PPARG
myristoylated Protein Kinase C peptide inhibitor		chemical - kinase inhibitor			0.0138	CD36,PPARG
tunicamycin		chemical - endogenous non-mammalian		1.601	0.0138	ACOX1,ATF6,AXL,CREB3L2,DNAJB9,HERPUD1,HSPA5,IL1B,MANF,NDRG1,PROM1,S100A4,SYVN1,VCAM1
NR3C2	1.087	ligand-dependent nuclear receptor		1.706	0.014	AGT,BID,EDN1,GPX3,HLA-DQB1,IGF1R,IL1B,MAP2,NOS3,RGS2,RRAD
IRF8	1.888	transcription regulator	Activated	2.02	0.0142	ADGRE1,CD83,CD86,CEBPE,CSF1R,CTSS,CYBB,IFI44L,IL1B,LHX2,PCDH7,TYROBP
ARNT2	12.078	transcription regulator	Activated	3.154	0.0143	ABCG1,ANGPTL4,Cd52,CD86,CDH3,CMKLR1,FCGR2A,GPX3,Gypa,HLA-A,IFI16,KLK3,LAMA2,PKIB,Rpl29 (includes others),Sp100,TYROBP,USP2
tributyrin		chemical drug	Activated	2.157	0.0147	C1orf116,CCL2,CD274,DAPP1,EDN1,HSPA5,IL1B,NDRG1
RABL6	1.286	other	Activated	2.121	0.0147	CDC25C,CHEK1,DRAM1,ELF4,H2AFX,MCM5,PBK,POLD1
mir-155		microrna		-1.616	0.0148	CCL2,CXCL10,FOXO3,HK2,IL1B,INPP5D,NOS3,SPI1,TP53INP1
TLR2/3/4/9		group			0.0149	CD83,CD86,TREM2
SLC51A	2.003	transporter			0.0149	ABCC4,CYP3A5,NR0B2
hemoglobin		complex			0.0149	CD163,EDN1,NOS3
CSK	1.240	kinase			0.0149	FGR,IL1B,ITGB2
XRCC5	-1.019	enzyme			0.0149	KLK3,PLA1A,XDH
VIM	2.003	other			0.0149	AXL,BGLAP,CCL2
HIST2H3C		other			0.0149	IL1B,LRP2,PIK3R5
TAS1R3	-1.114	g-protein coupled receptor			0.0149	PPARG,SLC1A5,TSC2
toremifene		chemical drug			0.0149	CD86,CYP3A5,KLK3
3,5-diiodothyronine		chemical - endogenous mammalian			0.0149	CD36,ENO1,GAPDH
STK40	1.415	kinase			0.0149	C1QB,CCL2,CCR5,IL1B,PPARG,TLR4
CYBB	2.081	enzyme	Activated	2.236	0.015	CXCL10,CYBB,IL1B,PPARG,TNFRSF11A
PRKAA		group		-0.188	0.015	ACOX1,CXCL10,FOXO3,NCF1,NCF2
lactacystin		chemical - protease inhibitor	Activated	2.44	0.0151	AKR1C1/AKR1C2,ARHGDIB,BGLAP,CCL2,CCRL2,CDC25C,E2F1,FOXO1,GNAI1,HIST1H2AL,HLA-A,HSPA5,IRAK4,MAP1B,SYK,ULBP1,ZFP36L2
FLI1	1.964	transcription regulator		0.371	0.0152	CSF1R,DNTT,FLI1,HSPA8,INPP5D,LOX,TGFBR2
CYP2E1	1.294	enzyme		1.987	0.0154	C3AR1,NCF1,NCF2,TLR4
Klra4 (includes others)	30.235	transmembrane receptor		1.982	0.0154	Ccl6,GPR65,SERPINE2,TYROBP
peoniflorin		chemical - endogenous non-mammalian		1.954	0.0154	DDAH1,ENO1,PPP1R1B,TUBB
CTSB	1.366	peptidase		1.103	0.0154	CYBB,E2F1,EIF2AK3,IL1B
puromycin		chemical - endogenous non-mammalian		1.067	0.0154	ABCC1,CYP3A5,HSPA5,IL1B
SOCS6	1.068	other		1	0.0154	IL1B,PLA1A,SLA,Vnn3
SYVN1	3.452	transporter	Activated	3.051	0.0158	ABCC4,AXL,CD44,CYB561,CYP1B1,HLA-A,IGF1R,IL7R,MCAM,SLC1A5,SLC39A10,SLC43A3,SLC7A5
tacrolimus		chemical drug		-0.404	0.0158	CCL2,CD200,CD36,CD48,CD8B,CXCL10,CYBB,EDN1,FLNA,HELLS,IL1B,KLRD1,NOS3,PASK,PROM1,SDC3,TMEM100
STAT5A	1.041	transcription regulator		-1.842	0.0158	CASP2,CCR5,CDC25C,CHEK1,Ctla2a/Ctla2b,IL2RB,IL7R,KLRB1,KLRC1,Klrk1,PPARG,TGFBR2,TNFRSF11A,TNFRSF1A,TNNC1,TRAF1
PRKCE	1.335	kinase	Activated	2.121	0.016	CDON,E2F1,FCGR1A,HSPA5,IL1B,IL2RB,IL2RG,VCAM1
ciglitazone		chemical drug		-0.009	0.016	ABCG1,AGT,CCL2,CD36,CYBB,KLK3,PPARG,SFTPA1,VCAM1
methotrexate		chemical drug	Inhibited	-2.435	0.0165	ACOX1,C1QB,CCL19,CCL2,Ces1b/Ces1c,CLN8,CTSS,CXCL10,FPR1,FPR2,GAPDH,GSTA5,IL1B,LY96,PBX1,PPARD,PRKCB,SFTPA1,TP53INP1,VCAM1
CD2	2.655	transmembrane receptor	Activated	2.433	0.0167	CD44,CD48,CD86,ITGAL,PTPRC,STAT4
phenacetin		chemical drug	Activated	2.433	0.0167	CD44,FBLIM1,GAS5,LGALS3,PLA1A,TES
HOXC6	6.503	transcription regulator		0	0.0167	BCO2,IRAK4,PAK1,SLC1A3,VCAM1,ZBTB7C
Bay 11-7082		chemical - kinase inhibitor		-1.746	0.0167	CCL2,CD83,FPR2,HSPA5,IRAK4,S100A4,SAMSN1
MTOR	-1.109	kinase		1.282	0.0167	ACOX1,ATG7,CD274,CD86,CYP17A1,ENO1,ERCC1,IFI16,IL2RB,MAP2,MAPT,MEFV,Mug1/Mug2,PPARD,PPARG,RPS18,SKP2,TLR4,TNFRSF1A,TSC2,VCAM1
IFIH1	1.260	enzyme	Activated	2.177	0.0172	Bst2,Clec2d (includes others),Ly6a (includes others),Mx1/Mx2,OAS2
CDK2	-1.012	kinase		0.762	0.0172	CHEK1,E2F1,H2AFX,MAP2,SFTPA1
TYK2	1.231	kinase		0.718	0.0172	CD274,CD36,IL1B,Mx1/Mx2,OSMR
PAX5		transcription regulator		0.293	0.0172	CD22,CD79A,CSF1R,CSF2RA,SLC16A10
SERPINA1	1.795	other			0.0172	ANGPTL4,ATF6,CCL2,HSPA5,TLR4
ERK		group	Activated	2.954	0.0176	ADGRG6,AGT,ARG2,BGLAP,BTG3,CCL2,CTSK,CXCL10,EDN1,FOXO1,FOXO3,GDF15,IL1B,ITGB2,KRT18,MCAM,NDRG1,PPARD,TRPC3
RORC	1.358	ligand-dependent nuclear receptor			0.0181	CD36,Cml5,CYP2C8,Cyp3a25 (includes others),CYP3A5,GSTA5,IL1B,LPIN2,Mup1 (includes others),NAT8,NNMT,RDH16,SLC16A10,SLC1A2
POR	1.687	enzyme		-1.201	0.0182	BATF3,CD36,CD74,CYP17A1,CYP2C8,GBP2,GSTA5,HLA-A,HLA-DQB1,HLA-DRB5,LGALS1,Naip1 (includes others),NR0B2,PLA2G7,PPARG,TMIGD1
HOXA10		transcription regulator	Inhibited	-2.357	0.0182	CYBB,HLA-DQB1,KRT18,LAMA2,LYZ,MAP1B,NCF2,P4HB,PBX3,PROM1,SCOC,SSPN,THBD,TNFSF13B,XDH,ZNF22
CAR ligand-CAR-Retinoic acid-RXRα		complex		0.152	0.0183	ABCC4,CYP2C8,CYP3A5,CYP3A7
FABP4	1.770	transporter		-0.849	0.0183	CD36,IL1B,PPARD,PPARG
fluconazole		chemical drug			0.0183	ADH1C,CYP2C8,CYP3A5,CYP3A7
PLAG1	1.580	transcription regulator		1.89	0.0184	CD300C,CREB3L1,LILRB3,MAP2,MLXIP,SRPK3,TRAF1
TCF12	1.249	transcription regulator		1.067	0.0184	CCR9,DNTT,ELF4,FOXO1,IL10RA,IL7R,TMEM180
alefacept		biologic drug	Inhibited	-2.621	0.0184	CD2,CST7,IL2RB,IL7R,KLRB1,KLRD1,STAT4
U73122		chemical reagent	Inhibited	-2.401	0.0186	AGT,CDC25C,E2F1,HSPA5,TLR4,VCAM1
Irgm1	1.895	other	Inhibited	-2.449	0.0186	CXCL10,IFI16,IFIT3,OAS2,OASL,RSAD2
fenofibrate		chemical drug		1.277	0.0186	ACOX1,ANGPTL4,CCL2,CD200,CD36,CHEK1,CSF1R,CYP17A1,Cyp2c44,EDN1,FBXO32,GAPDH,HDGFRP3,HILPDA,NOS3,POLD1,PTPRC,TP53INP1,VCAM1,VEGFB
STAT5a/b		group	Activated	2.449	0.0186	BMP6,CD36,EBF1,EPHA4,FAIM3,FCGR1A,LCP2,LRMP,NETO2
SIM1	4.112	transcription regulator	Activated	3.154	0.0187	ABCG1,ANGPTL4,Cd52,CD86,CDH3,CMKLR1,FCGR2A,GPX3,Gypa,HLA-A,IFI16,KLK3,LAMA2,PKIB,Rpl29 (includes others),Sp100,TYROBP,USP2
1-methyl-4-phenyl-1,2,3,6-tetrahydropyridine		chemical toxicant	Activated	2.381	0.0189	ADGRE1,CYBB,IL1B,MAP2,NCF2,PTPRC,TLR4,TNFRSF1A
glycerol		chemical - endogenous mammalian			0.0191	AGT,PPARG,TLR4
TCIRG1	1.380	enzyme			0.0191	CD44,CD86,ITGAL
STAR	1.535	transporter			0.0191	ABCG1,CD36,CD86
CTSG	10.288	peptidase			0.0191	CCL2,FPR1,IL1B
NLRC4	3.216	other			0.0191	CD86,IL1B,NLRC4
indinavir		chemical drug			0.0191	CD36,CEBPE,KITLG
IKBKG	1.203	kinase		1.6	0.0191	AMPD3,CDH13,GBP2,HK2,HLA-A,IFI16,IL1B,PCDH7,PPARG,Saa3,SERPINE2,Slfn2
Pdgf (complex)		complex	Activated	2.525	0.0192	CCL2,CD44,EDN1,FAM189B,FOXO1,FOXO3,PPARG,THBD,TWIST1,VCAM1
ELF4	2.767	transcription regulator		-0.2	0.0196	HDC,KLF2,LYZ,MANF,MAPKAPK3
SCARB1	1.346	transporter		-0.254	0.0196	CCL2,FBXO32,FOXO1,IL1B,VCAM1
GJA1	1.546	transporter		-1.452	0.0196	BGLAP,CCL2,FOXO1,IL1B,SKP2
MITF	1.522	transcription regulator	Activated	3.661	0.02	CAPN3,CD44,CTSK,EDNRB,FBXO32,INPP4B,ITGA4,IVNS1ABP,LGALS3,PLA1A,PPM1H,SEMA6A,SLC7A8,TMCC2
ionomycin		chemical reagent	Activated	2.141	0.0201	AHNAK,BID,BTK,CXCL10,DNTT,FCGR1A,HSPA5,IKZF1,ITGAL,ITGB2,ITPR3,PPARG,RBPJ,RGS2,SLC18A2
CpG ODN 1668		chemical reagent		0.785	0.0201	CD200,CD300LD,CD86,CXCL10,IL1B,TLR4,TLR7
staurosporine		chemical - kinase inhibitor	Inhibited	-2.35	0.0206	BGLAP,Ccl6,CD53,FCGR2A,HDC,IGF1R,IL1B,ITGB2,MICB,NCF1,STAT4
ALB	-1.024	transporter	Activated	2.219	0.0206	AGT,CCL2,EDN1,EDNRB,HSPA5,IL1B
LTA		cytokine		1.093	0.0206	APCS,CCL19,CXCL13,HDC,IL1B,LYVE1
baicalein		chemical - endogenous non-mammalian		-1.342	0.0206	CCL2,CYBB,IGF1R,PLA2G4A,PTTG1,VCAM1
RAC2	4.398	enzyme			0.0206	CCR5,CD74,IL1B,PMP22,STAT4,ZYX
IFNLR1	3.196	transmembrane receptor			0.0206	CMPK2,CXCL10,IFIT3,IL1B,OASL,RSAD2
YY1	1.176	transcription regulator		-1.195	0.0209	BGLAP,BMP6,CCR5,CDC25C,CHRDL1,CYBB,DMPK,H2AFX,HELLS,HSPA5,IL1B,LRP2,MCM5,MYOM1,SLC1A2,TNNC1,TP53INP1,VAV1,VEGFB,VWF
HIF1A	1.073	transcription regulator	Activated	3.994	0.0211	AGT,ANGPTL4,AXL,BID,CCR5,CD274,CD44,DLL4,EDN1,ENO1,ERBB4,GAPDH,H2AFX,HILPDA,HIST2H2AC,HK2,HSPA5,IL1B,ITGB2,KRT18,LGALS1,LOX,MANF,NDRG1,NOS3,PROM1,TMEM128
PGF		growth factor		1.934	0.0215	ANGPTL4,CCL2,EDN1,IL1B
ilomastat		chemical drug		0.283	0.0215	CCL2,CXCL10,ERBB4,IL1B
KDM6B	1.184	other			0.0215	ITGAL,NOS3,OASL,Oasl2
NOX4	1.621	enzyme			0.0215	AGT,CCL2,NOS3,Saa3
NFE2L2	1.425	transcription regulator		0.741	0.0218	ABCC1,ABCC4,APCS,BGLAP,CD36,CD86,CD8B,Ces1g,CTSK,CXCL10,CYBB,CYP4A22,DNAJB5,FOXO3,Gm8587/Snrpa,GPX3,GSTA5,HERPUD1,IL1B,KLK3,NCF1,NCF2,NR0B2,PRKCB,RAMP2,SLC7A8,TBXAS1,VCAM1,Xlr3c (includes others)
Salmonella enterica serotype abortus equi lipopolysaccharide		chemical toxicant	Activated	3.85	0.0221	CCRL2,CD274,EDN1,HECW2,IL1B,IL7R,LRRC8C,NLRP3,OASL,PLA1A,PLD1,RGS1,SLAMF7,SLC1A3,TRAF1
EGR1	-1.623	transcription regulator	Activated	3.098	0.0221	CCL2,Ccl6,CD44,CYP17A1,GDF15,IGF1R,IL1B,LYZ,NDRG1,PEG10,PPARG,RRAD,TGFBR2,TLR4,VCAM1
SELPLG	3.035	other	Activated	2.236	0.0222	CCL2,CYP1B1,HCK,IL1B,THBD
C3AR1	2.450	g-protein coupled receptor		-0.487	0.0222	CD86,CXCL10,HSPA5,IL1B,MEFV
HSD11B1	1.023	enzyme		-0.555	0.0222	ACOX1,AGT,ANGPTL4,CCL2,INPP5D
erlotinib		chemical drug		-1.982	0.0222	CCL2,CYBB,FAP,IL1B,Tmsb4x (includes others)
HLX	1.625	transcription regulator	Inhibited	-2.213	0.0222	CD44,CTSS,CYP1B1,GDF15,THY1
MTTP	-1.097	transporter	Inhibited	-2.216	0.0222	ATF6,CD36,EIF2AK3,HSPA5,PPARG
acetovanillone		chemical drug	Inhibited	-2.236	0.0222	CCL2,CXCL10,EDN1,NCF1,NCF2
IRF9	1.438	transcription regulator			0.0222	CCL19,CXCL10,IFIT3,OAS2,Tgtp1/Tgtp2
CUX1		transcription regulator			0.0222	CAD,CEBPE,CYBB,KLK8,LILRB3
darusentan		chemical drug			0.0222	EDN1,NOS3
[Lys15,Arg16,Leu27]VIP(1-7)GRF(8-27)		chemical reagent			0.0222	CCL2,CD86
ATPase		group			0.0222	CTSK,VCAM1
CERS2	1.077	transcription regulator			0.0222	ABCC4,GSTA5
IgG2b		complex			0.0222	IL1B,MAPT
SOX18	1.172	transcription regulator			0.0222	DLL4,VCAM1
PLA2G6	-1.089	enzyme			0.0222	PPARG,RGS2
PPP2R2A	1.402	phosphatase			0.0222	FAP,SERPINE2
DBI	1.022	other			0.0222	PPARD,PPARG
GRM3	4.824	g-protein coupled receptor			0.0222	SLC1A2,SLC1A3
RCHY1	1.524	enzyme			0.0222	HDAC1,KLK3
AIM2	2.684	other			0.0222	Ifi202b,IL1B
RFXANK	2.197	transcription regulator			0.0222	EPHA3,HLA-A
U 50488H		chemical reagent			0.0222	CCR5,IL7R
2-cyclohexen-1-one		chemical - endogenous non-mammalian			0.0222	GSTA5,VCAM1
apamin		chemical toxicant			0.0222	NOS3,VCAM1
ceftriaxone		chemical drug			0.0222	SLC1A2,SLC1A3
medroxyprogesterone acetate		chemical drug		-0.395	0.0226	CCL2,CCR5,CD44,CXCL10,FOXO1,IL1B,ITGB2,MCM5,NOS3,PBK,ROBO1,TWIST1
N-methyl-D-aspartate		chemical reagent	Activated	2.433	0.0228	CCL2,CCR5,HSPA5,MAP1B,SLC1A2,SLC1A3
mycophenolic acid		chemical drug		0.934	0.0231	C1orf116,CCL2,CD274,CD59,CYBB,DAPP1,EDN1,HSPA5,IL1B
KIT	1.488	transmembrane receptor			0.0231	C3AR1,CD44,CD53,EML1,Gypa,HDC,KITLG,LGALS3,PTPN18
IGF1	-1.197	growth factor	Activated	2.525	0.0231	AKR1C1/AKR1C2,BGLAP,C4A/C4B,CD44,CYBB,CYP17A1,E2F1,EDN1,FBXO32,FOXO1,GAPDH,H2AFX,HDC,HSPA5,IGF1R,IL1B,Ly6a (includes others),MAPT,NCF2,OSMR,PBK,PPARG,PPP1R1B,PTPRC,THY1,TLR4,TTF2,TWIST1,VCAM1
IL6R	1.776	transmembrane receptor		1.249	0.0239	ABCC1,CCL2,CD36,CXCL10,GAL,IL1B,TNFRSF11A,VCAM1
GSX2		transcription regulator			0.0239	ALDH1A3,EBF1,PPP1R1B
COL1A1	3.440	other			0.0239	CCL2,EDN1,VCAM1
CRY2	1.125	enzyme			0.0239	CRY1,IL1B,PER1
CSF3R	2.233	transmembrane receptor			0.0239	CEBPE,FCGR1A,LYZ
TMBIM6	-1.055	other			0.0239	DNAJB9,HERPUD1,HSPA5
2-amino-5-phosphonovaleric acid		chemical - other		0.277	0.0243	BID,BTG3,CDK20,FAM105A,FHDC1,FOXO1,HDAC9,KCNK6,NHSL1,NOS3,RGS2,RUNX1T1,TSPAN18
NFYB	1.038	transcription regulator			0.0244	CAPN3,CDC25C,CDS2,DCLRE1B,ENTPD7,GAPDH,GAS2L1,GDF6,GGPS1,HLA-DQB1,KIAA0101,LRP2,PAQR5,PTTG1,RHCE/RHD,S100A4,ST8SIA4,TGFBR2,TWIST1,VWF,ZNF524
FGF19	3.075	growth factor			0.0247	BTG3,CD36,CYP17A1,HLA-DQB1,MCAM,NR0B2,PROM1,RGS2,Saa3
SELP	1.298	transmembrane receptor		1.486	0.025	CCL2,CYP1B1,HCK,IL1B,THBD
MARK2	1.437	kinase		1	0.025	CD44,HDC,MAPT,RSAD2,Vnn3
PIAS1	1.578	transcription regulator		-1.153	0.025	CYP17A1,KLF2,NOS3,NR0B2,RRAD
NfkB-RelA		complex		1.997	0.025	AGT,CCL2,IL1B,VCAM1
pristane		chemical toxicant		1.982	0.025	CCL19,CD86,CXCL10,Mx1/Mx2
TRPS1	2.603	transcription regulator		1	0.025	ENPP6,GALNT3,RAMP1,SEMA6A
IFNK	1.015	cytokine			0.025	CD83,CD86,CXCL10,STAT4
wortmannin		chemical - kinase inhibitor	Inhibited	-3.537	0.025	AGT,BGLAP,CCL2,CD44,CDC25C,CKB,CXCL10,CYP17A1,E2F1,F2R,IGF1R,IL1B,NOS3,PPARD,SAMSN1,VCAM1
IFN type 1		group	Activated	2.414	0.0252	Bst2,CXCL10,IFI16,Mx1/Mx2,OASL,XDH
N-acetylmuramyl-L-alanyl-D-isoglutamine		chemical - endogenous non-mammalian		1.959	0.0252	CARD9,CCL2,CD200,CD86,IL1B,ITGB2
RNA polymerase II		complex			0.0253	BGLAP,CD83,CYP1B1,DIO1,ENO1,GAPDH,GBP2,GDF15,IL1B,KCNJ9,KITLG,NOS3,OASL,PBX1,PBX3,POLR2A,PPARG,RALGDS,SPI1,Tmsb4x (includes others)
HOXA9	3.563	transcription regulator	Activated	2.414	0.0254	CCL2,CCR9,CD36,CD93,CYBB,FPR2,GTF2B,IL7R,KRT18,LY86,LYZ,PTPRC,RCBTB2,Tmsb4x (includes others),ZNF22
Pkc(s)		group	Activated	2.205	0.0256	ARG2,ATF6,CCL2,CCR5,CD36,CD59,CYBB,EDN1,HSPA5,P4HB,PER1,PPARG,RGS2,SLC1A2,TNFRSF11A,ULBP1,VCAM1
IFI16	60.496	transcription regulator	Activated	2.789	0.0257	CCL2,CXCL10,EDN1,IFI16,IL1B,IL2RB,IL7R,VCAM1
NR1H2	1.128	ligand-dependent nuclear receptor		-0.631	0.0257	ABCG1,ACOX1,AGT,APCS,CXCL10,IL1B,ITGAL,Saa3
CD28	3.395	transmembrane receptor		-1.344	0.0262	ARHGDIB,CCR5,CCR9,CD274,CD86,CXCL13,FYB,GAPDH,GBP2,GYS1,HELLS,HLA-DQB1,HSPA8,IGF1R,IL10RA,IL1B,IL7R,ITGA4,ITGAL,KLF2,LTN1,NOS3,POLR2A,SLC7A5,TNFRSF11A
KMT2D	1.430	transcription regulator	Activated	3.86	0.0266	BTG3,CHST7,E2F1,FBXL21,MEOX1,PARP11,PCDH7,PPARG,PPP2R2B,PRR15,PTTG1,Rsl1 (includes others),SORD,TCF15,TNNC1
NR1I2	1.584	ligand-dependent nuclear receptor		-1.364	0.0269	ACOX1,CD36,Cyp2c44,CYP2C8,CYP3A5,CYP3A7,E2F1,FMO5,GSTA5,Mup1 (includes others),NAT8,NR0B2,PPARG
enterotoxin B		biologic drug	Activated	2.758	0.0277	CCL2,CCL24,CSF2RA,CXCL10,CXCL13,FBXO2,IL1B,RSAD2
CXCL8		cytokine	Activated	2.599	0.0277	CD44,CD74,IL1B,ITGAL,ITGB2,KLK3,LGALS3,VCAM1
SB-431542		chemical reagent		-0.788	0.0277	BMP6,CD44,CXCL13,CYP17A1,FAP,GAL,KRT18,SLC1A2
dehydroisoandrosterone		chemical - endogenous mammalian	Inhibited	-2.416	0.0277	CYP17A1,CYP3A5,KLK3,LGALS3,PPARG,Saa3,TNFRSF1A,VCAM1
paricalcitol		chemical drug		-0.447	0.028	AGT,BGLAP,CYP3A7,IL1B,VCAM1
MKNK1	1.469	kinase	Activated	3.162	0.0281	Ank2,ATAT1,CELF4,FLNA,GNAI1,KLF13,MAP1B,MAPT,MYO5A,NCDN
HMGA1	-2.024	transcription regulator		1.762	0.0282	CD44,CTSC,HCK,ITGAL,KITLG,KLF2,Ly6a (includes others),MAPT,MYO1F,PPARG,SYK,TWIST1,ZYX
uric acid		chemical - endogenous mammalian		0.215	0.0283	AGT,CCL2,CD86,H2AFX,IL1B,MAPK13,MDC1,NOS3,PTTG1
C3	1.444	peptidase		0.815	0.0283	APCS,CCL2,CXCL10,IL1B,PTPRC,THBD,TNFRSF1A
Ni2+		chemical reagent		1.981	0.0289	ANGPTL4,CCL2,NDRG1,VCAM1
IFNA4	25.922	cytokine		1.934	0.0289	CXCL10,Mx1/Mx2,OASL,STAT4
BGN	1.312	other		1.154	0.0289	CCL2,CXCL13,IL1B,WISP1
KL	5.809	enzyme		-0.152	0.0289	AXL,CYBB,CYP46A1,MERTK
SLPI	-1.750	other		-1.964	0.0289	CD86,CTSS,LOX,TNFSF13B
PF4	1.555	cytokine			0.0289	CCL2,CD86,FLI1,IL1B
IFN Beta		group		1.721	0.0291	C3AR1,CD274,CD74,CD83,CD86,CXCL10,HLA-A,IL1B,Mx1/Mx2,OAS2,RSAD2
SRC	1.689	kinase		0.885	0.0291	CCL2,CDON,CXCL10,ENO1,F2R,IGF1R,KLK3,KRT18,TNFRSF11A,TWIST1,VCAM1
benzyloxycarbonyl-Leu-Leu-Leu aldehyde		chemical - protease inhibitor		1.198	0.0292	AKR1C1/AKR1C2,ARHGDIB,CASP2,CCL2,CXCL10,CYP2C8,DOCK2,EIF2AK3,FOXO1,HDAC1,HSPA5,HSPA8,IL1B,IRAK4,ITPR3,KLK3,NCF1,NCF2,SKP2,ULBP1,VCAM1
octanoic acid		chemical - endogenous mammalian			0.0293	CD36,PPARD,PPARG
Collagen type II		complex			0.0293	BMP6,IL1B,SIGLEC1
lymphotoxin-alpha1-beta2		complex			0.0293	CCL2,IL1B,VCAM1
IFNA17		cytokine			0.0293	CD86,CXCL10,STAT4
CHEK1	2.939	kinase			0.0293	E2F1,H2AFX,MICB
miR-503-5p (miRNAs w/seed AGCAGCG)		mature microrna			0.0293	ATF6,CCNF,CHEK1
PIAS4	1.219	transcription regulator			0.0293	IL1B,ITGB8,PCDH9
10-nitrooleate		chemical - endogenous mammalian			0.0293	NOS3,PPARG,VCAM1
PHB	1.379	transcription regulator			0.0293	E2F1,IL1B,KLK3
meclizine		chemical drug			0.0293	CYP3A5,GSTA5,HK2
manganese		chemical - endogenous mammalian			0.0293	GAPDH,HSPA5,SLC1A2
ritonavir		chemical drug		-0.2	0.0296	CD36,CD59,CYP2C8,CYP3A5,GBP2,IL1B,KITLG,NOS3,PPARG,SLC39A10,TMEM140,VCAM1
docosahexaenoic acid		chemical drug		-1.514	0.0296	ACOX1,BID,CD44,CD86,FOXO1,FOXO3,MAPT,NOS3,PTGS1,SORL1,TNFRSF1A,VCAM1
quercetin		chemical drug	Inhibited	-2.173	0.0296	ACOX1,ACPP,CCL2,CXCL10,EDN1,HSPA5,ITGAL,KLK3,PLD1,TLR7,TNFRSF11A,VCAM1
Hdac		group		-1.021	0.0297	CSF1R,CSF2RA,EDN1,EDNRB,FBXO32,LRP2,MEOX1,PBX1,PIK3R5,PREX1,SLC8A1,TGFBR2,WNT9B
isotretinoin		biologic drug		1.913	0.0298	ABCG1,ALDH1A3,CCL2,CYP1B1,IFIT3,PLA2G15,SKP2,VCAM1
5-N-ethylcarboxamido adenosine		chemical reagent		0.076	0.0299	ARG2,CCL2,HK2,HLA-DQB1,IFIT3,IL1B,KCNA2,RGS2,THBD,USP2
INSIG1	1.756	other	Inhibited	-3.148	0.0299	ABCG1,CCR5,CXCL10,CXCL13,PLA2G7,PLD1,PPARG,PTGS1,SELPLG,STAT4
cycloheximide		chemical reagent		1.101	0.0301	ACOX1,APBB1IP,BTK,CCL2,CD44,CDC25C,CXCL10,CYP3A5,DIO1,EDN1,GNAI1,IL1B,IL7R,IRAK4,ISG20,KLK3,PPARG,PTGS1,RGS2,RSAD2,TGFBR2,Tgtp1/Tgtp2,THBD,TRAF1,VCAM1,XDH
SYK	2.864	kinase	Activated	2.2	0.0312	CCL2,CXCL10,EDN1,FGL2,IL1B
IFNE	1.935	cytokine	Activated	2	0.0312	CD83,CD86,CXCL10,ISG20,STAT4
mevalonic acid		chemical - endogenous mammalian		1.406	0.0312	CCL2,GNAI1,IL1B,KLF2,VCAM1
NOS3	1.928	enzyme		0	0.0312	CCL2,CD86,NOS3,TLR4,VCAM1
XDH	2.086	enzyme		-0.156	0.0312	ABCG1,CCR5,CYBB,IL1B,PPARG
asoprisnil		chemical drug	Inhibited	-2.236	0.0312	CTSW,IGF1R,IL2RB,TGFBR2,XDH
CUL4B	1.135	other			0.0312	E2F1,FOXO3,MCM8,NKD2,TSC2
miR-124-3p (and other miRNAs w/seed AAGGCAC)		mature microrna	Inhibited	-4.229	0.0315	AP1M2,APEX2,ARRDC1,BTG3,CCL2,CD59,CHP1,CREB3L2,CYP1B1,DRAM1,ELF4,GAS2L1,HEBP2,LRRC58,PLP2,TSC22D4,TSKU,ZFP36L2
olomoucine		chemical - kinase inhibitor			0.0322	CHEK1,MAP2
3-deoxy-2-octulosonic acid(2)-lipid A		chemical - endogenous non-mammalian			0.0322	CXCL10,IL1B
thioinosine		chemical toxicant			0.0322	CD36,PPARG
Dgk		group			0.0322	CCL2,CYP17A1
CCAR1	1.142	transcription regulator			0.0322	PPARG,RGS2
KCNK2	1.760	ion channel			0.0322	CCL2,VCAM1
CYB5R4	2.319	enzyme			0.0322	ATF6,HSPA5
FAM132B	1.842	other			0.0322	ATG7,CD36
ZNF521	2.668	other			0.0322	CTSK,TNFRSF11A
Sfk		group			0.0322	CDCP1,IL1B
Cdk		group			0.0322	CCL2,CXCL10
MEFV	4.066	other			0.0322	IL1B,LYZ
PPP3CB	1.185	phosphatase			0.0322	CYBB,KLRD1
KRT19	2.261	other			0.0322	EIF2AK3,HSPA5
SERPINA4		other			0.0322	CCL2,VCAM1
miR-219a-5p (and other miRNAs w/seed GAUUGUC)		mature microrna			0.0322	ENPP6,PLCG2
miR-139-5p (miRNAs w/seed CUACAGU)		mature microrna			0.0322	FOXO1,IGF1R
SDC4	1.093	other			0.0322	IL1B,KLF2
CTSE	2.777	peptidase			0.0322	CD86,IL1B
PRSS8	1.108	peptidase			0.0322	IL1B,TLR4
EPB41	1.155	other			0.0322	Ank2,TNFRSF1A
PIM3	2.016	kinase			0.0322	IL1B,STAT4
SH2B3	1.451	other			0.0322	NOS3,VCAM1
C4A/C4B	6.627	other			0.0322	C4A/C4B,CXCL10
CHGA	7.118	other			0.0322	HSPA5,IL1B
Fructus xanthii aqueous extract		chemical - endogenous non-mammalian			0.0322	ACOX1,CD36
HIVEP3	1.851	transcription regulator			0.0322	CREB3L2,S100A4
SERPIND1	1.257	other			0.0322	F2R,IL1B
HLA-B		transmembrane receptor			0.0322	EDN1,OAS2
BHLHE41		transcription regulator			0.0322	ANGPTL4,HK2
iodoacetic acid		chemical toxicant			0.0322	SLC1A2,SLC1A3
acetazolamide		chemical drug			0.0322	EIF2AK3,HSPA5
alpha-ketoisocaproic acid		chemical - endogenous mammalian			0.0322	ITPR3,SLC8A1
TPCA-1		chemical - kinase inhibitor			0.0322	IL1B,TRAF1
betaxolol		chemical drug			0.0322	NOS3,VCAM1
(S)-mevalonic acid		chemical - endogenous mammalian			0.0322	CD59,NOS3
13-hydroxyoctadecadienoic acid		chemical - endogenous mammalian			0.0322	CD36,NR0B2
UDP-D-glucose		chemical - endogenous mammalian			0.0322	HSPA5,HYOU1
LEPR	1.691	transmembrane receptor		-0.095	0.0323	ABCG1,ACOX1,ADGRE1,ANGPTL4,CREB3L2,FYB,IL18BP,LGMN,Mup1 (includes others),PPARD,PPARG,TGFBR2,TP53INP1,TPRA1
lovastatin		chemical drug		1.254	0.0324	CCL2,CD86,FAM189B,GNPAT,GPX3,HELLS,IL1B,KLF2,NOS3,VWF,Xlr3c (includes others)
FGF2	1.431	growth factor		1.757	0.0325	ANGPTL4,BGLAP,CCL2,CTSK,DLL4,EDNRB,ENO1,ETV5,FLNA,FOXO1,FOXO3,IGF1R,IL1B,LOX,LYVE1,MAPT,MCAM,NOS3,PPARG,PTTG1,S100A4,Tmsb4x (includes others),TWIST1,VCAM1,VWF
MED1	1.412	transcription regulator		1.082	0.0326	ACOX1,CD79A,CYP3A5,DIO1,E2F1,EBF1,FOXO1,IKZF1,IL2RB,KLF13,KLK3,PPARG,TNNC1
PPP3R1	1.247	phosphatase		1.951	0.0331	ATP6V1C2,LRP2,LYZ,SFTPA1
TRIB3	-1.079	kinase		-1	0.0331	BGLAP,GDF15,HERPUD1,PPARG
RCAN1	2.101	transcription regulator			0.0331	CCNF,CD36,NOS3,VCAM1
FBXW7	1.136	transcription regulator			0.0331	CD36,CREB3L1,PPARG,TLR4
ETS2	1.959	transcription regulator		1.982	0.0331	CD79A,CSF1R,KRT18,LYZ,SYK,TFEC,TGFBR2
TET2	1.097	other	Activated	2.449	0.0332	AHNAK,HAL,IL1B,ITGB2,KLF2,RGS1
HDAC5	-1.123	transcription regulator		0.655	0.0332	HK2,KLF2,PPARG,SLC8A1,TNFRSF1A,TWIST1
CAT	-1.013	enzyme		-1.671	0.0332	AGT,ATG7,CCL2,CYP1B1,IGF1R,VCAM1
WISP2	1.566	growth factor		-1.755	0.0332	BGLAP,CD44,KRT18,PPARG,TGFBR2,TWIST1
propylthiouracil		chemical drug			0.0335	Clec2e/Clec2h,DIO1,LGALS1,LRRC4,Ly6a (includes others),NNMT,PROM1,ROBO1,SLC16A10,SLC1A2
RB1	1.029	transcription regulator		-1.849	0.0337	BGLAP,BTG3,CDC25C,E2F1,FANCA,FBXO5,HIST1H2AE,Ifi202b,IGF1R,KIAA0101,KRT18,MCM5,MCM8,PBX3,PMEPA1,PPARG,PPT2,PTGS1,RECQL4,SKP2
STAT5B	1.157	transcription regulator		-0.336	0.0337	ACOT11,AHNAK,AKR1C1/AKR1C2,CASP2,CHEK1,CYP3A5,EBF1,IL2RB,SLC39A10,ST8SIA4,TNFRSF11A,TNFRSF1A,TNNC1,TRAF1
HDAC3	1.126	transcription regulator		-1.732	0.0342	CD36,CXCL10,DIO1,FITM1,GDF11,KLK3,NOS3,SLC1A2
E2f		group	Activated	2	0.0342	CDC25C,CDC45,E2F1,GAS2L1,GINS2,GOLT1B,HDAC1,HIST1H2AE,HIST1H3B,MCM5,PRR11
3M-001		chemical drug	Activated	2.213	0.0347	CCL2,CD83,CD86,CXCL10,IL1B
ribavirin		chemical drug		1.091	0.0347	CD86,IFI44L,IFIT3,ITGB2,OASL
SUMO2	1.201	enzyme		-1.067	0.0347	AGT,Bst2,CD59,HSPA8,NR0B2
NQO1	1.306	enzyme		-1.387	0.0347	Ccl6,DOCK2,FPR1,SPI1,VCAM1
propofol		chemical drug	Inhibited	-2.201	0.0347	CCL2,CYBB,IL1B,NCF1,TLR4
NOTCH1	1.479	transcription regulator		1.893	0.0349	AKR1C1/AKR1C2,BGLAP,CAD,DLL4,E2F1,EPHA4,GLS,HEYL,IFI16,IGF1R,IL7R,LOX,LYVE1,MCAM,PPARG,TGFBR2
monophosphoryl lipid A		chemical reagent			0.0353	CD86,CXCL10,IL1B
obeticholic acid		chemical drug			0.0353	DDAH1,NR0B2,PPARG
PLC		group			0.0353	CCL2,CXCL10,TNFRSF11A
VIMP	1.227	other			0.0353	ATF6,HSPA5,PPARG
PRF1	1.704	other			0.0353	CD44,CXCL10,IL1B
LRPAP1	-1.200	transmembrane receptor			0.0353	CYP17A1,IL1B,SORL1
HOXB4	1.269	transcription regulator			0.0353	E2F1,FLI1,GPX3
PLAGL1	2.752	transcription regulator			0.0353	ANGPTL4,PPARG,SORD
CBFA2T3	2.172	transcription regulator			0.0353	Bst2,CCR9,PTPRC
RGS1	3.820	other			0.0353	LHX2,SLA,Vnn3
Go6983		chemical - kinase inhibitor			0.0353	CD36,PPARG,TRAF1
silicon dioxide		chemical drug			0.0353	CCL2,IL1B,NCF1
hydroxyflutamide		chemical drug			0.0353	KLK3,TGFBR2,VCAM1
rofecoxib		chemical drug			0.0353	NCF1,NOS3,TBC1D9
24-hydroxycholesterol		chemical - endogenous mammalian			0.0353	ABCG1,AGT,HSPA5
MDM2	1.193	transcription regulator		-1.386	0.0358	CASP2,E2F1,ELF4,FOXO3,IGF1R,LYZ,NR0B2
TRIM28	1.130	transcription regulator	Activated	2	0.0363	EFEMP1,FOXO3,KLF13,KLF2,POLR2A,S100A4
DNMT3B	-1.553	enzyme		-1	0.0363	BATF3,CDC25C,CYP1B1,ELF4,FBXL16,HLA-DQB1,PLP2,PRKCB,RAB39B
gentamicin		chemical drug	Activated	3.441	0.0364	APCS,BTG3,C4A/C4B,CAPZA1,CCL2,CPEB1,CXCL10,DIO1,GAS5,GDF15,GUK1,H2AFX,HSPA5,HYOU1,IL1B,MAPKAPK3,THY1,TUBB,VCAM1
2,4,5,2',4',5'-hexachlorobiphenyl		chemical toxicant		1.414	0.0366	CDS2,Cyp3a25 (includes others),CYP3A5,EBF1,FMO5,GSTA5,Mx1/Mx2,POLR1A
PRKAG3	2.587	other			0.0368	ANGPTL4,CD36,CD93,CDH5,GAS5,GPX3,HSPA5,KLF2,RAMP1,Rps3a1,SLC25A36,SORD,TMCC2,TMEM100
WNT5A	-1.119	cytokine		1.31	0.0375	ARHGDIB,BMP6,CCL2,FLNA,IL1B,Ly6a (includes others),NR0B2,TLR1,TLR4,TNFRSF11A
MKL1	1.830	transcription regulator		-0.816	0.0375	CEBPE,F2R,FLI1,FLNA,HLA-A,MAPK13,PGLYRP1,RAMP1,Saa3,TBXAS1
chrysotile asbestos		chemical toxicant		1.954	0.0376	Ccl6,CTSK,CTSS,IL1B
ZEB2	1.262	transcription regulator		0.849	0.0376	GAB2,INPP5D,KRT18,PLCG2
nicotinic acid		chemical - endogenous mammalian		-1.067	0.0376	ABCG1,CD36,GAPDH,IL1B
xanthohumol		chemical - endogenous non-mammalian		-1.964	0.0376	GAB2,IL1B,LY96,TLR4
ADAMTS12	2.817	peptidase	Inhibited	-2	0.0376	ALDH1A3,CXCL10,HDC,LGALS1
trabectedin		chemical drug			0.0376	H2AFX,IGF1R,LGMN,MCM5
carbon tetrachloride		chemical toxicant	Activated	2.357	0.0378	ABCC1,ABCC4,CCR5,Ces1g,CXCL10,GDF15,GSTA5,IL1B,NR0B2,PPARD,PPARG,PRKCH,SLC8A1,SORD,TGFBR2,VCAM1
IL18	1.223	cytokine	Activated	2.754	0.0379	CCL2,CCR5,CD44,CD83,CD86,CXCL10,IL18BP,IL1B,INPP5D,TGFBR2,TLR4,VCAM1
sirolimus		chemical drug		-1.989	0.0382	ARHGDIB,BGLAP,BID,CCR5,CD86,CHEK1,DENND1A,E2F1,ENO1,ERCC1,FPR1,HSPA5,IGF1R,IL1B,KLF2,MAPT,NOS3,PPARD,PPARG,PROM1,PRSS36,RPL21,RPS18,S100A4,SLC1A2,SLC1A5,THBD,TP53INP1,TSC2,VCAM1
PPP2CA	1.041	phosphatase	Activated	2.219	0.0383	CD36,CXCL10,ITGAL,MT-ND3,Saa3
CP-55940		chemical reagent			0.0383	BCL9,CCL2,GAPDH,GRK5,PRKCB
AGTR1	-1.143	g-protein coupled receptor			0.0383	AGT,EDN1,GSTA5,NOS3,XDH
DUSP1	1.645	phosphatase		-1.561	0.0385	CCL2,CD86,CYBB,CYP17A1,IL1B,ISG20,VCAM1
BBI608		chemical drug		-1.912	0.0385	AXL,CD44,CHEK1,HDAC1,ITGA4,KITLG,MERTK
EGF	1.605	growth factor	Activated	3.263	0.0387	ARHGEF2,CD44,CDC25C,CEBPE,CSF1R,CXCL13,E2F1,EDN1,EIF2AK3,ERCC1,GAB2,GFPT1,IGF1R,IL1B,IL7R,KLK3,NCF1,NPR2,PBK,PER1,PPARD,PPARG,PRKCH,PTGS1,PTTG1,Raet1d/Raet1e,S100A4,SLC1A2,SPI1,TGFBR2,TWIST1,VCAM1,ZFP36L2
Go 6976		chemical - kinase inhibitor	Inhibited	-2.425	0.0394	BMP6,CD83,CYBB,PLD1,TRAF1,VCAM1
AIRE	9.169	transcription regulator			0.0394	CXCL10,ICA1,KLK3,Mup1 (includes others),TLR1,TLR8
HDAC4	1.234	transcription regulator			0.0396	ANGPTL4,C1QC,CHRDL1,HDAC1,HDAC9,KLF2,PRKCB,RGS2,SLC8A1,VCAM1
CCND1	1.911	transcription regulator		-0.284	0.0399	ABCC4,ALDH1A3,CD44,CDC45,CPEB1,E2F1,EIF5A2,KIAA0101,KLK3,Klra2,MNS1,PMEPA1,PPARG,PTPRC,RGS2,TGFBR2,TP53INP1,TSC2,USE1,ZNF462
ADRB		group		-1.378	0.0417	ADCY4,ANGPTL4,AXL,CXCL10,E2F1,GDF15,GSTA5,IFIT3,OASL,RSAD2,SLC8A1,TRAF1
Iga		complex			0.0419	CD86,CXCL10,FCGR1A
C1QA	1.772	other			0.0419	C3AR1,F2R,MAP2
FCGR1A	3.135	transmembrane receptor			0.0419	FCGR1A,IL1B,ITGB2
CCND3	1.489	other			0.0419	CASP2,HDAC1,KLK3
DBP	-2.199	transcription regulator			0.0419	ADH1C,AGT,PER1
SLC16A2	1.389	transporter			0.0419	DIO1,SLC7A5,SLC7A8
CETP		enzyme			0.0419	HERPUD1,HSPA5,PPARG
amlodipine		chemical drug			0.0419	EDN1,ENO1,NOS3
zearalenone		chemical toxicant			0.0419	IL1B,KITLG,TLR4
heme		chemical - endogenous mammalian			0.0419	CD163,CYBB,PER1
hexamethylene bisacetamide		chemical reagent		0.391	0.0423	CEBPE,HSPA8,IFIT3,MAP2,SPI1
SB 216763		chemical toxicant		0.391	0.0423	CCL2,DLL4,IL1B,RGS1,RGS2
ANGPT1	1.714	growth factor		0.277	0.0423	CCL2,CDH5,DLL4,NOS3,VCAM1
ABCA1	1.263	transporter		-1.951	0.0423	ABCG1,HSPA5,IL1B,PPARG,TLR4
ATF6	1.753	transcription regulator			0.0423	ACOX1,HSPA5,MANF,NR0B2,SYVN1
hemozoin		chemical - endogenous non-mammalian		1.964	0.0425	CCL2,CCR5,CD83,IL1B
IL2RG	2.262	transmembrane receptor		0.152	0.0425	DNTT,HLA-A,IL7R,KLRB1
suramin		chemical drug		0.136	0.0425	CCL2,CD86,LOX,NOS3
mir-132		microrna		-1.154	0.0425	CCL2,FOXO3,IRAK4,STAT4
Raf		group			0.0425	BGLAP,EDN1,IFI16,KRT18
carbonyl cyanide m-chlorophenyl hydrazone		chemical toxicant		1.671	0.0428	AADAC,AGT,BMP6,GDF15,HK2,IGF1R
2,3,4,7,8-pentachlorodibenzofuran		chemical toxicant		0.186	0.0428	CD44,CYP1B1,CYP2C8,CYP3A7,FOXO1,NR0B2
enalapril		chemical drug		-0.97	0.0428	AGT,C4A/C4B,FBLIM1,LGALS3,TGFBR2,VCAM1
etoposide		chemical drug	Activated	2.623	0.0428	ABCG1,CASP2,CD274,CD86,CYP3A5,E2F1,GDF15,GPR132,H2AFX,HK2,IL1B,MERTK,TNFRSF1A
vorinostat		chemical drug		-0.216	0.0428	ATG7,CASP2,CYP1B1,EDN1,HDAC1,HSPA5,IL1B,MFGE8,NDRG1,SLC1A2,SPI1,TNFRSF1A,TRAF1
HDAC1	-5.931	transcription regulator		-0.841	0.0436	AMPD3,ATG7,BAMBI,CD44,CDC25C,CSF1R,CTSK,H2AFX,KLK3,MCM5,MYO1F,PPARG,PPP2R2B,PREX1,RECQL4,SLC1A2,SLC8A1,TGFBR2
16,16-dimethylprostaglandin E2		chemical - endogenous mammalian			0.0436	CD44,IL1B
triciribine		chemical drug			0.0436	ANGPTL4,SLC1A2
N-Cadherin		group			0.0436	CCL2,VCAM1
WP1066		chemical drug			0.0436	CD86,EDN1
KDM3A	1.497	transcription regulator			0.0436	EDN1,GDF15
enzalutamide		chemical drug			0.0436	KLK3,TWIST1
CYP4F2	13.434	enzyme			0.0436	CYBB,NCF2
APCS	-4.624	other			0.0436	CD163,FCGR2A
RNF41	1.471	enzyme			0.0436	ERBB4,IL1B
CLTC	1.510	other			0.0436	CD74,HLA-A
ZNF423	2.441	transcription regulator			0.0436	CD79A,PPARG
ECSIT	1.122	transcription regulator			0.0436	CD44,IL1B
PLA2G2A		enzyme			0.0436	CD44,PLA2G4A
MVP	1.112	other			0.0436	CD83,CD86
ELN	2.697	other			0.0436	IL1B,NCF1
NPAS2	3.073	transcription regulator			0.0436	CRY1,PER1
G6PC	-1.180	phosphatase			0.0436	HSPA5,HYOU1
SLC19A1	1.703	transporter			0.0436	Ly6a (includes others),Trim30a/Trim30d
nicorandil		chemical drug			0.0436	NCF1,NOS3
2-mercaptoethanol		chemical - endogenous mammalian			0.0436	HERPUD1,HSPA5
polyphosphate		chemical - endogenous mammalian			0.0436	BGLAP,VCAM1
murabutide		chemical reagent			0.0436	CD83,CD86
20alpha-hydroxycholesterol		chemical - endogenous mammalian			0.0436	ABCG1,BGLAP
vinpocetine		chemical drug			0.0436	IL1B,VCAM1
CDKN1A	3.376	kinase		-1.481	0.0439	CCL2,CDC25C,CHEK1,CTSK,H2AFX,HSPA5,IL1B,KIAA0101,KRT18,LGALS3,MBNL2,PBK,POLD1,PTPRC,SKP2,SSPN,VEZT
C5	1.756	cytokine	Activated	2.027	0.0441	APCS,CCL2,CD59,CYBB,FCGR1A,FCGR2A,GDF15,IL1B,ITGB2,VCAM1
NUPR1	1.629	transcription regulator		-1.029	0.0442	AS3MT,ASB9,BCL9,CASP2,CCDC134,CCNF,CDC25C,CENPI,CENPL,CERK,FOXO3,GAB2,GBP2,GDF15,GTSE1,HILPDA,HIST1H2AL,HIST1H3B,HK2,IGF1R,IRF2BP2,ITPR3,NDRG1,PARP9,PMP22,RAB39B,RASAL2,RFTN2,SKP2,SLC16A10,TMEM158,TNS3,USP31,ZNF296
tert-butyl-hydroquinone		chemical reagent	Activated	2.789	0.0444	ABCC1,AKR1C1/AKR1C2,CHML,GSTA5,HERPUD1,HSPA5,HSPA8,ZFP36L2
TRAF2	1.279	enzyme		-0.431	0.0444	CCL2,CDC25C,KLF2,MPEG1,NDRG1,PBX3,PTPN14,Serpina3g (includes others)
NFYA	1.256	transcription regulator			0.0444	CDC25C,E2F1,F12,HLA-DQB1,HSPA5,PTTG1,TGFBR2,VWF
L-glutamic acid		chemical - endogenous mammalian		1.254	0.0459	CDS1,IL1B,MAP1B,MAP2,PER1,SLC1A2,SLC1A3,SORL1,TSC2
DDX58	1.286	enzyme	Activated	2.386	0.0463	AHNAK,CXCL10,IFIT3,ISG20,Mx1/Mx2,RSAD2
capsaicin		chemical drug		-0.447	0.0463	GDF15,IL1B,KITLG,NOS3,PPARD,PPARG
EP400	1.328	other		1.067	0.0464	CCNF,E2F1,FBXO5,PPARG,SKP2
SQSTM1	1.127	transcription regulator		1	0.0464	EDN1,FGL2,IL1B,LHX2,RSAD2
VEGFA	-1.152	growth factor	Activated	3.664	0.0472	ARG2,BTK,CCL2,CCRL2,CDC25C,CDH5,CTSS,CXCL10,DLL4,E2F1,EDN1,ETV5,INPP5D,NOS3,PTGS1,THBD,VCAM1
6-hydroxydopamine		chemical toxicant	Activated	2.63	0.0472	CEBPE,CXCL13,HERPUD1,HSPA5,HSPA8,IL1B,P4HB,ZMAT3
AG490		chemical - kinase inhibitor	Inhibited	-2.784	0.0472	AGT,CCL2,EDN1,IL1B,LY96,NOS3,PTTG1,TWIST1
TBP	1.269	transcription regulator			0.0475	GAPDH,HLA-A,IGF1R,MANF,PPARG,PPP2R2B,XDH
TRADD	1.011	other	Activated	2	0.0477	CCL2,KLK3,TRAF1,VCAM1
indican		chemical - endogenous mammalian		1.154	0.0477	AGT,CCL2,HILPDA,IL1B
P2RY14	1.403	g-protein coupled receptor		1	0.0477	Ank2,GAL,GHRL,SSTR2
FAAH	1.113	enzyme		-1	0.0477	PLD1,RPS18,Rps3a1,SLC22A17
grape seed extract		chemical drug			0.0477	CKB,ENO1,HSPA8,NOS3
Endothelin		group			0.0491	CD74,EDN1,MAPT
PECAM1	1.414	other			0.0491	CD36,CD44,CDH5
TNFSF14	2.296	cytokine			0.0491	CD86,CXCL10,F2RL1
STK4	1.206	kinase			0.0491	FOXO1,IL7R,SFTPA1
TGFB1I1	3.479	transcription regulator			0.0491	CD36,KLK3,KRT18
ACSL5	-1.466	enzyme			0.0491	MAP2,MCAM,PEG10
FABP5	-2.382	transporter			0.0491	IFIT3,ISG20,PPARG
2-mercaptoacetate		chemical - endogenous non-mammalian			0.0491	ENO1,MFGE8,PPARG
arecoline		chemical drug			0.0491	F2R,S100A4,VCAM1
2-arachidonoylglycerol		chemical - endogenous mammalian			0.0491	ANGPTL4,PPARD,PPARG
8-bromo-cAMP		chemical reagent		1.71	0.0492	ACOX1,ARG2,BGLAP,CYP17A1,CYP1B1,FOXO1,GNAI1,IGF1R,IL1B,ITPR3,KITLG,LOX,PPARD,SLC1A2
BDNF	-1.235	growth factor	Activated	2.301	0.0494	Ank2,ATAT1,BID,C5orf34,CELF4,CYGB,DNAJB5,FLNA,GNAI1,HIST1H2AL,HSPA5,LGALS1,MAP1B,MAPT,MYO5A,NCDN,PPP1R1B,REEP5,SLC1A2,SORL1,Tmsb4x (includes others),TRPC3
ricinoleic acid		chemical - endogenous non-mammalian			0.0496	VCAM1
troleandomycin		chemical drug			0.0496	CYP3A5
pregnanolone		chemical - endogenous mammalian			0.0496	MAP2
3,7,12-trihydroxycoprostane		chemical - endogenous mammalian			0.0496	CYP3A5
beclomethasone dipropionate		chemical drug			0.0496	CYP3A5
ALG10	1.489	enzyme			0.0496	PROM1
GPSM3	2.039	other			0.0496	IL1B
Has		group			0.0496	WISP1
Ggt		group			0.0496	SLC7A5
IRAK1/4		group			0.0496	IL1B
SHIP		group			0.0496	Klra2
Cyp4a14	-1.716	enzyme			0.0496	CYP4A22
carbofuran		chemical toxicant			0.0496	TNNI3
budesonide/formoterol		chemical drug			0.0496	CD274
tandospirone		chemical drug			0.0496	PER1
N-formyl-Nle-Leu-Phe		chemical reagent			0.0496	FPR1
2-dimethylamino-4,5,6,7-tetrabromo-1H-benzimidazole		chemical - kinase inhibitor			0.0496	CCL24
nomegestrol acetate		chemical drug			0.0496	NOS3
(E)-2,3',4,5'-tetramethoxystilbene		chemical drug			0.0496	CYP1B1
ASB9	-20.175	transcription regulator			0.0496	CKB
MOGS	1.294	enzyme			0.0496	PROM1
ALG2	1.671	enzyme			0.0496	CREB3L2
Il1bos		other			0.0496	IL1B
ALG8	1.814	enzyme			0.0496	PROM1
SLC17A7		transporter			0.0496	SLC1A2
SLC51B	-1.095	transporter			0.0496	NR0B2
SNORD21		other			0.0496	HLA-A
HDLBP	1.179	transporter			0.0496	CSF1R
ATG9B	6.371	other			0.0496	NOS3
N-arachidonylglycine		chemical - endogenous mammalian			0.0496	AXL
canakinumab		biologic drug			0.0496	IL1B
TLR2/3/4		group			0.0496	STAT4
ALG6	1.029	enzyme			0.0496	PROM1
SLC2A12	19.940	transporter			0.0496	SLC1A5
ALG5	1.064	enzyme			0.0496	PROM1
GPR87	21.956	g-protein coupled receptor			0.0496	PROM1
boldine		chemical - endogenous non-mammalian			0.0496	NCF1
FERMT3	1.842	enzyme			0.0496	ITGAL
FLT4	1.461	transmembrane receptor			0.0496	BGLAP
TCFL5	3.319	transcription regulator			0.0496	CD2
FNIP1	1.422	other			0.0496	ZBTB16
JPH2	3.548	enzyme			0.0496	SLC8A1
CPEB2	1.969	translation regulator			0.0496	TWIST1
Raet1a		other			0.0496	HLA-A
Cdc2		group			0.0496	CDC25C
Testosterone-AR dimer		complex			0.0496	KLK3
MGAT4C	2.636	enzyme			0.0496	PROM1
FILIP1	1.458	other			0.0496	FLNA
Myosin2		complex			0.0496	PPARG
stearidonic acid		chemical - endogenous mammalian			0.0496	PTGS1
dinaciclib		chemical drug			0.0496	HSPA5
Mannosidase2		group			0.0496	PROM1
SRI	1.017	transporter			0.0496	HSPA5
AP1M1	1.071	transporter			0.0496	HLA-A
trametinib		chemical drug			0.0496	CD274
TFB1M	-1.137	transcription regulator			0.0496	E2F1
TNNC1	2.821	other			0.0496	SLC8A1
H3		other			0.0496	HDAC1
RAB27A	1.089	enzyme			0.0496	CD44
NOL3	1.381	other			0.0496	CAD
GR 82334		biologic drug			0.0496	CXCL10
TNNI1	6.019	other			0.0496	TNNI3
recombinant interferon alpha		biologic drug			0.0496	RNF213
NTNG2	1.981	other			0.0496	LRRC4
miR-513a-5p (miRNAs w/seed UCACAGG)		mature microrna			0.0496	CD274
mir-345	1.865	microrna			0.0496	ABCC1
mir-580		microrna			0.0496	TWIST1
miR-605-5p (miRNAs w/seed AAAUCCC)		mature microrna			0.0496	SEC24D
miR-186-5p (miRNAs w/seed AAAGAAU)		mature microrna			0.0496	FOXO1
mir-186	3.202	microrna			0.0496	PTTG1
miR-330-3p (and other miRNAs w/seed CAAAGCA)		mature microrna			0.0496	E2F1
miR-342-5p (and other miRNAs w/seed GGGGUGC)		mature microrna			0.0496	KCNJ16
miR-144-3p (miRNAs w/seed ACAGUAU)		mature microrna			0.0496	ENPP6
mir-493		microrna			0.0496	IGF1R
TIMELESS	-1.048	other			0.0496	PER1
PLRG1	1.398	transcription regulator			0.0496	H2AFX
XRCC2	1.709	enzyme			0.0496	H2AFX
AX 115		chemical reagent			0.0496	PLA2G4A
Scd2	-3.446	enzyme			0.0496	PPARG
Raet1d/Raet1e	-5.955	other			0.0496	HLA-A
RNF14	-1.210	transcription regulator			0.0496	KLK3
UGT2B4		enzyme			0.0496	NR0B2
KLRC2		transmembrane receptor			0.0496	TYROBP
RIMS1	1.041	other			0.0496	UNC13B
POLK	1.637	enzyme			0.0496	H2AFX
IFIT1	10.729	other			0.0496	CXCL10
TNR	9.557	other			0.0496	SLC1A3
PARVA	-1.054	other			0.0496	PARVB
Zfp54	1.472	other			0.0496	PPARG
Ea4		other			0.0496	CYP1B1
STXBP2	1.174	transporter			0.0496	STX11
PSMC3IP	1.340	transcription regulator			0.0496	CYP17A1
SRPK1	1.063	kinase			0.0496	CXCL10
20-hydroxyprostaglandin E2		chemical - endogenous mammalian			0.0496	PPARG
PLEKHA1	-1.061	other			0.0496	CD86
Zfp55		other			0.0496	PPARG
SART3	1.077	other			0.0496	KLK3
RBM3	1.015	other			0.0496	CD44
KDELR1	1.420	transporter			0.0496	HSPA5
Uox	-1.013	enzyme			0.0496	IL1B
GYPA		other			0.0496	Gypa
POLDIP2	1.127	other			0.0496	POLD1
ICAM3		transmembrane receptor			0.0496	PPARG
CORO2A	2.773	other			0.0496	DIO1
PLEKHA2	1.882	other			0.0496	CD86
EIF5A2	4.243	translation regulator			0.0496	PEAK1
STXBP1	1.921	transporter			0.0496	STX11
F12	2.511	peptidase			0.0496	IL1B
SECISBP2	1.222	translation regulator			0.0496	GPX3
POLD4	-1.002	enzyme			0.0496	H2AFX
SEPHS1	1.194	enzyme			0.0496	GPX3
GABRA2	30.653	ion channel			0.0496	TLR4
Giot1/Zfp347		other			0.0496	CYP17A1
SRRM1		other			0.0496	CD44
Celf1	1.314	other			0.0496	HDAC1
COL10A1	1.735	other			0.0496	HSPA5
COPS2		other			0.0496	E2F1
CCL3L1		other			0.0496	CCR5
PTPRCAP		other			0.0496	PTPRC
minozac free base		chemical reagent			0.0496	IL1B
SR11256		chemical reagent			0.0496	EDN1
ETP-46464		chemical reagent			0.0496	OASL
tat-psi-delta-RACK		chemical reagent			0.0496	CCL2
deltaV1-1		chemical reagent			0.0496	CCL2
cAMP-dependent protein kinase inhibitor		chemical drug			0.0496	CYP3A5
(4-(3-chlorophenyl)piperazin-1-yl)(2-ethoxyphenyl)methanone		chemical reagent			0.0496	TNFRSF1A
EIF2S2	1.008	translation regulator			0.0496	HDAC1
lipophosphonoglycan		chemical - endogenous non-mammalian			0.0496	IL1B
fluticasone/salmeterol		chemical drug			0.0496	CD274
4-vinyl-1-cyclohexene dioxide		chemical toxicant			0.0496	FOXO3
probenecid		chemical drug			0.0496	ABCC1
alpha-cyano-4-hydroxycinnamate		chemical reagent			0.0496	AGT
lacidipine		chemical drug			0.0496	NOS3
4,4'-diaminodiphenylmethane		chemical toxicant			0.0496	CXCL10
1-nitrocyclohex-1-ene		chemical toxicant			0.0496	GSTA5
8-carboxamidocyclazocine		chemical reagent			0.0496	CCR5
mitoguazone		chemical drug			0.0496	ITGAL
2,5-dihydroxymethylcinnamate		chemical - kinase inhibitor			0.0496	EDN1
remikiren		chemical drug			0.0496	AGT
cicletanine		chemical drug			0.0496	PRKCB
nigericin		chemical drug			0.0496	IL1B
tetrabenazine		chemical drug			0.0496	PPP1R1B
aminooxypentane-rantes		chemical reagent			0.0496	CCR5
triazolam		chemical drug			0.0496	PER1
lipoamide		chemical - endogenous mammalian			0.0496	NOS3
CPHPC		chemical drug			0.0496	APCS
biliverdine		chemical - endogenous mammalian			0.0496	TLR4
repaglinide		chemical drug			0.0496	CCL2
2-nitrophenyl EGTA		chemical reagent			0.0496	AHNAK
dihydroxyphenylethylene glycol		chemical - endogenous mammalian			0.0496	MAP1B
2,5-dihydroxybenzoic acid		chemical - endogenous mammalian			0.0496	ABCG1
kaolin		chemical drug			0.0496	F2RL1
N(1)-guanyl-1,7-diaminoheptane		chemical reagent			0.0496	CD83
L-JNK inhibitor I		chemical reagent			0.0496	BMP6
D-JNK inhibitor I		chemical drug			0.0496	CSF1R
chymostatin		chemical - protease inhibitor			0.0496	AGT
limonoate D-ring-lactone		chemical - endogenous non-mammalian			0.0496	TLR4
cardiolipin		chemical - endogenous mammalian			0.0496	CCL2
(13S)-hydroperoxyoctadecadienoic acid		chemical - endogenous mammalian			0.0496	CD36
17S-hydroperoxy-docosahexaenoic acid		chemical - endogenous mammalian			0.0496	IL1B
prostanoid		chemical - other			0.0496	ENTPD1
cladribine		chemical drug			0.0496	IL1B
ergothioneine		chemical - endogenous non-mammalian			0.0496	MAP2
E-64c		chemical - protease inhibitor			0.0496	MAP2
phosphocreatine		chemical - endogenous mammalian			0.0496	TNNI3
HNRNPA2B1		other			0.0499	ENTPD1,GDF15,GJC1,PBX1,PEG10,PGM2L1,PKIB,SLC1A2,ST8SIA4,TNS3,TWIST1,UBASH3B
CLDN7	1.649	other		1.993	0.0848	AGT,ANXA3,ARHGDIB,CCDC97,GLS,HIST2H2AC,ITPR3,LGALS3,NETO2,NNMT
BCL3	1.770	transcription regulator		-1.886	0.126	AGT,CD86,HLA-DQB1,IL1B
epicatechin		chemical drug		-1.982	0.193	Cd52,IL1B,PLA2G15,TRIM45
FGF1	-1.205	growth factor	Inhibited	-2.138	0.198	EDN1,FAM101B,LRRC17,NOS3,PMEPA1,SSTR2,VCAM1,WISP1
lenalidomide		chemical drug	Inhibited	-2.967	0.208	BID,CEP72,FLNA,HILPDA,NETO2,PTPRC,RGS1,SPRYD7,STAMBPL1
FST	-1.537	other		1.941	0.235	CD36,Mup1 (includes others),PPARG,PRDM16
TFAP2A	8.043	transcription regulator	Inhibited	-2	0.279	EFEMP1,F2R,Ly6a (includes others),MCM5,PPARD,PPARG
SOX2		transcription regulator	Inhibited	-2.359	0.369	BGLAP,CSF1R,EFEMP1,ETV5,FRZB,GAB2,KITLG,KRT18,LHX2,LRRC4,Oasl2,PARD6G,PPARG,PRKCH,RBPJ,TWIST1,WISP1
