# Supplementary material for: Induction of endogenous retroelements as a potential mechanism for mouse-specific drug-induced carcinogenicity
Source: PLoS One. 2017 May 4;12(5):e0176768. doi: 10.1371/journal.pone.0176768 (PMC5417610; doi:10.1371/journal.pone.0176768)
Supplement: S3 Excel File — IPA’s canonical pathway, upstream regulator, disease & biofunctions, and tox functions analyses were performed on genes identified as differentially expressed between the WY-14643 treatment and the control animals in the C57BL/6 strain. (XLS) [file pone.0176768.s003.xls]

## Sheet: Canonical Pathways
© 2000-2015 QIAGEN. All rights reserved.		WY-14,643-treatment of C57BL/6
Ingenuity Canonical Pathways	-log(p-value)	p-value	Ratio	z-score	Molecules
Mitochondrial Dysfunction	11.6	2.51189e-12	0.404	NaN	XDH,CPT1B,COX8A,NDUFB5,ACO2,ATP5L,NDUFB3,COX6A2,VDAC2,NDUFB10,PDHA1,MAOB,NDUFA5,NDUFS1,GPD2,NDUFS6,NDUFA10,UQCRFS1,GPX4,ATP5F1,ATP5G3,CPT1A,ATP5A1,BACE1,UQCR11,NDUFAF2,GPX7,COX7A1,GSR,ATP5C1,PRDX3,ATP5B,TXN2,NDUFA6,UQCRC2,NDUFA12,TXNRD2,HSD17B10,COX7B,ATP5H,NDUFA7,COX10,TRAK1,PSEN2,ATP5S,ATP5J2,NDUFS2,ATPAF1,CASP8,NDUFAB1,COX4I1,NDUFS4,COX17,COX6B1,UCP2,NDUFV3,MAPK9,COX7A2L,VDAC3,APP,UQCRB,NDUFS8…
EIF2 Signaling	11.1	7.94328e-12	0.389	5.840	RPL11,EIF3C,RPL22,RPLP2,EIF4A2,PIK3R4,EIF2A,RPS7,RPL13,RPS20,RPS13,MAPK3,RPL19,RPL21,RRAS,RPL3,RPS8,EIF2B3,RPL12,EIF3E,EIF2S2,RPL28,EIF3M,RPL9,RPL10A,RPL15,PIK3R3,RPL8,RPL6,RPS25,RPL13A,RPL41,EIF3K,RPSA,RPL24,Rpl36a,RPS18,RPL7A,EIF2S1,RPL7,RPS28,RPL35,Ppp1cc,RPL18A,EIF3A,RPS12,RPS17,RPS5,RPL31,RPS24,RPS19,RPL4,NRAS,EIF3H,RPL17,RPS10,PIK3C2G,RPL30,RPL23,FAU,RPL27,RPS4Y1,RPS15,RPS16,RPS26,RPS27L,EI…
Fatty Acid β-oxidation I	11.1	7.94328e-12	0.742	NaN	HSD17B10,ACSL3,ECHS1,ACAA1,SLC27A2,SLC27A4,ACAA2,ECI1,Acaa1b,SLC27A5,ECI2,ACSL5,HADHB,ACSL4,SLC27A1,SLC27A3,EHHADH,SDS,HSD17B4,ACADM,HADHA,ACSL1,HADH
LPS/IL-1 Mediated Inhibition of RXR Function	8.16	6.91831e-09	0.338	-1.347	PPARA,ABCG8,CYP3A7,LIPC,SLC27A2,CPT1B,GSTA5,HMGCS2,SLC27A4,HS6ST1,ALDH1L1,MAOB,SCARB1,NR0B2,NR1I2,CYP3A5,ALDH3A2,ACSL5,ABCB11,FABP1,CYP2A6 (includes others),IL1RAP,FMO4,SLCO1B3,ACSL3,CPT1A,ACOX2,GSTM3,ALDH9A1,IL18,SMOX,IL1RN,Cyp4a14,CPT2,CD14,SLC27A1,ALDH18A1,PLTP,CHST13,ALDH16A1,NDST1,CYP4A11,ABCC4,MGST3,GSTP1,ABCG5,SLC10A1,GSTM5,ALAS1,GSTT2/GSTT2B,SLC27A5,NR1I3,GSTM4,FABP4,PPARGC1B,ACSL4,FMO1,L…
Oxidative Phosphorylation	7.64	2.29087e-08	0.404	NaN	COX7B,ATP5H,NDUFA7,COX10,NDUFB5,COX8A,ATP5L,ATP5S,NDUFB3,NDUFB10,COX6A2,NDUFS1,NDUFA5,NDUFS6,ATP5J2,ATPAF1,NDUFS2,UQCRFS1,NDUFA10,NDUFAB1,ATP5F1,ATP5G3,COX4I1,NDUFS4,COX6B1,COX17,ATP5A1,NDUFV3,COX7A2L,UQCR11,COX7A1,UQCRB,ATP5C1,NDUFS8,NDUFV2,ATP5B,COX6B2,NDUFA6,UQCR10,UQCRC2,NDUFA12,SDHD,CYCS,UQCRQ
mTOR Signaling	7.29	5.12861e-08	0.34	2.959	EIF3C,PRKAB1,EIF4A2,PIK3R4,RPS7,RPS20,RPS13,MAPK3,PRKD1,EIF4B,RND2,RHEB,PLD3,RRAS,RPS8,EIF3E,EIF3M,PIK3R3,RHOQ,PPP2R3A,PPP2R4,PPP2R2B,RPS25,FNBP1,RPSA,EIF3K,RPS18,FKBP1A,HIF1A,EIF4EBP1,RPS28,MTOR,RHOT1,GPLD1,PRKAA2,EIF3A,RHOU,RPS12,RPS17,RPS5,PRKCA,RPS24,RPS19,NRAS,EIF3H,RHOC,PIK3C2G,RPS10,RPS6KA5,FAU,RPS4Y1,RPS15,RPS16,RPS26,RPS27L,EIF4A1,PRR5,RPS27A,RPS6KA4,PPP2R5E,PPP2R1B,PRKCB,ARHGAP8/PRR5-AR…
Stearate Biosynthesis I (Animals)	7.25	5.62341e-08	0.583	NaN	BDH2,ACSL3,SLC27A2,GNPAT,ACOT7,SLC27A4,Ces1e,SLC27A5,ACOT2,SRD5A3,DHCR24,CYP2E1,ACSL5,ACOT1,ACSL4,ACOT4,SLC27A1,SLC27A3,ACOT9,ACSL1,ACOT8
Tryptophan Degradation III (Eukaryotic)	7.02	9.54993e-08	0.714	NaN	HSD17B10,L3HYPDH,ACAT2,TDO2,HAAO,IDO2,ACMSD,HADHB,ACAT1,EHHADH,CA1,HSD17B4,HADH,HADHA,KYNU
Regulation of eIF4 and p70S6K Signaling	6.34	4.57088e-07	0.349	1.604	EIF3C,EIF4A2,MAPK13,PIK3R4,EIF2A,RPS7,ITGA3,RPS20,RPS13,MAPK3,RRAS,RPS8,EIF2B3,EIF3E,EIF2S2,EIF3M,PIK3R3,PPP2R3A,PPP2R4,PPP2R2B,RPS25,RPSA,EIF3K,RPS18,EIF2S1,EIF4EBP1,RPS28,MTOR,MKNK1,EIF3A,RPS5,RPS17,RPS12,RPS24,RPS19,NRAS,EIF3H,ITGA2,PIK3C2G,RPS10,FAU,RPS15,RPS4Y1,RPS16,RPS26,RPS27L,EIF4A1,RPS27A,PPP2R5E,PPP2R1B,RPS14
Superpathway of Cholesterol Biosynthesis	6.32	4.7863e-07	0.607	NaN	SQLE,NSDHL,PMVK,ACAT2,IDI1,HSD17B7,MSMO1,HMGCS2,SC5D,FDFT1,DHCR24,ACAT1,HADHB,LSS,HMGCS1,HADHA,CYP51A1
FXR/RXR Activation	5.87	1.34896e-06	0.354	NaN	ABCG8,PPARA,ABCG5,SLC10A1,LIPC,APOA4,PKLR,APOF,VTN,AMBP,C9,SLC22A7,G6PC3,MTTP,C4A/C4B,SLC27A5,NR0B2,SCARB1,ITIH4,NR1I2,FGFR4,LPL,ABCB11,SERPINA1,SLCO1B3,PPARG,SDC1,APOM,CYP27A1,FETUB,AHSG,MAPK9,PCYOX1,VLDLR,IL18,ABCB4,TF,IL1RN,FBP1,G6PC,PLTP,SLC51B,FGA,FOXA3,CLU
Glutaryl-CoA Degradation	5.85	1.41254e-06	0.833	NaN	HSD17B10,L3HYPDH,ACAT2,ACAT1,HADHB,EHHADH,CA1,HSD17B4,HADHA,HADH
Ketogenesis	5.84	1.44544e-06	0.9	NaN	BDH2,BDH1,ACAT2,ACAT1,HADHB,HMGCL,HMGCS2,HMGCS1,HADHA
Mitochondrial L-carnitine Shuttle Pathway	5.62	2.39883e-06	0.706	NaN	ACSL3,SLC27A5,CPT1A,SLC27A2,CPT1B,ACSL5,CPT2,ACSL4,SLC27A1,SLC27A3,SLC27A4,ACSL1
Estrogen Biosynthesis	5.25	5.62341e-06	0.5	NaN	HSD17B10,CYP3A7,CYP4F8,HSD17B13,Cyp2c40 (includes others),CYP2U1,HSD17B7,POR,CYP2F1,CYP1A2,CYP3A5,CYP2E1,HSD17B12,CYP2A6 (includes others),AKR1C4,HSD17B4,HSD17B2,CYP51A1,CYP2C8
Isoleucine Degradation I	4.82	1.51356e-05	0.714	NaN	HSD17B10,ECHS1,ACAT2,ACAT1,DLD,HADHB,ACADSB,EHHADH,SDS,HADHA
γ-linolenate Biosynthesis II (Animals)	4.64	2.29087e-05	0.647	NaN	ACSL3,SLC27A5,SLC27A2,ACSL5,FADS2,ACSL4,SLC27A1,SLC27A3,SLC27A4,ACSL1,FADS1
Nicotine Degradation II	4.47	3.38844e-05	0.397	NaN	CYP3A7,CYP4F8,CYP2U1,POR,CYP1A2,UGT2A3,CYP3A5,CYP2E1,Ugt1a7c,CYP2A6 (includes others),FMO1,FMO4,CYP51A1,UGT2B17,Cyp2c40 (includes others),INMT,UGT1A4,UGT1A1,LARGE,CYP2F1,ADH7,AOX1,UGT1A7 (includes others),Aox3,CYP2C8
Protein Ubiquitination Pathway	4.41	3.89045e-05	0.278	NaN	PSMA7,USP5,HSPA1A/HSPA1B,USP20,UBE2V2,PSMB8,DNAJC15,HSPA5,PAN2,SUGT1,USP40,PSMA2,PSMC2,BRCA1,NEDD4L,PSMA6,PSMB5,DNAJC9,HSPA9,DNAJC19,PSMC4,PSMD5,DNAJC2,PSMD3,UCHL3,UBD,UBE2G2,ANAPC4,PSMD12,PSMA5,ANAPC5,PSMA4,HSPA13,HSPB11,PSMB1,PSMD1,PSMD4,TAP2,B2M,DNAJC17,USP35,HLA-A,USP11,DNAJA1,HSPA1L,DNAJB13,USP27X,PSMC6,STUB1,HSPE1,PSMA3,HSPA4L,PSMB4,PSMD13,HSPH1,PSMA1,HSPD1,DNAJB9,PSMB6,UBE2L6,UBE2D1,PSMD8,…
Fatty Acid Activation	4.21	6.16595e-05	0.692	NaN	ACSL3,SLC27A5,SLC27A2,ACSL5,ACSL4,SLC27A1,SLC27A3,SLC27A4,ACSL1
Cholesterol Biosynthesis I	4.21	6.16595e-05	0.692	NaN	SQLE,FDFT1,NSDHL,DHCR24,HSD17B7,MSMO1,LSS,SC5D,CYP51A1
Cholesterol Biosynthesis II (via 24,25-dihydrolanosterol)	4.21	6.16595e-05	0.692	NaN	SQLE,FDFT1,NSDHL,DHCR24,HSD17B7,MSMO1,LSS,SC5D,CYP51A1
Cholesterol Biosynthesis III (via Desmosterol)	4.21	6.16595e-05	0.692	NaN	SQLE,FDFT1,NSDHL,DHCR24,HSD17B7,MSMO1,LSS,SC5D,CYP51A1
Nicotine Degradation III	4.21	6.16595e-05	0.407	NaN	CYP3A7,CYP4F8,Cyp2c40 (includes others),UGT2B17,CYP2U1,UGT1A4,UGT1A1,LARGE,POR,ADH7,CYP2F1,CYP1A2,UGT2A3,CYP2E1,CYP3A5,Ugt1a7c,CYP2A6 (includes others),AOX1,UGT1A7 (includes others),CYP51A1,CYP2C8,Aox3
Phenylalanine Degradation IV (Mammalian, via Side Chain)	3.84	0.000144544	0.643	NaN	MAOB,HPD,SLC27A2,SMOX,ALDH3A2,GOT1,SLC27A3,ACSF3,MAOA
Superpathway of Melatonin Degradation	3.64	0.000229087	0.371	NaN	CYP3A7,CYP4F8,Cyp2c40 (includes others),UGT2B17,CYP2U1,Sult1a1,UGT1A4,UGT1A1,LARGE,POR,CYP2F1,MAOB,CYP1A2,UGT2A3,CYP2E1,SMOX,CYP3A5,Ugt1a7c,CYP2A6 (includes others),UGT1A7 (includes others),CYP51A1,MAOA,CYP2C8
Acyl-CoA Hydrolysis	3.62	0.000239883	0.667	NaN	Ces1e,ACOT2,GNPAT,ACOT1,ACOT4,ACOT7,ACOT9,ACOT8
Complement System	3.57	0.000269153	0.432	-1.265	SERPING1,CD59,C1S,C9,C8A,CD46,C5,C1R,C4A/C4B,MBL2,CFI,C8B,CFH,C6,C1QBP,C8G
Valine Degradation I	3.48	0.000331131	0.556	NaN	HIBCH,ECHS1,BCKDHA,DLD,HADHB,ACADSB,EHHADH,SDS,HADHA,BCKDHB
Coagulation System	3.33	0.000467735	0.429	-1.291	F2R,F7,F3,FGG,F11,KLKB1,F10,SERPINA5,F5,SERPINA1,FGB,FGA,SERPINE1,A2M,PLAT
Bupropion Degradation	3.3	0.000501187	0.48	NaN	POR,CYP3A7,CYP4F8,CYP2F1,CYP1A2,Cyp2c40 (includes others),CYP2E1,CYP3A5,CYP2U1,CYP2A6 (includes others),CYP51A1,CYP2C8
Aryl Hydrocarbon Receptor Signaling	3.29	0.000512861	0.293	1.633	NFIX,GSTM5,POLA1,NQO2,TFF1,GSTA5,CCND1,RARG,FAS,TGM2,MYC,CTSD,GSTT2/GSTT2B,NCOA7,ALDH1L1,CYP1A2,NR0B2,MAPK3,ALDH3A2,RARB,GSTM4,NFE2L2,ALDH5A1,GSTA3,SRC,NFIC,TFDP1,GSTM3,NQO1,ALDH9A1,GSTO1,ALDH18A1,ATR,DCT,NRIP1,ALDH16A1,ESR1,GSTP1,CDK2,MGST3,MCM7
Ubiquinol-10 Biosynthesis (Eukaryotic)	3.27	0.000537032	0.615	NaN	MICAL2,CYP2E1,BCKDHA,COQ3,URAD,ECHDC1,MICAL3,BCKDHB
Mevalonate Pathway I	3.27	0.000537032	0.615	NaN	PMVK,ACAT2,IDI1,ACAT1,HADHB,HMGCS2,HMGCS1,HADHA
Guanosine Nucleotides Degradation III	3.27	0.000537032	0.615	NaN	NT5C3B,NT5C3A,GDA,NT5E,XDH,PNP,NT5C2,AOX1
Glutathione-mediated Detoxification	3.18	0.000660693	0.448	NaN	GSTA3,GSTM5,GSTM3,GSTA5,ANPEP,GSTO1,NAT8,Gstt3,GSTT2/GSTT2B,GSTM4,HPGDS,MGST3,GSTP1
Ethanol Degradation II	3.09	0.000812831	0.424	NaN	HSD17B10,ACSL3,ADH1C,ACSS1,ALDH9A1,ADH7,ACSS3,RDH14,ALDH3A2,PECR,ADHFE1,ACSL1,DHRS4,ADH4
PXR/RXR Activation	3.09	0.000812831	0.343	NaN	PPARA,CYP3A7,ABCB1,Aldh1a7,CPT1A,CES3,ALAS1,HMGCS2,UGT1A1,CYP1A2,NR0B2,NR1I2,CYP3A5,ALDH3A2,NR1I3,FOXO3,ABCB11,CYP2A6 (includes others),G6PC,ABCC3,UGT1A7 (includes others),SLCO1B3,CYP2C8
Superpathway of Citrulline Metabolism	2.98	0.00104713	0.571	NaN	LOC102724788/PRODH,OTC,ASS1,OAT,ALDH18A1,GLS2,ASL,CPS1
Urate Biosynthesis/Inosine 5'-phosphate Degradation	2.98	0.00104713	0.571	NaN	NT5C3B,NT5C3A,NT5E,IMPDH1,XDH,PNP,NT5C2,AOX1
Superpathway of Geranylgeranyldiphosphate Biosynthesis I (via Mevalonate)	2.98	0.00104713	0.529	NaN	PMVK,ACAT2,IDI1,COX10,ACAT1,HADHB,HMGCS2,HMGCS1,HADHA
Cell Cycle Control of Chromosomal Replication	2.93	0.0011749	0.444	NaN	MCM3,MCM6,CDC45,ORC2,RPA3,MCM2,ORC3,ORC5,ORC6,MCM4,CDK2,MCM7
Acetone Degradation I (to Methylglyoxal)	2.93	0.0011749	0.444	NaN	POR,CYP3A7,CYP4F8,CYP2F1,CYP1A2,Cyp2c40 (includes others),CYP2E1,CYP3A5,CYP2U1,CYP2A6 (includes others),CYP51A1,CYP2C8
Melatonin Degradation I	2.89	0.00128825	0.351	NaN	CYP3A7,CYP4F8,Cyp2c40 (includes others),UGT2B17,CYP2U1,Sult1a1,UGT1A4,UGT1A1,LARGE,POR,CYP2F1,CYP1A2,UGT2A3,CYP2E1,CYP3A5,Ugt1a7c,CYP2A6 (includes others),UGT1A7 (includes others),CYP51A1,CYP2C8
Ketolysis	2.8	0.00158489	0.667	NaN	BDH2,BDH1,ACAT2,ACAT1,HADHB,HADHA
Noradrenaline and Adrenaline Degradation	2.79	0.00162181	0.4	NaN	HSD17B10,ADH1C,ALDH9A1,MAOB,ADH7,SMOX,ALDH3A2,COMT,RDH14,PECR,ADHFE1,MAOA,DHRS4,ADH4
Unfolded protein response	2.79	0.00162181	0.352	NaN	PPARG,CALR,P4HB,ERN1,Hspa1b,HSPH1,HSPA1A/HSPA1B,HSPA9,HSPA5,DNAJB9,EIF2A,HSPA1L,CEBPE,SYVN1,EDEM1,ERO1LB,CEBPA,DNAJA2,NFE2L2
Superpathway of Methionine Degradation	2.7	0.00199526	0.406	NaN	CBS/LOC102724560,BHMT,MGMT,MAT1A,PRMT3,DLD,GOT1,MAT2A,CDO1,MAT2B,AHCYL2,SUOX,PRMT1
Serotonin Degradation	2.59	0.0025704	0.328	NaN	HSD17B10,UGT2B17,ADH1C,Sult1a1,UGT1A4,UGT1A1,ALDH9A1,LARGE,ADH7,MAOB,UGT2A3,SMOX,ALDH3A2,Ugt1a7c,RDH14,PECR,ADHFE1,UGT1A7 (includes others),MAOA,DHRS4,ADH4
Retinoate Biosynthesis I	2.56	0.00275423	0.394	NaN	RDH10,RDH11,ADH1C,RBP1,AKR1B10,SDR9C7,ADH7,RDH14,RDH16,RDH5,AKR1C4,DHRS4,ADH4
Retinol Biosynthesis	2.56	0.00275423	0.394	NaN	Ces1e,Ces1g,LRAT,CES1,LIPC,RDH11,RDH10,LPL,BCO1,LIPE,LIPG,RBP1,PNPLA2
NRF2-mediated Oxidative Stress Response	2.51	0.0030903	0.261	3.710	DNAJC17,GSTM5,NQO2,GSTA5,DNAJC15,DNAJA1,PIK3R4,DNAJB13,GSTT2/GSTT2B,SCARB1,MAPK3,GSTM4,DNAJA2,FMO1,TXN,FKBP5,NFE2L2,PRKD1,CBR1,PRKCA,GSTA3,NRAS,DNAJC9,RRAS,GSTM3,NQO1,DNAJC19,PIK3C2G,MAPK9,HERPUD1,DNAJB9,MAFF,GSTO1,GSR,PIK3R3,DNAJB11,SQSTM1,AOX1,ABCC4,HACD3,ENC1,GSTP1,DNAJB5,MGST3,EPHX1,PRKCB,FTH1
Antioxidant Action of Vitamin C	2.5	0.00316228	0.293	-2.400	PDIA3,MAPK13,PLA2G7,SLC23A2,PLCD3,PLCE1,SLC23A1,MAPK3,SLC2A2,GPLD1,PLA2G4F,TXN,CHUK,STAT5B,PLA2G12A,PLA2G16,PNPLA8,SLC2A5,PLD3,ABHD3,MAPK9,IKBKE,PLCL2,GSTO1,TXNRD3,PLA2G6,CSF2RB,PLA2G2E,TXNRD2
Endothelin-1 Signaling	2.45	0.00354813	0.262	3.683	PDIA3,ADCY4,MAPK13,GNA14,PIK3R4,PLA2G7,MYC,PLCD3,CASP6,PLCE1,EDN1,ADCY5,MAPK3,GPLD1,PLA2G4F,ECE1,CASP8,PRKD1,GUCY1B3,PLA2G12A,PRKCA,PLA2G16,PNPLA8,SRC,NRAS,PLD3,ABHD3,RRAS,GNA12,ADCY3,GNAI1,ADCY6,PIK3C2G,MAPK6,MAPK9,PLCL2,PIK3R3,PLA2G6,PLA2G2E,GNAO1,SHC2,GUCY1A2,GNAT2,CASP7,PRKCB
Sphingosine-1-phosphate Signaling	2.42	0.00380189	0.284	2.200	PDIA3,ACER2,ADCY4,PIK3R4,PTK2,PLCD3,CASP6,NAAA,PLCE1,ADCY5,RHOT1,MAPK3,RHOU,CASP8,RND2,S1PR2,S1PR5,RHOC,GNA12,ADCY3,PIK3C2G,GNAI1,ADCY6,PLCL2,ASAH1,PDGFB,PIK3R3,RHOQ,S1PR1,FNBP1,CASP7
Ceramide Biosynthesis	2.37	0.0042658	0.8	NaN	SPTLC1,SPTLC2,SPTLC3,KDSR
Acetate Conversion to Acetyl-CoA	2.37	0.0042658	0.8	NaN	ACSL3,ACSS3,ACSS1,ACSL1
Purine Nucleotides Degradation II (Aerobic)	2.36	0.00436516	0.45	NaN	NT5C3B,NT5C3A,GDA,NT5E,IMPDH1,XDH,PNP,NT5C2,AOX1
Estrogen-Dependent Breast Cancer Signaling	2.31	0.00489779	0.317	0.577	HSD17B10,SRC,HSD17B13,NRAS,RRAS,TERT,PIK3C2G,HSD17B7,PIK3R4,CCND1,PIK3R3,IGF1,MAPK3,HSD17B12,STAT5B,AKR1C4,HSD17B4,ESR1,HSD17B2,EGFR
Triacylglycerol Biosynthesis	2.3	0.00501187	0.371	NaN	LCLAT1,AGPAT6,MOGAT1,PPAPDC1B,GPAM,PPP2R2D,PPAP2B,AGPAT9,LPIN2,LPIN3,DGAT1,PPAP2C,AGPAT3
S-adenosyl-L-methionine Biosynthesis	2.25	0.00562341	1	NaN	MAT1A,MAT2B,MAT2A
Fatty Acid β-oxidation III (Unsaturated, Odd Number)	2.25	0.00562341	1	NaN	ECI2,EHHADH,ECI1
Citrulline Biosynthesis	2.22	0.0060256	0.625	NaN	LOC102724788/PRODH,OTC,OAT,ALDH18A1,GLS2
Thrombin Signaling	2.21	0.00616595	0.251	3.592	CAMK4,CAMK1D,F2R,PDIA3,ADCY4,GNB2L1,MAPK13,GNA14,PIK3R4,GATA2,PTK2,PLCD3,CAMK2D,PLCE1,ADCY5,RHOT1,MAPK3,RHOU,MYL4,ARHGEF2,ARHGEF3,MYL12B,PRKD1,GNG12,EGFR,PRKCA,RND2,SRC,NRAS,RRAS,RHOC,GNA12,GNG2,ADCY3,GNAI1,ADCY6,PIK3C2G,PLCL2,GNG10,PIK3R3,ARHGEF5,RHOQ,GNAO1,GNAT2,ARHGEF9,ARHGEF10,FNBP1,PRKCB
Ephrin B Signaling	2.18	0.00660693	0.301	1.155	PXN,RGS3,KALRN,GNA12,GNG2,GNB2L1,CXCL12,GNAI1,ACP1,GNA14,LIMK1,GNG10,NCK2,PTK2,EPHB6,PAK1,CFL2,MAPK3,GNAO1,GNAT2,EFNB3,GNG12
Phosphatidylglycerol Biosynthesis II (Non-plastidic)	2.11	0.00776247	0.444	NaN	TAMM41,GPAM,LCLAT1,CDS1,PTPMT1,AGPAT9,AGPAT3,AGPAT6
IL-8 Signaling	2.1	0.00794328	0.25	4.012	ANGPT2,GNB2L1,LIMK2,CXCR1,PIK3R4,IQGAP1,CCND1,LIMK1,EIF4EBP1,RAB11FIP2,PTK2,MTOR,RHOT1,MAPK3,GPLD1,RHOU,CHUK,MYL12B,PRKD1,LASP1,GNG12,PRKCA,EGFR,RND2,SRC,NOX4,PLD3,NRAS,ANGPT1,RRAS,RHOC,GNA12,GNG2,GNAI1,PIK3C2G,MAPK9,IKBKE,CSTB,GNG10,PIK3R3,CDH1,RHOQ,MAP4K4,FNBP1,PRKCB,IRAK2
Xenobiotic Metabolism Signaling	2.09	0.00812831	0.236	NaN	CYP3A7,MAP3K15,CAMK1D,GSTA5,MAPK13,PIK3R4,HS6ST1,MAOB,ALDH1L1,CAMK2D,CYP1A2,NR1I2,CYP3A5,MAPK3,Ugt1a7c,ALDH3A2,FMO4,PRKD1,UGT2B17,RRAS,GSTM3,UGT1A4,UGT1A1,ALDH9A1,PIK3R3,SMOX,PPP2R3A,PPP2R4,PPP2R2B,ALDH18A1,CHST13,ALDH16A1,NDST1,MGST3,GSTP1,CAMK4,GSTM5,NQO2,GSTT2/GSTT2B,Ces1g,CES1,NR1I3,GSTM4,FMO1,NFE2L2,ALDH5A1,PRKCA,GSTA3,ABCB1,NRAS,MGMT,NQO1,PIK3C2G,MAPK9,GSTO1,Ces1e,NRIP1,PPP2R5E,ABCC3,PPP2R1…
Role of Tissue Factor in Cancer	2.08	0.00831764	0.273	NaN	CTGF,F7,LIMK2,MAPK13,GNA14,PIK3R4,FGG,LIMK1,ITGA3,MTOR,PAK1,CFL2,MAPK3,FGB,STAT5B,EGFR,PRKCA,SRC,P4HB,NRAS,RRAS,GNA12,PIK3C2G,ITGA6,RPS6KA5,F3,PIK3R3,F10,RPS6KA4,FGA
Antigen Presentation Pathway	2.07	0.00851138	0.351	NaN	B2M,CALR,PSMB5,PDIA3,HLA-A,HLA-DMB,HLA-DQA1,CD74,PSMB8,PSMB6,TAP2,HLA-DRB5,MR1
Androgen Biosynthesis	2.03	0.00933254	0.467	NaN	SRD5A2,HSD3B1,Hsd3b4 (includes others),SRD5A3,SRD5A1,AKR1C4,HSD3B2
Arginine Biosynthesis IV	1.96	0.0109648	0.667	NaN	OTC,ASS1,OAT,ASL
Urea Cycle	1.96	0.0109648	0.667	NaN	OTC,ASS1,ASL,CPS1
Zymosterol Biosynthesis	1.96	0.0109648	0.667	NaN	NSDHL,HSD17B7,MSMO1,CYP51A1
Cysteine Biosynthesis III (mammalia)	1.94	0.0114815	0.421	NaN	CBS/LOC102724560,PRMT3,MAT1A,MGMT,AHCYL2,MAT2B,MAT2A,PRMT1
CDK5 Signaling	1.92	0.0120226	0.273	-1.225	NRAS,PPP1R1B,RRAS,CABLES1,PPP1R3C,ADCY4,ADCY3,ITGA2,MAPK6,ADCY6,ITGA6,MAPK9,MAPK13,PPP1R14B,LAMC1,ITGA3,NTRK2,Ppp1cc,PPP2R3A,PPP2R4,ADCY5,MAPT,MAPK3,PPP2R2B,LAMA1,PPP2R5E,PPP2R1B
Extrinsic Prothrombin Activation Pathway	1.85	0.0141254	0.438	-1.890	F10,F5,F7,FGB,FGA,F3,FGG
CDP-diacylglycerol Biosynthesis I	1.85	0.0141254	0.438	NaN	TAMM41,GPAM,LCLAT1,CDS1,AGPAT9,AGPAT3,AGPAT6
Dermatan Sulfate Degradation (Metazoa)	1.85	0.0141254	0.438	NaN	HYAL2,IDUA,MGEA5,GM2A,HEXA,FGFRL1,HYAL4
3-phosphoinositide Degradation	1.84	0.0144544	0.252	NaN	PTPN13,EPHX2,NUDT9,NUDT12,PTPMT1,ACP1,NUDT14,NUDT2,STYXL1,STYX,HACD2,PPM1K,PPP1R14B,DUSP2,PXYLP1,PTPRF,CA3,Ppp1cc,NUDT11,MTM1,ALPL,PTPN6,PPP1R1B,PAWR,SYNJ2,ITPK1,NUDT5,INPP4A,DUSP1,PPP2R4,PPP2R3A,Ppp2r3d,PPM1H,DUSP23,TPTE2,PPP2R5E,SIRPA
Aldosterone Signaling in Epithelial Cells	1.83	0.0147911	0.25	NaN	ICMT,DNAJC17,PDIA3,SGK1,HSPA1A/HSPA1B,DNAJC15,DNAJA1,HSPA5,PIK3R4,HSPA1L,DNAJB13,SCNN1A,PLCD3,PLCE1,MAPK3,HSPE1,SCNN1B,PRKD1,PRKCA,HSPA4L,DNAJC9,HSPH1,DNAJC19,HSPA9,PIK3C2G,DNAJC2,PLCL2,HSPD1,DNAJB9,PIK3R3,SCNN1G,DUSP1,DNAJB11,HSPB11,HSPA13,DNAJB5,PIP4K2C,PRKCB
Ethanol Degradation IV	1.79	0.0162181	0.4	NaN	ACSL3,ACSS3,ALDH3A2,ACSS1,CYGB,GPX7,ALDH9A1,ACSL1
Tumoricidal Function of Hepatic Natural Killer Cells	1.76	0.017378	0.375	1.134	M6PR,CASP6,BID,CYCS,LYVE1,CASP8,CASP7,FAS,DFFA
Triacylglycerol Degradation	1.76	0.017378	0.375	NaN	ABHD6,LIPC,CES1,LPL,LIPE,MGLL,LIPG,PNPLA2,NDST1
D-myo-inositol (1,4,5,6)-Tetrakisphosphate Biosynthesis	1.75	0.0177828	0.254	NaN	PTPN13,EPHX2,NUDT9,NUDT12,ACP1,NUDT14,NUDT2,STYXL1,STYX,HACD2,PPM1K,PPP1R14B,DUSP2,PXYLP1,PTPRF,CA3,Ppp1cc,NUDT11,ALPL,PTPN6,PPP1R1B,PAWR,NUDT5,ITPK1,DUSP1,PPP2R4,PPP2R3A,Ppp2r3d,PPM1H,TPTE2,DUSP23,PPP2R5E,SIRPA
D-myo-inositol (3,4,5,6)-tetrakisphosphate Biosynthesis	1.75	0.0177828	0.254	NaN	PTPN13,EPHX2,NUDT9,NUDT12,ACP1,NUDT14,NUDT2,STYXL1,STYX,HACD2,PPM1K,PPP1R14B,DUSP2,PXYLP1,PTPRF,CA3,Ppp1cc,NUDT11,ALPL,PTPN6,PPP1R1B,PAWR,NUDT5,ITPK1,DUSP1,PPP2R4,PPP2R3A,Ppp2r3d,PPM1H,TPTE2,DUSP23,PPP2R5E,SIRPA
RhoGDI Signaling	1.75	0.0177828	0.243	NaN	GNB2L1,LIMK2,GNA14,LIMK1,ARHGEF19,ITGA3,PAK1,CFL2,RHOT1,RHOU,MYL4,ARHGEF2,ARHGEF3,CDH13,MYL12B,GNG12,PRKCA,RND2,SRC,ARHGAP6,RHOC,GNA12,GNG2,ITGA2,GNAI1,ARHGAP4,CDH15,ARHGDIB,GNG10,ARHGEF5,CDH1,RHOQ,GNAO1,GNAT2,ARHGEF18,ARHGDIA,ARHGEF9,ARHGEF10,ESR1,FNBP1,PIP4K2C,ARHGAP8/PRR5-ARHGAP8
Acute Phase Response Signaling	1.71	0.0194984	0.243	-0.392	SERPING1,ITIH3,FN1,Saa3,AMBP,C9,SERPINA3,MAPK13,RBP1,FGG,C1R,C4A/C4B,MTOR,MBL2,ITIH4,MAPK3,FGB,OSMR,SERPINA1,CHUK,LBP,SERPINE1,IL1RAP,NRAS,RRAS,C1S,IL6R,AHSG,MAPK9,IKBKE,STAT3,SAA2-SAA4,C5,PIK3R3,KLKB1,IL18,TF,IL1RN,CRP,FGA,A2M
Arsenate Detoxification I (Glutaredoxin)	1.71	0.0194984	0.75	NaN	AS3MT,PNP,GSTO1
Branched-chain α-keto acid Dehydrogenase Complex	1.71	0.0194984	0.75	NaN	BCKDHA,DLD,BCKDHB
Glutathione Redox Reactions II	1.71	0.0194984	0.75	NaN	GSR,TXNDC12,PDIA3
Melatonin Degradation II	1.71	0.0194984	0.75	NaN	MAOB,SMOX,MAOA
Adenosine Nucleotides Degradation II	1.69	0.0204174	0.412	NaN	NT5C3B,NT5C3A,NT5E,XDH,PNP,NT5C2,AOX1
Methionine Degradation I (to Homocysteine)	1.69	0.0204174	0.412	NaN	PRMT3,MAT1A,MGMT,AHCYL2,MAT2B,MAT2A,PRMT1
Phospholipases	1.69	0.0204174	0.293	NaN	PLA2G16,PNPLA8,PLD3,LIPC,ABHD3,PDIA3,PLCL2,PLA1A,PLA2G7,PLCD3,PLA2G6,PLCE1,PLA2G2E,GPLD1,PLA2G4F,LIPG,PLA2G12A
D-myo-inositol-5-phosphate Metabolism	1.67	0.0213796	0.247	NaN	PTPN13,EPHX2,NUDT9,NUDT12,ACP1,NUDT14,NUDT2,STYXL1,STYX,HACD2,PPM1K,PPP1R14B,DUSP2,PXYLP1,PTPRF,PLCD3,CA3,Ppp1cc,PLCE1,NUDT11,ALPL,PTPN6,PPP1R1B,PAWR,ITPK1,NUDT5,DUSP1,PPP2R4,PPP2R3A,Ppp2r3d,PPM1H,DUSP23,TPTE2,PPP2R5E,PIP4K2C,SIRPA
Phosphatidylcholine Biosynthesis I	1.66	0.0218776	0.571	NaN	CEPT1,CHKA,CHPT1,CHKB
Glycolysis I	1.64	0.0229087	0.36	NaN	PGK1,PKLR,ALDOB,PGAM1,PKM,FBP1,ALDOA,GAPDH,FBP2
Gluconeogenesis I	1.64	0.0229087	0.36	NaN	PGK1,ALDOB,PGAM1,FBP1,ALDOA,GAPDH,ME1,MDH2,FBP2
CXCR4 Signaling	1.62	0.0239883	0.243	3.651	ADCY4,CD4,GNB2L1,CXCL12,GNA14,PIK3R4,PTK2,PAK1,ADCY5,RHOT1,MAPK3,RHOU,MYL4,MYL12B,PRKD1,GNG12,PRKCA,RND2,SRC,PXN,NRAS,RHOC,RRAS,GNA12,GNG2,ADCY3,ADCY6,GNAI1,PIK3C2G,MAPK9,GNG10,PIK3R3,RHOQ,GNAO1,GNAT2,FNBP1,PRKCB
Colanic Acid Building Blocks Biosynthesis	1.6	0.0251189	0.429	NaN	UGDH,GMPPA,UGP2,PMM1,GALE,GALK1
Maturity Onset Diabetes of Young (MODY) Signaling	1.53	0.0295121	0.364	NaN	FABP2,CACNA1D,PKLR,ALDOB,SLC2A2,GCK,GAPDH,FABP1
Polyamine Regulation in Colon Cancer	1.53	0.0295121	0.364	NaN	PPARG,MYC,PSMA8,PSME1,PSMF1,MXD1,SAT1,ODC1
PPARα/RXRα Activation	1.52	0.0301995	0.235	1.265	PPARA,GPD1,PRKAB1,PDIA3,ADCY4,TGFBR3,CPT1B,CD36,Cyp2c44,GNA14,PLCD3,PLCE1,NR0B2,ADCY5,GPD2,MAPK3,LPL,PRKAA2,CHUK,STAT5B,IL1RAP,PRKCA,SMAD2,NRAS,ACAA1,Cyp2c40 (includes others),RRAS,ACOX1,Cyp2c70,ADCY3,ADCY6,IKBKE,PLCL2,Cyp2c54 (includes others),MED12,ACADL,GHR,HELZ2,SLC27A1,MAP4K4,CYP2C8,PRKCB
UDP-D-xylose and UDP-D-glucuronate Biosynthesis	1.5	0.0316228	1	NaN	UXS1,UGDH
Epoxysqualene Biosynthesis	1.5	0.0316228	1	NaN	SQLE,FDFT1
Guanine and Guanosine Salvage I	1.5	0.0316228	1	NaN	PNP,HPRT1
Spermine Biosynthesis	1.5	0.0316228	1	NaN	SMS,AMD1
Taurine Biosynthesis	1.5	0.0316228	1	NaN	CSAD,CDO1
L-glutamine Biosynthesis II (tRNA-dependent)	1.5	0.0316228	1	NaN	GATB,QRSL1
Type II Diabetes Mellitus Signaling	1.47	0.0338844	0.248	NaN	PKLR,PRKAB1,SLC27A2,CD36,PKM,PIK3R4,SLC27A4,SLC27A5,MTOR,MAPK3,SLC2A2,ACSL5,PRKAA2,ACSL4,CHUK,Irs3,PRKD1,PRKCA,PPARG,ACSL3,PIK3C2G,MAPK9,IKBKE,PIK3R3,GCK,SLC27A1,SLC27A3,ACSL1,PRKCB
Glioma Invasiveness Signaling	1.45	0.0354813	0.281	2.000	RND2,NRAS,F2R,RHOC,RRAS,VTN,PIK3C2G,PIK3R4,PTK2,PIK3R3,RHOQ,RHOT1,MAPK3,RHOU,FNBP1,TIMP2
Regulation of Cellular Mechanics by Calpain Protease	1.45	0.0354813	0.281	2.673	CAPN5,SRC,PXN,NRAS,RRAS,ITGA2,CCND1,PTK2,ITGA3,CAPNS1,TLN2,MAPK3,CAPN2,CAPN10,CDK2,EGFR
Vitamin-C Transport	1.44	0.0363078	0.4	NaN	SLC23A2,SLC23A1,TXN,TXNRD2,GSTO1,TXNRD3
Glucose and Glucose-1-phosphate Degradation	1.42	0.0380189	0.5	NaN	GCK,PGM1,RGN,PGM2
Tryptophan Degradation to 2-amino-3-carboxymuconate Semialdehyde	1.42	0.0380189	0.5	NaN	TDO2,HAAO,IDO2,KYNU
Molecular Mechanisms of Cancer	1.39	0.040738	0.214	NaN	FZD3,SUV39H1,ADCY4,CDKN2C,MAPK13,PIK3R4,CCND1,MYC,PTK2,PAK1,ITGA3,CAMK2D,ADCY5,MAPK3,WNT4,BRCA1,PRKD1,RND2,SMAD2,TFDP1,SMAD9,RRAS,WNT9A,PIK3R3,CDH1,RHOQ,Bmp8b,GNAO1,FZD6,GNAT2,ARHGEF18,ARHGEF9,ARHGEF10,CDK2,FNBP1,RALA,PA2G4,PSEN2,HIF1A,FZD1,GNA14,WNT2,FAS,DIABLO,ARHGEF19,CASP6,RHOT1,RHOU,SMO,BID,ARHGEF2,ARHGEF3,CASP8,BMP1,PRKCA,SRC,PRKDC,NAIP,NRAS,RHOC,GNA12,ITGA2,ADCY3,ADCY6,GNAI1,PIK3C2G,MAPK9,…
3-phosphoinositide Biosynthesis	1.38	0.0416869	0.234	NaN	PTPN13,EPHX2,NUDT9,NUDT12,ACP1,NUDT14,NUDT2,STYXL1,STYX,HACD2,PPM1K,PIK3R4,PPP1R14B,DUSP2,PXYLP1,PTPRF,CA3,Ppp1cc,NUDT11,ALPL,PTPN6,PPP1R1B,PIK3C2G,PAWR,PIK3R3,ITPK1,NUDT5,DUSP1,PPP2R4,PPP2R3A,Ppp2r3d,PPM1H,DUSP23,TPTE2,PPP2R5E,PIP4K2C,SIRPA
Eumelanin Biosynthesis	1.38	0.0416869	0.6	NaN	MIF,DDT,DCT
PCP pathway	1.35	0.0446684	0.27	2.309	CELSR1,SDC1,FZD3,VANGL1,WNT9A,MAPK9,FZD1,SDC4,WNT2,DVL2,FZD4,SDC2,SMO,FZD6,WNT4,LGR4,WNT5A
Ephrin Receptor Signaling	1.34	0.0457088	0.23	NaN	RGS3,PTPN13,GRIN2D,GNB2L1,CXCL12,ACP1,LIMK2,GNA14,LIMK1,PTK2,NCK2,EPHB6,PAK1,ITGA3,CFL2,SORBS1,SDC2,MAPK3,EFNA5,EFNB3,GNG12,EPHA7,SRC,PXN,NRAS,KALRN,ANGPT1,RRAS,GNA12,ITGA2,GNG2,GNAI1,PIK3C2G,EFNA3,STAT3,PDGFB,GNG10,GNAO1,GNAT2,MAP4K4
Glycogen Degradation III	1.34	0.0457088	0.417	NaN	GAA,PGM1,PYGB,PYGL,PGM2
Superpathway of Inositol Phosphate Compounds	1.31	0.0489779	0.226	NaN	MINPP1,PTPN13,EPHX2,NUDT9,NUDT12,ACP1,NUDT14,STYXL1,NUDT2,STYX,HACD2,PIK3R4,PPM1K,PPP1R14B,DUSP2,PXYLP1,PTPRF,CA3,PLCD3,Ppp1cc,PLCE1,NUDT11,IP6K2,ALPL,PMPCA,PTPN6,PPP1R1B,PIK3C2G,PAWR,SYNJ2,PIK3R3,NUDT5,ITPK1,PPP2R4,DUSP1,PPP2R3A,Ppp2r3d,PPM1H,ITPKC,DUSP23,TPTE2,PPP2R5E,PIP4K2C,SIRPA
Oxidative Ethanol Degradation III	1.31	0.0489779	0.375	NaN	ACSL3,ACSS3,ALDH3A2,ACSS1,ALDH9A1,ACSL1
LXR/RXR Activation	1.3	0.0501187	0.24	-1.279	ABCG8,ABCG5,APOA4,APOF,VTN,CD36,C9,AMBP,C4A/C4B,FDFT1,ITIH4,LPL,SERPINA1,LBP,IL1RAP,CYP51A1,APOM,ECHS1,AHSG,APOA5,PCYOX1,IL18,TF,IL1RN,CD14,PLTP,FGA,CLU,HADH
Dopamine Receptor Signaling	1.3	0.0501187	0.256	-1.414	PPP1R1B,ADCY4,PPP1R3C,ADCY3,ADCY6,PPP1R14B,MAOB,Ppp1cc,SMOX,PPP2R3A,ADCY5,PPP2R4,PTS,COMT,PPP2R2B,SLC18A1,PPP2R5E,PCBD1,PPP2R1B,MAOA
Breast Cancer Regulation by Stathmin1	1.28	0.0524807	0.225	NaN	CAMK4,CAMK1D,PPP1R3C,ADCY4,GNB2L1,LIMK2,TRPC5,PIK3R4,PPP1R14B,LIMK1,ARHGEF19,PAK1,CAMK2D,ADCY5,MAPK3,ARHGEF2,ARHGEF3,PRKD1,GNG12,PRKCA,NRAS,RRAS,ADCY3,GNG2,TUBA4A,GNAI1,ADCY6,PIK3C2G,GNG10,PIK3R3,ARHGEF5,TUBA1A,TUBB6,PPP2R4,PPP2R3A,PPP2R2B,ARHGEF18,PPP2R5E,ARHGEF9,PPP2R1B,ARHGEF10,CDK2,PRKCB
Salvage Pathways of Pyrimidine Ribonucleotides	1.26	0.0549541	0.247	NaN	UPRT,GRK4,NME4,DMPK,NME5,SGK1,UPP1,MAPK6,MAPK9,GRK5,LIMK2,CDA,LIMK1,PRKX,PAK1,MAPK3,PRKAA2,UCK1,CMPK1,G6PC,UCK2,NEK2,CDK2
Adipogenesis pathway	1.26	0.0549541	0.236	NaN	FZD3,RBBP7,FZD1,HIF1A,MNAT1,RBP1,HDAC6,FGFR3,FGFR4,LPL,CEBPA,SMO,FABP4,GTF2H5,STAT5B,PPARG,ARNTL,ATG7,SMAD9,TXNIP,SAP30,ZNF423,NR1D2,HDAC3,FZD4,FZD6,GTF2H1,SOX9,FGFRL1,WNT5A
Synaptic Long Term Depression	1.25	0.0562341	0.232	1.567	PDIA3,GNA14,PLA2G7,PLCD3,PLCE1,IGF1,MAPK3,PLA2G4F,GUCY1B3,PRKD1,PRKCA,PLA2G12A,PLA2G16,PNPLA8,NRAS,RRAS,GRM8,ABHD3,GNA12,GNAI1,PLCL2,PLA2G6,PLA2G2E,PPP2R4,PPP2R3A,NPR1,PPP2R2B,GNAO1,GUCY1A2,GNAT2,PPP2R5E,PPP2R1B,PRKCB
ERK/MAPK Signaling	1.24	0.057544	0.225	2.846	YWHAH,PPP1R3C,RAPGEF4,PIK3R4,PPP1R14B,DUSP2,EIF4EBP1,PTK2,YWHAQ,MYC,ITGA3,PAK1,MAPK3,MKNK1,PLA2G4F,PLA2G12A,PRKCA,PPARG,SRC,PXN,NRAS,RRAS,VRK2,ITGA2,PIK3C2G,RPS6KA5,MKNK2,STAT3,PIK3R3,PLA2G6,H3F3A/H3F3B,TLN2,PLA2G2E,DUSP1,PPP2R4,PPP2R3A,PPP2R2B,RPS6KA4,PPP2R5E,PPP2R1B,ESR1,PRKCB
Intrinsic Prothrombin Activation Pathway	1.24	0.057544	0.31	NaN	F11,F10,KLKB1,COL5A3,KLK3,F5,FGB,FGA,FGG
Assembly of RNA Polymerase I Complex	1.23	0.0588844	0.444	NaN	POLR1D,TAF1A,UBTF,TAF1B
Sucrose Degradation V (Mammalian)	1.23	0.0588844	0.444	NaN	KHK,ALDOB,ALDOA,TKFC
Phosphatidylethanolamine Biosynthesis II	1.23	0.0588844	0.444	NaN	CEPT1,ETNK2,CHKA,CHKB
Apoptosis Signaling	1.22	0.060256	0.247	0.655	CAPN5,NAIP,NRAS,RRAS,IKBKE,DFFA,BAK1,FAS,DIABLO,CASP6,CAPNS1,MAPK3,BID,CAPN2,CYCS,CHUK,CASP8,BCL2A1,MAP4K4,CAPN10,CASP7,PRKCA
Putrescine Degradation III	1.19	0.0645654	0.353	NaN	MAOB,SMOX,ALDH3A2,SAT1,ALDH9A1,MAOA
p70S6K Signaling	1.19	0.0645654	0.235	1.569	F2R,YWHAH,PDIA3,PIK3R4,YWHAQ,PLCD3,MTOR,PLCE1,MAPK3,EEF2K,PRKD1,EGFR,PRKCA,SRC,IL2RG,NRAS,RRAS,GNAI1,PIK3C2G,PLCL2,PIK3R3,PPP2R3A,PPP2R4,MAPT,PPP2R2B,PPP2R5E,PPP2R1B,PRKCB
RAR Activation	1.15	0.0707946	0.221	NaN	RDH10,ADCY4,ADH1C,MAPK13,MNAT1,RPL7A,RARG,RBP1,SDR9C7,LRAT,TRIM24,TNIP1,ADCY5,RDH14,RDH16,RARB,GTF2H5,SORBS3,STAT5B,ZBTB16,PRKD1,PRKCA,SMAD2,SRC,Aldh1a7,PRMT2,SMAD9,RDH11,ADCY3,ADCY6,MAPK9,PRMT1,PIK3R3,CSF2RB,ADH7,DUSP1,IGFBP3,GTF2H1,RDH5,NRIP1,ADH4,PRKCB
Thioredoxin Pathway	1.14	0.0724436	0.5	NaN	TXN,TXNRD2,TXNRD3
Glycerol Degradation I	1.14	0.0724436	0.5	NaN	GPD1,Gyk,GPD2
Ceramide Degradation	1.14	0.0724436	0.5	NaN	NAAA,ACER2,ASAH1
Glycogen Biosynthesis II (from UDP-D-Glucose)	1.14	0.0724436	0.5	NaN	UGP2,GYG1,GYS2
Semaphorin Signaling in Neurons	1.13	0.074131	0.264	NaN	PTK2,RND2,PAK1,RHOQ,CFL2,RHOT1,DPYSL3,RHOC,MAPK3,RHOU,PLXNB1,LIMK2,FNBP1,LIMK1
UVB-Induced MAPK Signaling	1.13	0.074131	0.264	2.496	PIK3C2G,MAPK9,RPS6KA5,MAPK13,PIK3R4,EIF4EBP1,PIK3R3,MTOR,H3F3A/H3F3B,MAPK3,PRKD1,PRKCB,EGFR,PRKCA
NAD Salvage Pathway II	1.12	0.0758578	0.308	NaN	NT5C3B,NT5C3A,NT5E,NUDT12,NMNAT1,ACP1,NT5C2,PXYLP1
Thyroid Hormone Metabolism II (via Conjugation and/or Degradation)	1.11	0.0776247	0.286	NaN	LARGE,UGT2B17,UGT2A3,DIO1,Ugt1a7c,Sult1a1,UGT1A4,UGT1A1,DIO3,UGT1A7 (includes others)
Glioblastoma Multiforme Signaling	1.11	0.0776247	0.226	3.307	FZD3,PDIA3,FZD1,PIK3R4,CCND1,WNT2,MYC,PLCD3,MTOR,PLCE1,IGF1,RHOT1,MAPK3,SMO,RHOU,WNT4,EGFR,RND2,SRC,NRAS,RHOC,RRAS,WNT9A,PIK3C2G,PLCL2,PDGFB,PIK3R3,RHOQ,FZD4,FZD6,FNBP1,CDK2,WNT5A
α-Adrenergic Signaling	1.1	0.0794328	0.241	1.500	CAMK4,NRAS,RRAS,ADCY4,ADCY3,GNG2,GNB2L1,ADCY6,GNAI1,PYGB,PYGL,GNG10,GYS2,ADRA2A,ADCY5,MAPK3,GNG12,ADRA1A,PRKD1,PRKCA,PRKCB
Antiproliferative Role of Somatostatin Receptor 2	1.09	0.0812831	0.254	1.897	SRC,PTPN6,NRAS,RRAS,GNB2L1,GNG2,PIK3C2G,PIK3R4,GNG10,PIK3R3,SSTR2,MAPK3,NPR1,GUCY1A2,GUCY1B3,GNG12
Cardiac Hypertrophy Signaling	1.08	0.0831764	0.215	1.852	MAP3K15,CAMK4,PDIA3,ADCY4,GNB2L1,MAPK13,GNA14,PIK3R4,PLCD3,MTOR,PLCE1,IGF1,ADCY5,RHOT1,MAPK3,RHOU,MYL4,MYL12B,GNG12,ADRA1B,ADRB2,RND2,NRAS,CACNA1D,RRAS,RHOC,GNA12,IL6R,GNG2,ADCY3,CHP1,GNAI1,ADCY6,MEF2A,PIK3C2G,EIF2B3,MAPK9,PPP3CC,PLCL2,GNG10,ADSS,PIK3R3,RHOQ,ADRA2A,GNAO1,GNAT2,FNBP1,ADRA1A
L-carnitine Biosynthesis	1.08	0.0831764	0.667	NaN	BBOX1,ALDH9A1
Trehalose Degradation II (Trehalase)	1.08	0.0831764	0.667	NaN	GCK,TREH
NADH Repair	1.08	0.0831764	0.667	NaN	APOA1BP,GAPDH
Coenzyme A Biosynthesis	1.08	0.0831764	0.667	NaN	PPCS,COASY
Thyronamine and Iodothyronamine Metabolism	1.08	0.0831764	0.667	NaN	DIO1,DIO3
Hypusine Biosynthesis	1.08	0.0831764	0.667	NaN	DHPS,EIF5A
Thyroid Hormone Biosynthesis	1.08	0.0831764	0.667	NaN	CTSD,IYD
Glycerol-3-phosphate Shuttle	1.08	0.0831764	0.667	NaN	GPD1,GPD2
Thyroid Hormone Metabolism I (via Deiodination)	1.08	0.0831764	0.667	NaN	DIO1,DIO3
Tyrosine Biosynthesis IV	1.08	0.0831764	0.667	NaN	PAH,PCBD1
4-aminobutyrate Degradation I	1.08	0.0831764	0.667	NaN	SUCLG2,ALDH5A1
Thyroid Cancer Signaling	1.08	0.0831764	0.275	NaN	PPARG,MYC,CDH1,NTRK2,NRAS,KLK3,RRAS,MAPK3,NTRK1,TCF7L1,CCND1
Pyrimidine Ribonucleotides De Novo Biosynthesis	1.08	0.0831764	0.29	NaN	NUDT5,NME4,NME5,ENTPD2,CTPS2,CMPK1,CAD,CTPS1,ENTPD7
Glycogen Degradation II	1.07	0.0851138	0.4	NaN	PGM1,PYGB,PYGL,PGM2
Histidine Degradation VI	1.07	0.0851138	0.4	NaN	HAL,MICAL2,CYP2E1,MICAL3
Glycine Betaine Degradation	1.07	0.0851138	0.4	NaN	SARDH,BHMT,PIPOX,SDS
DNA Double-Strand Break Repair by Homologous Recombination	1.07	0.0851138	0.357	NaN	LIG1,POLA1,BRCA2,BRCA1,NBN
DNA Double-Strand Break Repair by Non-Homologous End Joining	1.07	0.0851138	0.357	NaN	PRKDC,DCLRE1C,XRCC4,XRCC5,NBN
Axonal Guidance Signaling	1.06	0.0870964	0.203	NaN	FZD3,UNC5B,GNB2L1,CXCL12,LIMK2,ADAM11,PIK3R4,LIMK1,PTK2,NCK2,PLCD3,ITGA3,PAK1,PLCE1,CFL2,MAPK3,WNT4,MYL4,ADAM23,EFNB3,CHMP1A,GNG12,PRKD1,EPHA7,KALRN,RRAS,WNT9A,SEMA5A,COPS5,GNG2,PPP3CC,PLCL2,HHIP,PDGFB,GNG10,PIK3R3,SRGAP3,ADAMTS6,Bmp8b,GNAO1,FZD6,RTN4,GNAT2,ENPEP,RGS3,PDIA3,SEMA6A,GNA14,FZD1,ABLIM1,WNT2,EPHB6,NFAT5,IGF1,SDC2,EFNA5,MKNK1,NTRK1,ADAM19,SMO,PLXNB1,MMP11,ERBB2,SHANK2,MYL12B,PRKCA,BMP1…
Agrin Interactions at Neuromuscular Junction	1.03	0.0933254	0.246	3.357	SRC,PXN,NRAS,PKLR,RRAS,ITGA2,ITGA6,MAPK9,PTK2,LAMC1,PAK1,ITGA3,Nrg1,MAPK3,ERBB2,CTTN,EGFR
Growth Hormone Signaling	1.03	0.0933254	0.246	0.000	PTPN6,PIK3C2G,RPS6KA5,STAT3,PIK3R4,PIK3R3,GHR,IGF1,MAPK3,CEBPA,IGFBP3,RPS6KA4,STAT5B,A2M,PRKD1,PRKCB,PRKCA
Acute Myeloid Leukemia Signaling	1.02	0.0954993	0.241	1.807	NRAS,RRAS,PIK3C2G,TCF7L1,STAT3,PIK3R4,CCND1,EIF4EBP1,IDH1,MYC,KITLG,PIK3R3,CSF2RB,MTOR,MAPK3,CEBPA,KIT,IDH2,STAT5B
PAK Signaling	1.01	0.0977237	0.236	3.441	PXN,ARHGAP10,NRAS,RRAS,PAK1IP1,ITGA2,PIK3C2G,MAPK9,LIMK2,PIK3R4,PDGFB,LIMK1,NCK2,PTK2,PIK3R3,ITGA3,PAK1,CFL2,MAPK3,MYL4,MYL12B
TCA Cycle II (Eukaryotic)	1.01	0.0977237	0.304	NaN	SUCLG1,ACO2,DLST,DLD,SDHD,MDH2,IDH3B
Cytotoxic T Lymphocyte-mediated Apoptosis of Target Cells	1	0.1	0.281	1.134	B2M,CASP6,HLA-A,BID,CYCS,CASP8,CASP7,FAS,DFFA
Non-Small Cell Lung Cancer Signaling	0.996	0.100925	0.246	2.309	NRAS,PA2G4,TFDP1,RRAS,SUV39H1,PIK3C2G,PIK3R4,CCND1,PIK3R3,MAPK3,RARB,FOXO3,TGFA,ERBB2,EGFR,PRKCA
GADD45 Signaling	0.98	0.104713	0.316	NaN	GADD45B,GADD45A,ATR,BRCA1,CCND1,CDK2
Tryptophan Degradation X (Mammalian, via Tryptamine)	0.98	0.104713	0.316	NaN	MAOB,SMOX,ALDH3A2,RDH14,ALDH9A1,MAOA
Wnt/Ca+ pathway	0.966	0.108143	0.25	1.941	PDIA3,FZD3,PLCL2,FZD1,ROR1,PLCD3,DVL2,NFAT5,PLCE1,FZD4,FZD6,SMO,PRKCA,WNT5A
NAD biosynthesis II (from tryptophan)	0.956	0.110662	0.333	NaN	TDO2,HAAO,NMNAT1,IDO2,KYNU
Chondroitin Sulfate Degradation (Metazoa)	0.956	0.110662	0.333	NaN	HYAL2,MGEA5,GM2A,HEXA,HYAL4
The Visual Cycle	0.956	0.110662	0.333	NaN	LRAT,RDH10,RDH11,RDH5,RBP1
Acetyl-CoA Biosynthesis I (Pyruvate Dehydrogenase Complex)	0.954	0.111173	0.429	NaN	PDHA1,DLAT,DLD
Pregnenolone Biosynthesis	0.954	0.111173	0.429	NaN	MICAL2,CYP2E1,MICAL3
GDP-glucose Biosynthesis	0.954	0.111173	0.429	NaN	GCK,PGM1,PGM2
UVC-Induced MAPK Signaling	0.953	0.111429	0.262	2.714	SRC,NRAS,RRAS,MAPK3,MAPK9,ATR,MAPK13,PRKD1,PRKCA,EGFR,PRKCB
Phospholipase C Signaling	0.945	0.113501	0.209	3.888	ADCY4,GNB2L1,HDAC6,ITGA3,PLCE1,ADCY5,MAPK3,MYL4,PLA2G4F,GNG12,PRKD1,PLA2G12A,RND2,PLD3,RRAS,GNG2,PPP3CC,GNG10,PLA2G6,RHOQ,HDAC3,ZAP70,ARHGEF18,ARHGEF9,ARHGEF10,FNBP1,PEBP1,CAMK4,RALA,TGM2,ARHGEF19,NFAT5,RHOT1,GPLD1,RHOU,ARHGEF2,ARHGEF3,MYL12B,PRKCA,SRC,NRAS,RHOC,ITGA2,ADCY3,CHP1,ADCY6,MEF2A,ARHGEF5,PLA2G2E,PRKCB
Chemokine Signaling	0.944	0.113763	0.239	2.668	SRC,CAMK4,NRAS,CAMK1D,RRAS,PIK3C2G,CXCL12,GNAI1,LIMK2,MAPK13,CCL5,LIMK1,PTK2,CAMK2D,MAPK3,PRKCA,PRKCB
IL-22 Signaling	0.929	0.117761	0.292	0.378	MAPK3,IL10RB,MAPK9,IL22RA1,STAT3,MAPK13,STAT5B
Dopamine Degradation	0.929	0.117761	0.292	NaN	MAOB,SMOX,ALDH3A2,COMT,Sult1a1,ALDH9A1,MAOA
GM-CSF Signaling	0.91	0.123027	0.242	2.138	NRAS,RRAS,GNB2L1,PIK3C2G,PPP3CC,STAT3,PIK3R4,CCND1,PIK3R3,CSF2RB,CAMK2D,MAPK3,STAT5B,BCL2A1,PRKCB
Pyrimidine Ribonucleotides Interconversion	0.895	0.12735	0.276	NaN	NUDT5,NME4,NME5,ENTPD2,CTPS2,CMPK1,CTPS1,ENTPD7
Colorectal Cancer Metastasis Signaling	0.895	0.12735	0.208	2.897	SIAH1,FZD3,MMP14,ADCY4,GNB2L1,FZD1,PIK3R4,CCND1,WNT2,Tlr12,MYC,RHOT1,ADCY5,MAPK3,TLR1,SMO,RHOU,WNT4,MMP11,MMP12,GNG12,EGFR,RND2,SRC,SMAD2,NRAS,RHOC,RRAS,ADRBK2,WNT9A,ADCY3,IL6R,GNG2,PIK3C2G,ADCY6,MAPK9,TCF7L1,STAT3,GNG10,PIK3R3,CDH1,FZD4,RHOQ,MSH2,TLR5,FZD6,LRP1,FNBP1,WNT5A
DNA Methylation and Transcriptional Repression Signaling	0.892	0.128233	0.3	NaN	DNMT3B,CHD3,MTA1,MBD3,RBBP7,SAP30
Myc Mediated Apoptosis Signaling	0.87	0.134896	0.241	NaN	NRAS,YWHAH,RRAS,PIK3C2G,MAPK9,PIK3R4,FAS,YWHAQ,PIK3R3,MYC,IGF1,BID,CYCS,CASP8
STAT3 Pathway	0.86	0.138038	0.233	NaN	SRC,PTPN6,NRAS,RRAS,TGFBR3,MAPK9,STAT3,MAPK13,MYC,FGFR3,GHR,NTRK2,FGFR4,MAPK3,NTRK1,FGFRL1,EGFR
Neuregulin Signaling	0.859	0.138357	0.227	2.000	SRC,NRAS,ERBB2IP,RRAS,ITGA2,TMEFF2,MYC,PIK3R3,MTOR,ITGA3,PICK1,MAPK3,TGFA,ERRFI1,ERBB2,STAT5B,PRKD1,EGFR,PRKCA,PRKCB
UVA-Induced MAPK Signaling	0.859	0.138357	0.227	1.606	NRAS,RRAS,PDIA3,PIK3C2G,MAPK9,RPS6KA5,PARP12,PLCL2,MAPK13,PIK3R4,PIK3R3,PLCD3,MTOR,PLCE1,MAPK3,RPS6KA4,CYCS,EGFR,PRKCA,PARP14
Granzyme B Signaling	0.858	0.138676	0.312	1.342	PRKDC,BID,CYCS,CASP8,DFFA
Inhibition of Matrix Metalloproteases	0.855	0.139637	0.256	NaN	SDC1,SDC2,MMP14,RECK,MMP11,MMP12,A2M,TFPI2,LRP1,TIMP2
Role of JAK family kinases in IL-6-type Cytokine Signaling	0.854	0.139959	0.28	NaN	MAPK3,IL6R,MAPK9,OSMR,STAT3,MAPK13,STAT5B
Germ Cell-Sertoli Cell Junction Signaling	0.844	0.143219	0.212	NaN	EPN3,MAP3K15,LIMK2,PIK3R4,IQGAP1,LIMK1,PTK2,ITGA3,PAK1,CFL2,RHOT1,SORBS1,MAPK3,RHOU,RND2,SRC,PXN,NRAS,RHOC,RRAS,ITGA2,PIK3C2G,TUBA4A,ITGA6,MAPK9,LAMC3,PIK3R3,CDH1,RHOQ,TUBA1A,TUBB6,A2M,FNBP1,PVRL2
ILK Signaling	0.843	0.143549	0.21	2.795	FN1,SNAI2,HIF1A,PIK3R4,PPP1R14B,CCND1,ITGB7,NCK2,PTK2,MYC,MTOR,CFL2,RHOT1,MAPK3,RHOU,MYL4,Irs3,DSP,NACA,RND2,PXN,PARVA,RHOC,MYH14,PIK3C2G,MAPK9,RPS6KA5,PIK3R3,CDH1,RHOQ,PPP2R4,LIMS1,PPP2R3A,PPP2R2B,RPS6KA4,KRT18,PPP2R5E,PPP2R1B,FNBP1
Pentose Phosphate Pathway (Oxidative Branch)	0.833	0.146893	0.5	NaN	PGD,PGLS
2-ketoglutarate Dehydrogenase Complex	0.833	0.146893	0.5	NaN	DLST,DLD
Spermine and Spermidine Degradation I	0.833	0.146893	0.5	NaN	SMOX,SAT1
α-tocopherol Degradation	0.833	0.146893	0.5	NaN	CYP4F12,CYP4A11
Myo-inositol Biosynthesis	0.833	0.146893	0.5	NaN	IMPAD1,IMPA2
Rapoport-Luebering Glycolytic Shunt	0.833	0.146893	0.5	NaN	MINPP1,PGAM1
L-cysteine Degradation I	0.833	0.146893	0.5	NaN	GOT1,CDO1
N-acetylglucosamine Degradation II	0.833	0.146893	0.5	NaN	NAGK,AMDHD2
Phenylalanine Degradation I (Aerobic)	0.833	0.146893	0.5	NaN	PAH,PCBD1
Pyridoxal 5'-phosphate Salvage Pathway	0.822	0.150661	0.234	NaN	GRK4,DMPK,SGK1,MAPK6,MAPK9,GRK5,LIMK2,LIMK1,PRKX,PAK1,MAPK3,PRKAA2,G6PC,NEK2,CDK2
Role of MAPK Signaling in the Pathogenesis of Influenza	0.821	0.151008	0.232	NaN	PLA2G16,PNPLA8,NRAS,ABHD3,RRAS,MAPK9,MAPK13,CCL5,PLA2G7,RABGEF1,PLA2G6,PLA2G2E,MAPK3,PLA2G4F,PRKCA,PLA2G12A
Endoplasmic Reticulum Stress Pathway	0.813	0.153815	0.286	NaN	CALR,ERN1,EIF2S1,HSPA5,CASP7,TAOK3
Sphingosine and Sphingosine-1-phosphate Metabolism	0.809	0.155239	0.375	NaN	NAAA,ACER2,ASAH1
Histidine Degradation III	0.809	0.155239	0.375	NaN	MTHFD1L,HAL,MTHFD2L
Superoxide Radicals Degradation	0.809	0.155239	0.375	NaN	NQO1,CYGB,GPX7
Glioma Signaling	0.791	0.161808	0.221	1.698	CAMK4,NRAS,PA2G4,TFDP1,CAMK1D,RRAS,SUV39H1,PIK3C2G,CDKN2C,PIK3R4,CCND1,PDGFB,PIK3R3,MTOR,CAMK2D,IGF1,MAPK3,PRKD1,EGFR,PRKCA,PRKCB
Ovarian Cancer Signaling	0.789	0.162555	0.214	NaN	PA2G4,FZD3,SUV39H1,FZD1,PIK3R4,CCND1,WNT2,MTOR,EDN1,MAPK3,SMO,WNT4,BRCA1,EGFR,SRC,NRAS,TFDP1,RRAS,WNT9A,FGF9,PIK3C2G,TCF7L1,PIK3R3,FZD4,MSH2,FZD6,BRCA2,WNT5A
TR/RXR Activation	0.786	0.163682	0.224	NaN	UCP2,CAMK4,PIK3C2G,APOA5,ME1,HIF1A,PIK3R4,DIO3,PIK3R3,F10,UCP3,MTOR,HDAC3,SCARB1,DIO1,STRBP,G6PC,FGA,RCAN2
Ceramide Signaling	0.784	0.164437	0.225	1.414	NRAS,S1PR2,S1PR5,RRAS,PIK3C2G,CERK,PIK3R4,DIABLO,PIK3R3,CTSD,PPP2R3A,PPP2R4,MAPK3,PPP2R2B,S1PR1,CYCS,PPP2R5E,PPP2R1B
Induction of Apoptosis by HIV1	0.782	0.165196	0.233	2.496	NAIP,SLC25A4,MAPK9,IKBKE,BAK1,FAS,DFFA,DIABLO,BID,CYCS,CHUK,SLC25A10,CASP8,SLC25A5
Androgen Signaling	0.771	0.169434	0.216	1.667	SRC,CALR,CAMK4,GNA12,GNG2,GNB2L1,GNAI1,POLR2K,GNA14,GTF2A1,MNAT1,CCND1,GNG10,AR,POLR2E,MAPK3,GNAO1,GTF2H1,GTF2H5,GNAT2,GNG12,PRKD1,PRKCA,PRKCB
phagosome formation	0.771	0.169434	0.216	NaN	RND2,FN1,RHOC,PDIA3,VTN,ITGA2,PIK3C2G,PLCL2,PIK3R4,Tlr12,PIK3R3,PLCD3,ITGA3,PLCE1,MBL2,RHOQ,TLR5,RHOT1,TLR1,RHOU,FNBP1,PRKD1,PRKCA,PRKCB
Cholecystokinin/Gastrin-mediated Signaling	0.763	0.172584	0.218	2.985	RND2,SRC,PXN,NRAS,RHOC,RRAS,GNA12,MEF2A,MAPK9,PTK2,IL18,RHOQ,RHOT1,IL1RN,MAPK3,CREM,RHOU,FNBP1,PRKD1,EGFR,PRKCA,PRKCB
autophagy	0.757	0.174985	0.25	NaN	STX17,ATG12,MTOR,ATG7,VPS41,MAP1LC3B,MAP1LC3A,SQSTM1,PIK3R4
Estrogen Receptor Signaling	0.756	0.175388	0.213	NaN	MED12L,PRKDC,TAF9,SRC,NRAS,RRAS,PHB2,MED30,HNRNPD,POLR2K,GTF2A1,MNAT1,MED12,G6PC3,TAF4B,H3F3A/H3F3B,HDAC3,NR0B2,POLR2E,MAPK3,SPEN,GTF2H1,GTF2H5,G6PC,NRIP1,ESR1,TAF15
Thiamin Salvage III	0.751	0.177419	1	NaN	TPK1
Glutamine Biosynthesis I	0.751	0.177419	1	NaN	GLUL
2-amino-3-carboxymuconate Semialdehyde Degradation to Glutaryl-CoA	0.751	0.177419	1	NaN	ACMSD
Xanthine and Xanthosine Salvage	0.751	0.177419	1	NaN	PNP
Methylglyoxal Degradation VI	0.751	0.177419	1	NaN	LDHD
Histamine Biosynthesis	0.751	0.177419	1	NaN	HDC
Asparagine Biosynthesis I	0.751	0.177419	1	NaN	ASNS
Phosphatidylethanolamine Biosynthesis III	0.751	0.177419	1	NaN	PTDSS2
Citrulline Degradation	0.751	0.177419	1	NaN	OTC
Lanosterol Biosynthesis	0.751	0.177419	1	NaN	LSS
Sulfite Oxidation IV	0.751	0.177419	1	NaN	SUOX
UDP-N-acetyl-D-galactosamine Biosynthesis I	0.751	0.177419	1	NaN	GALE
Wnt/β-catenin Signaling	0.749	0.178238	0.207	1.706	FZD3,TGFBR3,SOX12,TLE1,FZD1,SOX13,RARG,CCND1,WNT2,SOX17,MYC,RARB,SMO,WNT4,SOX7,SRC,CSNK1G2,PPARD,WNT9A,TCF7L1,UBD,DVL2,CDH1,FZD4,PPP2R4,PPP2R3A,PPP2R2B,GNAO1,FZD6,SOX9,PPP2R5E,UBC,PPP2R1B,LRP1,WNT5A
IL-3 Signaling	0.744	0.180302	0.225	2.236	PTPN6,NRAS,RRAS,CHP1,PIK3C2G,PPP3CC,STAT3,PIK3R4,PIK3R3,CSF2RB,PAK1,MAPK3,STAT5B,PRKD1,PRKCB,PRKCA
Cardiac β-adrenergic Signaling	0.735	0.184077	0.211	-0.447	ENPP6,AKAP12,ADCY4,PPP1R3C,GNB2L1,AKAP7,PPP1R14B,Ppp1cc,ADCY5,TDP2,APEX1,GNG12,CACNA1D,PDE4C,PDE9A,ADRBK2,GNG2,ADCY3,ADCY6,GNG10,PPP2R3A,PPP2R4,PPP2R2B,PDE1B,PDE5A,PPP2R5E,PPP2R1B,AKAP1
Choline Biosynthesis III	0.73	0.186209	0.308	NaN	CEPT1,PLD3,GPLD1,CHPT1
Bile Acid Biosynthesis, Neutral Pathway	0.73	0.186209	0.308	NaN	SLC27A5,AKR1D1,CYP27A1,AKR1C4
FAK Signaling	0.719	0.190985	0.218	NaN	CAPN5,SRC,PXN,ARHGAP26,NRAS,RRAS,ITGA2,PIK3C2G,PIK3R4,PTK2,PIK3R3,ITGA3,PAK1,TLN2,CAPNS1,MAPK3,CAPN2,CAPN10,EGFR
Human Embryonic Stem Cell Pluripotency	0.709	0.195434	0.209	NaN	KLK3,FZD3,FZD1,PIK3R4,WNT2,FGFR3,FGFR4,NTRK1,SMO,WNT4,BMP1,SMAD2,S1PR2,S1PR5,WNT9A,PIK3C2G,TCF7L1,INHBA,PDGFB,PIK3R3,FZD4,NTRK2,Bmp8b,S1PR1,FZD6,FGFRL1,BMP6,WNT5A
Basal Cell Carcinoma Signaling	0.708	0.195884	0.222	NaN	FZD3,WNT9A,TCF7L1,HHIP,FZD1,WNT2,DVL2,KIF7,FZD4,Bmp8b,FZD6,SMO,WNT4,BMP6,BMP1,WNT5A
nNOS Signaling in Neurons	0.7	0.199526	0.234	0.000	CAPN5,CAMK4,CAPNS1,GRIN2D,CHP1,CAPN2,PPP3CC,CAPN10,PRKD1,PRKCA,PRKCB
CNTF Signaling	0.7	0.199526	0.231	1.155	PIK3R3,LIFR,MTOR,NRAS,RRAS,MAPK3,CNTFR,PIK3C2G,RPS6KA4,RPS6KA5,STAT3,PIK3R4
p53 Signaling	0.697	0.200909	0.214	1.604	PRKDC,GADD45B,SNAI2,PLAGL1,RRM2B,PIK3C2G,PERP,HIF1A,PIK3R4,CCND1,FAS,SERPINE2,PIK3R3,CCNG1,CASP6,GADD45A,ATR,GNL3,BRCA1,TNFRSF10A,CDK2
P2Y Purigenic Receptor Signaling Pathway	0.691	0.203704	0.21	1.279	PDIA3,ADCY4,GNB2L1,PIK3R4,MYC,PLCD3,PLCE1,ADCY5,MAPK3,PRKD1,GNG12,PRKCA,NRAS,P2RY4,RRAS,GNG2,ADCY3,GNAI1,ADCY6,PIK3C2G,PLCL2,GNG10,PIK3R3,P2RY1,PRKCB
Leucine Degradation I	0.691	0.203704	0.333	NaN	HMGCL,ACADM,MCCC2
Heme Biosynthesis II	0.691	0.203704	0.333	NaN	ALAS2,ALAS1,CPOX
UDP-N-acetyl-D-galactosamine Biosynthesis II	0.691	0.203704	0.333	NaN	GALE,GCK,UAP1
Folate Transformations I	0.691	0.203704	0.333	NaN	MTHFD1L,MTHFS,MTHFD2L
Dopamine-DARPP32 Feedback in cAMP Signaling	0.691	0.203704	0.205	0.600	CAMK4,PDIA3,PPP1R3C,GRIN2D,ADCY4,PPP1R14B,PLCD3,PLCE1,Ppp1cc,ADCY5,GUCY1B3,PRKD1,PRKCA,CACNA1D,PPP1R1B,CSNK1G2,CHP1,ADCY3,GNAI1,ADCY6,PAWR,PLCL2,PPP3CC,KCNJ10,PPP2R4,PPP2R3A,KCNJ9,PPP2R2B,CREM,GUCY1A2,PPP2R5E,PPP2R1B,PRKCB
G Beta Gamma Signaling	0.687	0.205589	0.216	NaN	SRC,NRAS,RRAS,GNA12,GNG2,GNB2L1,GNAI1,GNA14,GNG10,PAK1,MAPK3,KCNJ9,GNAO1,GNAT2,GNG12,PRKD1,EGFR,PRKCA,PRKCB
LPS-stimulated MAPK Signaling	0.673	0.212324	0.219	2.840	NRAS,RRAS,PIK3C2G,MAPK9,IKBKE,MAPK13,PIK3R4,PIK3R3,PAK1,MAPK3,CD14,LBP,CHUK,PRKD1,PRKCB,PRKCA
NF-κB Activation by Viruses	0.673	0.212324	0.219	2.000	NRAS,RRAS,CD4,ITGA2,ITGA6,PIK3C2G,IKBKE,PIK3R4,TNFRSF14,PIK3R3,ITGA3,MAPK3,CHUK,PRKD1,PRKCB,PRKCA
Hepatic Cholestasis	0.668	0.214783	0.204	NaN	ABCG8,PPARA,ABCG5,SLC10A1,ADCY4,SLC22A7,ATP8B1,NR0B2,NR1I2,ADCY5,FGFR4,ABCB11,LBP,CHUK,IL1RAP,SLCO1B3,PRKD1,PRKCA,ABCB1,CYP27A1,ADCY3,ADCY6,MAPK9,IKBKE,IL18,ABCB4,IL1RN,CD14,TIRAP,ABCC3,ESR1,PRKCB,IRAK2
ERK5 Signaling	0.665	0.216272	0.222	2.887	SRC,NRAS,YWHAH,RRAS,SGK1,GNA12,MEF2A,RPS6KA5,MYC,YWHAQ,NTRK1,FOXO3,RPS6KA4,EGFR
Tetrahydrofolate Salvage from 5,10-methenyltetrahydrofolate	0.664	0.21677	0.4	NaN	MTHFD1L,MTHFD2L
Serine Biosynthesis	0.664	0.21677	0.4	NaN	PSAT1,PSPH
Tetrapyrrole Biosynthesis II	0.664	0.21677	0.4	NaN	ALAS2,ALAS1
CMP-N-acetylneuraminate Biosynthesis I (Eukaryotes)	0.664	0.21677	0.4	NaN	NAGK,CMAS
Citrulline-Nitric Oxide Cycle	0.664	0.21677	0.4	NaN	ASS1,ASL
Galactose Degradation I (Leloir Pathway)	0.664	0.21677	0.4	NaN	GALE,GALK1
Tyrosine Degradation I	0.664	0.21677	0.4	NaN	HPD,FAH
Glutamate Degradation III (via 4-aminobutyrate)	0.664	0.21677	0.4	NaN	SUCLG2,ALDH5A1
MIF-mediated Glucocorticoid Regulation	0.659	0.21928	0.242	2.828	PLA2G6,MIF,PLA2G2E,MAPK3,CD14,PLA2G4F,CD74,PLA2G12A
GPCR-Mediated Nutrient Sensing in Enteroendocrine Cells	0.651	0.223357	0.214	NaN	FFAR4,PDIA3,ADCY4,ADCY3,GNG2,GNAI1,ADCY6,RAPGEF4,PLCL2,GNA14,GNG10,PLCD3,PLCE1,ADCY5,GNG12,PRKD1,PRKCA,PRKCB
Gαq Signaling	0.649	0.224388	0.204	1.347	CAMK4,GNB2L1,GNA14,PIK3R4,AVPR1A,CHRM3,RHOT1,MAPK3,GPLD1,RHOU,CHUK,PRKD1,ADRA1B,GNG12,PRKCA,RND2,PLD3,RHOC,CHP1,GNG2,PIK3C2G,IKBKE,PPP3CC,GNG10,GYS2,PIK3R3,RHOQ,ADRA1A,FNBP1,PRKCB
Reelin Signaling in Neurons	0.646	0.225944	0.215	NaN	SRC,ITGA2,PIK3C2G,ITGA6,MAPK9,PIK3R4,DAB1,VLDLR,APP,PIK3R3,ARHGEF5,ITGA3,MAPT,ARHGEF2,ARHGEF3,ARHGEF9,ARHGEF10
Role of NFAT in Cardiac Hypertrophy	0.645	0.226464	0.201	0.870	CAMK4,CAMK1D,PDIA3,ADCY4,GNB2L1,MAPK13,PIK3R4,HDAC6,PLCD3,PLCE1,CAMK2D,IGF1,ADCY5,MAPK3,PRKD1,GNG12,PRKCA,SRC,NRAS,RRAS,CHP1,ADCY3,GNG2,ADCY6,GNAI1,MEF2A,PIK3C2G,MAPK9,PPP3CC,PLCL2,GNG10,PIK3R3,HDAC3,RCAN3,RCAN2,PRKCB
Toll-like Receptor Signaling	0.64	0.229087	0.216	0.905	SIGIRR,PPARA,MAPK13,UBD,IL18,TLR5,TICAM1,IL1RN,TLR1,CD14,CHUK,LBP,UBC,TIRAP,MAP4K4,IRAK2
Tec Kinase Signaling	0.64	0.229087	0.203	2.711	GNB2L1,GNA14,PIK3R4,FAS,PTK2,ITGA3,PAK1,RHOT1,RHOU,STAT5B,TNFRSF10A,PRKD1,GNG12,PRKCA,RND2,SRC,RHOC,GNA12,ITGA2,GNG2,PIK3C2G,GNAI1,MAPK9,STAT3,GNG10,PIK3R3,RHOQ,GNAO1,GNAT2,STAT2,FNBP1,PRKCB
Sperm Motility	0.639	0.229615	0.207	2.294	CAMK4,PDIA3,PLA2G7,PTK2,PLCD3,PLCE1,PLA2G4F,CATSPER2,PRKD1,GUCY1B3,PLA2G12A,PRKCA,PNPLA8,PLA2G16,SLC16A10,PDE4C,ABHD3,PLCL2,PLA2G6,PLA2G2E,NPR1,PDE1B,PTK6,GUCY1A2,PRKCB
Cell Cycle: G1/S Checkpoint Regulation	0.63	0.234423	0.219	0.577	RPL11,TFDP1,PA2G4,PAK1IP1,SUV39H1,CDKN2C,CCND1,MYC,HDAC6,HDAC3,RPL5,GNL3,ATR,CDK2
Glutathione Redox Reactions I	0.625	0.237137	0.263	NaN	GSR,GSTT2/GSTT2B,GPX4,GPX7,MGST3
Superpathway of D-myo-inositol (1,4,5)-trisphosphate Metabolism	0.615	0.242661	0.25	NaN	SYNJ2,MINPP1,IMPAD1,ITPKC,IMPA2,PMPCA
Serotonin Receptor Signaling	0.614	0.24322	0.227	NaN	MAOB,ADCY5,SMOX,ADCY4,PTS,ADCY3,ADCY6,SLC18A1,PCBD1,MAOA
tRNA Charging	0.611	0.244906	0.231	NaN	WARS2,PARS2,LARS,IARS2,TARSL2,MARS2,GARS,SARS,IARS
Protein Kinase A Signaling	0.611	0.244906	0.192	NaN	ENPP6,YWHAH,ADCY4,GNB2L1,ACP1,LIPE,PPP1R14B,PTK2,YWHAQ,PLCD3,PLCE1,CAMK2D,DUSP3,ADCY5,MAPK3,MYL4,TDP2,PGP,APEX1,GNG12,PRKD1,PTPRE,PTPN6,PPP1R1B,GNG2,PTPN18,ANAPC7,PPP3CC,PLCL2,GYS2,GNG10,ANAPC4,H3F3A/H3F3B,DUSP1,PDE1B,CREM,ANAPC5,PTPRS,SIRPA,KDELR2,AKAP12,CAMK4,PTPN13,PDIA3,PPP1R3C,MYLK3,DUSP22,AKAP7,PTPRF,DUSP2,PTPN4,NFAT5,Ppp1cc,SMO,CHUK,MYL12B,PRKCA,PXN,PTPRK,PDE4C,PDE9A,ADCY3,CHP1,ADCY6,GNAI1…
Huntington's Disease Signaling	0.611	0.244906	0.197	NaN	VTI1A,SGK1,Hspa1b,GNB2L1,HSPA1A/HSPA1B,GNA14,HSPA5,PIK3R4,HSPA1L,HDAC6,TGM2,CTSD,CASP6,MTOR,IGF1,MAPK3,NTRK1,GOSR1,CASP8,PRKD1,CAPN10,GNG12,PRKCA,EGFR,CAPN5,PSMF1,HSPA9,GNG2,PIK3C2G,MAPK9,POLR2K,GNG10,UBD,PIK3R3,PSMA8,PSME1,HDAC3,CAPNS1,ATP5B,POLR2E,CAPN2,CYCS,UBC,CASP7,PRKCB
TWEAK Signaling	0.61	0.245471	0.235	0.707	CASP6,NAIP,BID,IKBKE,CYCS,CHUK,CASP8,CASP7
CCR3 Signaling in Eosinophils	0.608	0.246604	0.205	NaN	CAMK4,NRAS,RRAS,GNG2,GNB2L1,PIK3C2G,GNAI1,LIMK2,MAPK13,PIK3R4,LIMK1,GNG10,PIK3R3,PLA2G6,PAK1,PLA2G2E,CFL2,MAPK3,PLA2G4F,GNG12,PRKD1,PRKCA,PLA2G12A,PRKCB
IL-1 Signaling	0.599	0.251768	0.209	-0.258	ADCY4,GNA12,ADCY3,GNG2,GNB2L1,ADCY6,GNAI1,MAPK9,IKBKE,MAPK13,GNA14,GNG10,ADCY5,GNAO1,GNAT2,CHUK,IL1RAP,GNG12,IRAK2
Thrombopoietin Signaling	0.584	0.260615	0.218	1.732	PIK3R3,MYC,NRAS,RRAS,MAPK3,PIK3C2G,STAT3,STAT5B,PIK3R4,PRKD1,PRKCA,PRKCB
Insulin Receptor Signaling	0.582	0.261818	0.201	NaN	FOXO4,SGK1,PPP1R3C,LIPE,STXBP4,PIK3R4,PPP1R14B,PTPRF,EIF4EBP1,SCNN1A,MTOR,Ppp1cc,MAPK3,FOXO3,STX4,SCNN1B,Irs3,NRAS,RRAS,PIK3C2G,EIF2B3,GYS2,GRB10,PIK3R3,SYNJ2,RHOQ,SCNN1G
IL-4 Signaling	0.578	0.264241	0.211	NaN	IL2RG,PTPN6,NRAS,IL13RA1,RRAS,PIK3C2G,HLA-DQA1,HMGA1,HLA-DQB1,PIK3R4,SYNJ2,PIK3R3,MTOR,NFAT5,HLA-DMB,HLA-DRB5
Small Cell Lung Cancer Signaling	0.571	0.268534	0.211	NaN	TFDP1,PA2G4,SUV39H1,PIK3C2G,IKBKE,PIK3R4,CCND1,MYC,PTK2,PIK3R3,RARB,BID,CYCS,CHUK,CDK2
Atherosclerosis Signaling	0.567	0.271019	0.202	NaN	PNPLA8,PLA2G16,APOM,APOA4,ABHD3,APOF,CD36,CXCL12,PCYOX1,CCR2,F3,PLA2G7,TNFRSF14,PDGFB,PLA2G6,IL18,COL5A3,PLA2G2E,SELP,IL1RN,LPL,SERPINA1,PLA2G4F,CLU,PLA2G12A
Cell Cycle Regulation by BTG Family Proteins	0.565	0.27227	0.229	NaN	PPP2R4,PPP2R3A,PPP2R2B,PPP2R5E,PPP2R1B,CCND1,CDK2,PRMT1
tRNA Splicing	0.565	0.27227	0.229	NaN	ENPP6,PDE4C,PDE9A,TSEN54,PDE1B,TDP2,PDE5A,APEX1
Nucleotide Excision Repair Pathway	0.565	0.27227	0.229	NaN	ERCC4,RPA3,POLR2E,GTF2H5,GTF2H1,POLR2K,MNAT1,XPA
Bladder Cancer Signaling	0.564	0.272898	0.207	NaN	NRAS,PA2G4,TFDP1,RRAS,SUV39H1,FGF9,MMP14,RPS6KA5,CCND1,MYC,FGFR3,CDH1,MAPK3,MMP11,FGF11,ERBB2,MMP12,EGFR
Angiopoietin Signaling	0.564	0.272898	0.212	0.632	ANGPT2,NRAS,GRB14,ANGPT1,RRAS,PIK3C2G,IKBKE,PIK3R4,PTK2,PIK3R3,PAK1,TNIP1,CHUK,STAT5B
Relaxin Signaling	0.56	0.275423	0.2	0.000	ENPP6,ADCY4,GNB2L1,GNA14,PIK3R4,ADCY5,MAPK3,TDP2,APEX1,GUCY1B3,GNG12,PDE4C,PDE9A,GNA12,ADCY3,GNG2,GNAI1,ADCY6,PIK3C2G,GNG10,PIK3R3,NPR1,GNAO1,PDE1B,GUCY1A2,GNAT2,PDE5A
Prostate Cancer Signaling	0.557	0.277332	0.207	NaN	NRAS,PA2G4,TFDP1,KLK3,RRAS,SRD5A1,SUV39H1,PIK3C2G,PIK3R4,CCND1,PIK3R3,MTOR,AR,MAPK3,CHUK,GSTP1,CDK2
Actin Nucleation by ARP-WASP Complex	0.55	0.281838	0.214	2.714	RND2,NCK2,ITGA3,NRAS,RHOQ,RHOT1,RRAS,RHOC,GNA12,ITGA2,RHOU,FNBP1
Proline Biosynthesis II (from Arginine)	0.539	0.289068	0.333	NaN	OTC,OAT
Chondroitin and Dermatan Biosynthesis	0.539	0.289068	0.333	NaN	CHSY3,CHPF2
Glycine Cleavage Complex	0.539	0.289068	0.333	NaN	DLD,GLDC
NAD Biosynthesis III	0.539	0.289068	0.333	NaN	NMNAT1,NAMPT
GDP-mannose Biosynthesis	0.539	0.289068	0.333	NaN	GMPPA,PMM1
Gαi Signaling	0.537	0.290402	0.2	0.535	SRC,RALA,NRAS,GRM8,RRAS,ADCY4,ADCY3,GNG2,GNB2L1,ADCY6,GNAI1,STAT3,GNG10,FPR1,LTB4R,P2RY14,NPR3,ADRA2A,RAP1GAP,ADCY5,MAPK3,S1PR1,ADORA1,GNG12
MIF Regulation of Innate Immunity	0.529	0.295801	0.22	3.000	PLA2G6,MIF,PLA2G2E,MAPK3,CD14,MAPK9,PLA2G4F,CD74,PLA2G12A
Mechanisms of Viral Exit from Host Cells	0.529	0.295801	0.22	NaN	CHMP6,CHMP2B,VPS36,CHMP4C,SH3GLB1,VPS37C,PRKD1,PRKCA,PRKCB
eNOS Signaling	0.526	0.297852	0.197	0.209	CAMK4,PRKAB1,ADCY4,Hspa1b,HSPA1A/HSPA1B,SLC7A1,PIK3R4,HSPA5,HSPA1L,AQP3,STUB1,ADCY5,PRKAA2,CASP8,GUCY1B3,PRKD1,PRKCA,AQP7,HSPA9,ADCY3,ADCY6,PIK3C2G,LPAR3,PIK3R3,GUCY1A2,CHRNE,ESR1,PRKCB
Production of Nitric Oxide and Reactive Oxygen Species in Macrophages	0.523	0.299916	0.194	1.715	PPARA,MAP3K15,APOA4,APOF,PPP1R3C,MAPK13,PIK3R4,PPP1R14B,RHOT1,MAPK3,RHOU,SERPINA1,CHUK,PRKD1,PRKCA,RND2,PTPN6,APOM,RHOC,PIK3C2G,IFNGR2,MAPK9,IKBKE,PCYOX1,PIK3R3,RHOQ,PPP2R4,PPP2R3A,PPP2R2B,PPP2R5E,PPP2R1B,CLU,FNBP1,SIRPA,PRKCB
ErbB2-ErbB3 Signaling	0.517	0.304089	0.211	NaN	PIK3R3,MYC,NRAS,Nrg1,RRAS,MAPK3,PIK3C2G,STAT3,ERBB2,STAT5B,PIK3R4,CCND1
Glutamate Receptor Signaling	0.517	0.304089	0.211	-1.000	CAMK4,PICK1,SLC1A4,HOMER2,GRM8,GRIN2D,SLC17A2,GNG2,GLUL,SLC1A2,SLC17A1,HOMER3
Purine Nucleotides De Novo Biosynthesis II	0.512	0.30761	0.273	NaN	ADSS,ADSL,IMPDH1
Endometrial Cancer Signaling	0.509	0.309742	0.212	NaN	PIK3R3,MYC,CDH1,NRAS,RRAS,MAPK3,FOXO3,PIK3C2G,ERBB2,PIK3R4,CCND1
Macropinocytosis Signaling	0.504	0.313329	0.206	2.714	SRC,NRAS,RRAS,PIK3C2G,RAB34,PIK3R4,ITGB7,PDGFB,PIK3R3,PAK1,CD14,PRKD1,PRKCB,PRKCA
Melanocyte Development and Pigmentation Signaling	0.503	0.314051	0.202	1.000	SRC,PTPN6,NRAS,RRAS,ADCY4,ADCY3,PIK3C2G,ADCY6,RPS6KA5,PIK3R4,PIK3R3,KITLG,ADCY5,MAPK3,KIT,RPS6KA4,DCT
Role of NANOG in Mammalian Embryonic Stem Cell Pluripotency	0.499	0.316957	0.198	0.707	NRAS,SMAD9,RRAS,FZD3,WNT9A,PIK3C2G,TCF7L1,STAT3,FZD1,PIK3R4,WNT2,PIK3R3,LIFR,FZD4,Bmp8b,MAPK3,SMO,FZD6,WNT4,BMP6,BMP1,WNT5A
Mouse Embryonic Stem Cell Pluripotency	0.496	0.319154	0.2	2.982	NRAS,SMAD9,RRAS,FZD3,PIK3C2G,TCF7L1,STAT3,MAPK13,FZD1,PIK3R4,PIK3R3,MYC,LIFR,ID1,DVL2,FZD4,MAPK3,SMO,FZD6
Lipoate Biosynthesis and Incorporation II	0.491	0.322849	0.5	NaN	LIAS
All-trans-decaprenyl Diphosphate Biosynthesis	0.491	0.322849	0.5	NaN	PDSS1
Glycine Biosynthesis III	0.491	0.322849	0.5	NaN	AGXT
S-methyl-5'-thioadenosine Degradation II	0.491	0.322849	0.5	NaN	MTAP
Proline Degradation	0.491	0.322849	0.5	NaN	LOC102724788/PRODH
Choline Degradation I	0.491	0.322849	0.5	NaN	CHDH
L-DOPA Degradation	0.491	0.322849	0.5	NaN	COMT
S-methyl-5-thio-α-D-ribose 1-phosphate Degradation	0.491	0.322849	0.5	NaN	MRI1
Flavin Biosynthesis IV (Mammalian)	0.491	0.322849	0.5	NaN	RFK
Palmitate Biosynthesis I (Animals)	0.491	0.322849	0.5	NaN	OXSM
L-cysteine Degradation III	0.491	0.322849	0.5	NaN	GOT1
Uridine-5'-phosphate Biosynthesis	0.491	0.322849	0.5	NaN	CAD
Spermidine Biosynthesis I	0.491	0.322849	0.5	NaN	AMD1
Fatty Acid Biosynthesis Initiation II	0.491	0.322849	0.5	NaN	OXSM
Glycine Degradation (Creatine Biosynthesis)	0.491	0.322849	0.5	NaN	GAMT
Cysteine Biosynthesis/Homocysteine Degradation	0.491	0.322849	0.5	NaN	CBS/LOC102724560
Adenine and Adenosine Salvage I	0.491	0.322849	0.5	NaN	PNP
Cardiolipin Biosynthesis II	0.491	0.322849	0.5	NaN	PTPMT1
Putrescine Biosynthesis III	0.491	0.322849	0.5	NaN	ODC1
Glutamine Degradation I	0.491	0.322849	0.5	NaN	GLS2
Leptin Signaling in Obesity	0.485	0.327341	0.203	NaN	PDIA3,LEPR,ADCY4,ADCY3,ADCY6,PIK3C2G,PLCL2,STAT3,PIK3R4,PIK3R3,PLCD3,PLCE1,ADCY5,MAPK3,GHRL
CCR5 Signaling in Macrophages	0.476	0.334195	0.203	NaN	CAMK4,CD4,GNB2L1,GNG2,GNAI1,MAPK9,MAPK13,CCL5,FAS,GNG10,PRKD1,GNG12,PRKCB,PRKCA
Hepatic Fibrosis / Hepatic Stellate Cell Activation	0.471	0.338065	0.191	NaN	FN1,CTGF,COL4A5,LHX2,LEPR,KLF6,COL8A1,COL4A2,CCL5,FAS,COL15A1,EDN1,IGF1,CYP2E1,LAMA1,MYL4,ECE1,LBP,KLF12,SERPINE1,COL27A1,IL1RAP,TIMP2,EGFR,SMAD2,COL4A1,MYH14,IL6R,IFNGR2,PDGFB,COL5A3,IGFBP3,TGFA,CD14,A2M
Ephrin A Signaling	0.467	0.341193	0.208	NaN	PTK2,PIK3R3,EPHA7,PAK1,CFL2,EFNA5,PIK3C2G,EFNA3,PIK3R4,LIMK1
Calcium-induced T Lymphocyte Apoptosis	0.467	0.341193	0.203	1.000	CAMK4,CD4,CHP1,HLA-DQA1,PPP3CC,HLA-DQB1,ZAP70,HLA-DMB,CAPN2,HLA-DRB5,PRKD1,PRKCB,PRKCA
PTEN Signaling	0.465	0.342768	0.195	-0.218	FOXO4,NRAS,YWHAH,RRAS,TGFBR3,ITGA2,PREX2,IKBKE,CCND1,FGFR3,PIK3R3,SYNJ2,PTK2,ITGA3,GHR,NTRK2,FGFR4,MAPK3,NTRK1,FOXO3,CHUK,FGFRL1,EGFR
Pyrimidine Deoxyribonucleotides De Novo Biosynthesis I	0.457	0.34914	0.227	NaN	DUT,NME4,NME5,RRM2B,CMPK1
ErbB Signaling	0.454	0.35156	0.198	NaN	NRAS,RRAS,PIK3C2G,MAPK9,MAPK13,PIK3R4,NCK2,PIK3R3,PAK1,MTOR,MAPK3,TGFA,ERBB2,PRKD1,PRKCB,EGFR,PRKCA
HIPPO signaling	0.454	0.35156	0.198	-1.732	SMAD2,SAV1,YWHAH,WWTR1,PPP1R3C,PPP1R14B,YWHAQ,TEAD1,Ppp1cc,PPP2R3A,PPP2R4,LLGL1,PPP2R2B,PPP2R5E,INADL,PPP2R1B,TEAD2
Melatonin Signaling	0.45	0.354813	0.2	0.535	CAMK4,MTNR1A,PDIA3,GNAI1,PLCL2,RORC,PLCD3,CAMK2D,PLCE1,MAPK3,GNAO1,PRKD1,PRKCB,PRKCA
Signaling by Rho Family GTPases	0.446	0.358096	0.188	3.087	GNB2L1,LIMK2,GNA14,PIK3R4,IQGAP1,LIMK1,PTK2,ARHGEF19,ITGA3,PAK1,CFL2,RHOT1,MAPK3,RHOU,MYL4,ARHGEF2,ARHGEF3,CDH13,MYL12B,GNG12,RND2,SEPT14,SEPT5,NOX4,RHOC,GNA12,ITGA2,GNG2,GNAI1,PIK3C2G,MAPK9,CDH15,GNG10,PIK3R3,ARHGEF5,CDH1,RHOQ,GNAO1,GNAT2,ARHGEF18,ARHGEF9,ARHGEF10,FNBP1,PIP4K2C
Superpathway of Serine and Glycine Biosynthesis I	0.444	0.359749	0.286	NaN	PSAT1,PSPH
Adenine and Adenosine Salvage III	0.444	0.359749	0.286	NaN	PNP,HPRT1
Aspartate Degradation II	0.444	0.359749	0.286	NaN	GOT1,MDH2
Mineralocorticoid Biosynthesis	0.443	0.360579	0.25	NaN	HSD3B1,Hsd3b4 (includes others),HSD3B2
Factors Promoting Cardiogenesis in Vertebrates	0.441	0.362243	0.196	NaN	SMAD2,NOX4,SMAD9,FZD3,TGFBR3,TCF7L1,FZD1,FZD4,Bmp8b,FZD6,SMO,BMP6,PRKD1,LRP1,CDK2,PRKCB,BMP1,PRKCA
Circadian Rhythm Signaling	0.436	0.366438	0.212	NaN	PER3,PER1,ARNTL,NR1D1,GRIN2D,CRY2,CRY1
Renin-Angiotensin Signaling	0.427	0.374111	0.193	3.500	PTPN6,NRAS,RRAS,ADCY4,ADCY3,PIK3C2G,ADCY6,MAPK9,STAT3,MAPK13,CCL5,PIK3R4,PIK3R3,PTK2,PAK1,ADCY5,MAPK3,SHC2,PRKD1,PRKCA,PRKCB
phagosome maturation	0.426	0.374973	0.192	NaN	M6PR,B2M,ATP6V0C,CALR,NOX4,ATP6V1C2,VTI1A,VPS41,ATP6V1C1,HLA-A,DYNC1I1,TUBA4A,DYNLT1,VPS37C,DYNLRB1,DYNC1LI1,TUBA1A,TUBB6,ATP6V1H,TCTE3,GOSR1,HLA-DRB5,ATP6V1B2
iNOS Signaling	0.425	0.375837	0.205	NaN	CAMK4,IFNGR2,CD14,IKBKE,HMGA1,MAPK13,CHUK,LBP,IRAK2
PEDF Signaling	0.424	0.376704	0.197	1.342	PPARG,NRAS,RRAS,PIK3C2G,IKBKE,MAPK13,PIK3R4,PNPLA2,FAS,PIK3R3,MAPK3,CHUK,CASP8,CASP7
Role of CHK Proteins in Cell Cycle Checkpoint Control	0.418	0.381944	0.2	1.897	PPP2R4,PPP2R3A,PPP2R2B,HUS1,CLSPN,ATR,PPP2R5E,BRCA1,PPP2R1B,CDK2,NBN
Docosahexaenoic Acid (DHA) Signaling	0.413	0.386367	0.205	NaN	PIK3R3,PIK3C2G,BID,CYCS,PIK3R4,BCL2A1,PNPLA2,APP
Role of Macrophages, Fibroblasts and Endothelial Cells in Rheumatoid Arthritis	0.406	0.392645	0.185	NaN	FZD3,CXCL12,PIK3R4,CCND1,Tlr12,MYC,PLCD3,PLCE1,TRAF3IP2,CAMK2D,MAPK3,TLR1,WNT4,IL1RAP,PRKD1,MIF,RRAS,WNT9A,IL6R,STAT3,PLCL2,PPP3CC,IL7,PDGFB,C5,PIK3R3,IL18,IL1RN,GNAO1,FZD6,CAMK4,FN1,PDIA3,FZD1,CCL5,WNT2,NFAT5,SMO,CEBPA,CHUK,PRKCA,SRC,NRAS,CHP1,PIK3C2G,MAPK9,IKBKE,TCF7L1,CEBPE,FZD4,TLR5,LRP1,IRAK2,PRKCB,WNT5A
CREB Signaling in Neurons	0.4	0.398107	0.187	0.853	CAMK4,PDIA3,GRIN2D,ADCY4,GNB2L1,GNA14,PIK3R4,PLCD3,PLCE1,CAMK2D,ADCY5,MAPK3,PRKD1,GNG12,PRKCA,NRAS,RRAS,GRM8,GNA12,ADCY3,GNG2,PIK3C2G,GNAI1,ADCY6,POLR2K,PLCL2,GNG10,PIK3R3,POLR2E,GNAO1,GNAT2,PRKCB
Oncostatin M Signaling	0.4	0.398107	0.206	0.000	NRAS,RRAS,MAPK3,OSMR,STAT3,CHI3L1,STAT5B
Inhibition of Angiogenesis by TSP1	0.4	0.398107	0.206	NaN	SDC1,SDC2,CD36,GUCY1A2,MAPK9,MAPK13,GUCY1B3
D-myo-inositol (1,4,5)-trisphosphate Degradation	0.399	0.399025	0.222	NaN	SYNJ2,IMPAD1,IMPA2,PMPCA
Gap Junction Signaling	0.391	0.406443	0.187	NaN	PDIA3,ADCY4,PIK3R4,PLCD3,SP3,PLCE1,ADCY5,MAPK3,GUCY1B3,PRKD1,PRKCA,EGFR,SRC,NRAS,CSNK1G2,RRAS,ADCY3,GNAI1,TUBA4A,ADCY6,PIK3C2G,PLCL2,PPP3CC,PIK3R3,TUBA1A,TUBB6,NPR1,GUCY1A2,PRKCB
VDR/RXR Activation	0.388	0.409261	0.192	2.000	SERPINB1,PPARD,HES1,CCL5,HR,GADD45A,MXD1,CEBPA,IGFBP3,CD14,S100G,HSD17B2,PRKD1,PRKCA,PRKCB
Oleate Biosynthesis II (Animals)	0.384	0.413048	0.231	NaN	Scd2,FADS2,FADS1
NAD Phosphorylation and Dephosphorylation	0.384	0.413048	0.231	NaN	ACP1,NADK,PXYLP1
Histamine Degradation	0.384	0.413048	0.231	NaN	HNMT,ALDH3A2,ALDH9A1
Glucocorticoid Biosynthesis	0.384	0.413048	0.231	NaN	HSD3B1,Hsd3b4 (includes others),HSD3B2
Pancreatic Adenocarcinoma Signaling	0.379	0.41783	0.189	1.291	SMAD2,RALA,PLD3,PA2G4,TFDP1,SUV39H1,PIK3C2G,MAPK9,STAT3,PIK3R4,CCND1,PIK3R3,CYP2E1,MAPK3,GPLD1,TGFA,BRCA2,ERBB2,CDK2,EGFR
Amyloid Processing	0.379	0.41783	0.196	1.890	CAPN5,CAPNS1,MAPT,MAPK3,BACE1,PSEN2,CAPN2,MAPK13,CAPN10,APP
PI3K/AKT Signaling	0.372	0.42462	0.187	2.236	RHEB,NRAS,YWHAH,RRAS,ITGA2,IKBKE,CCND1,GYS2,EIF4EBP1,PIK3R3,SYNJ2,YWHAQ,MTOR,ITGA3,LIMS1,PPP2R4,PPP2R3A,MAPK3,PPP2R2B,FOXO3,CHUK,PPP2R5E,PPP2R1B
Estrogen-mediated S-phase Entry	0.371	0.425598	0.208	1.000	MYC,TFDP1,CCND1,ESR1,CDK2
Purine Ribonucleosides Degradation to Ribose-1-phosphate	0.368	0.428549	0.25	NaN	PNP,PGM2
FLT3 Signaling in Hematopoietic Progenitor Cells	0.356	0.440555	0.189	NaN	NRAS,RRAS,PIK3C2G,RPS6KA5,STAT3,MAPK13,PIK3R4,EIF4EBP1,PIK3R3,MTOR,MAPK3,RPS6KA4,STAT2,STAT5B
1D-myo-inositol Hexakisphosphate Biosynthesis II (Mammalian)	0.354	0.442588	0.211	NaN	SYNJ2,ITPK1,ITPKC,PMPCA
D-myo-inositol (1,3,4)-trisphosphate Biosynthesis	0.354	0.442588	0.211	NaN	SYNJ2,MINPP1,ITPKC,PMPCA
DNA damage-induced 14-3-3σ Signaling	0.354	0.442588	0.211	NaN	HUS1,ATR,BRCA1,CDK2
Diphthamide Biosynthesis	0.354	0.442588	0.333	NaN	DPH6
Methylglyoxal Degradation I	0.354	0.442588	0.333	NaN	GLO1
1,25-dihydroxyvitamin D3 Biosynthesis	0.354	0.442588	0.333	NaN	POR
Tetrahydrobiopterin Biosynthesis I	0.354	0.442588	0.333	NaN	PTS
Methionine Salvage II (Mammalian)	0.354	0.442588	0.333	NaN	BHMT
Inosine-5'-phosphate Biosynthesis II	0.354	0.442588	0.333	NaN	ADSL
1D-myo-inositol Hexakisphosphate Biosynthesis V (from Ins(1,3,4)P3)	0.354	0.442588	0.333	NaN	ITPK1
Tetrahydrobiopterin Biosynthesis II	0.354	0.442588	0.333	NaN	PTS
Glutamate Degradation II	0.354	0.442588	0.333	NaN	GOT1
L-serine Degradation	0.354	0.442588	0.333	NaN	SDS
N-acetylglucosamine Degradation I	0.354	0.442588	0.333	NaN	AMDHD2
Aspartate Biosynthesis	0.354	0.442588	0.333	NaN	GOT1
HIF1α Signaling	0.351	0.445656	0.186	NaN	SLC2A5,NRAS,RRAS,COPS5,MMP14,MAPK6,PIK3C2G,MAPK9,MAPK13,HIF1A,PIK3R4,PIK3R3,EGLN1,EDN1,MAPK3,SLC2A2,MMP11,MMP12,APEX1
fMLP Signaling in Neutrophils	0.343	0.453942	0.185	2.000	NOX4,CAMK4,NRAS,RRAS,CHP1,GNB2L1,GNG2,PIK3C2G,GNAI1,PPP3CC,PIK3R4,GNG10,FPR1,PIK3R3,NFAT5,MAPK3,GNG12,PRKD1,PRKCA,PRKCB
IL-17A Signaling in Gastric Cells	0.335	0.462381	0.2	NaN	MAPK3,MAPK9,MAPK13,CCL5,EGFR
Eicosanoid Signaling	0.332	0.465586	0.188	2.333	PNPLA8,PLA2G16,PLA2G6,PTGFR,PTGES,LTB4R,PLA2G2E,ABHD3,PLA2G4F,HPGDS,PLA2G7,PLA2G12A
Death Receptor Signaling	0.33	0.467735	0.185	1.213	NAIP,IKBKE,PARP12,DFFA,FAS,ARHGDIB,LIMK1,DIABLO,CASP6,BID,CYCS,CHUK,CASP8,MAP4K4,TNFRSF10A,CASP7,PARP14
VEGF Signaling	0.33	0.467735	0.185	1.387	SRC,PXN,PTPN6,NRAS,RRAS,PIK3C2G,EIF2B3,HIF1A,PIK3R4,EIF2S1,EIF2S2,PIK3R3,PTK2,MAPK3,FOXO3,PRKCB,PRKCA
Melanoma Signaling	0.325	0.473151	0.19	NaN	PIK3R3,CDH1,NRAS,RRAS,MAPK3,PIK3C2G,PIK3R4,CCND1
Amyotrophic Lateral Sclerosis Signaling	0.323	0.475335	0.184	NaN	CAPN5,NAIP,CACNA1D,GRIN2D,PIK3C2G,PIK3R4,ALS2,PIK3R3,PAK1,CAPNS1,IGF1,BID,SLC1A2,GLUL,CAPN2,CYCS,CAPN10,CASP7
Role of NFAT in Regulation of the Immune Response	0.322	0.476431	0.181	0.000	CAMK4,CD4,GNB2L1,HLA-DQA1,GNA14,HLA-DQB1,PIK3R4,NFAT5,MAPK3,HLA-DMB,CHUK,GNG12,NRAS,CSNK1G2,RRAS,GNA12,CHP1,GNG2,PIK3C2G,GNAI1,MEF2A,IKBKE,PPP3CC,GNG10,PIK3R3,GNAO1,ZAP70,GNAT2,RCAN3,RCAN2,HLA-DRB5
VEGF Family Ligand-Receptor Interactions	0.316	0.483059	0.184	3.051	NRAS,NRP2,RRAS,PIK3C2G,PIK3R4,PIK3R3,PLA2G6,PLA2G2E,MAPK3,PLA2G4F,PRKD1,PRKCB,PLA2G12A,PRKCA
Chronic Myeloid Leukemia Signaling	0.313	0.486407	0.183	NaN	NRAS,PA2G4,TFDP1,MECOM,RRAS,SUV39H1,PIK3C2G,IKBKE,PIK3R4,CCND1,PIK3R3,MYC,HDAC6,HDAC3,MAPK3,CHUK,STAT5B
Role of Pattern Recognition Receptors in Recognition of Bacteria and Viruses	0.309	0.490908	0.181	1.147	OAS1,PIK3C2G,MAPK9,CCL5,PIK3R4,EIF2S1,C5,PIK3R3,IFIH1,IL18,IRF7,MBL2,TLR5,TICAM1,MAPK3,DDX58,TLR1,Oas1d (includes others),CLEC6A,RIPK2,PRKD1,PRKCA,PRKCB
Prostanoid Biosynthesis	0.308	0.49204	0.222	NaN	PTGES,HPGDS
Telomerase Signaling	0.306	0.494311	0.182	0.775	IL2RG,NRAS,RRAS,TERT,PIK3C2G,PIK3R4,MYC,TERF2,HDAC6,PIK3R3,HDAC3,PPP2R4,PPP2R3A,MAPK3,PPP2R2B,PPP2R5E,PPP2R1B,EGFR
IL-6 Signaling	0.305	0.49545	0.181	0.688	ABCB1,NRAS,RRAS,IL6R,PIK3C2G,MAPK9,IKBKE,STAT3,MAPK13,PIK3R4,PIK3R3,IL18,IL1RN,MAPK3,CRP,CD14,LBP,CHUK,IL1RAP,A2M,MAP4K4
Lipid Antigen Presentation by CD1	0.301	0.500035	0.192	NaN	B2M,CALR,CD1D,PDIA3,PSAP
HGF Signaling	0.301	0.500035	0.181	3.441	MAP3K15,PXN,NRAS,RRAS,ITGA2,PIK3C2G,MAPK9,STAT3,PIK3R4,CCND1,PTK2,PIK3R3,ITGA3,PAK1,MAPK3,PRKD1,CDK2,PRKCA,PRKCB
ErbB4 Signaling	0.298	0.503501	0.183	2.530	PIK3R3,NRAS,Nrg1,RRAS,MAPK3,PIK3C2G,PSEN2,PIK3R4,PRKD1,PRKCA,PRKCB
PDGF Signaling	0.297	0.504661	0.182	2.138	SRC,NRAS,RRAS,PIK3C2G,ACP1,STAT3,PIK3R4,PDGFB,MYC,SYNJ2,PIK3R3,MAPK3,PRKCB,PRKCA
Glucocorticoid Receptor Signaling	0.293	0.509331	0.178	NaN	YWHAH,PRKAB1,SGK1,Hspa1b,HSPA1A/HSPA1B,PBX1,CCL5,MAPK13,GTF2A1,PIK3R4,HSPA5,MNAT1,HSPA1L,TSC22D3,FGG,AR,NFAT5,MAPK3,FOXO3,CEBPA,PRKAA2,GTF2H5,CHUK,FKBP5,STAT5B,SERPINE1,ADRB2,TAF9,SMAD2,NRAS,RRAS,CHP1,HSPA9,PIK3C2G,MAPK9,IKBKE,POLR2K,PPP3CC,STAT3,PIK3R3,TAF4B,POLR2E,IL1RN,DUSP1,GTF2H1,NRIP1,A2M,ESR1,TAF15
TNFR1 Signaling	0.291	0.511682	0.184	1.000	CASP6,NAIP,PAK1,BID,IKBKE,CYCS,CHUK,CASP8,CASP7
Mitotic Roles of Polo-Like Kinase	0.291	0.511682	0.182	NaN	ANAPC4,PPP2R4,PPP2R3A,PLK2,PTTG1,PPP2R2B,ANAPC5,FBXO5,ANAPC7,PPP2R5E,PPP2R1B,CDC27
Telomere Extension by Telomerase	0.291	0.511682	0.2	NaN	TERF2,XRCC5,NBN
γ-glutamyl Cycle	0.291	0.511682	0.2	NaN	OPLAH,GGCT,ANPEP
Neuropathic Pain Signaling In Dorsal Horn Neurons	0.29	0.512861	0.18	0.471	SRC,CAMK4,CAMK1D,GRM8,PDIA3,GRIN2D,PIK3C2G,PLCL2,PIK3R4,PIK3R3,PLCD3,NTRK2,PLCE1,CAMK2D,MAPK3,PRKD1,PRKCA,PRKCB
14-3-3-mediated Signaling	0.29	0.512861	0.179	NaN	SRC,NRAS,YWHAH,RRAS,PDIA3,PIK3C2G,TUBA4A,MAPK9,PLCL2,PIK3R4,YWHAQ,PIK3R3,PLCD3,PLCE1,TUBA1A,TUBB6,MAPT,MAPK3,PRKD1,PRKCA,PRKCB
Gα12/13 Signaling	0.29	0.512861	0.179	3.273	SRC,PXN,NRAS,F2R,RRAS,GNA12,PIK3C2G,MEF2A,MAPK9,IKBKE,CDH15,PIK3R4,LPAR3,PTK2,PIK3R3,CDH1,MAPK3,MYL4,CHUK,CDH13,MYL12B
p38 MAPK Signaling	0.29	0.512861	0.179	3.130	TIFA,MEF2A,RPS6KA5,MAPK13,MKNK2,FAS,MYC,PLA2G6,IL18,PLA2G2E,H3F3A/H3F3B,IL1RN,DUSP1,MAPT,MKNK1,RPS6KA4,PLA2G4F,EEF2K,IL1RAP,PLA2G12A,IRAK2
Hereditary Breast Cancer Signaling	0.281	0.5236	0.178	NaN	NPM1,NRAS,GADD45B,RRAS,FANCG,PIK3C2G,POLR2K,DDB2,PIK3R4,CCND1,FANCL,NBN,HDAC6,UBD,PIK3R3,HDAC3,MSH2,GADD45A,POLR2E,BRCA2,ATR,UBC,BRCA1
Cyclins and Cell Cycle Regulation	0.279	0.526017	0.179	0.000	TFDP1,PA2G4,SUV39H1,CDKN2C,CCND1,HDAC6,HDAC3,PPP2R4,PPP2R3A,PPP2R2B,ATR,PPP2R5E,PPP2R1B,CDK2
Paxillin Signaling	0.275	0.530884	0.178	3.000	SRC,PXN,PARVA,NRAS,RRAS,ITGA2,PIK3C2G,ITGA6,MAPK9,MAPK13,PIK3R4,ITGB7,NCK2,PTK2,PIK3R3,ITGA3,PAK1,TLN2
Erythropoietin Signaling	0.272	0.534564	0.179	NaN	PIK3R3,SRC,PTPN6,NRAS,RRAS,MAPK3,PIK3C2G,STAT5B,PIK3R4,PRKD1,PRKCA,PRKCB
Assembly of RNA Polymerase II Complex	0.27	0.537032	0.18	NaN	TAF4B,TAF9,POLR2E,GTF2H5,GTF2H1,POLR2K,MNAT1,GTF2A1,TAF15
Uracil Degradation II (Reductive)	0.266	0.542001	0.25	NaN	DPYD
Retinoate Biosynthesis II	0.266	0.542001	0.25	NaN	RBP1
Heme Degradation	0.266	0.542001	0.25	NaN	BLVRB
Heme Biosynthesis from Uroporphyrinogen-III I	0.266	0.542001	0.25	NaN	CPOX
Phenylethylamine Degradation I	0.266	0.542001	0.25	NaN	ALDH3A2
Ascorbate Recycling (Cytosolic)	0.266	0.542001	0.25	NaN	GSTO1
Thymine Degradation	0.266	0.542001	0.25	NaN	DPYD
Geranylgeranyldiphosphate Biosynthesis	0.266	0.542001	0.25	NaN	COX10
Biotin-carboxyl Carrier Protein Assembly	0.266	0.542001	0.25	NaN	HLCS
Proline Biosynthesis I	0.266	0.542001	0.25	NaN	ALDH18A1
Arginine Degradation I (Arginase Pathway)	0.266	0.542001	0.25	NaN	OAT
EGF Signaling	0.264	0.544503	0.179	1.265	PIK3R3,SRC,MTOR,MAPK3,PIK3C2G,STAT3,MAPK13,PIK3R4,PRKCA,EGFR
Pentose Phosphate Pathway	0.258	0.552077	0.2	NaN	PGD,PGLS
Methylglyoxal Degradation III	0.253	0.55847	0.188	NaN	CYP2E1,AKR1B10,ADH4
Parkinson's Signaling	0.253	0.55847	0.188	NaN	SEPT5,CYCS,MAPK13
Creatine-phosphate Biosynthesis	0.205	0.623735	0.2	NaN	MAP4K4
Lysine Degradation II	0.205	0.623735	0.2	NaN	AASS
Lysine Degradation V	0.205	0.623735	0.2	NaN	PIPOX
2-oxobutanoate Degradation I	0.205	0.623735	0.2	NaN	DLD
Trans, trans-farnesyl Diphosphate Biosynthesis	0.205	0.623735	0.2	NaN	IDI1
Folate Polyglutamylation	0.205	0.623735	0.2	NaN	MTHFD1L

## Sheet: Upstream Regulators
© 2000-2015 QIAGEN. All rights reserved.		WY-14,643-treatment of C57BL/6
Upstream Regulator	Fold Change	Molecule Type	Predicted Activation State	Activation z-score	p-value of overlap	Target molecules in dataset	Mechanistic Network
pirinixic acid		chemical toxicant	Activated	10.913	1.11e-58	ABCB4,ABCC3,ABCD3,ABCG2,ACAA1,Acaa1b,ACAA2,ACADL,ACADM,ACADS,ACADVL,ACAT1,ACAT2,ACMSD,Acot1,ACOT2,ACOT4,Acot5,ACOT8,ACOX1,ACSL1,ACSL4,ACSL5,ADH1C,ADH4,AHSG,AKR1B10,ALAS1,ALDH3A2,ALDH9A1,ANGPTL4,ANXA2,ANXA7,AP3M1,APOA4,Apoc3,APOM,AQP3,ASL,ASNS,ATP11A,BNIP3,BSG,C5,C9,CCL5,CCND1,CCT6A,Cd24a,CD36,CD63,CDK2,CEACAM1,CFH,CFI,CIDEA,CIDEC,CLU,CPT1A,CPT1B,CPT2,CREB3L3,CRP,CXCL12,CYP1A2,CYP27A1,Cyp2c40 (inc…	669 (15)
PPARA	1.560	ligand-dependent nuclear receptor	Activated	8.809	6.54e-55	ABCB4,ABCD2,ABCD3,ACAA1,Acaa1b,ACAA2,ACADL,ACADM,ACADS,ACADVL,ACAT1,ACAT2,Acot1,ACOT2,Acot5,Acot6,ACOT8,ACOX1,ACSL1,ACSL5,ADTRP,AGXT,ALDH3A2,ALDH9A1,ALDOB,ANAPC5,ANGPTL4,ANXA2,APEX1,APOA4,APOA5,Apoc3,APOM,AQP3,AQP7,ARHGDIA,ASL,ASNS,ASS1,ATP5B,C1R,C1S,C5,C6,C8A,C9,CA9,CCND1,Cd24a,CD36,CD63,CDK2,CDKN2C,CEBPA,CES3,CFH,CFI,CHKA,CHRNA2,CIDEA,CIDEC,Clec2d (includes others),COX4I1,COX6B2,CPS1,CPT1A,CPT1…	660 (15)
ACOX1	10.587	enzyme	Inhibited	-8.513	1.63e-50	ABCD3,ACAA1,ACADL,ACADM,ACADVL,ACER2,ACOT2,ACOX1,ACSL1,AIG1,AKR1C4,ANXA2,C4bp,C9,CBR1,CD36,CD63,CES3,COL4A2,CPOX,CRAT,CSTB,CTSE,CXCL12,CYP1A2,Cyp2c54 (includes others),CYP2C8,Cyp2d9 (includes others),Cyp3a25 (includes others),CYP4A11,Cyp4a14,CYP4F12,DIO1,EGFR,EHHADH,ELOVL3,FABP2,FABP4,FAH,G6PC,GADD45A,GNMT,GOT1,GPX4,GSTP1,HAL,HLA-DQA1,HLA-DRB5,HPD,HSD11B1,HSD3B1,HSPA5,IGF1,IGFBP2,IL1RAP,IMPACT,KL…	478 (10)
ciprofibrate		chemical drug	Activated	8.63	1.48e-49	A1CF,ABCB1,ABCB11,ABCB4,ABCD3,ACAA1,ACADL,ACADM,ACOT2,ACOX1,AIG1,AKR1C4,ANXA2,BSG,C4bp,C9,CBR1,CD36,CD63,CEACAM1,CES3,CIDEA,COL4A2,CPOX,CPS1,CRAT,CRP,CSTB,CXCL12,CYP1A2,CYP27A1,Cyp2c54 (includes others),CYP2C8,Cyp2d9 (includes others),CYP2E1,Cyp3a25 (includes others),CYP4A11,Cyp4a14,CYP4F12,DBI,DIO1,EGFR,EHHADH,ELOVL3,FABP4,FAH,FGA,FGB,G6PC,GNMT,GOT1,GSTP1,HADHA,HAL,HPD,HSD11B1,HSD17B4,HSD3B1,IGF…	732 (19)
HNF4A	-1.226	transcription regulator		0.34	5.56e-37	A1CF,AASS,ABCB10,ABCB11,ABCC3,ABCG5,ABCG8,ABHD6,ACAA2,ACAT1,ACCS,ACMSD,ACO2,Acot1,ACOT13,ACOX1,ACOX2,ACSL1,ACSS3,ADPRH,ADPRHL1,ADRB2,ADSS,AHSG,AIMP1,AKR1C4,ALDH1L1,ALDH5A1,ALDOB,ALS2,AMBP,ANG,ANKRD49,ANPEP,ANXA5,AP1M1,AP3M1,APOA4,Apoc3,APOM,Apon,AQP3,ARHGAP11A,ARHGEF19,ARL4C,AS3MT,ASAH1,ASGR2,ATF6B,ATP6V0C,ATP6V1H,AZI2,BACE1,BCKDHA,BCLAF1,BDH1,BHMT,BLVRB,BMP2K,BOLA1,BPHL,C11orf54,C11orf58,C11orf7…	1285 (22)
RICTOR	1.256	other	Inhibited	-9.381	6.6e-35	AR,ATP4A,ATP5A1,ATP5B,ATP5C1,ATP5F1,ATP5G3,ATP5H,ATP5J2,ATP5L,ATP6V0C,ATP6V1B2,ATP6V1C1,ATP6V1C2,ATP6V1H,BSG,CD4,COX10,COX17,COX4I1,COX6A2,COX6B1,COX6B2,COX7A1,COX7A2L,COX7B,COX8A,FAU,G6PC,GCK,HIF1A,LEPR,MRPL13,Mx1/Mx2,NAT8,NCAM2,NDUFA10,NDUFA5,NDUFA6,NDUFA7,NDUFAB1,NDUFB10,NDUFB3,NDUFB5,NDUFC2,NDUFS1,NDUFS2,NDUFS4,NDUFS6,NDUFS8,NDUFV2,NDUFV3,NIPAL1,PRKCA,PRKCB,PSMA1,PSMA2,PSMA3,PSMA4,PSMA5,PSMA6…	733 (7)
methylprednisolone		chemical drug		0.501	4.93e-32	A2M,ABCB4,ACSL1,ADCY6,ADRA1B,AKR1D1,ALAS1,ALDH3A2,ALDOB,ANPEP,ANXA2,ANXA3,APEX1,ARL4A,ARNTL,ASAH1,ASNS,ASPA,ASS1,ATP1B1,ATP4A,ATP5C1,ATPIF1,ATRN,B2M,BDH1,C1QBP,C9,CACNA1D,CAMK1D,CBLB,CCND1,CCNG1,CCT6A,Cd24a,CD74,CD9,CDH1,CDH13,Ces1e,CIDEA,CLEC4F,CNP,COMT,CPS1,CREG1,CREM,CROT,CST3,CTGF,CTSC,CYCS,CYP1A2,Cyp2a12/Cyp2a22,Cyp2b13/Cyp2b9,Cyp2c44,Cyp3a25 (includes others),CYP4F8,DIO1,DNPH1,DSC2,DUSP1,EC…	1194 (19)
fenofibrate		chemical drug	Activated	7.299	2.71e-26	ABCB4,ABCD2,ABCD3,ACAA1,ACAA2,ACADL,ACADM,ACADVL,ACAT1,ACMSD,Acot1,ACOT2,ACOX1,ACSL1,ACSL4,ACSL5,ANGPTL4,AP3M1,APEX1,Apoc3,APP,AR,ASNS,ATP11A,CCND1,CD36,CLU,COQ3,CPT1A,CPT1B,CPT2,CREB3L3,CRP,Cyp2c44,CYP4A11,DBI,DECR1,DLAT,ECH1,ECI2,EDN1,EGFR,EHHADH,EIF3E,FABP1,FABP2,FABP4,FADS2,FBP1,FBP2,FGA,FGB,FGG,FOXA3,G6PC,GADD45A,GAL3ST1,GAPDH,GLCE,GLUL,GOT1,GPAM,GSTA3,GYG1,HADHA,HADHB,HIF1A,HSD17B4,LPCAT3,L…	770 (20)
TO-901317		chemical reagent	Activated	2.977	5.91e-24	ABCA5,ABCG5,ABCG8,ACAA1,Acaa1b,Acot1,ACOX1,ACSL1,ACSL5,ADAM11,ADH1C,AGPAT3,ALAS1,ALAS2,ALDH3A2,ANGPTL3,APOA5,APOM,APP,ASS1,C4bp,C5,C9,CASP7,CCND1,CDK2,Ces2a,CFH,CFHR1,CIDEA,COMT,COX17,CPT1A,CRAT,CRP,Cyp2d9 (includes others),CYP2F1,CYP3A5,CYP4A11,Cyp4a14,DIO1,DNASE1L3,ECI1,EHHADH,ELOVL3,EPHX1,FABP2,FABP4,FADS1,FADS2,FBP1,FDFT1,FMO1,G6PC,GAMT,GCK,GHR,GPAM,GPD1,GSTA5,Gyk,HK2,HMGCS2,HSD11B1,HSD17B11,…	695 (18)
GPD1	2.348	enzyme			1.37e-23	2810007J24Rik,ABCC4,ACOT2,ADGRF1,AGPAT9,ALPL,ANXA2,Aox3,APOA4,APP,ASNS,C11orf86,C6,C8A,C9,CCND1,CD36,CD63,CGREF1,Clec2e/Clec2h,CXCL13,Cyp2b13/Cyp2b9,CYP2C8,CYP4A22,EGFR,ELOVL3,F11,FADS3,FAM129A,GADD45A,GPCPD1,GPD2,GSTA5,Hamp/Hamp2,HAO1,Hsd3b4 (includes others),KRT23,LCN12,LHX6,LIFR,MCM2,MTHFD1L,Mug1/Mug2,Mup1 (includes others),NOL3,NQO1,NUDT7,PSAT1,RARRES1,SERPINA3,Serpina3b/Serpina3j,SERPINB1,SE…
SLC25A13	1.394	transporter			6.57e-23	2810007J24Rik,ABCC4,ACOT2,ADGRF1,AGPAT9,ALPL,ANXA2,Aox3,APOA4,APP,ASNS,C11orf86,C6,C8A,C9,CCND1,CD36,CD63,CGREF1,Clec2e/Clec2h,CXCL13,Cyp2b13/Cyp2b9,CYP2C8,CYP4A22,EGFR,ELOVL3,F11,FADS3,FAM129A,GADD45A,GPCPD1,GPD2,GSTA5,Hamp/Hamp2,HAO1,Hsd3b4 (includes others),KRT23,LCN12,LHX6,LIFR,MCM2,MTHFD1L,Mug1/Mug2,Mup1 (includes others),NOL3,NQO1,NUDT7,PSAT1,RARRES1,SERPINA3,Serpina3b/Serpina3j,SERPINB1,SE…
POR	6.324	enzyme		-1.556	9.04e-23	ABCC3,ACADL,ACADVL,ACAT2,Acot1,ACSL1,ADH4,Aldh1a7,ANXA5,APOA4,ASNS,ATF5,BDH1,C11orf54,CAPRIN2,CD36,CD74,Ces2a,CHMP4C,CPT1A,CPT2,CSAD,CYP1A2,CYP2A6 (includes others),CYP2C8,CYP4A11,CYP51A1,DHCR24,ECI1,EHHADH,ELOVL3,ENTPD5,FABP2,FADS2,FDFT1,FLVCR2,GADD45B,GBP2,GCK,GSTA3,GSTA5,GSTM5,Gstt3,HADHB,HIF1A,HLA-A,HLA-DQA1,HLA-DQB1,HLA-DRB5,HMGCS1,HSD17B10,HSD17B11,HSD17B12,HSD3B1,Hsd3b4 (includes others),H…	399 (7)
1,2-dithiol-3-thione		chemical reagent	Activated	5.397	1.07e-22	ABCC3,ACAA1,ACSL5,AGPAT3,AKR1B10,ALAS1,ALAS2,ALDOA,ANG,APOA4,BHMT,BNIP3,C5,CBR1,COPS5,COQ7,CREG1,CTSD,Cyp2a12/Cyp2a22,Cyp4a14,CYP4A22,DNAJB11,DNAJB9,EIF2S1,EIF3C,EIF3E,ENTPD5,EPB41,EPHX1,ETV6,F10,FABP1,FKBP5,FMO1,FTH1,GHR,GNA14,GNB2L1,GSR,GSTA3,GSTA5,GSTM5,GSTP1,GSTT2/GSTT2B,HACD3,HM13,HPRT1,HSD3B1,HTATIP2,INMT,LGALS8,LPL,LY6E,M6PR,MGLL,MSMO1,NAT8B,NFE2L2,NQO1,NR1I3,PDIA3,PDIA6,PSAT1,PSMA1,PSMA2,…	147 (2)
MYCN	-3.861	transcription regulator	Activated	5.131	3.45e-22	AEBP2,ALDOA,APEX1,B2M,BASP1,BID,CAD,CCND1,CCNG2,CHPF2,CKAP4,CLU,COL4A1,COL8A1,CTGF,DPYSL3,DUSP2,EEF1A1,EEF1D,EEF1G,EGFR,EIF3C,EIF4A1,EIF5A,FAU,FN1,GAPDH,HK2,HLA-A,HMGA1,HSPD1,INHBA,ITGA2,ITGA3,KDM5B,LGALS1,MAP4,NACA,NBN,NCL,NPM1,ODC1,OLIG1,PGRMC2,PHB,PSMA7,PSMB6,PTK2,RBBP7,RNF11,RPL11,RPL12,RPL13,RPL13A,RPL17,RPL18A,RPL19,RPL21,RPL22,RPL23,RPL24,RPL27,RPL28,RPL3,RPL30,RPL31,RPL35,RPL37,RPL38,RPL4…	708 (10)
RORA	-1.363	ligand-dependent nuclear receptor		0.952	3.54e-21	ABCD2,ABCG5,ACOT2,ACSL4,AKR1D1,Aox3,APOA4,APOA5,Apoc3,ARNTL,ASNS,ATP1B1,B3GALT1,BHMT,CCL5,CD36,Cml5,Cxcl9,CYP27A1,CYP2A6 (includes others),Cyp2b13/Cyp2b9,Cyp2c54 (includes others),Cyp2c70,CYP2C8,CYP2E1,CYP2F1,Cyp3a25 (includes others),CYP3A5,CYP4A11,Cyp4a14,CYP4F8,DHCR24,ELOVL3,ELOVL7,FABP3,FDFT1,GADD45B,GOT1,GSTA5,GSTM4,GSTP1,Gstt3,Gyk,HPGD,HSD17B7,HSD3B1,Hsd3b4 (includes others),IGF1,IL18,Keg1,…	733 (12)
PPARD	-5.022	ligand-dependent nuclear receptor	Activated	5.481	1.85e-20	ACAA1,ACAA2,ACADL,ACADVL,ACOX1,ADORA1,ALDH3A2,ALDH9A1,ANGPTL3,ANGPTL4,APOA4,AQP3,AQP7,ASIC5,C10orf35,C11orf86,CD36,CDK2,Cdkn1c,CLEC4F,CPT1A,CPT1B,CPT2,CSAD,DET1,ECH1,ECI2,FABP1,FABP3,FABP4,FBP1,FN1,GPAM,GPD1,GPD2,GSTA5,HMGCS2,IGFBP2,IKBKE,LGALS4,LIPE,LIPG,LPIN2,LPL,LRAT,MDFI,MFGE8,MLYCD,MMD2,MPEG1,MYCL,NUDT18,Pcp4l1,PCYOX1,PDE4C,PDK4,PER3,PKLR,PLIN2,PNPLA2,POP4,PPARD,PPARG,PRKAG3,RBP1,SAT1,SERINC…	580 (15)
TP53	1.202	transcription regulator	Activated	2.021	1.96e-20	A2M,ABCB1,ABCB4,ABCG2,ABHD4,ACAA2,ACADVL,ACAT1,ACO2,ACOT11,ACSL3,ADD3,ADRB2,ADRBK2,AIFM2,AKAP12,ALDH9A1,ANAPC4,ANGPT1,ANTXR1,ANXA2,ANXA3,ANXA4,APEX1,APP,AQP3,AR,ARAP2,ARHGEF2,ASL,ASNS,ASS1,ATG7,ATL3,ATP5C1,BAK1,BCL2A1,BID,BMP1,BNIP3,BRCA1,BRCA2,C9,CA9,CAMK2D,CAPNS1,CARHSP1,CASP6,CASP8,CCND1,CCNG1,CCNG2,CD59,Cdc42,CDC42BPA,CDH1,CDK2,CEBPA,CEP164,Ces1b/Ces1c,CGREF1,CHD3,CHIC1,CHMP4C,CHUK,CISD1,CLU,…	1138 (21)
bezafibrate		chemical drug	Activated	6.557	2.86e-20	ABCB11,ABCB4,ABCD3,ACAD11,ACADL,ACADM,ACADVL,Acot1,ACOT2,ACOT4,ACOX1,ACSL1,ACSL4,ACSL5,ANGPTL4,APEX1,BNIP3,CD36,COX4I1,CPT1B,CREB3L3,CROT,CRP,Cyp4a14,DBI,DECR2,ECH1,ECI1,EHHADH,FABP1,FABP2,FABP4,FGB,HADHA,HADHB,HAO1,HSD17B4,HSPA5,Ivl,LGALS3,LY6D,MGLL,MGMT,NPC1,NPC2,PANK1,PDK4,PEX11A,PEX14,PEX3,PPARA,PPARG,SERPINE1,SLC27A2,UCP2,UCP3	561 (16)
RORC	-2.483	ligand-dependent nuclear receptor			3.34e-20	ABCD2,ABCG5,ACOT2,AKR1D1,Aox3,APOA4,APOA5,ARNTL,ASNS,ATP1B1,B3GALT1,BHMT,BTLA,CCL5,CD36,Cml5,CYP2A6 (includes others),Cyp2b13/Cyp2b9,Cyp2c54 (includes others),Cyp2c70,CYP2C8,CYP2E1,CYP2F1,Cyp3a25 (includes others),CYP3A5,CYP4A11,Cyp4a14,CYP4F8,DHCR24,ELOVL3,ELOVL7,FDFT1,GADD45B,GSTA5,GSTM4,GSTP1,Gstt3,Gyk,HIF1A,HPGD,HSD17B7,HSD3B1,Hsd3b4 (includes others),Keg1,LCN12,LPIN2,LRTM1,MGST3,Mup1 (includ…
NFE2L2	1.868	transcription regulator	Activated	4.806	4.21e-20	ABCB11,ABCB4,ABCC3,ABCC4,ABCG2,ACSL5,ADH7,AGPAT3,AKR1B10,ALAS1,ALAS2,ALDOA,ANG,AOX1,APOA4,ARHGEF3,BHMT,BNIP3,BRCA1,C5,CBR1,CCL5,CD36,CDKN2C,Ces1g,COL4A2,COPS5,COQ7,CREG1,CTGF,CTSD,Cyp2a12/Cyp2a22,Cyp4a14,CYP4A22,DNAJB11,DNAJB5,EIF2S1,EIF3C,EIF3E,ENTPD5,EPB41,EPHX1,ETV6,F10,FABP1,FKBP5,FMO1,FN1,FOXO3,FTH1,GHR,GNA14,GNB2L1,GSR,GSTA3,GSTA5,GSTM4,GSTM5,GSTO1,GSTP1,GSTT2/GSTT2B,HACD3,HERPUD1,HM13,HPRT…	712 (10)
nitrofurantoin		chemical drug	Activated	3.389	8.26e-20	A2M,ABCB11,ACAA1,ACADM,ACADVL,ACOX1,AMBP,AMD1,ANXA2,ANXA5,APEX1,Apoc3,ASL,ASNS,ASS1,C4A/C4B,CAPN2,CASP6,CASP7,CCND1,CCNG1,CES1,CFI,CLU,CPS1,CPT1A,CRP,CST3,CYP4A11,DBI,EEF1A1,EHHADH,ERBB2,FABP1,FAS,FETUB,FGA,FGB,GADD45A,GAS5,GSR,GSTA5,GSTM3,GSTP1,Gulo,HMGCS1,HMGCS2,HSD17B4,HSPA5,ID1,IER3,IFRD1,IGF1,IGFBP3,ITIH4,LBP,LGALS3,LIPC,MAPK3,MMP12,MMP14,MYC,NQO1,ODC1,PLAT,PRKCB,RPL13,RPL13A,RPL27,RPL6,RPS8…
PPARG	3.345	ligand-dependent nuclear receptor	Activated	5.208	4.17e-19	ABCG2,ACAA1,Acaa1b,ACAA2,ACADL,ACADM,ACADS,ACOT8,ACOX1,ACSL1,ACSL4,ACSL5,ADRB2,ALDH9A1,ANGPTL4,APP,AQP3,AQP7,ARL4D,ATP4A,BACE1,BDH1,BRCA1,CA2,CALR,CCL5,CCND1,CD36,CDH1,CDK2,Cdkn1c,CDKN2C,CEBPA,CES1,CIDEA,CIDEC,CORIN,CPT1A,CPT1B,CPT2,CRAT,CTGF,CTPS1,CYP4A11,Cyp4a14,DGAT1,DLAT,EDN1,EGFR,EGLN1,EHHADH,EIF4EBP1,EPHX1,FABP1,FABP2,FABP3,FABP4,FBP2,FN1,FST,G6PC,GAPDH,GATA2,GCK,GPAM,GPD1,HADHA,HADHB,HES1,…	917 (22)
clofibrate		chemical drug	Activated	6.737	7.36e-19	ABCC3,ABCC4,ABCD3,ABCG2,ACAA1,ACADL,ACADVL,Acot1,ACOT2,ACOT4,ACOT8,ACOX1,ANXA7,Apoc3,BSG,CCND1,CD36,CEACAM1,CPT1A,CPT2,CROT,CYP1A2,Cyp2b13/Cyp2b9,CYP4A11,Cyp4a14,DECR1,DECR2,ECH1,ECI1,EGFR,EHHADH,FABP1,FAS,GADD45A,GSTP1,HADHA,HADHB,HMGCS2,Hmgn2 (includes others),IL1RN,MYC,NAP1L1,NBN,NQO1,NR2C1,PDCD4,PEX11A,PPARA,RTN4,SLC27A1,SLC2A2,Slco1a1,SLCO2A1,SLCO2B1,UCP2	1065 (20)
HNF1A	-1.069	transcription regulator		-1.613	7.69e-19	A1CF,ACAT2,ADAM32,ADH1C,ADH4,AHSG,AIMP1,Akr1c19,AKR1C4,ALDOB,ALS2,AMBP,ANGPTL3,ANPEP,ANXA4,AP3M1,APOM,AQP3,ARHGAP11A,ASGR2,ATP4A,B3GALT5,BCL6B,BMP2K,C1S,C5,C8A,C8B,C8G,C9,CASC4,CBS/LOC102724560,CCND1,CD302,CDC45,CDO1,CLIC5,CLYBL,COL27A1,COQ7,COX6A2,CPB2,CPN1,CRP,CYP1A2,CYP27A1,CYP2E1,DCT,ENPEP,ETV5,F11,FABP1,FAS,FBP1,FBP2,FGA,FGB,FMO1,FOXA3,FUT8,FXYD3,G6PC,GARS,GCK,GCKR,GLUL,GNB2L1,GNG12,GOT1,GPR…	1082 (20)
MYC	12.499	transcription regulator	Activated	4.854	1.16e-18	ACAT1,ACOT12,ACSL4,ACSS1,ADD1,AEBP2,AKAP1,AKAP12,ALCAM,ALDH18A1,ALDOA,AMD1,ANGPT1,ANGPT2,ANXA4,ANXA5,APEX1,APP,AR,ASNS,ASS1,ATAD3A,ATPIF1,BCKDHB,BCL2A1,BMPER,BRCA1,C12orf49,C1QBP,C9orf3,CAD,CAPN2,CAPNS1,CASP8,CCND1,CCNG2,CD9,Cdc42,CDH1,CDK2,CEBPA,CEBPE,CHKA,CHP1,CIDEC,CKS2,CLU,CNBP,CNP,COL15A1,COL4A1,COL4A2,COL8A1,COX6B1,COX7A2L,CPT1A,CPT2,CSRP2,CSTB,CTSD,CYCS,CYFIP2,DBI,DDB2,DDX21,DNPH1,DSP,DUSP…	1093 (19)
beta-estradiol		chemical - endogenous mammalian		1.809	1.98e-18	A2M,ABCB1,ABCB10,ABCB11,ABCG2,ACAA1,ACAA2,ACADM,ACADVL,ACER2,Acot1,ACOX1,ACSL1,ACSM3,ADGRG2,ADH1C,ADORA1,ADRB2,ALDOA,ANGPT1,ANPEP,ANXA3,APOA4,APP,AR,ASB2,ATF5,ATP1B1,ATP2B2,ATP5F1,BAK1,BCL2A1,BID,BRCA1,BRCA2,BSG,C4A/C4B,CA2,CAD,CALR,CAMK4,CBFA2T3,CCL5,CCND1,CCNG1,CCNG2,CCR2,CCT2,CD14,CD74,CDC45,CDH1,CDH15,CDK2,CEBPA,CHI3L1,CHRM3,Clec2d (includes others),CLU,CLYBL,CNBP,CNN2,CNP,COL4A5,COMT,COX6A2,…	1398 (21)
valproic acid		chemical drug	Inhibited	-2.455	6.83e-18	Abca8a,ABCD2,ACSS1,AKR1C4,APOA4,Atp10d,ATP11A,BAG2,Bmyc,BRDT,CALR,CASP8,CCND1,CDH1,CEBPA,CHKA,CHPT1,CPT1A,CRAT,CROT,CTPS1,CYP2A6 (includes others),Cyp2b13/Cyp2b9,Cyp2c54 (includes others),CYP2C8,CYP2U1,CYP4A11,Cyp4a14,CYP51A1,DBI,DNAJB11,DNAJB9,EDEM1,EDN1,EHHADH,EIF2S1,ELOVL3,ERN1,ESR1,ETV6,FABP1,FABP2,FAS,FDFT1,FNBP1,FSCN1,GADD45B,GLUL,GPAM,GPX7,HDAC3,HERPUD1,HIF1A,HMGCS1,HMGCS2,HSD17B6,HSD3B2,H…	1170 (20)
INSR	1.160	kinase	Activated	6.337	2.09e-17	ACAA2,ACADL,ACADM,ACADS,ACADVL,ACO2,ACOT13,ACOT2,ACSL1,ACSL4,ACSL5,ARHGDIA,ARHGEF2,ARL4A,ATP5A1,ATP5B,ATP5G3,ATP5H,ATP5J2,ATP5L,ATP5S,BCL2A1,CASP6,CBR1,CCND1,CCNG2,CD36,CDC45,CDKN2C,CEBPA,CORO1A,COX4I1,COX6A2,CPT1B,CPT2,CRAT,CRY1,CSTB,CTGF,CYCS,CYP51A1,DECR1,DIO3,DUSP1,ECHS1,ECI1,EDN1,ETFA,ETFB,ETFDH,FABP4,FBP1,FDFT1,GADD45A,GAPDH,GCK,GRB10,HADHA,HADHB,HMGCS1,HSD17B10,HSD17B4,HSPD1,IDH1,IDI1,IER3…	1075 (21)
methapyrilene		chemical drug	Activated	2.643	2.82e-17	A2M,ACAA1,ACADL,ACADM,ACADS,ALDOA,ALDOB,AMBP,ANXA2,ANXA5,Apoc3,ASS1,ATP6V1B2,BCKDHA,BHMT,CBS/LOC102724560,CCND1,CCNG1,CD36,CES1,CPS1,CPT1A,CRP,CST3,CYP4A11,DBI,DECR1,EEF1A1,EHHADH,EIF2S1,ENPP2,FABP1,FBP1,FETUB,FGA,GADD45A,GCKR,GFRA1,GRB14,Gulo,GYS2,HMGCS2,HSPA5,IFRD1,IGF1,ITIH4,KYNU,LIPC,MAOB,MAPK6,MIPEP,Mx1/Mx2,MYC,NSFL1C,ODC1,OPLAH,PRKCB,Pvr,RPL13A,RPL27,RPS8,SERP1,SLC10A1,SLC27A2,SLC3A2,Sult1a1
5-fluorouracil		chemical drug	Inhibited	-5.211	1.11e-15	ALDOA,ANXA2,ANXA4,ATP5B,ATP5C1,ATP5F1,BAK1,BNIP3,BTF3,CAPNS1,CCND1,CCNG1,CCT6A,CDK2,CLU,COX6B1,COX8A,CSTB,CYCS,ECHS1,EEF1G,EIF2S2,EIF3C,EIF3E,EIF4A1,FAS,FBL,FKBP1A,FXYD3,GAPDH,GARS,HADHA,HSPE1,IARS,IDH2,MAD1L1,MAT2A,MTA1,MVP,MYC,NACA,NCL,NDUFS8,NDUFV2,PGK1,PSMA6,PSMA7,PSMB1,PSMB5,PSME1,PTK2,RPL10A,RPL11,RPL15,RPL19,RPL21,RPL23,RPL24,RPL30,RPL31,RPL35,RPL37,RPL38,RPL5,RPL6,RPL7,RPL7A,RPS13,RPS16,R…	999 (18)
dexamethasone		chemical drug		1.006	7.38e-15	ABCB1,ABCB4,ABCC3,ABHD2,ACADL,ACADM,ACADS,ACAT1,ACSL1,ADAMTS15,ADCK4,ADHFE1,ADRB2,ADRBK2,AGPAT3,AGPAT6,AKR1C4,ALAS1,ALCAM,ALDH1L1,ALDOB,AMIGO2,ANGPTL4,AP3S1,APLN,APOA4,APP,AQP7,ARHGDIA,ARHGEF19,ARHGEF2,ARL4C,ASNS,ATP11A,ATP13A3,ATP1B1,ATP6V1B2,B2M,B4GALT4,BACE1,BAK1,BCKDHA,BCL2A1,BCLAF1,BHMT,BLVRB,BMP1,BRCA1,BRCA2,BSG,BZW2,C4bp,C5,C8A,CA2,CALR,CASP6,CBR1,CBR3,CCL5,CCND1,CCNG2,CCR2,CD36,CD59,CD74,…	1339 (20)
sirolimus		chemical drug	Inhibited	-5.327	2.45e-14	ABHD11,ACADM,ACADVL,ADSS,ANXA5,APOA5,APP,AQP3,AR,ARHGDIB,ASNS,ASS1,ATP5C1,B2M,BCKDHA,BCL2A1,BID,CCND1,CDA,CEBPA,CLIC1,COX6B1,CRAT,CYCS,CYP2E1,DDT,DNAJC2,EEF1A1,EIF2S1,EIF4A1,ERBB2,F3,FAS,FGF9,FN1,FPR1,FSCN1,FTH1,GNB2L1,GPD1,GSTP1,H3F3A/H3F3B,HIF1A,HMGCS2,HSPA5,HSPD1,ID1,IDH1,IDI1,IL7,IRF7,KIF15,LEPR,LILRB4,MAP1LC3B,MAPT,MMP14,MTOR,MYC,NCL,NPM1,ODC1,PDCD4,PDHA1,PGK1,PGM1,PKM,PLIN2,POSTN,PPARD,PPAR…	1146 (19)
rosiglitazone		chemical drug	Activated	5.364	5.76e-14	ACAA2,ACADL,ACADM,ACADS,ACADVL,ACO2,ACSL1,AHSG,ANGPTL3,ANGPTL4,APOA5,AQP3,AQP7,ASAH1,BRCA1,C1QL3,C4A/C4B,CCL5,CCND1,CCR2,CD164,CD1D,CD36,CDH1,Cdkn1c,CEBPA,CIDEA,CIDEC,COX4I1,COX7A1,CPT1A,CPT1B,CRP,CTGF,Cxcl9,CYCS,DECR1,DGAT1,DLD,ECH1,EGFR,EGLN1,EPHX2,ERP44,ETFA,ETFDH,F3,FABP1,FABP4,FGB,FN1,GAPDH,GBP2,GCK,GOT1,GPAM,GPD1,GPR65,GYG1,Gyk,GYS2,HADH,HPGD,HPGDS,HSD11B1,HSPA5,HSPA9,IDH3B,IGF1,IGFBP2,IL18…	1123 (21)
NR1I2	1.780	ligand-dependent nuclear receptor	Activated	3.731	7.45e-14	ABCB1,ABCB10,ABCC3,ACOX1,ALAS1,Aldh1a7,ALDH3A2,ANG,APOF,BHMT,CD36,CEBPA,CES1,Ces2a,CES3,CPOX,CPT1A,CYP1A2,CYP2A6 (includes others),Cyp2c44,CYP2C8,Cyp2d9 (includes others),CYP3A5,CYP3A7,CYP4A11,ENTPD5,GLUL,GOT1,GSTA5,GSTM3,GSTM5,GSTP1,Gulo,Hamp/Hamp2,HMGCS1,HMGCS2,HSD3B2,Hsd3b4 (includes others),IGF1,LPCAT3,MTTP,Mup1 (includes others),NAT8,NAT8B,NR0B2,NR1I2,NR1I3,PGD,PGRMC2,PIPOX,POR,PPARA,PPARG,P…	1519 (19)
LEP	-28.279	growth factor		1.826	8.38e-14	ABCB11,ABCC3,ABCD3,ABCG5,ABCG8,ACADL,ACADM,ACADVL,ACAT1,ACOX1,ACSL5,ALDOB,ANGPT2,ANGPTL4,APOA4,APOM,APP,AQP3,AQP7,AR,ASAH1,ASL,ASS1,ATP5A1,ATP5F1,BAK1,BCL2A1,BID,CA3,CASP6,CASP7,CCL5,CCND1,CD14,CD36,CD63,CDH1,COL4A1,CPS1,CPT1A,CPT1B,CROT,CRP,Cyp2a12/Cyp2a22,Cyp2c54 (includes others),Cyp2c70,CYP2C8,Cyp2d9 (includes others),CYP2E1,CYP2F1,CYP3A5,CYP4A11,Cyp4a14,DFFA,DGAT1,ECH1,EDN1,EHHADH,EPHX2,ERBB…	1144 (22)
MAP4K4	3.300	kinase	Inhibited	-5.909	1.09e-13	ACAA2,ACADS,ACADVL,ACO2,ACSL5,AGPAT3,ALG14,BCKDHB,CBLB,CEBPA,CHKB,CHPT1,COQ3,COQ5,COX10,DHRS4,DLAT,DLD,DLST,GLUL,GOT1,GRHPR,HADH,HADHA,HADHB,HMGCL,HYAL2,IMPDH1,MGLL,NDUFA5,NDUFAB1,NDUFS1,NDUFS4,NDUFS8,NT5C2,PEX11A,PEX16,PEX19,PEX3,PGAM1,PGM1,PLA2G12A,PLA2G6,PMM1,PPARG,PTDSS2,PTGES,PTS,ST3GAL2,ST3GAL4,SUCLG1,UCK1,UQCRFS1	362 (7)
dihydrotestosterone		chemical - endogenous mammalian		0.188	5.79e-13	ABCC4,ACADVL,ACO2,ADH1C,ADTRP,AIG1,ALAS1,ALDOA,APOM,APP,AR,ARFGAP3,B2M,C4A/C4B,CA3,CASP8,CCND1,CCNI,CD36,CD63,CD74,CDH1,CDK2,CDO1,CEBPA,CHI3L1,CLU,COL4A1,COL5A3,CPT1A,CTGF,Cyp2d9 (includes others),CYP4A11,CYP4A22,DBI,DDIAS,DHCR24,E2F8,EGFR,EIF4EBP1,ELOVL7,ERBB2,ESR1,F2R,FABP4,FKBP5,FN1,FST,FTH1,FZD6,GAPDH,GHR,GLRX3,GLUL,GNMT,GOSR1,GPD1,GPX4,GSTP1,HACL1,HECTD2,HERC3,HINT1,HK2,HLA-A,HOMER2,HPGD,HPG…	1054 (18)
tretinoin		chemical - endogenous mammalian		1.373	1e-12	A2M,AATK,ACOX1,ACSL1,ADAM11,ADD3,AIMP1,AKAP12,ALAS1,ALDH9A1,ALPL,ANGPTL4,ANPEP,ANXA2,ANXA5,APBA2,APEX1,APLN,APP,ASB2,ASNS,ATOH8,ATP6V1B2,B3GALT1,B3GALT5,BCL2A1,BCO1,BHMT,BID,BMP6,BNIP3,BRCA1,CA2,CAD,CALR,CAPN2,CASP6,CASP7,CBR1,CBS/LOC102724560,CCND1,CCNG1,CD14,CD1D,CD300C,CD34,CD36,CD63,CD74,CD93,CDH1,CDK2,CDKN2C,CEACAM1,CEBPA,CEBPE,CES1,Ces1b/Ces1c,CHN2,CIDEA,CKS2,CLDN1,COL4A1,COL4A2,COL4A5,CPT1…	1259 (18)
Insulin		group		0.754	2.02e-12	ACADM,ACAT1,ACOT12,ACSL1,ALDOA,ALDOB,ANGPTL4,APLN,APOM,APP,BACE1,CA3,CCND1,CCNG2,CD36,CDK2,CEBPA,CHRM3,CIDEA,COL4A1,COX6A2,CYP1A2,DBI,DUSP1,EDN1,EGFR,ERRFI1,FABP4,FADS1,FADS2,FGB,FGFR4,FN1,G6PC,GCK,GRB14,GSTP1,HES1,HIF1A,HSD11B1,HSD3B2,HSPA5,IGF1,IGFBP2,IGFBP3,KLK3,LEPR,LIPE,LPL,MAOA,MAOB,MAPT,MAT1A,MCM6,MCM7,MDH2,ME1,MGEA5,MTCH2,MTOR,MYC,NFIL3,NPR1,ODC1,PDK2,PDK4,PGK1,PKM,PLA2G16,PNPLA2,PPARA,PP…	975 (22)
NR3C1	-1.031	ligand-dependent nuclear receptor		0.08	3.64e-12	A2M,AATK,ABHD2,ACAT1,ADCK4,ADH1C,AMIGO2,ANGPTL4,APP,APTX,ARHGEF3,AS3MT,ATG12,ATP1B1,B2M,BAG2,BAG3,BCKDHA,BRCA1,C1QTNF1,C1R,C4A/C4B,CAPN2,CASP6,CASP7,CCL5,CCND1,CEBPA,CIDEA,CIDEC,CLCF1,COMT,CORO1C,CPB2,CPS1,CTNNBL1,Cxcl9,CYP27A1,CYP2A6 (includes others),CYP2C8,CYP3A5,CYP3A7,DBI,DIABLO,DNAJC15,DNASE1L3,DUSP1,DUSP22,DUT,EBAG9,EDN1,ELMOD3,ENC1,EPB41L4B,ERN1,ERRFI1,ETNK2,F2R,F3,FKBP5,FN1,FNTA,FOXO3,G6…	1418 (21)
TGFB1	1.155	growth factor	Activated	3.31	3.96e-12	AASS,ABCG2,ACAA2,Acot1,ACSL3,ACSM3,ACSS1,ADAM19,ADAMTS12,ADGRG2,ADORA1,ADRA2A,AFM,AIF1L,AIM2,Akr1c19,ALDH18A1,ALDH3A2,ALDH5A1,AMD1,AMER2,ANGPT1,ANGPTL4,ANKLE2,ANPEP,ANXA11,ANXA2,AP3S1,APLN,Apon,APP,ARHGEF19,ARL4A,ASGR2,ASNS,ASS1,ATG7,ATP13A3,B2M,BACE1,BDH1,BMP1,BMP6,BSG,C1S,C20orf24,C5,C9orf3,CADM1,CAND2,CAPNS1,CASP8,CBFA2T3,CBR3,CCDC28A,CCL5,CCND1,CCNG2,CCR2,CCT2,CCT6A,CD14,CD34,CD36,CD4,CD46,CD…	1391 (18)
lipopolysaccharide		chemical drug		0.048	6.47e-12	ABCB1,ABCB10,ABCB11,ABCB4,ABCC3,ABCC4,ABCG5,ABCG8,ACADM,Acot1,ACSL1,ADORA1,ADRA2A,ADRB2,ALCAM,ANGPT2,ANGPTL3,ANGPTL4,ANXA3,ANXA5,ANXA7,APEX1,APP,AQP3,AQP7,AR,ARHGEF3,ARL4C,ASS1,ATG7,AVPR1A,BACE1,BAG3,BCL2A1,BID,BSG,C5,CALR,CAPN2,CASP7,CASP8,CCL5,CCND1,CCNF,CCNG2,CCNI,CCR2,CD14,CD1D,Cd24a,CD36,CD4,CD46,CD59,CD74,CD9,CEACAM1,CEBPA,CHI3L1,CHUK,CLDN1,COL4A1,COL4A2,COL5A3,CORO1A,COX4I1,COX6A2,COX7A1,C…	1255 (19)
ERBB2	2.508	kinase	Activated	2.076	7.03e-12	ABCG2,Acaa1b,ACAA2,ACSL4,ADAM19,ALAS1,Aldh1a7,ANG,ANGPTL4,ANXA2,AR,ARHGEF5,ATP6AP2,BACE1,BAG2,BCKDHB,BMP1,BNIP3,CADM1,CBFA2T3,CCL5,CCND1,CD34,CD36,CD59,CD9,CDC42SE1,CDH1,CDKN2C,CES1,CHCHD10,CHMP2B,CHRNE,CHUK,CIDEC,CKS2,CLU,CMAS,COL4A1,CPS1,CPT2,CTGF,CXCL12,Cxcl9,CYB561,DECR1,DGAT1,DHRS7,DSG2,EDN1,EGFR,EHHADH,EIF4EBP1,EPHX2,ERBB2,ESR1,ETFB,ETV5,ETV6,F2R,FAM134B,FEZ2,FGF9,FLOT2,FN1,FSCN1,FXYD3,FZD4…	1192 (22)
AHR	-1.255	ligand-dependent nuclear receptor		0.953	1.01e-11	A2M,ABCC4,ABCG2,ACOX1,ADAM19,Adh6-ps1,APP,ATOH8,ATP4A,BZW2,CADM4,CASP8,CBR1,CBR3,CCL5,CCND1,CCNF,CCNG2,CD36,Cdc42,CDH1,CDK2,CDKN2C,CEBPA,CGREF1,Cml5,COL27A1,COL4A1,COL4A2,COX8A,CRP,CTSD,CYP1A2,CYP2A6 (includes others),CYP2C8,DCLK3,DIO1,E2F8,EDN1,EFEMP1,ENPEP,EPB41L5,ESR1,ESRRG,FABP12,FABP4,FAS,FGF9,FN1,GADD45A,GHITM,GOT1,GSTA5,GSTM5,HECTD2,HIF1A,Hsd3b4 (includes others),HSPA5,HSPH1,HUNK,ITGA6,KIT…	1233 (20)
gentamicin		chemical drug		1.297	1.29e-11	ACAA1,ACADM,ACADSB,ACSL3,ACSM3,ALCAM,ALPL,APEX1,ASL,ASNSD1,C4A/C4B,CALR,CBS/LOC102724560,CCNG1,CD9,CDO1,CHKA,CLU,CPEB1,CSRP2,CTSD,DECR1,DECR2,DIO1,DNAJA2,DNASE1,EAF1,EEF1A1,ENPP2,EPHX2,ETFDH,FMO1,G6PC,GADD45A,GAS5,GHR,GJB2,GNL3,GSTM5,GUK1,H3F3A/H3F3B,HACL1,HIST1H4H,HSD17B4,HSPA1A/HSPA1B,HSPA5,HYOU1,IDH1,IFRD1,IGFBP3,IRF7,Keg1,KLF6,KYNU,L3HYPDH,LOC102724828/MRPL23,MAPK6,MCM6,MGMT,MYBBP1A,MYC,NCL,N…
PPARGC1A	1.019	transcription regulator	Activated	6.278	1.71e-11	ACADL,ACADM,ACADVL,ACAT1,ACOX1,ADGRG1,ALAS1,APOA4,Apoc3,ATP5A1,ATP5B,ATP5H,ATP5J2,BNIP3,CD36,CIDEA,COX4I1,COX7B,CPT1A,CPT1B,CYCS,CYP1A2,CYP2A6 (includes others),CYP3A5,DGAT1,DIO1,DLAT,ERBB2,FABP3,FABP4,G6PC,Gyk,HK2,HMGCL,HSD3B2,IL1RN,LIFR,LIPA,LIPC,LPL,MAL,MAOB,MDH2,ME1,MFN2,NCEH1,NDUFB5,NDUFS1,NDUFS8,NDUFV2,NR1I3,PACSIN2,PDHA1,PDK2,PDK4,PGAM1,PLIN2,PLIN5,PNPLA2,PPARA,PPARGC1B,PRDX3,PRKAA2,SESN2,…	576 (12)
methotrexate		chemical drug		-0.247	2.76e-11	ABCD3,ACAA1,ACAA2,ACADM,ACADVL,ACOX1,ACSL4,AGPAT3,ALDOA,AMD1,ANXA4,APEX1,Apoc3,ASS1,C1R,C5,C6,C8A,C8B,CCL5,CCND1,CCNG1,CDH1,CES1,Ces1b/Ces1c,CFH,CFI,COL4A1,CPT1A,CRP,CXCL12,CYCS,CYP4A11,DGAT1,DLAT,DUSP1,ECH1,ECHS1,EHHADH,ENTPD2,FA2H,FABP1,FADS1,FAS,FGA,FPR1,GAPDH,GPAM,GSR,GSTA5,GZMA,HADHA,HADHB,HMGCS1,HMGCS2,HSD11B1,HSD17B4,ID1,IGFBP3,IL18,ITIH4,LBP,LILRB4,LIPC,LPL,MYC,NQO1,OCLN,OSTF1,PBX1,PECR,P…	1134 (20)
ESRRA		ligand-dependent nuclear receptor	Activated	4.03	2.79e-11	ACADM,ACADVL,ACOX1,ACSL1,ALAS1,ASAH1,ATP5B,CD36,CHKA,CPT1B,CSAD,CSRP2,CYCS,CYP51A1,ETFDH,FABP3,FAM102A,GAPDH,GOT1,HADHA,HK2,HMGCS1,HSD17B4,IDI1,LIPA,LIPE,LPL,MAOB,MINOS1,MTCH2,NDUFB5,NR0B2,NR1D1,PDK4,PKM,Pln,PPARA,PPARG,PPP2R2B,Scd2,SLC25A20,TFAM,TFF1	905 (22)
CD 437		chemical drug	Inhibited	-6	2.88e-11	ALDOA,ARHGDIB,ARL2,ARSA,ATP5A1,ATP5B,ATP5C1,ATP5G3,ATP5L,ATP6V0C,BANF1,CCL5,CCT2,CCT6A,CLIC1,COX7A2L,COX7B,DNAJA1,EIF4A1,EIF4A2,EIF4B,EIF5A,F3,FAS,FKBP5,FSCN1,FTH1,GADD45A,HADHA,KIF3A,LGALS1,LSM3,MTCH2,MYC,NACA,NPM1,NR0B2,ODC1,PDIA3,PGAM1,PNPLA6,PSMA4,PSMB1,PSMD3,PSMF1,RPL11,RPL13,RPL13A,RPL19,RPL24,RPL8,RPLP2,RPS10,RPS15,RPS16,RPS17,SHFM1,SLC25A5,SLC30A5,SLIRP,SNRPF,SRSF3,SSBP1,STOML2,TNFRSF10A,…
RXRA	-1.463	ligand-dependent nuclear receptor	Activated	2.288	3.17e-11	ABCB1,ABCB11,ABCB4,ABCC3,ABCD2,ABCG2,ACADM,Acot1,ACOX1,ACSL1,ACSL3,ADH1C,ANGPTL3,APOA5,Apoc3,APOM,APP,AQP7,ARL4C,ASNS,BRCA1,CCND1,CD36,CDO1,CEBPA,CIDEA,CLMN,CPT1A,CPT1B,CPT2,CYP1A2,Cyp2c70,CYP3A5,CYP4A11,EHHADH,EPHX1,FABP1,FABP2,FABP3,FABP4,FADS2,FGG,FOXA3,GCK,GPD1,HADHA,HADHB,HIF1A,HMGCS2,HSD17B4,IER3,LPL,MAOB,MID1IP1,MLYCD,MMP11,NDUFC2,NR0B2,NR1D1,NTRK1,Orm1 (includes others),PKLR,PLTP,PPARA,PP…	1089 (22)
KLF15	-1.291	transcription regulator	Activated	4.405	3.27e-11	ACADL,ACADM,ACADS,ACADVL,ACAT1,Acot1,ACOX1,ACSL1,ACSS1,CD36,CPT1B,CPT2,CTGF,DECR1,EHHADH,ESRRG,FABP3,GPAM,HADHA,HADHB,MLYCD,PDK4,PPARG,SLC25A20,SLC27A1,SYNPO,UCP3	645 (7)
thioacetamide		chemical toxicant	Activated	2.507	5.47e-11	ABCC4,ABCG5,ABCG8,ACOT2,ADD3,ADH4,AKAP12,ANXA2,ANXA4,ASNS,BRCA1,BRCA2,C4A/C4B,CD14,Cd24a,CDCP1,CHRNA2,CIDEC,CLIP2,CLU,CPT1B,CSRP2,CTGF,CYGB,CYP1A2,DAB1,ELMOD3,EPHX1,ERBB2,F2R,FGA,FGB,FGFR3,GAS5,GDE1,GOT1,GPD1,GSTM3,GYG1,Hrk,IER3,IGF1,IGFBP3,Keg1,LGALS1,LGALS3,LRAT,LYVE1,MCM3,MCM6,MIOX,MMP14,MSH2,MYC,NFE2L2,ODC1,PDGFB,PKM,PLA1A,POR,PPAP2B,PRELP,PSMB8,PTGFRN,PTPRS,Pvr,RBM3,Scd2,SCPEP1,SLC13A3,SLC22…	1092 (10)
SREBF1	-1.303	transcription regulator	Activated	3.924	7.7e-11	ABCD2,ACADS,ACSL1,ACSL4,ACSL5,ADH1C,AGMAT,APOA5,AR,CAMK1D,CEBPA,CSAD,CYP51A1,DBI,DPY19L3,EHHADH,ELOVL7,FABP4,FADS1,FADS2,FAS,FDFT1,FN1,G6PC,GCK,GPAM,GSR,Gstt3,HK2,HMGCS1,HSPA13,HSPA1A/HSPA1B,HSPA5,IDH1,IDI1,IMMT,KCNA2,LGALS3,LPL,LSS,MAT1A,MLYCD,MSMO1,MTTP,NPC1,NR0B2,NSDHL,OAT,PIK3R3,PKLR,PMPCA,PMVK,PPARG,RDH11,RPS24,SC5D,SCARB1,Scd2,SERPINE1,SLC2A2,SORBS3,SQLE,STAR,SUCLG1,TF,UCP2,UQCRFS1	927 (17)
D-glucose		chemical - endogenous mammalian		1.83	9.88e-11	ABCB1,ACAA1,ACAA2,ACADL,ACADM,ACO2,ACOX1,ACSL1,ACSS1,ALDOA,ALDOB,ANGPT2,APLN,ARNTL,ASNS,ASS1,ATF5,ATP2B2,ATP6AP2,CACNA1D,CALR,CBR3,CCND1,CD36,CD59,CEBPA,CLU,COL4A1,COX6A2,CPT1B,CPT2,CREM,CTGF,CYP2E1,DBI,DECR1,DNAJA2,DNAJB11,EDN1,ERO1LB,F7,FABP2,FAS,FBP1,FBP2,FN1,FST,FUT1,G6PC,G6PC3,GAPDH,GCK,GHRL,GLUL,GOT1,GPAM,GPD1,GPLD1,HERPUD1,HIF1A,HK2,HPRT1,HSPA5,HSPD1,ID1,IDH1,IGF1,KDELR2,KLF10,LAMC1,LIPE,L…	1138 (20)
KRAS	-1.059	enzyme		1.651	1.49e-10	ABCC4,AKR1B10,ALDOA,ANPEP,AOX1,ARPP19,ATG7,ATP1B1,B2M,BAK1,BDH1,BNIP3,BSG,CCND1,CD74,CDH1,CLU,COL4A1,DDAH1,EEF1A1,EFEMP1,EIF5A,ETV5,F3,FAH,FAS,FLOT2,FTH1,FXYD3,GADD45A,GLUL,GMNN,HADHB,HEXA,HIF1A,HSPA5,HYOU1,ID1,IER3,IGF2BP2,IGFBP2,IP6K2,IRF2,LAMB3,LBH,LIPG,MAP1LC3B,MCAM,MMD,MTRR,MYC,NFE2L2,NKD1,NPC1,NQO1,NRAS,NRN1,NT5E,OAS1,PAK1,PARVA,PAWR,PDIA3,PEG3,PLA1A,PLAGL1,PLAT,PPARD,PPARG,PPFIBP1,PSMA7,PS…	956 (17)
CLOCK	-1.007	transcription regulator		1.487	1.61e-10	ABCB10,ACOX1,ACSL4,ANGPTL4,AVPR1A,BPHL,C1QBP,CA1,CBR1,CEBPA,CYP51A1,DBP,DNAJB9,EEF2K,EGFR,F2R,F7,FKBP5,FOXA3,GADD45A,GADD45B,GAS8,GCK,GNAO1,HES6,HLA-DQB1,HMGCS2,HSF2,Hspa1b,HSPH1,ID1,IKBKE,LGALS8,LOC102637129/S100a11,MGAT2,MID1IP1,MKNK2,NFIL3,NR0B2,NR2C1,PA2G4,PER1,PER3,PICALM,PIGA,POR,PPARA,PPIF,RSL1D1,SLC1A2,SLC30A5,ST3GAL5,TBRG4,TEF,TMEM222,Trim30a/Trim30d,VWA9	63 (2)
cholic acid		chemical - endogenous mammalian	Activated	2.118	3.04e-10	ABCB1,ABCB11,ABCB4,ABCC3,ABCC4,ABCG5,ABCG8,ACOX1,APOM,CBR1,CCNG1,CIRBP,CYP27A1,CYP3A5,CYP4A11,Cyp4a14,EHHADH,EPHX1,FABP1,FBP1,FDFT1,G6PC,KRT18,KRT8,LPL,LRP2,MVP,NR0B2,NR1I2,PLTP,RBP1,SLC10A1,Slco1a1,Slco1a4,SLCO1B3,SQLE	1019 (18)
ethanol		chemical - endogenous mammalian	Activated	2.318	3.87e-10	ACADL,ACADM,ACOX1,ADCY6,ADH1C,ADH4,ANPEP,ASIC5,BHMT,BRCA1,C9,CAMK4,CAPN5,CBR1,CCL5,CCND1,CD14,CDH13,CEBPA,CHUK,CLU,CPT1A,CRP,CTGF,Cxcl9,CYP2A6 (includes others),Cyp2b13/Cyp2b9,CYP2C8,CYP2E1,CYP3A5,CYP3A7,CYP4A11,CYP4A22,DCT,DUSP1,EDN1,EGFR,ELOVL3,EPHX1,ESR1,FABP2,FAM46A,FAS,G6PC,GADD45A,GCK,GDE1,GNAI1,GPAM,GSR,GSTA5,Hamp/Hamp2,HAO2,HEY1,HIF1A,HLA-A,HOMER2,HSD17B10,HSD3B1,HSPA5,HTATIP2,ID1,IL1RN,I…	1483 (18)
mono-(2-ethylhexyl)phthalate		chemical toxicant	Activated	5.532	5.94e-10	ACADL,ACADM,ACADSB,ACADVL,ACAT2,ACO2,ACOX1,ACSL1,ACSL4,ANGPTL4,AR,ATP5B,ATP5F1,CD36,CEBPA,COX4I1,CPT1B,CPT2,CYP2C8,CYP4A11,DGAT1,ECHS1,FABP4,FADS1,FAS,FBP2,GAPDH,GCK,GPD1,Gyk,HADH,HADHA,HK2,LIPE,LPL,LRP1,MDH2,MLYCD,NAMPT,NDUFA10,NDUFB5,NDUFS1,NDUFS2,NDUFV2,PDK4,PGK1,PLIN2,PPARA,PPARD,PPARG,PPARGC1B,PTRH2,SC5D,SDHD,SUCLG1,SUCLG2,TIMP2,UQCRC2,UQCRFS1,WDR43	845 (15)
SMARCB1	1.151	transcription regulator		-0.22	7.83e-10	A2M,ACAT1,ACSL1,ADD3,APOA5,ARHGAP4,ATP1B1,BAG3,BNIP3,C4A/C4B,CA5A,CCND1,CDH1,CDKN2C,CEACAM1,CIDEB,CRP,CTTN,Cyp2c54 (includes others),Cyp2c70,CYP2C8,Cyp2d9 (includes others),CYP2E1,Cyp3a25 (includes others),CYP3A7,CYP4A11,Cyp4a14,CYP4F8,Defb1,DSC2,DSG2,ERBB2,F10,F11,FABP4,FAS,FBP1,G6PC,GADD45A,GJB2,GMNN,HES1,HEY1,IGFBP2,LBP,MCM2,MCM3,MCM4,Mup1 (includes others),MYOM1,OAS1,POLA1,POSTN,PPARG,PPP1R3C…	846 (13)
mibolerone		chemical drug		1.215	9.31e-10	ACSL1,ALCAM,ALDH18A1,AMD1,AR,BMP6,C4A/C4B,CALR,CCND1,CD74,CEACAM1,CLU,CYP51A1,DBI,DNAJB11,EIF2S1,EIF4A1,F3,FKBP1A,FKBP5,GMNN,HLA-DQA1,HMGCS1,HSD17B11,HSPA5,HYOU1,IGF1,IGFBP3,IRF7,KLF10,KLK3,LPL,LSS,MAL,MAT2A,MYC,P4HB,PGK1,PRELP,SARAF,Scd2,SEC23B,SERP1,SLC22A5,SLC25A5,SMPDL3A,SQLE,TF,TUBA1A,UCP2,UCP3	675 (7)
acetaminophen		chemical drug	Activated	2.682	1.18e-09	A2M,ABCB1,ABCB11,ABCB4,ABCC3,ABCC4,ABCG2,ACADM,APEX1,ASL,BCKDHA,CA3,CASP8,CCND1,CCNG1,CCR2,CES1,CPS1,CRP,Cxcl9,CYP1A2,CYP2E1,CYP3A5,CYP4A11,FABP1,FAS,GADD45A,GHR,GLUL,GSR,GSTA5,GSTP1,Gulo,HIF1A,HMGCS1,HMGCS2,HSD17B4,HSPA5,HSPD1,IFRD1,IGF1,IGFBP3,IL18,LIPC,ME1,MYC,NQO1,ODC1,PRKCB,SLC10A1,SLC27A2,Slco1a1,TF,TUBA1A,TXN	1212 (17)
AGN194204		chemical drug	Activated	3.48	1.32e-09	ACAA1,Acaa1b,ACAA2,ACAT2,Acot1,ADAM19,AEBP2,ANAPC5,ANXA11,ANXA2,ARL4C,BCL2A1,BZW2,CAMK2D,CCNG2,Cd24a,CDKN2C,CHKA,CPT1A,CST3,Cyp2c54 (includes others),Cyp4a14,CYP51A1,DUSP1,ELOVL3,EPB41,FABP2,FDFT1,FNBP1,FOXA3,GADD45A,GAPDH,GBP2,GNAI1,GPR65,HK2,Hmgb3,Hmgn2 (includes others),IDI1,ITGB7,KLF6,LGALS1,LIFR,LILRB4,LPL,LSS,MAD2L1,MYC,NPC2,NRIP1,NSDHL,PDCD4,PHLDA1,PLIN2,RCAN3,Scd2,SEMA4B,SLC3A2,STAT5B	839 (13)
TNF	1.814	cytokine		1.6	1.52e-09	AATK,ABCB11,ABCC3,ABCD2,ABCG2,ABR,ABTB2,ACADM,ACADS,ACADVL,ACOX1,ACSL1,ADCY5,ADORA1,ADRB2,AIMP1,AKAP12,AKR1B10,ALCAM,Aldh1a7,ANGPT1,ANGPT2,ANGPTL4,ANPEP,ANXA11,APLN,APP,AQP3,AQP7,AR,ARHGDIB,ASS1,AVPR1A,B2M,BACE1,BCKDHA,BCKDHB,BCL2A1,BCL2L13,BID,BMPER,CALR,CASP6,CASP7,CASP8,CBR3,CCL5,CCND1,CCR2,CD14,CD36,CD4,CD59,CDH1,CDH13,CDK2,CDKN2C,CDO1,CEBPA,CHI3L1,CHRNE,CHSY3,CIB2,CIDEC,CLCF1,CLU,CNP,COL15A1…	1198 (18)
gemfibrozil		chemical drug	Activated	4.051	1.86e-09	ACAA1,ACADL,ACADVL,ACOT2,ACOX1,ANXA7,Apoc3,CCND1,CNP,CPT1A,CPT2,CRP,DECR1,DECR2,ECH1,ECI1,EHHADH,FGB,GADD45A,HADHA,HADHB,Hmgn2 (includes others),MYC,NAP1L1,NBN,NR2C1,PCSK5,PDCD4,POR,PPARD,PPARG,RTN4,SERPINE1	1284 (23)
progesterone		chemical - endogenous mammalian		0.558	2.6e-09	ABCB1,ABCB4,ACAT1,Acot1,ACOT7,ACSL1,ADRA2A,ADRB2,AKR1C4,ALPL,AR,ARL4A,ARNTL,ASGR2,ATP1B1,ATP6V1B2,BMP2K,BRCA1,BSG,CA2,CA3,CADM1,CAPRIN2,CCND1,CCNG1,CCR2,CD1D,CDH1,CDK2,Cdkn1c,CES1,CIDEC,COL15A1,CST3,CXCL12,CYP2A6 (includes others),CYP2C8,CYP2E1,CYP2F1,CYP3A5,DBP,EGFR,ENC1,ENPEP,ENPP2,ERBB2,ERRFI1,ESR1,F2R,F3,FKBP5,FN1,FST,FTH1,GABARAPL1,GABRB2,GARS,GATA2,GGCT,GHR,GJB2,GNMT,GPAM,GSTA3,HDC,HEY1,HGF…	957 (22)
diethylnitrosamine		chemical toxicant	Activated	4.6	3.53e-09	C4bp,C9,CASP8,CCND1,CD63,CES3,CSTB,CXCL12,Cyp2c54 (includes others),CYP2C8,CYP4A11,CYP4F12,ELOVL3,GSTP1,HSD3B1,Hspa1b,IGFBP2,IL1RAP,KRT8,LPL,LY6D,Mup1 (includes others),MYC,NRAS,OAT,PAH,PHLDA1,PRKCA,QPCT,Rpl36,SELENBP1,SLC22A25,SLC37A4,SLCO2B1,TM4SF4,TRPV2,Vnn3	1031 (15)
HTT	-1.155	transcription regulator	Activated	3.001	3.75e-09	ACADM,ACAT2,ACOT2,ADAM23,ADCY5,AKAP12,ALDOA,AMD1,AP1S1,APP,ARNTL,ARPP19,ATP2B2,ATP5A1,ATP5B,ATP5J2,ATP5S,ATPAF1,B2M,BASP1,BID,BMP1,C1R,CAMK4,CBR1,CCL5,CCND1,Cd24a,CD74,CD9,CDHR5,CDK2,CDK2AP1,CEBPA,CEPT1,CHKA,CHUK,CLDN1,CLDN6,COL4A1,COL4A2,COX4I1,COX6A2,COX6B2,CTSD,CTTN,CYCS,CYFIP2,CYP51A1,DBP,DLST,DNAJA2,ECI1,EEF1A1,EMC8,ENPP2,EPB41L3,FDFT1,FN1,FOXO3,GABRG1,GAPDH,GAS7,GLO1,GLUL,GNAO1,GPC1,GRIN2D,…	1255 (23)
miR-1-3p (and other miRNAs w/seed GGAAUGU)		mature microrna	Inhibited	-2.621	5.46e-09	ABHD11,AGMAT,ANPEP,ANXA2,ARHGEF18,ASH2L,ATP6V1B2,BCKDHB,BRI3BP,C12orf49,CDCP1,CORO1C,CPOX,CTSC,EGFR,EPB41L4B,ESR1,FAM81A,GPD2,H3F3A/H3F3B,HACD2,HACD3,HCN2,HSPA1A/HSPA1B,Hspa1b,HSPD1,IFT52,IGF1,IP6K2,KIAA1598,LASP1,LIN7C,LRP1,MEF2A,MMD,Mup1 (includes others),NOTCH3,OAT,OSBPL7,PDCD4,PGM2,PICALM,PNP,POGK,POLA1,POLR2K,PTBP2,PTPRF,PXYLP1,RAB11FIP2,RABL2A,RFT1,SDC4,SERP1,SFXN1,SH2D4A,SLC25A30,SLC44A1,S…
EHHADH	150.923	enzyme	Inhibited	-3.592	5.69e-09	ABCD3,ACAA1,ACOT2,ACOX1,ACSL1,CD36,CYP4A11,Cyp4a14,LPCAT3,LY6D,MGLL,PDK4,PEX11A	440 (10)
L-triiodothyronine		chemical - endogenous mammalian		1.975	5.74e-09	A2M,ABCD2,ABCD3,ABCG5,ACOT2,ACOX1,ACSL1,ADRB2,AHSG,ALAS2,ANGPTL3,APOA5,APOM,APP,AR,ARSA,ATP1B1,C1S,C4A/C4B,CA1,CAD,CAMK4,CBR1,CCND1,CDK2,CEBPA,CLU,COL4A1,COX4I1,CPT1A,CPT1B,CST3,CTGF,CXCL12,CYP4A11,DBP,DIO1,DIO3,DUSP1,ECE1,EDN1,EHHADH,ENPP2,FABP4,FAS,FGA,FKBP10,FLYWCH2,G6PC,GCK,GHRL,GLS2,GPD2,HCN2,HIF1A,HINT1,HR,Hsd3b4 (includes others),IGF1,IGFBP3,ITIH3,KCNJ10,LIPE,LRP1,MAMDC2,ME1,MGST3,MMP14,Mu…	789 (20)
GW7647		chemical drug	Activated	3.642	6.07e-09	ABCD3,ABCG2,CPT1A,CPT1B,FABP1,IGFBP2,MLYCD,NPC1,NPC2,PDK4,PLIN2,PPARA,SLC16A13,Slc22a21,SLC22A5,SLC23A1,SLC27A2	522 (14)
tetrachlorodibenzodioxin		chemical toxicant		1.5	7.92e-09	ABCB1,ACOT2,ACOX1,ADH7,ANGPT1,AQP3,AR,ASNS,ATOH8,CA3,CACNA1D,CBR1,CBR3,CCL5,CCND1,CD36,Cd52,CDH13,CDK2,CES1,Cml5,COL4A5,COMT,CTSD,CYP1A2,CYP2A6 (includes others),CYP3A7,CYP4A11,DCLK3,DCTN2,DSC2,E2F8,EDN1,EGFR,ENPEP,ERBB2,ESR1,ESRRG,FABP12,FAS,FGF9,GHITM,GRHPR,GSTA5,HDAC3,HDAC6,HES1,Hsd3b4 (includes others),HSPA1A/HSPA1B,HUNK,IDH1,ITGB7,KCNA5,KCNE3,LRP2,MAD2L1,MANF,MBL2,MDFI,MMP14,MNAT1,MYC,NFE2L2…	1077 (20)
Cg		complex		1.929	7.99e-09	ABCB1,ACSL1,ADH7,AKR1B10,Aldh1a7,APLN,AR,B2M,BHMT,CAMK4,CBFA2T3,CD93,CDH1,CEBPA,CEP170,CLU,Cml3 (includes others),CREM,DBI,DNAH11,DUSP1,EFEMP1,ENPP2,ENPP3,EPHA7,EPHB6,ESM1,FABP4,FAM110C,FAM198B,FAS,FGF9,FGL2,FST,FZD1,FZD4,G6PC,GGCT,GHRL,GJB2,GM2A,GPC1,HIF1A,HK2,HLA-A,HLA-DQA1,HMGA1,HPGD,HSD11B1,HSD17B7,HSD3B1,HSD3B2,Hsd3b4 (includes others),IER3,IGF1,IGFBP2,IGFBP3,INHBA,INHBB,KCNQ5,KHK,KISS1,KNOP…	1173 (18)
PRKAG3	-3.401	other			8.24e-09	ALAS1,AMD1,ANGPTL4,ATP1B1,BACE1,CD36,CD93,Cdc42,Cdkn1c,CELF2,CES1,CIDEC,COQ3,CYP27A1,DLAT,DNASE1,EIF4B,GAS5,GOLM1,GOT1,HIST4H4,HSPA5,ID1,IFI30,ITGA6,JPH1,KDM2B,MAP4,MAT2A,MID1IP1,MMD,MTERF2,MYL4,NAMPT,NAP1L1,NRIP1,ODC1,PEG3,PHLDA3,PPP1R14B,RASD2,RHOU,RORC,RPL12,RPL13A,RPL22,RPL5,Rps3a1,Scd2,SLC7A2,SMS,Snhg5,SOX17,STK11IP,UGP2,UGT1A7 (includes others),WNT4,Zfp932
IL5	-5.612	cytokine	Activated	3.723	8.79e-09	A2M,ACAA2,ALDOA,ANXA2,ASNS,ASS1,ATP1B1,BNIP3,CCR2,CD63,CEACAM1,CHMP1A,CISD1,CKAP4,CRELD2,CSF2RB,CTSC,CX3CR1,CYP1A2,DDX21,EGLN1,EIF4EBP1,EPS8,FAS,FGL2,GADD45A,GALK1,GBP2,GBP7,GPAM,GSTT2/GSTT2B,HIF1A,HSPA5,HSPH1,IDI1,IER3,IFI30,IL13RA1,IL2RG,IL6R,IRF7,ITGB7,KIAA1147,KLHDC2,LIMK2,LMO7,MANF,MAPK6,MAT2A,MKNK1,MMD,MTDH,MYC,NABP1,NACA,NDUFV3,NEK2,NFIL3,P4HA1,PDIA6,PDLIM1,PGM1,PKM,PPIF,PSAT1,PSMB4,QSOX1,…	1150 (12)
IGF1R	-1.171	transmembrane receptor	Activated	2.796	1.38e-08	ABCC4,ACADM,ACADS,ACP1,ACSL1,ALDOA,ANXA3,ATP5A1,ATP5B,ATP5G3,ATP5H,ATP5J2,ATP5L,ATP5S,CAPG,CCL5,CD300C,CD36,CD93,CDH1,CEBPA,CKS2,CLU,COL4A1,COL4A2,COX4I1,COX6A2,CPT2,CYCS,DIO3,EDN1,ESR1,FTH1,GCK,GRB10,HADHA,HIF1A,HSPA5,IFNGR2,IGF1,IGFBP3,LASP1,MYC,NDUFV2,PECR,PHLDA2,PLAT,PSMC6,RBBP7,RBM3,RPL10A,RPL24,RPL3,RPL7,RPL9,RPS24,RPS26,SCARA5,Scd2,SDC4,SFMBT2,SLC25A20,SLC2A2,STAR,STAT3,TFDP1,Tpm2,TXN,UBE2…	1156 (22)
PTEN	1.022	phosphatase		-1.134	1.76e-08	ABCC4,ACAA1,ACAA2,ACO2,ACOX1,ACSL1,AKAP1,ANGPT1,ANGPT2,AR,ARHGDIA,CA2,CA3,CASP7,CCL5,CCND1,CKS2,COX8A,CTNNBL1,CX3CR1,CXCL13,CYB561,CYP27A1,DLAT,DLD,DUSP1,ECI2,EDN1,EGFR,EHHADH,EIF4EBP1,ESR1,F3,FABP4,FAM134C,FAS,FDFT1,FGFR4,FOXO3,GJA5,GTF2A1,HADH,HADHA,HADHB,HCLS1,HCN2,HGFAC,HIF1A,HSPA1A/HSPA1B,IDH2,IDH3B,IDI1,IFI30,IFNGR2,IFRD1,IGF1,IGFBP2,IGFBP3,KLF6,KLHL24,LAD1,LEPROT,LGALS3,LIMS1,MAD2L1,MAT2A,…	1151 (19)
testosterone		chemical - endogenous mammalian		1.312	1.96e-08	A2M,Abca8a,ACSL1,ADRA2A,ALDOA,AMD1,ANPEP,ANXA3,AR,ATP1B1,ATP5F1,BIN3,CA3,CAMK4,CASP8,CCND1,CDH1,CDK2,CLU,COX6A2,CRP,CYP2E1,CYP51A1,DHCR24,EGFR,EIF2S1,ERBB2,ESR1,FABP4,FAS,FGFR3,FN1,FST,GADD45A,GFM1,GMFB,GPC1,GPX4,HCRTR2,HDC,HIF1A,HMGCS2,HSD3B2,HSPA1A/HSPA1B,HSPD1,ID1,IGF1,INHBA,INHBB,KISS1,KLK3,MAL,MAOA,MEP1B,MTTP,Mx1/Mx2,NTRK1,OAT,OCLN,ODC1,PDE5A,PPARA,PPARG,PRKCB,PSMA1,PSMA2,PSMB1,PSMC3,PXN,RAL…	1254 (23)
doxorubicin		chemical drug	Activated	2.501	2.99e-08	A2M,ABCB1,ABCB4,ABCC3,ABCG2,ANXA2,APEX1,APP,AR,ASNS,ATG12,ATG7,BAK1,BCL2A1,BRCA1,BRCA2,C4A/C4B,CA2,CAMK2D,CASP8,CCND1,CD14,CDCP1,CHCHD6,CLU,CREM,CTGF,CTSD,DDIAS,DUSP1,EDN1,EEF1A1,EEF1B2,EGFR,EIF5A,ERBB2,ESR1,F3,FAS,FGA,FGB,FOXO3,FTH1,GADD45A,GAS5,GSR,GSTM3,HIF1A,ID1,IER3,IQCB1,IRF5,IRF7,Irs3,KRT18,LGALS3,LIMA1,LOC102724788/PRODH,MAD2L1,MAP4,MCM3,MVP,MYC,MYO6,NFE2L2,NOL3,NOTCH3,NOX4,NQO1,PANK1,PIK…	1044 (19)
FOXO1	-1.260	transcription regulator	Activated	2.192	3.21e-08	A2M,ACSL5,AGXT,AIFM2,ALAS1,ALDOB,ANGPT2,ANGPTL4,APOA5,Apoc3,APOM,AR,ATP5B,ATP5G3,BCL2A1,BCL2L13,BID,CA2,CAMK4,CASP6,CASP8,CCND1,CCNF,CCNG2,Cdkn1c,CDKN2C,CIDEA,CTGF,CTSE,CYCS,EDN1,EIF4EBP1,FABP2,FABP4,FAS,FBXO21,G6PC,GADD45A,GADD45B,GATA2,GCK,GPAM,GPD1,GPD2,GRHPR,Gyk,GZMA,HAL,HPD,HSPA5,HUS1,IER3,IGF1,IKZF2,IL18,IRF5,ITGA3,KLK3,LPIN2,LPL,ME1,MRPL14,MRPL45,MRPL55,MRPS2,MTTP,MYC,NAMPT,NDUFA12,NDUFA7,…	1014 (22)
decitabine		chemical drug		0.585	3.58e-08	ABCB1,ABCC3,ADAM23,ADCY5,ADRB2,AIM2,AKAP12,ANGPTL4,ANXA2,ARHGDIB,B2M,B3GALT5,BNIP3,BRCA2,CA9,CASP8,CCL5,CCND1,CCNG2,CCR2,CD9,CDC42BPG,CDH1,CDH13,CGREF1,CHI3L1,COMT,CTGF,CX3CR1,CXCR1,CYP2A6 (includes others),CYP3A5,CYP3A7,DNAJC15,DNASE1L3,DUSP1,EEF1A1,EEF1B2,EEF1G,EPHB6,ESR1,FAS,FGFR3,FN1,GADD45B,GCK,GFRA1,GSTP1,HK2,HMGCS2,HNRNPD,HPGD,HPRT1,HSPA1A/HSPA1B,IGFBP2,IGFBP3,IRF7,ITGA2,ITGA3,KISS1,KLF6,K…	976 (18)
Esrra	1.215	transcription regulator		0.618	3.62e-08	ACADL,ACADM,ACOX1,ACSL5,ALDOA,ALDOB,APOA4,ATP5B,ATP5F1,ATP5G3,ATP5J2,COX6A2,COX7A2L,COX8A,CPT1A,CPT2,CRAT,CYCS,DLAT,ECH1,FABP1,FABP2,FBP1,Gyk,HSD3B1,NDUFA5,PDK4,PGM1,PYGL,Scd2,SIRT5,SOX9,TFAM,TFF1,UQCR11	391 (7)
CD38	1.200	enzyme	Activated	3.109	3.81e-08	ALDOA,ANXA2,ASNS,ASS1,ATP1B1,BNIP3,CISD1,CKAP4,CRELD2,CSF2RB,EGLN1,EIF4EBP1,EPS8,FGL2,GALK1,GBP2,GBP7,GPAM,GSTT2/GSTT2B,IFI30,IL6R,ITGB7,KIAA1147,KLHDC2,LGALS3,LMO7,MANF,MTDH,NABP1,NDUFV3,NEK2,NFIL3,NT5E,P4HA1,PDIA6,PDLIM1,PGM1,PKM,PPP3CC,PSAT1,RAP1GAP,RASGRP2,RBPMS,RPN1,SAP30,Scd2,SDC1,SDF2L1,SPCS2,ST7,STK39,TMED5,UCHL3,UCK2
NR1I3	4.755	ligand-dependent nuclear receptor		0.386	4.59e-08	ABCB1,ABCC3,ABCC4,ACOX1,ALAS1,Aldh1a7,Ces2a,CYP1A2,CYP27A1,CYP2A6 (includes others),Cyp2b13/Cyp2b9,CYP2C8,CYP2F1,CYP3A5,CYP3A7,DIO1,EIF4EBP1,EPHX1,GADD45B,GSTA5,GSTM4,GSTM5,GSTP1,HSD17B4,LEAP2,MAFF,MYC,NR1I2,POR,RARB,RARRES1,SAT1,SLC29A1,Slco1a4,SLCO1B3,STEAP4,Sult1a1,TUBA4A,UGT1A1,UGT2B17	1025 (9)
CEBPB	-1.374	transcription regulator		1.411	6.74e-08	ABCB1,ADH1C,ADH7,AKR1B10,ANTXR1,APLN,ARPP19,ASNS,ATR,BCL2A1,BHMT,CCL5,CCND1,CD14,CDC45,CDO1,CEBPA,CIRBP,COPS5,CPB2,CPT1A,CRP,CTSC,CYP2A6 (includes others),Cyp2d9 (includes others),CYP2E1,DDB2,DMWD,DYNLT1,ENTPD2,EPHA7,F7,FABP4,FAS,FOXO3,FZD1,G6PC,GADD45A,Hamp/Hamp2,HDC,HIST1H4H,HIST1H4K,HIST4H4,HLA-A,HMGA1,HSD11B1,HSD17B4,HSD3B2,HSPD1,HSPE1,ID1,IDH3B,IER3,IGF1,IGFBP3,IKBKE,IL11RA,IL1RN,IL7,INMT,KR…	1424 (22)
tamoxifen		chemical drug		1.598	7.63e-08	ABCB11,ABCG2,ACOX1,ADORA1,AMBP,ANG,APOA4,ASAH1,ASS1,BRCA1,CA2,CCND1,CDH1,CDK2,CLU,CRYZ,CSAD,CTSD,CYP2E1,CYP2F1,CYP3A5,EGFR,EPHX1,ERBB2,ESR1,ETV5,F2R,FABP1,FABP4,FADS1,FADS2,FLOT1,FNDC4,GAPDH,GCK,GJB2,GSTA5,HES1,HMGCS1,HOXB7,IER3,IGF1,IGFBP3,IL1RN,ISG20,KLHL24,KLK3,LSS,MAFF,MIF,MYC,NNMT,NR0B2,PDZK1,PPARA,PTPRS,S100G,Scd2,SDS,SERPINA3,SLC1A2,SLC5A3,SLC7A2,SLC9A3R1,SOX9,SQSTM1,SSTR2,TACC1,TDO2,TERT,…	830 (22)
NR1H4	1.072	ligand-dependent nuclear receptor		-1.001	8.34e-08	ABCB11,ABCB4,ABCC3,ABCC4,ABCG5,ABCG8,ACSS1,ADRB2,AMBP,APOA5,APOM,CEBPA,CPT2,CYP3A5,DDAH1,EDN1,FABP1,FABP2,FGB,G6PC,LCN12,LIPC,MTTP,MYC,NAGS,NR0B2,NR1I2,NR1I3,Orm1 (includes others),PGAM1,PGM1,PKLR,PLTP,PPARA,PPARG,PPARGC1B,RARB,S1PR1,SCARB1,SDC1,SLC10A1,SLC27A5,SLC51B,Slco1a1,SLCO1B3,SQSTM1,TCEA2,TIMP2,TXNIP,UCP3	986 (19)
MAPT	-2.593	other			1.02e-07	ABCG2,ACO2,ALDOA,Ank2,APP,ATP1B1,ATP4A,ATP5A1,ATP5B,ATP5C1,ATP5H,BACE1,BASP1,BSG,C1QBP,C1R,C1S,CAMK2D,CCND1,CFL2,CYCS,CYFIP2,DBI,DPY19L3,DPYSL3,EEF1G,EIF5A2,ERMP1,FBL,FKBP1A,Fus,GAPDH,GEM,GLO1,GNA12,GNAO1,GNG2,GPX4,GSTM5,GSTP1,HINT1,HSPA1A/HSPA1B,HSPA5,HSPD1,HSPE1,MAPK3,MAPT,MTHFD1L,NDUFA5,NDUFS4,NDUFS6,PAK1,Pcp4l1,PEA15,PEBP1,PGAM1,PGK1,PKM,PRDX3,RPGR,SEPT5,SLC1A2,STUB1,STX1B,SUCLG1,Tpm1,Tpm2,TP…	915 (12)
cisplatin		chemical drug		1.71	1.09e-07	A2M,ABCB10,ABCC3,ABCC4,ACADM,ACADVL,ACOX1,AEBP2,ANGEL2,ANPEP,ANXA2,ANXA4,ANXA5,AQP3,ASNS,ATP6V0C,BCL2A1,BCL2L13,C4A/C4B,CAPN2,CASP6,CASP8,CCL5,CCND1,CCNG1,CCNG2,CD14,CDCP1,CDO1,CEBPA,CHKA,CLSTN3,CLU,CPT1A,CPT1B,CPT2,CTGF,DDB2,DGKE,DUSP1,ECE1,EDN1,EEF2K,ERCC4,ESR1,ESYT2,F3,FABP4,FADS3,FAM117A,FAS,FGA,FGB,FN1,FXYD5,G6PC,GABRB2,GADD45A,GAMT,GAS5,GHR,GKAP1,GLS2,GSTM3,GSTP1,HADHA,HAO2,HESX1,HIF1A,HJUR…	1104 (19)
IL10RA	1.231	transmembrane receptor		1.199	1.39e-07	ABCB1,ACSL1,ACSM3,ADD3,ADH1C,ALDOB,ASS1,B4GALNT3,CA2,CACHD1,CBS/LOC102724560,CCL5,CD1D,Cd24a,CD34,CD36,Ces1f,Ces1g,Ces2g,CSRP2,CTSE,Cxcl9,CYFIP2,Cyp2c40 (includes others),CYP2F1,EDN1,EFEMP1,EMP2,ENTPD5,F10,FADS3,FAM83B,FAS,FERMT1,FN1,GBP2,GDA,GHR,GPR171,GSTM5,HAO2,HGFAC,HLA-A,HPGD,IKBKE,IL1RN,IL2RG,INHBA,IRF7,ITGB7,KCNE3,KITLG,KLK3,MAOB,MECOM,MLKL,NAMPT,Nnt,NPL,Nrg1,NXPE2,OCLN,P3H2,PLA2G16,POSTN,…	684 (7)
cholesterol		chemical - endogenous mammalian		-0.792	1.82e-07	ABCA2,ABCB11,ABCG5,ABCG8,Acaa1b,Acot1,ACSL1,ADAM11,APP,BSG,CAMK1D,CCR2,CD14,Ces2a,CYP27A1,CYP3A5,DBI,EPHX1,F3,FADS1,FDFT1,FN1,GNAI1,GNMT,GSTA5,HES6,HLA-DRB5,HMGCS1,HSPA5,IDI1,IL10RB,IL1RN,KCNA5,KLF11,LEAP2,LEPR,LGALS3,LPL,MANF,MAP1LC3B,MAPT,ME1,MMP14,MPEG1,MSMO1,NR0B2,NSDHL,Orm1 (includes others),PLTP,PMVK,RDH11,RPS28,SAA2-SAA4,Saa3,SC5D,SCARB1,SQLE,STARD5,STX12,Tpm1,UCP3	832 (14)
IFNG	-3.691	cytokine		1.632	2.03e-07	A2M,ABCB1,ABCD3,Acot1,ACSS1,ADCY5,ADGRG1,ADGRG2,ADORA1,ADRA2A,AIF1L,AIM2,ALDH1L1,AMER2,ANGPTL4,ANKS1A,APP,ARAP2,ARFGAP3,ARPP19,ASS1,ATP1B1,AUTS2,AVPR1A,B2M,BAK1,BCL2A1,BID,BMP6,BRCA2,C1R,C4A/C4B,CAMK4,CASP6,CASP7,CASP8,CCL5,CCND1,CCR2,CD14,CD1D,CD2,Cd24a,CD36,CD4,CD63,CD74,CDH1,CDH13,CDK2,CEACAM1,CEBPA,CELSR1,CHRNE,CIRBP,CLEC10A,CLIC5,CLIP2,CORO1A,CREM,CSF2RB,CTGF,CTSC,CTSD,CX3CR1,CXCL12,CXCL16,C…	1221 (19)
FECH	1.058	enzyme			2.15e-07	ALAS1,APOA4,CCND1,COL4A1,CYP1A2,CYP27A1,Cyp2b13/Cyp2b9,CYP2C8,Cyp2d9 (includes others),CYP2E1,CYP2F1,Cyp3a25 (includes others),CYP3A5,CYP4A11,CYP51A1,FABP1,SLC10A1,Slco1a1
indomethacin		chemical drug		1.482	2.51e-07	A2M,ABCD3,ACOT1,ACOX1,ACSL1,ANGPT1,ANGPT2,ANXA2,APP,ASNS,BACE1,BSG,C4A/C4B,CAPN2,CCND1,CD14,CD34,CDH1,CLDN1,CLU,COX8A,CPT1A,CSF2RB,CTSD,CYP2C8,DGAT1,FABP4,FGA,FGB,FXYD5,GAS5,GSTM3,HIF1A,IER3,IGF1,IL17RB,KRT8,LGALS3,LIMA1,LOXL2,LPL,MANF,MCM3,MMP12,MMP14,MYC,NR1I2,OCLN,P4HB,PDE4C,PLA1A,PLIN2,PPARA,PPARD,PPARG,PRKCA,PSMB5,PSMB8,PTGES,Pvr,RBM3,RPS28,SDC1,SLC34A2,STAR,TFPI2,UAP1,UCP2,UPP1,UQCR10,XRCC5	1262 (23)
PSEN1	1.133	peptidase	Activated	2.068	2.96e-07	ABCG2,ACO2,ACSL1,ALDOA,Ank2,APP,ATP1B1,ATP4A,ATP5A1,ATP5B,ATP5C1,ATP5H,BACE1,BASP1,BSG,C1QBP,C1R,C1S,CAMK2D,CCL5,CCND1,CD74,CD9,CFL2,COX8A,CTSC,CYCS,CYFIP2,CYTIP,DBI,DBP,DGKE,DHRS7,DPY19L3,DUSP1,EEF1G,EGFR,EIF5A2,ENPP2,ERMP1,F2R,FBL,FKBP1A,FMN2,FOXO3,Fus,FZD4,GADD45B,GAPDH,GAS5,GNA12,GNAO1,GNG2,GSTP1,HES1,HESX1,HINT1,HSPA5,HSPD1,HSPE1,IGF1,IMPACT,IRF5,IRF7,LRP1,MAPT,MTHFD1L,MYC,NDUFA5,NDUFS4,NDUF…	925 (17)
HNF1B	1.263	transcription regulator		-0.761	3.11e-07	ACADVL,AKR1C4,ALDOB,AMBP,B3GALT5,CPN1,FGB,FOXA3,HGFAC,HNF4G,IFT88,MAFB,PDE4C,PKD2,RNASE4,SERPINA1,SGK2,SLC2A2,Slco1a1,SOAT2,TM4SF4,UGT1A7 (includes others),UGT2B17	640 (4)
KMT2D	-1.271	transcription regulator	Activated	4.459	3.54e-07	ACADM,ACCS,Acot1,ACOT4,ADCY5,ADGRG1,ADGRG2,ANO10,ASL,BAG2,BEND3,CHURC1,CKAP4,CTSD,DUSP2,EBPL,ECI2,Eda,FABP3,FAH,FAM117A,FBXL21,GALK1,GKAP1,GPRC5C,GPX7,HDDC2,IKZF2,LAMB3,LRRN4,NKAPL,NPR3,NT5DC1,NT5E,NUDT14,PPARG,PPIC,PPP2R2B,Prorsd1,PTGR2,PTTG1,REEP6,Rsl1 (includes others),SCARB1,SH3BGRL2,SLC35F5,SMO,STXBP2,SYDE2,TCF15,TFF1,Tmsb15b1,Tpm4,TRPV2,VTN,ZNF35
CFTR	-1.235	ion channel		0.65	3.64e-07	ACAA1,Acaa1b,ACAA2,ASNS,CAPG,CCL5,CFH,CFI,Cyp2c40 (includes others),Cyp2d9 (includes others),Cyp3a25 (includes others),CYP3A5,CYP4A11,EPHX2,FABP2,FADS1,FADS2,FAS,FDFT1,GSR,HADH,HPGD,HSD17B11,HSD17B2,HSD17B4,IDI1,POR,Saa3,Scd2,SLC27A2,SLC37A4,Slfn2,SQLE,Tmsb4x (includes others)
trichloroethylene		chemical toxicant		1.997	4.8e-07	ANPEP,ATF5,BNIP3,CCNG1,CD63,CHP1,CYP2E1,DHCR24,ECE1,GSTO1,IGFBP3,IL13RA1,MFGE8,MTPN,NDUFS1,PDCL3,Ptms,PTPRF,RAB9A,RTN4,SLC16A1,SLC9A3R1,Slco1a1,SPARC,TXNIP,YWHAQ
Ins1		other		1.831	5.51e-07	ACADM,Acot1,ADH1C,ALAS1,ANGPTL4,APLN,APOA5,Apoc3,AQP7,ASGR2,BCKDHA,BDH1,CCL5,CCND1,CDK2,CEBPA,CRAT,Cyp2d9 (includes others),CYP2E1,ECI1,ECI2,EDN1,EHHADH,EIF4EBP1,ERRFI1,FABP3,FABP4,FADS1,FADS2,FBP2,FDFT1,G6PC,GAPDH,GCK,GNPAT,GPD1,GPLD1,GSTP1,Gyk,HK2,HMGCS1,HSD17B4,IGF1,IGFBP2,IGFBP3,ITGA6,LIFR,LIPE,LPL,LRP1,MAPK3,MAPT,Marcks,MFI2,MIF,MTTP,MYC,NDUFS4,ODC1,PER1,PKLR,PLAT,PLIN2,PPARA,PPARD,PPARG,PRK…	1148 (21)
BSCL2	1.417	other			5.93e-07	AATK,ACSL1,CCND1,CD36,CD74,CEBPA,CIDEC,CLEC10A,CYFIP2,CYP2E1,FABP4,GCK,GPD1,HACD2,HMGA1,IER3,LPL,MGLL,MOGAT1,MRAP,NAT8L,PNPLA2,PPARG,PPARGC1B,PYGL,Sult1a1,Vmn2r3	342 (7)
troglitazone		chemical drug	Activated	2.596	7.64e-07	AATK,ABCD2,ABCG2,ABHD2,ACADM,ACADS,Acot1,ACOT2,ACOX1,ACSL1,ADRBK2,ALAS1,Aldh1a7,ANGPTL4,ANXA2,AQP3,AQP7,AR,ARHGEF19,BAK1,BCKDHA,BMP1,CCL5,CCND1,CD36,CD59,CDH1,CDK2,CDKN2C,CEBPA,CEP70,CHCHD10,CIB2,CIDEC,COL15A1,COL4A1,COX7A1,CPT1B,CPT2,CTNNAL1,CYP3A5,CYP3A7,DBI,DGAT1,ECH1,ENTPD5,FABP3,FABP4,FADS2,FGGY,FN1,GADD45A,GBP2,GCK,GLO1,GPAM,GPD1,HSPA5,HUNK,IFRD1,ITGA6,KLK3,KRT20,LAMA3,LIPE,LOC102724788/PRO…	1136 (20)
thyroid hormone		chemical - endogenous mammalian		-1.72	9.31e-07	ACSL5,ADCY6,ALAS2,ALDOB,APOA4,APOA5,ATP5L,CAMK4,CCND1,CCNI,CD2,CDK2,Cdkn1c,COMT,COX7A1,CPT1A,CRAT,Cyp4a14,DAB1,DBI,DDAH1,ECH1,FDFT1,FZD3,FZD6,G6PC,GHR,GPD2,HR,ID1,IGF1,IGFBP2,IGFBP3,IRF2,KCNA5,LPL,MAPK3,ME1,MYC,NDUFB5,NRAS,NTRK2,NUDT7,OAT,PER1,PGD,PKLR,PPARA,PPM1A,SEMA5B,SERPINE2,STAT5B,TFDP1,Tmsb4x (includes others),UCP2,UGP2,UQCR10	989 (18)
SLC13A1	-6.903	transporter		0.169	9.87e-07	ACSL5,APOA4,C6,C9,CHD3,Cml5,Cyp2b13/Cyp2b9,Cyp3a25 (includes others),EDEM1,EEF1G,FABP2,GALE,GBP2,GFM1,GPAM,HK2,HLA-DMB,HNMT,HSPA5,IGF1,IGFBP2,INMT,ITIH3,KHDRBS3,MAL,NRN1,PBX1,RPL41,RPL8,RPN1,SDF2L1,SLC16A1,SLC38A4,SLCO1B3,ZNF292
hydrogen peroxide		chemical - endogenous mammalian	Activated	3.78	1.06e-06	ACAT2,Ank2,ANXA2,APEX1,APP,ATG7,AVPR1A,BAK1,BANP,BCL2A1,BRCA1,BSG,C1QTNF9B,CCND1,CCNF,CCR2,CD59,CD63,CDH1,CDH13,CDK2,CDKN2C,CLU,CST3,CTGF,CTSD,CYCS,CYP1A2,CYP51A1,DDAH2,DDIAS,DDX52,DNAJA2,DUSP1,DUSP2,DUT,EDN1,EEF1A1,EEF1B2,EGFR,ENC1,ENPP2,FAS,FDFT1,FLOT2,FN1,FOXO4,FTH1,GADD45A,GADD45B,GSTA5,GSTM3,HDC,HIF1A,HMGCS2,Hspa1b,HSPA5,IL10RB,ITGA2,ITGA6,KIT,KITLG,LGR4,MAP1LC3A,MCAM,MCM2,MFN2,MIF,MIOX,MSMO…	1216 (19)
bromobenzene		chemical toxicant		-0.296	1.17e-06	ABCC3,BHMT,CDO1,CYP1A2,Cyp2b13/Cyp2b9,CYP2E1,Cyp4a14,FDFT1,FMO1,GADD45A,GAPDH,GOT1,GSR,GSTA5,GSTP1,HMGCS1,HSPA13,HSPA5,LONP1,MSMO1,MYC,NQO1,POR,RPL22,RPL28,RPL35,TUBA1A,UBD,YWHAQ
FXR ligand-FXR-Retinoic acid-RXRα		complex		0.318	1.26e-06	ABCB11,ABCB4,ABCG5,ABCG8,FETUB,LIPC,NR0B2,NR1I2,PLTP,PPARA,SCARB1,SDC1,SLC27A5,SLCO1B3,VLDLR
MTOR	2.952	kinase		0.084	1.37e-06	ACADL,ACADM,ACOX1,AR,ARL4C,ATG12,ATG7,ATP5F1,BNIP3,CASP8,CCND1,CDH1,CEBPA,CHKA,CNP,COX4I1,CPT1B,CPT2,DDAH2,EGFR,EIF3A,ETFA,FABP4,FGB,FKBP1A,FN1,GSTM5,HADHA,HADHB,Hamp/Hamp2,HIF1A,HMGCS2,HSD11B1,IGF1,IP6K2,MAPT,MDH2,MLYCD,MTOR,Mug1/Mug2,MYC,NAB2,NFKBIL1,OAS1,PDHA1,PDK2,PDK4,PGP,PKM,PPARA,PPARD,PPARG,PPARGC1B,PSMB5,PTPN6,PYGB,RHEB,RORC,RPL12,RPS18,S1PR1,SERPINA1,SERPINB1,SNAI2,SRC,STAT3,STX12,TLR5,…	1038 (21)
1,4-bis[2-(3,5-dichloropyridyloxy)]benzene		chemical toxicant		0.728	1.4e-06	ABCB4,ABCC3,ABCC4,ALAS1,CCND1,CDK2,Ces2a,CPT1A,CYP1A2,CYP27A1,Cyp2b13/Cyp2b9,CYP2F1,CYP3A5,DIO1,ECI2,EIF4EBP1,G6PC,GADD45B,GSTA5,GSTP1,LEAP2,MAD2L1,MAFF,MCM6,MCM7,NR1I3,RARRES1,SAT1,SLC29A1,Slco1a1,Slco1a4,SLCO1B3,STEAP4,Sult1a1,TUBA4A,UGT1A1,UGT2B17	1081 (10)
PPARGC1B	2.676	transcription regulator	Activated	2.293	1.47e-06	ACADL,ACADM,ACADVL,ATP5B,ATP5J2,CCND1,COX4I1,CPT1B,CYCS,DGAT1,DHCR24,ESRRG,FDFT1,G6PC,GPAM,HK2,LSS,MCM4,MINOS1,MTTP,PDK4,SQLE	816 (20)
miR-124-3p (and other miRNAs w/seed AAGGCAC)		mature microrna	Inhibited	-4.729	1.48e-06	1700047I17Rik2/Fam177a,ACAA2,ALDH9A1,ANKRD27,APEX2,ARRDC1,ATL3,CAPRIN2,CD164,CD59,CDK2,CEBPA,CHP1,CLDND1,CREB3L2,CTGF,DCTD,DHCR24,DVL2,ECI2,FA2H,FAM35A,FAM83H,GNG10,HADH,HADHB,HEBP2,HES1,HTATIP2,INO80C,IQGAP1,JAKMIP1,KLHL24,LAMC1,LIMCH1,MDFIC,MMADHC,MTPN,NFIC,NME4,OSBPL8,PGM1,PGRMC2,PRKD1,PTBP2,RARG,RBMS1,RDH10,SERP1,SERPINB6,SLC16A1,SLC22A5,SLC25A30,SNAI2,SOX9,STAT3,STX2,SUCLG2,SURF4,SYPL1,TEAD1…
LIPE	2.559	enzyme		1.424	1.79e-06	ACSL1,ADH1C,ADH7,ANGPT1,ARNTL,CA2,CASP8,CD36,CD74,CDO1,CEBPA,CIB2,CSRP3,DMPK,EDN1,FABP4,FBP2,FKBP5,GAPDH,GRB10,H3F3A/H3F3B,HLA-DQA1,HSPA1A/HSPA1B,INMT,ITGA6,KITLG,MAPT,NRIP1,PDHA1,PDK4,PER1,PLIN2,POLR2K,POSTN,PPARG,RARB,SCARB1,Scd2,SDC4,ST3GAL5,ST8SIA4,STAR	979 (20)
TFAM	1.904	transcription regulator	Activated	2.496	1.82e-06	ACADL,ACADM,ACADS,ACOX1,CPT2,ECH1,ECHS1,FABP3,FABP4,PGAM1,PGK1,PPARA,SLC25A20	439 (7)
TCF7L2	1.023	transcription regulator		0.75	1.83e-06	ABCD2,ACAA1,ACADL,ACOT4,AKR1C4,ALDH3A2,AQP3,CCND1,CD4,CTGF,CYP2C8,CYP2E1,EHHADH,FBP1,FBP2,G6PC,GLUL,GYS2,HMGCS2,LBH,MYC,RNASE4,SDC2,SLC17A2,SLC1A2,SLC27A2,SNAI2	1047 (16)
PDGF BB		complex	Activated	2.421	1.9e-06	ACAT2,ADD3,ADRB2,AKAP12,ANXA11,AVPR1A,BMP6,BRCA1,CCND1,CDK2,CDO1,CSRP2,CTGF,CYCS,DGAT1,DUSP1,EDN1,EGFR,F3,FMO1,FN1,FXYD5,FZD1,GADD45A,GBP2,GDA,GEM,GHR,GJA5,GLUL,GNB2L1,GUCY1B3,HES1,HMGCS1,HOMER2,IER3,IGF1,INHBA,KLF10,KLF6,LBP,LGALS3,MAT2A,MMP12,MMP14,MYC,NAMPT,NFIL3,NOX4,NPR3,ODC1,PAWR,PCGF2,PDLIM1,PHLDA1,PLAT,PLK2,POSTN,PPARD,PPARG,PSMB4,Pvr,RBP1,RPL13,RPS14,S1PR2,SAT1,Scd2,SERPINA3,SERPINE1,SGK…	1144 (18)
benzene		chemical toxicant		1.838	1.94e-06	ANPEP,ATF5,BNIP3,CCNG1,CD63,CHP1,CYP2E1,DHCR24,ECE1,IGFBP3,IL13RA1,MFGE8,MTPN,NDUFS1,PDCL3,Ptms,PTPRF,RAB9A,RTN4,SLC16A1,SLC9A3R1,Slco1a1,SPARC,TXNIP,YWHAQ
propylthiouracil		chemical drug			2.39e-06	ABCC3,Aldh1a7,CA1,CDH1,Ces1e,CHKA,Clec2e/Clec2h,CSRP3,DIO1,ELOVL3,ENPEP,FADS1,FADS2,GLUL,GSTT2/GSTT2B,Gstt3,HSD3B2,ITGA6,LGALS1,LOC102724788/PRODH,MGST3,NNMT,NSMF,NTRK2,Orm1 (includes others),PHLDA1,QPCT,ROPN1L,S100G,SERPINB1,SLC13A3,SLC16A10,SLC1A2,SLC22A7,SLC2A5,TRHDE,VLDLR
ESR2	-33.155	ligand-dependent nuclear receptor		-0.7	2.4e-06	ADH7,ADORA1,AKAP12,AR,BID,CADM3,CAPN2,CBFA2T3,CBS/LOC102724560,CCND1,CD93,CDH1,CES1,Cml3 (includes others),CRYZ,CTSD,CXCL12,DDAH1,DNAH11,EDN1,ENPP2,ENPP3,ESR1,FAM110C,FOXO3,GGCT,GM2A,GSTA5,GSTP1,HPGD,HSD17B7,IGF1,ITGA2,KCNQ5,KLK3,KRT20,KRT8,LIMCH1,LOXL4,LPL,LRP11,MBL2,MMP14,MPP7,MYC,MYCL,OCLN,OTUB2,PDZK1,PERP,PTGFR,SCARB1,SCUBE1,SNAI2,ST8SIA4,SUSD4,TENM4,TERT,TFF1,TGFA,TGM2,TIMP2	1207 (17)
NCOR1	1.190	transcription regulator	Activated	2.433	2.49e-06	ACOX1,AKAP1,CCND1,CDH1,CEBPA,CEBPE,COX8A,CREM,DBI,DDT,DHCR24,DIO1,DUSP1,FXYD3,G6PC,IGFBP3,KLK3,ME1,NR1D1,OXNAD1,PDE9A,PDK4,PMEPA1,PPARG,RARB,STK39,TFF1,UCP3,UQCRQ,WARS2	1078 (22)
SPARC	1.752	other		0.53	3.09e-06	ABCC4,ACOT2,AGK,ASIC5,BRCA1,BRCA2,C17orf78,CABYR,CDH1,CHRNA2,CIART,CIDEC,CLDN1,CPT1B,DAB1,ELMOD3,FN1,GBAS,GPD1,HES1,LOXL4,LYVE1,MCM6,MID2,MPZL1,MSH2,NIPAL1,PCGF2,PIK3C2G,SERPINE1,SLC22A5,SLC34A2,SNAI2,SOX9,SPARC,SPRR1A,SYDE2,ZHX2	1099 (20)
WISP2	-2.239	growth factor		-1.242	3.49e-06	CDH1,CEBPA,CLDN1,CTGF,DSP,ERBB2,ESR1,FABP4,FN1,HIF1A,KRT18,KRT8,LAMB3,LPL,PPARG,SDC4,SERPINE1,SNAI2,SPARC,TFF1,TGFBR3,ZNF423	804 (11)
OSM		cytokine		-1.746	3.56e-06	A2M,ABCC3,ABCC4,ACAA1,ACOT2,ACSL3,ACSL5,AKR1B10,ANGPT2,ANXA2,ANXA3,AQP7,ARHGEF2,ARL4A,ARL4C,ASAH1,ASNS,ATP13A3,ATP9A,B2M,BAK1,BBOX1,C1R,C1S,CADM4,CCL5,CCND1,CCNG2,CDA,CDH1,CEBPA,COL8A1,COX6B1,COX7B,CRP,CRY1,CXCL12,CXCL13,CYP3A5,DHCR24,DHRS7,DSC2,EIF4EBP1,EPHB6,ETFB,EVPL,F3,FETUB,FGA,FGB,FN1,GAS7,GBP2,GLUL,GRHPR,Hamp/Hamp2,HIF1A,HK2,HLA-A,HSD11B1,HSPA5,ID1,IL13RA1,IL18,IL6R,IL7,IRF7,ISG20,KLF10,LA…	1237 (20)
interferon beta-1a		biologic drug			3.73e-06	ALG5,ATP5G3,ATP5L,CCR2,CCT6A,CD4,COPS5,CORO1A,DNAJA1,EEF1G,FCGRT,FKBP1A,FPR1,GADD45B,GPR65,GSTP1,HLA-DRB5,IL1RN,IRF7,LGALS1,MAL,MRPL20,NFIL3,PFDN5,PGAM1,PGK1,PSMB8,PSME1,RAN,RPL19,RPL22,RPL24,RPL27,RPL3,RPS19,RPS28,RPS7,SERPINA1,SERPING1,TLR1,UQCRFS1
methylselenic acid		chemical reagent		-0.443	4.53e-06	ABCA5,ABCC4,ACSL3,ADD3,ALDH3A2,AR,ATF5,ATP11A,BCL2A1,BLVRB,BRCA1,BRCA2,CADM1,CAMK4,CCND1,CDH15,CDK2,CLU,CORO1A,CREB3L2,DHCR24,DNAJB9,EPHX1,ERP44,ESR1,FKBP5,FN1,GADD45A,GATA2,HSD17B11,ID1,IGF1,KLK3,KRT20,MANF,MAPK3,MAPK9,MAPT,MCM2,MCM3,MCM6,MCM7,MXD1,MYC,NEDD4L,NFIL3,NQO1,PATZ1,PEG3,PFDN5,POLA1,PPM1A,PRKCA,PTGES,RAB29,RAPGEF4,RDH11,RHOQ,SAT1,SEC24D,SGK1,SNAI2,ST7,TFDP1,TGFBR3,TUBA4A,UGDH,UGT2B17,U…	1006 (16)
poloxamer		chemical reagent	Inhibited	-2.8	4.55e-06	ABCD3,ACADM,ACOX1,CD36,CPT1A,LPL,MLYCD,PPARA
PLIN5	2.883	other		-1.281	4.81e-06	ACAA2,ACADL,ACADM,ACADVL,ACOX1,CPT1B,GPX4,GSTA5,NFE2L2,NQO1,PDK4,POR,PPARA,PPARGC1B,UCP3
nafenopin		chemical drug	Activated	2.219	6.67e-06	ACOX1,APOA4,AQP3,ATP5B,CCND1,Ces1e,CPT1A,CYP4A11,Cyp4a14,DECR1,DLD,HSD11B1,HSD17B4,LIPC,POR,SGK1,SLC27A1,TAP2	444 (8)
ERG	1.632	transcription regulator	Activated	2.568	7.04e-06	ABCC4,ACOT8,ADD1,ADRB2,AR,ARHGAP4,ARHGEF2,CAMK1D,CD164,CD59,CDH1,DNMBP,DYNC1I1,EPB41L3,ERG,FKBP5,GMFB,GPATCH2L,GUCY1B3,HDAC6,HERPUD1,HPGD,ICAM2,ITGA6,KLK3,MYO1D,MYO5A,NFIL3,ORC6,PARVA,PLA1A,PLAT,PLEK,PPAP2B,PREX2,PTPN4,PTPN6,PXN,RAPH1,RASA2,RBMS1,RCAN2,RGS3,RPL22,RRAS,SIRT5,SLC24A1,SPARC,SVIL,TACC1,Tpm1,TRIOBP,TSC22D3,UPF3A,WDR91,WNT2,ZBTB16	796 (9)
benzo(a)pyrene		chemical toxicant	Activated	2.786	7.09e-06	ABCB1,ABHD4,ALAS2,ARHGDIA,BRCA1,CELF2,COL8A1,COMT,CYP1A2,ENTPD5,EPHX1,FGF9,FGFR3,FST,FZD1,GNA14,GNAI1,GNAO1,GPC1,GSTA5,GSTP1,HSPA1A/HSPA1B,Hspa1b,HSPA4L,IER3,IGF1,IL1RAP,INHBA,INHBB,LDB1,LDB2,LIMK2,MAD2L1,MAFF,ME1,Mx1/Mx2,NQO1,NQO2,NRAS,NUDT16,PDLIM1,PDSS1,PGD,PPCS,PPIF,PPP1R3C,PRKCA,PRKD1,RAP1GAP,RHOC,Saa3,SELENBP1,SELP,SEMA5A,SERPINA1,SERPINE1,SLC1A4,SNAI2,SQSTM1,STX5,TF,XPA,ZWINT	999 (17)
MGEA5	1.528	enzyme		0	7.31e-06	ABLIM1,ACADM,ACO2,ADAM19,ADAP1,AIFM2,ATP5L,BCL2L13,CCND1,CCNG2,CD302,CD99L2,CDH1,CDK2,CEACAM1,CELSR1,CLDN1,CREB3L2,CYFIP2,DLST,EPHB6,FBP1,FDFT1,FGF9,FGFR4,FN1,FSCN1,FZD6,GADD45A,GLUL,GTF2IRD1,GTF3A,HMGCS1,HSF2,ICK,IFNGR2,IGF2BP3,IL6R,ITGA2,ITGB7,LIPC,LRIG1,LRP4,LSS,MCAM,MMP14,MSMO1,NDUFA5,NDUFA6,NDUFC2,NDUFS1,NDUFS4,NSDHL,PDHA1,PECR,PLA2G16,PPAP2B,SERPINE2,SIGIRR,SUCLG2,TFDP1,TGFA,TGFBR3,THSD1,TI…	907 (13)
2,4,5,2',4',5'-hexachlorobiphenyl		chemical toxicant	Activated	3.176	8.01e-06	ABCC3,ACSL3,ADRB2,AKAP12,Akr1c20,AOX1,CREM,Cyp2b13/Cyp2b9,Cyp2c54 (includes others),Cyp3a25 (includes others),CYP3A5,GADD45A,GADD45B,GFRA1,GSTA5,GSTM4,Gstt3,HSD17B2,IL1RAP,MAD1L1,Mx1/Mx2,MYC,MYO5B,NOL3,PLA2G12A,SLC1A4,SLC23A1,UGDH,ZWINT
USF1	-1.055	transcription regulator		-0.045	8.01e-06	AKAP12,APLN,APOA5,B2M,BRCA2,CAD,CBS/LOC102724560,CCNG2,CD2,CEACAM1,CEBPA,CHI3L1,CPT1A,CPT1B,DUSP1,GHRL,GPAM,Hamp/Hamp2,IGFBP3,P4HA1,PIGR,PKLR,RORC,SERPINE1,SYNPO,TBX2,TERT,TXNIP,UCP2
FGF19		growth factor		0.861	8.55e-06	ACSL1,CCND1,CD36,CTSE,Cyp2d9 (includes others),Cyp4a14,ELOVL3,FABP3,FBP1,GADD45A,GCK,HLA-DQB1,HSD3B2,ID1,IL1RN,LEPR,MCAM,MMP12,NR0B2,PEG3,PKLR,PPARGC1B,Saa3,Scd2,SERPINA1,SERPINA3,SGK1,SLC2A2,SLC2A5,SQLE,TCEA1	677 (11)
forskolin		chemical toxicant		0.656	8.77e-06	ACOX1,ADGRG1,ADSL,AKAP12,ALDOA,ALPL,APP,AQP3,ARHGEF5,ARL4C,ATP1B1,ATP6AP2,ATP6V0C,ATP6V1B2,ATP6V1C1,ATP9A,BAG3,CALR,CCND1,CD14,CD4,CD9,CDC42SE1,CEBPE,CERK,CGREF1,CHKB,CIDEC,CLU,CNP,COL15A1,CREM,CTGF,CTTN,CXCL13,CYFIP2,CYP3A5,DCT,DUSP1,EDN1,EIF5A,ESM1,ESR1,FAS,FKBP5,FN1,FST,G6PC,GADD45A,GADD45B,GEM,GFRA1,GNA14,GPRC5B,GPRC5C,GRK5,GSTM5,GSTP1,H3F3A/H3F3B,HHIP,HIF1A,HK2,HLA-DQA1,HLA-DQB1,HPGD,HSD11B1…	1259 (20)
GW 4064		chemical toxicant		0.629	9.15e-06	ABCB11,ABCB4,APOF,APOM,DDAH1,FGA,FGB,FGG,G6PC,LIPC,NFE2L1,NR0B2,NR1I2,PDK4,PKLR,PPARA,SDC1,SLC10A1,SLC27A5,SLC51B,Slco1a1,TFAM,TRIB3	1001 (16)
GnRH analog		biologic drug		-1.363	9.5e-06	ACAA2,ACOT7,ACP1,ANKLE2,ANXA11,AQP7,ARHGEF10,ARHGEF9,ATP5A1,ATRN,BCL2A1,CACNA1D,CADM4,CALR,CAPNS1,CASP8,CCP110,CTGF,DSCR3,DUSP1,EIF4EBP1,EML2,ESRRG,FAS,FCGRT,FKBP1A,FN1,GABRB2,GSTO1,HADHB,HDDC2,HEBP2,HIF1A,HINT1,HYAL2,IL11RA,INHBA,ITIH4,KDSR,KYNU,LIMS1,MAPK3,MAST3,MGMT,MIA3,MICU1,MIPEP,MTIF2,NADK,NBN,NDUFB5,NDUFV2,NR1I2,NTRK2,PHLDA2,PIK3R3,PKNOX1,PLA2G16,PLD3,POLR2E,PRCP,PSEN2,PSMA6,PSMB4,PSMD1,P…
pregnenolone carbonitrile		chemical drug		0.823	1.07e-05	ABCB1,ABCB11,ABCC3,ALAS1,Ces2a,CPT1A,Cyp2b13/Cyp2b9,CYP3A5,HMGCS2,NR1I2,Slco1a1,Slco1a4,SLCO1B3,SLCO2A1,SLCO2B1,UGT1A1,UGT1A4,UGT1A7 (includes others)	1115 (18)
AGT	-1.059	growth factor		1.534	1.08e-05	ACAT2,ADAM23,ADD3,ADH1C,ANGPT1,ANGPT2,ANXA3,APLN,ARHGEF9,ASL,ATP1B1,BMP6,BRCA1,CALR,CASP8,CCL5,CCND1,CD36,CDH13,CGREF1,COL4A1,COLEC10,COX4I1,COX7A1,CREM,CRP,CTGF,Cyp2c44,CYP2E1,CYP4A11,Cyp4a14,CYTH3,DDAH2,DUSP1,EDN1,EFEMP1,EGFR,ERRFI1,F3,FBXO21,FDFT1,FN1,FOXO3,GRK5,GSTA3,GSTA5,GSTM5,GSTP1,HES1,HEY1,HIF1A,HMGB2,HMGCS1,HSD3B1,HSD3B2,Hspa1b,IDH1,IDI1,IGF1,IGFBP3,IL18,INHBB,ITGA2,ITGB7,KITLG,LEPR,LPP…	1207 (19)
GW501516		chemical drug	Activated	3.471	1.11e-05	ACAA2,ACADL,ACADM,Acot1,ACSL1,ACSL4,ANGPTL4,CCND1,CPT1A,CPT1B,Ctla2a/Ctla2b,DECR1,ECH1,F3,FABP3,GPD1,HADHA,IGFBP2,IGFBP3,LAMB3,LIPE,LIPG,LPL,MMP12,Orm1 (includes others),PDK4,PLAT,PLIN2,PPARA,PPARD,SLC27A1,UCP2,UCP3,VLDLR,VNN1	561 (16)
IL1B	2.122	cytokine		1.458	1.21e-05	A2M,ABCB11,ABCC3,ABCD3,ABCG2,ADRB2,ALPL,ANGPT1,ANGPTL4,ANTXR1,APP,ASS1,ATF5,AVPR1A,BCL2A1,C1R,CCL5,CCR2,CD14,Cd24a,CD4,CD74,Cdkn1c,CEBPA,CHI3L1,CLIP2,CPB2,CREM,CRP,CSF2RB,CTGF,CX3CR1,CXCL12,Cxcl9,CXCR1,CYP1A2,CYP2E1,CYP3A5,CYTIP,DBP,DDIAS,DIO1,DUSP1,EDN1,ENPP2,ERBB2,ERRFI1,ESR1,F3,FABP1,FAM129A,FAS,FGB,FGFR3,FGG,FKBP5,FN1,FST,GADD45A,GADD45B,GBP2,GCK,GEM,GHR,GM2A,Hamp/Hamp2,HELZ2,HES1,HEXA,HIF1A,…	1292 (19)
APP	3.382	other		1.455	1.46e-05	ABCD3,ABCG2,ACO2,ADAP1,ALDOA,Ank2,APP,ARNTL,ATP1B1,ATP2B2,ATP4A,ATP5A1,ATP5B,ATP5C1,ATP5H,BACE1,BASP1,BMP6,Bmp8b,BSG,C1QBP,C1R,C1S,C4A/C4B,CALR,CAMK2D,CCL5,CCND1,CCNG2,CD59,CD74,CDC27,CDH1,CDK2,CFL2,CLIC1,CLU,CSF2RB,CTGF,Ctla2a/Ctla2b,CTSD,CTTN,CXCL12,Cxcl9,CYCS,CYFIP2,DBI,DDAH1,DDX58,DPY19L3,ECH1,EDN1,EEF1G,EGFR,EIF5A2,ELMOD3,ENPP2,ERBB2,ERMP1,ESR1,FABP3,FAP,FBL,FKBP1A,FN1,FOXO3,Fus,FZD3,GALK1,G…	1198 (19)
phosphate		chemical - endogenous mammalian		0.145	1.47e-05	A2M,ACADSB,ACAT1,AHSG,ALPL,AMBP,CPT2,DAAM2,DECR2,DHRS7,F2R,HK2,MTPN,NDUFA12,NDUFB10,Nnt,NPM1,PKD2,PLA2G12A,POSTN,PRKRIR,RHOC,SDF2L1,SLC20A2,SLC25A5,SLC34A2,Tpm2,UQCR11,XRN2,ZFP30,ZFP36L2,ZNF346
PRL		cytokine		0.312	1.6e-05	A2M,ABCG2,AKR1C4,ANXA2,ANXA3,ANXA5,APP,ATP5H,B2M,C19orf66,CAPN2,CCND1,CDH1,CLU,COX4I1,CST3,CTSD,DDX58,DHX58,DTX3L,EGFR,ERBB2,ESR1,FN1,GNA12,HELZ2,HERC6,HERPUD1,HSD17B7,Hsd3b4 (includes others),HSPD1,ID1,IFI44,IFIH1,IGFBP3,IRF7,LAMC1,LY6E,LYVE1,Marcks,MFGE8,MLKL,MMP14,MYC,OAS1,OCLN,ODC1,P4HB,PARP12,PARP14,PDIA5,PDK2,PDK4,PLAT,PPM1K,PSME1,PTGFR,PTPN18,REC8,RNASE4,RPSA,SCARB1,SDC1,SERPINA3,SLC10A1,S…	1154 (18)
ESR1	-9.970	ligand-dependent nuclear receptor		0.027	1.7e-05	ABCB1,ABCB11,ABCG2,ABCG5,ABCG8,ADORA1,AR,ASS1,BRCA1,CA2,CAPN2,CCND1,CCNG2,CDH1,CEBPA,Clec2d (includes others),COL8A1,COMT,CSAD,CTSD,CXCL12,DDX21,DECR1,DSCR3,EDN1,EFEMP1,EGFR,EIF5A,ENPP2,ERBB2,ESR1,FAM102A,FAS,FMN1,FST,GJB2,GPAM,GSTA5,GUCY1B3,HIF1A,HPGDS,HSD3B2,HSPA13,ID1,IER3,IGF1,IGFBP2,IGFBP3,INHBB,ISG20,ITGA6,KISS1,KLHL24,KLK3,LBP,LEPR,LIPC,LOXL4,LPL,MINOS1,MMD,MTA3,MYC,NOTCH3,NQO1,NR0B2,NR1D1…	1111 (17)
XBP1	-2.042	transcription regulator	Inhibited	-4.469	1.75e-05	ALG12,APP,ARFGAP3,ATF6B,BFAR,BHLHA15,CALR,CYP1A2,CYP2E1,DNAJB11,DNAJB9,EDEM1,ERO1LB,ERP44,ESR1,FAS,FKBP10,FN1,GOPC,HDAC3,HERPUD1,HM13,HSPA13,HSPA5,HYOU1,KDELR2,LMAN1,LMAN2,MAP1LC3B,MGAT2,MOGS,MYC,PDIA3,PDIA6,PHLDA2,PIGA,RPN1,S1PR1,SDF2L1,SEC23A,SEC23B,SEC24D,SEC61G,SERP1,SERPINA1,SPCS2,SPCS3,SRPRB,SSR1,SSR3,STARD5,STX5,SURF4,SYVN1,TFDP1,TRAM1,TXN,TXNDC11	935 (14)
CYP1A1	-1.543	enzyme		0.896	1.84e-05	ACOT11,ANXA3,ANXA4,ANXA7,BANF1,CACHD1,CCND1,CHP1,CNN2,COX6B1,COX6B2,CTTN,DTNB,DYNLRB1,ECI2,GAMT,GPC1,GSTM3,Ifi27l2a/Ifi27l2b,IGF1,IGFBP2,KITLG,MAPT,NQO1,ODC1,PTP4A3,SDC1,SHANK2,SLC46A3,Slco1a1,SNORA65,ST3GAL4,Ugt1a7c,VLDLR	868 (11)
Vegf		group	Activated	2.75	1.93e-05	A2M,ABCB1,ADGRG1,AKAP12,ANGPT2,ANGPTL4,ANPEP,APLN,APOM,ARNTL,ASNS,BAG2,BCL2A1,BMP2K,CA2,CASP8,CCNF,CD3EAP,CD46,CD93,CDC45,CDH1,CDK2,CDKN2C,CELSR1,CHI3L1,CLCF1,CLDN1,CNTFR,CRY1,Ctla2a/Ctla2b,CXCL12,CYP4A11,DHPS,DNAJB9,EDN1,EMP2,ENPP2,ESM1,F3,FABP4,FANCG,FAS,FKBP5,FN1,FST,GEM,GJB2,GMNN,GRB10,GRB14,GRK5,GUCY1B3,HDC,HERPUD1,HES1,HIF1A,HK2,HMGCS2,ID1,IGFBP3,IL18,INHBA,INHBB,ISG20,ITGA2,ITGA6,JAM2,KIF1…	1268 (22)
NRIP1	1.773	transcription regulator	Inhibited	-2.915	2.03e-05	ACAA2,ACO2,AIFM2,CCND1,CCNG2,CIDEA,COX7A1,CPT1B,CYP2C8,GYS2,HADHB,MMD,NR2C1,OPLAH,OTUB2,PDK2,PDK4,PPP1R3B,PYGL,RARB,SLC16A10,SLC25A20,STAR,SUOX	908 (11)
NUPR1	5.071	transcription regulator		-0.599	2.29e-05	ACAD10,ACSS1,ACTR3B,ADGRG1,ADRB2,AKAP12,ALDH5A1,ANKRD32,ARHGAP11A,AS3MT,ATP8B1,ATR,BNIP3,BRCA1,BRI3BP,C3orf58,C9orf91,CCDC134,CCNF,CD63,CDK2,CERK,CHUK,COA5,CROT,CTPS2,DHCR24,DNMT3B,DPH6,DSN1,E2F8,EGLN1,EPHA7,ERMP1,ETV6,FAM114A1,FAM173B,FAM83G,FCF1,FLVCR1,FOXO3,GADD45A,GBP2,GINS1,GPCPD1,HIST1H2AJ,HIST1H2AM,HIST1H2BM,HJURP,HK2,IGF2BP3,IL13RA1,IL6R,ING2,IP6K2,IRF2BP2,JADE2,JKAMP,KLF6,KXD1,LMAN2L,LRR…
uridine		chemical - endogenous mammalian		1.89	2.44e-05	Acot1,ACOX1,ALDOB,BDH1,EEF1A1,EHHADH,HADHB
PML	-1.096	transcription regulator	Inhibited	-2.905	2.5e-05	ACADL,ACADM,ACADS,ACOX1,ACSL4,ACSM1,ANXA4,CCND1,CDK2,CEBPE,CPT1A,CPT1B,DNAJB9,DNAJC9,EGFR,FABP1,FAS,GADD45A,GPAM,HADHB,HLA-DMB,LIPC,LIPE,LPL,MAFF,NFE2L2,NQO1,NSFL1C,PDK4,PRKCA,PSMB8,SLC25A20,SQSTM1,TAP2,TXN,TXN2,UCP2,UCP3	865 (16)
SP1	-1.050	transcription regulator		0.971	2.5e-05	ABCB1,ABCD2,ABHD2,ACSL1,ACSS1,ADCY4,ADRA1B,AKAP12,ALAS2,ALDH3A2,ALPL,AR,ASNS,ASS1,ATP5B,ATP6V0C,B4GALT5,BACE1,C1QBP,CAD,CBS/LOC102724560,CCL5,CCND1,CCNG2,CD59,CDC42BPG,CDH1,CDK2,CDKN2C,CEACAM1,CEBPA,CES1,CHI3L1,CIRBP,COL8A1,CREM,CTGF,CTSD,CXCL12,Cyp2d9 (includes others),CYP51A1,DHCR24,EGFR,ESR1,F10,F2R,F3,F7,FAS,FGFR4,FN1,GHR,GPX4,HADHA,HADHB,HDAC3,HDC,HIF1A,HINT1,HK2,HMGA1,HSD17B7,HSD3B1,Hspa1b,…	1141 (22)
SCD	1.529	enzyme		-0.603	2.58e-05	ACADL,ACADVL,ACOX1,ANGPTL4,CD36,CPT1A,CPT1B,DGAT1,G6PC,GADD45A,GPAM,HERPUD1,HSPA5,LIPE,LPL,PPARD,Scd2,Scd3,SLC27A1,SPTLC1,SPTLC2,UCP2,UCP3	1214 (23)
calcitriol		chemical drug		0.21	2.76e-05	ABCB1,ABCC3,ABLIM1,ADAM19,ANGPT2,ANXA2,APP,AR,ARHGEF3,BAK1,BRCA1,CA2,CACNA1D,CASP7,CCND1,CD14,CDC45,CDH1,CEBPA,CES1,Clec2d (includes others),COL4A1,COL4A2,CPOX,CYP3A7,DUSP1,EDN1,EGFR,ENPEP,ERBB2,ERRFI1,ESR1,ETV5,F3,FABP4,FAS,FGFR3,FGG,FN1,GADD45A,GAPDH,GEM,GHR,GRK5,Hmgb3,Hmgn2 (includes others),HPGD,HSD17B2,HSD17B4,HSPD1,ID1,IDH1,IER3,IGF1,IGFBP3,IL18,IL1RN,IRF7,ITGB7,KLK8,KRT23,LBH,LGALS1,LIG1,L…	1192 (17)
choline fenofibrate		chemical drug		1.953	2.86e-05	ACSL1,Apoc3,CPT1A,CXCL12,F3,HIF1A,NPC1,NPC2,NR1D1,PCSK5,PPARA,PTPRF,SERPINE1,UGT1A7 (includes others)	780 (13)
methylmercury		chemical toxicant		1.444	2.95e-05	ANPEP,ATF5,BNIP3,CCNG1,CD63,CHP1,CYP2E1,DHCR24,ECE1,IGFBP3,IL13RA1,MFGE8,MTPN,NDUFS1,PDCL3,Ptms,PTPRF,RAB9A,RTN4,SLC16A1,SLC9A3R1,Slco1a1,SPARC,TXNIP,YWHAQ
HSD17B4	3.904	enzyme	Inhibited	-3.592	3.02e-05	ABCD3,ACAA1,ACOT2,ACOX1,ACSL1,CD36,CYP4A11,Cyp4a14,LPCAT3,LY6D,MGLL,PDK4,PEX11A	122 (3)
bexarotene		chemical drug		1.199	3.03e-05	ABCB10,ACOX1,ADD3,ADRB2,ASNS,CCND1,CYCS,CYP1A2,DUSP1,EGFR,EHHADH,FABP4,GARS,HERPUD1,ID1,KLF10,LOXL2,LPL,MAFF,NR1I2,ODC1,PLAT,PNO1,PPARG,RARB,SLC27A1,SLC7A1,SPARC,TGFA,TGM2,TM4SF1,TSC22D3,UAP1	1063 (19)
GNA15	1.607	enzyme			3.03e-05	ADD3,AKAP12,AVPR1A,CDO1,CYCS,FMO1,FXYD5,GADD45A,GBP2,GDA,GLUL,GUCY1B3,HES1,LBP,LGALS3,MAT2A,MYC,NOX4,NPR3,ODC1,PAWR,PDLIM1,PLAT,Pvr,RBP1,SERPINA3,SLC29A1,SLC6A6,SLC7A1,TRIB3,UGDH,UNC5B,XDH	743 (7)
CTNNB1	-1.239	transcription regulator		-0.474	3.05e-05	ABCB1,ABCD2,ADGRG2,ADSS,ALCAM,ALDH3A2,AR,ARFGAP3,ARHGDIA,ARL4A,BMP1,BTF3,C6,CA3,CAPNS1,CASC4,CCND1,CD34,CD4,Cd52,CDH1,Cdkn1c,CEACAM1,CELSR1,CIDEC,CLU,CNN2,COL27A1,COL4A1,COL4A2,COL4A5,CRAT,CTGF,CXCL12,Cxcl9,CYP1A2,CYP2A6 (includes others),Cyp2d9 (includes others),CYP2E1,CYP4F12,CYP51A1,DCT,DIO1,DIXDC1,EDN1,EGFR,EIF5A,ELOVL3,F2R,FABP4,FAM126A,FAS,FGF9,FLOT2,FN1,FZD3,GADD45B,GATA2,GET4,GHR,GJB2,GLT…	1068 (18)
NR4A1	-1.151	ligand-dependent nuclear receptor		1.08	3.63e-05	ABCG5,ABCG8,ACSL4,AKR1C4,ALDOA,ALDOB,CCND1,CD36,CIDEA,CXCL12,DFFA,EHHADH,FABP4,FBP1,FBP2,G6PC,GPD1,GSTM5,HDAC6,HDC,HIF1A,HSD3B2,IKZF2,KITLG,KRT18,KRT8,LIPC,LPL,LY6E,MARCKSL1,MAT2A,NT5E,OCLN,PDIA3,PDK4,PEBP1,PGK1,PPARG,PPP1R3C,PRKAG3,PTK2,RAP1GAP2,RARB,SAT1,STAR,UCP2,UCP3	1100 (22)
miR-16-5p (and other miRNAs w/seed AGCAGCA)		mature microrna	Inhibited	-3.743	3.88e-05	ADSS,ARHGDIA,ARL2,CADM1,CCND1,CCNF,CEP63,CFL2,DTD1,ECHDC1,EGFR,FAM69A,GALNT7,GFM1,GNL3L,GPAM,GRB10,GSTM4,GTF2H1,H3F3A/H3F3B,HERC6,HMGA1,HSPA1A/HSPA1B,IFRD1,IGF1,IPO4,ITGA2,KITLG,LAMC1,MAPK3,MRPL20,MSH2,NPR3,NT5DC1,OSGEPL1,PDCD4,PISD,PNP,PPIF,PSAT1,RAB21,RAB30,RAD51C,RECK,RFT1,RHOT1,RTN4,SERPINE2,SLC7A1,SPTLC1,SQSTM1,SRPRB,TXN2,UCP2,UGDH,UGP2
U0126		chemical - kinase inhibitor		-1.81	4.49e-05	ABCB1,ABCB11,ABCG2,ADRBK2,ALDH1L1,ANGPTL4,APOM,AQP3,ARHGEF2,ASGR2,ATP6AP2,BMP6,CA9,CCL5,CCND1,CCNG2,CCR2,CD36,CDH1,CDK2,CEBPA,CLCF1,COL4A1,CRY2,CTGF,CYP2A6 (includes others),CYP2E1,DBP,DDAH1,DUSP1,EDN1,EEF1A1,EEF1E1,EGFR,EIF4EBP1,ENPP2,ENPP4,ERRFI1,ESR1,ETV5,F3,FABP4,FKBP5,FN1,GADD45B,GAMT,GRAMD1B,HERPUD1,HIF1A,HPGD,HSPA5,IDUA,IER3,IFT88,IL17RB,IL1RAP,INHBA,INPP4A,ITGA3,ITGA6,ITPKC,KCTD2,KDSR,KLF…	1211 (20)
di(2-ethylhexyl) phthalate		chemical toxicant	Activated	4.444	4.56e-05	ABCD3,ACMSD,Acot1,ACOX1,BSG,CD36,CDH1,CEACAM1,CROT,CYP4A11,Cyp4a14,EGFR,EHHADH,FABP1,IRAK2,MYC,PEX11A,POR,SLC27A1,Slco1a1,SLCO2A1,SLCO2B1	890 (10)
INS	-5.279	other		1.444	4.65e-05	ACADL,ACADM,ACADVL,AGPAT6,ALDH3A2,AQP3,ATP5A1,CBS/LOC102724560,CCND1,CD36,CIDEA,CIDEC,COX4I1,CPT1A,CRP,CTGF,EIF4EBP1,F3,F7,FADS3,FAS,G6PC,GCK,GHRL,HIF1A,HSPA5,IGF1,IGFBP2,IGFBP3,LPL,PLIN2,PPARG,SELP,SLC2A2,TFAM,Tmsb4x (includes others),TRIB3,VLDLR	1083 (22)
ONECUT1	-2.231	transcription regulator			5.18e-05	AASS,ABCB11,ACSS3,AKR1C4,ALDH5A1,AMBP,ARHGAP32,BCKDHA,C1S,C8G,CACNA1D,CDK2,CEBPA,CENPN,CFI,COL5A3,COX4I1,COX7A2L,CXCL13,CYGB,Cyp2a12/Cyp2a22,CYP51A1,DDB2,DHRS4,EIF4A1,F11,FADS3,FAM117A,FAS,FOXA3,G6PC,GBF1,HABP2,HESX1,HIST1H4H,HMGB2,HSD17B4,HSPA1A/HSPA1B,HSPH1,ITIH1,KATNBL1,MAGED2,MGST3,NR0B2,NR1I2,NUDT2,OAT,OTUD6B,PHB2,PPARD,PPFIBP1,PSMA1,PSMB1,RARG,RECK,RMND1,RORC,RPAIN,RPS6KA5,SEC61A2,SEMA6A,SE…	278 (4)
dibutyl phthalate		chemical toxicant	Activated	2.266	5.32e-05	AR,BID,CYP4A11,FGB,FST,HDAC6,INHBB,MYC,NFE2L2,POR,SCARB1,SERPINE1,STAR	879 (16)
ciprofloxacin		chemical drug		-0.914	5.48e-05	ABCC4,ACAA1,ACO2,ACSL5,APP,ASAH1,ATP5A1,ATP5C1,ATP6V1B2,ATP6V1C1,ATP6V1H,CD93,CSF2RB,CTSD,EPB41L5,HLA-A,HSPA9,HSPD1,IGF2BP3,IMPAD1,LONP1,MFGE8,MPEG1,MPP1,MTHFD1L,MYBBP1A,PSAP,RPL10A,RPL12,Rpl34 (includes others),RPL7A,RPS18,SIGIRR,TEX264,TUFM
SCP2	-1.537	transporter		-0.507	5.54e-05	ACAA1,ACOX1,AKR1C4,BSG,FABP1,PDZK1,PDZK1IP1,PLIN2,SCARB1,Slco1a1,Slco1a4	375 (10)
paclitaxel		chemical drug		-0.732	5.86e-05	ABCA2,ABCB1,ABCB10,ABCG2,ALDH1L1,ANXA5,APOM,ARHGEF2,CCND1,CCNG1,CCNG2,CDA,CDK2,CHUK,CLU,CRY2,CTGF,CYP2C8,CYP2E1,CYP3A5,DDAH1,EEF1E1,ENPP2,ENPP4,ETV5,FAS,FOXO3,GADD45B,GAMT,GRAMD1B,HDAC3,HIF1A,HLA-A,IDUA,IER3,IGFBP3,IL1RAP,INPP4A,ITGA3,ITGA6,ITPKC,KCTD2,KDSR,KLK3,LILRB4,LLGL1,MYC,OSMR,PHLDA1,PPP2R3A,PRELP,RBM3,SAT1,SHB,SLC25A20,SNAI2,SPRY1,STAT3,SVIL,TAP2,TESK2,TFPI2,TGFA,TNFRSF10A,TUBA4A,UGCG,UHR…	1080 (18)
WT1	-2.067	transcription regulator		-0.124	6.01e-05	AMHR2,ANPEP,BAK1,BCL2A1,CCND1,CDH1,CDKN2C,CLIC1,COL4A1,CTGF,EGFR,EPS8,FDFT1,GRB10,GSR,HCFC1R1,HNRNPL,IDI1,IGF1,IL1RAP,LGALS3,LMAN1,LRP1,LSS,MMP14,MYC,NOTCH3,NTRK2,ODC1,Podxl,SALL2,Scd2,SDC1,SERPINE1,SLC6A6,SNAI2,SOX9,SPRY1,SQLE,SQSTM1,TERT,TM4SF1,WDR90,WNT4,ZNF7	726 (7)
ritonavir		chemical drug		-0.055	6.06e-05	ABCB1,ABHD2,ACAT2,ADRBK2,ALAS1,ARHGEF19,BMP1,CD36,CD59,CEP70,CRP,CTNNAL1,CYP2C8,CYP3A5,FABP4,FADS2,FDFT1,FGGY,GBP2,HUNK,IDI1,IFRD1,KITLG,LAMA3,LIPE,MAOB,ME1,METTL10,MSMO1,NAGK,PPARG,RDH11,SC5D,SIRT6,SQLE,STYX,TSC22D3,UGT1A1,UGT1A7 (includes others),XRCC5	953 (14)
FOS	-1.043	transcription regulator		0.788	6.12e-05	A2M,ABCB1,ACOX1,AGPS,AKR1D1,ALAS1,ANXA4,APLN,AQP3,ASL,CA2,CADM1,CAMK2D,CAPN2,CASZ1,CCND1,CCNG1,CD14,CD164,CDH1,CELF2,CHI3L1,CLU,CMTM4,CTGF,CXCL16,CYCS,Defb1,EDN1,ELOVL3,EPHX2,EPS8,ERCC4,ESM1,F3,FABP4,FETUB,FEZ2,FGA,FMN1,FN1,FTH1,FZD3,FZD6,G6PC,GAS5,GM2A,GSR,GSTA5,GSTP1,HDAC6,HPGD,HPGDS,Hrk,HSD17B10,HSD3B1,HSD3B2,HSPA5,HTATIP2,ITGA6,KITLG,KLF6,KRT8,LAMA3,LARGE,LGALS3,LGALS4,LPCAT3,LPL,MAOA,MAP4K4,…	1060 (18)
Am 580		chemical toxicant		0.432	6.78e-05	CD1D,Cyp2c70,DUSP1,F3,HES1,ITGA6,LRAT,NTRK1,NTRK2,PDCD4,PLAT,RARB,RARG,SOX9,TGM2	956 (12)
dehydroisoandrosterone		chemical - endogenous mammalian		0.255	7.06e-05	APOA4,AQP3,AR,B2M,CCR2,Ces1e,CPT1A,CYP3A5,CYP4A11,Cyp4a14,ESR1,FABP4,FKBP5,GNB2L1,HADHA,HSD11B1,IGF1,KCNA5,KLK3,LGALS3,NTRK1,POR,PPARG,Saa3,SLC27A1,TAP2	1277 (18)
RNA polymerase II		complex			7.15e-05	ADAM23,ALAS1,ALPL,APOM,ASNS,B2M,BRCA1,CASP7,CCL5,CD14,CD4,CDH1,CEBPA,DIO1,DUSP1,EBAG9,ERBB2,ESR1,FABP4,FGG,GADD45A,GADD45B,GAPDH,GBP2,GBP7,GHR,GOT1,HLA-DQA1,HPRT1,HSPA1A/HSPA1B,ID1,IGF1,IGFBP3,IL1RN,KCNJ9,KISS1,KITLG,MAD2L1,MAL,MCM3,MEF2A,MINOS1,MYC,OASL,PBX1,PBX3,PDZK1,PKLR,PPARG,PPARGC1B,PRUNE,PTK2,RARB,RORC,RPL10A,RPL12,RPL13A,SLC27A2,SORBS1,TAP2,TERT,TFF1,Tmsb4x (includes others),TXN,UBC,WDR36	669 (7)
LEPR	13.913	transmembrane receptor		0.133	7.17e-05	ABCG5,ABCG8,ACOX1,ANGPTL4,ANXA5,APOA4,CASP8,CD63,Cdc42,CDK2,COL4A1,CREB3L2,CYP2E1,EIF3A,EIF4EBP1,FN1,GADD45B,GCK,GCKR,GPAM,Gyk,IGF1,IGFBP3,IL1RN,KISS1,LEPR,LIPC,LPL,MAP4K4,MMP12,MMP14,MTTP,Mup1 (includes others),NBN,PPARA,PPARD,PPARG,PSMB8,SCARB1,SERPINE1,SLC2A2,STAT2,STAT3,STK17B,STUB1,TSC22D3,UCP2	1196 (22)
beta-naphthoflavone		chemical toxicant		1.595	7.41e-05	ABCC3,ALAS2,CBR1,CRP,CYP1A2,CYP2U1,CYP4A11,FTH1,GSTA5,GSTM5,GSTP1,LBP,ME1,MIOX,NQO1,Saa3,Slco1a4,SLCO2B1,UGT1A1,UGT1A7 (includes others)	728 (9)
cadmium chloride		chemical toxicant		-0.43	7.41e-05	ANXA5,AR,CCL5,CCND1,CRP,EEF1D,GADD45A,GSR,GSTA5,HSPA13,HSPA5,KLK3,MCM7,Mup1 (includes others),MYC,NFE2L2,OCLN,Orm1 (includes others),TERT,TXN	1190 (17)
NKX2-3	-2.391	transcription regulator	Activated	2.895	7.78e-05	ADAP1,AIF1L,ALPL,ANGPT2,ANGPTL4,ARHGDIB,ASNS,BCHE,C19orf66,CBS/LOC102724560,CD300LG,CD34,CD36,CERK,CLEC1A,CXCL16,DDX58,DHX58,EDN1,EIF4B,FAM198B,FAM46A,GBP2,GHR,GIMAP7,GNG12,HELZ2,HEY1,HSD17B2,LY6E,MAMDC2,MYO5A,NT5C3A,NT5DC2,PARP12,PARP14,PAWR,PLA1A,PLEKHA4,Podxl,POSTN,PSAT1,PSMB8,PTPRE,RPL23,SDPR,SERPINE2,STAT2,TAP2,TFPI2,TNFAIP8L1,TTC3,TXNDC12,UACA,UBE2L6,UCP3,YPEL2,ZNF704
PD98059		chemical - kinase inhibitor	Inhibited	-2.534	7.86e-05	ACAT2,ACOT7,AKAP12,ALDOA,AMD1,ANGPT2,ANPEP,AR,ARPP19,BDH1,BNIP3,CA2,CCL5,CCND1,CCR2,CD14,CD36,CD4,CD74,CDH1,CDK2,CEBPA,CLU,COL4A1,CREM,CRP,CTGF,CYCS,DIO3,DUSP1,EDN1,EEF1A1,EGFR,ERBB2,ERRFI1,F2R,F3,FABP4,FAH,FKBP5,FN1,FTH1,GADD45A,GAS7,GHRL,HADHB,HIF1A,HPGD,HSPA5,HYOU1,IER3,IGF1,IGF2BP2,IGFBP3,IL1RN,ITGA2,KRT8,LAD1,LAMA3,LIFR,LIPG,LPL,MAPK3,MCM8,MGLL,MIF,MMD,MMP12,MMP14,MXD1,MYC,NPC1,NQO1,OSMR,PAW…	1208 (21)
halofuginone		chemical drug			8.16e-05	ABCG5,ABCG8,ADD3,ADH4,AKAP12,ANXA4,C4A/C4B,Cd24a,CLIP2,CTGF,CYGB,EPHX1,F2R,FGFR3,GDE1,GOT1,GYG1,Hrk,IGFBP3,Keg1,LGALS1,LRAT,MIOX,NAB2,NFE2L2,PKM,POR,PPAP2B,PRELP,PTGFRN,PTPRS,Scd2,SCPEP1,SLC13A3,SPARC,ST3GAL2,STEAP3,TGM2,TIMP2,TYRO3,WNT5A	720 (7)
tunicamycin		chemical - endogenous non-mammalian		-0.271	8.37e-05	ABCB1,ABCG2,ACOX1,ASNS,CALR,CCND1,CDH1,CPT1A,CPT2,CREB3L2,CYP1A2,DNAJB9,EDEM1,ERO1LB,GADD45B,GEMIN2,Hamp/Hamp2,HCN2,HERPUD1,HSD11B1,HSPA5,HSPA9,LMAN1,LMAN2,LONP1,MANF,MTDH,MYC,Nrg1,PDIA6,PHLDA1,PLIN2,PPARA,RRS1,SDF2L1,SEC61G,SESN2,STAR,STARD5,SYVN1,TGFA,TNFRSF10A,TXNIP	1151 (20)
5-azacytidine		chemical drug		1.025	8.38e-05	ABCB1,ANXA2,ATP5A1,ATP5B,CALR,CASP8,CDH1,CLCF1,CLDN1,CXCL12,DUSP1,ECH1,ESR1,ETV5,F3,GADD45A,GSTP1,HK2,HSPA5,HSPD1,INHBA,IRF7,KLF6,MAFF,MEF2A,MGMT,MYO1B,PAH,PLAGL1,RARB,SLC3A2,SOX9,SP3,TERT,TFF1,TFPI2,TGM2,UPP1	861 (15)
HIF1A	2.361	transcription regulator		1.91	8.49e-05	ABCB1,AKAP12,ALDOA,ANGPTL4,APLN,ASNS,BACE1,BID,BNIP3,BRCA1,CA9,CCND1,CCR2,CD164,CDH1,Cdkn1c,CHKA,CORO1A,CTGF,CTPS1,CTSD,CXCL12,CXCR1,DNASE1,EDN1,EGFR,EGLN1,EIF5A,EMC9,ERBB2,ERGIC1,ESRRG,FN1,FSCN1,GADD45B,GAPDH,GCK,GHR,Hamp/Hamp2,HDAC3,HES6,HIF1A,HIST1H2AM,HK2,HMGCL,HSPA5,IGF1,IGFBP2,IGFBP3,INHBB,KRT18,LGALS1,LIFR,LOXL2,MAFF,MANF,MGMT,MIF,MYC,NBN,NOX4,NPM1,NRARP,NRN1,NT5E,NTRK2,P4HA1,PDGFB,PGK1,PK…	1050 (21)
NEDD9	-1.538	other		1.291	8.68e-05	APP,BNIP3,CA9,ERRFI1,FABP1,ITGA2,KIT,LRP1,MKNK2,NRN1,PGK1,PLIN2,PPP1R3B,SERPINE1,TF,TXNIP	780 (7)
genistein		chemical drug		0.836	8.79e-05	A2M,ABCA9,ALAS1,ALDH5A1,ANGPTL4,AR,ARSA,ASAH1,ATP6V1C1,ATP6V1H,BMP2K,CCL5,CCND1,CCR2,CD164,CD4,CD74,CEBPA,CLU,CTGF,CTSD,CTSO,CX3CR1,CXCL12,CXCR1,DIO1,DNASE1L3,DNASE2B,DNPH1,DUSP1,ERBB2,ESR1,F3,Fcna,FERMT3,FXYD5,GAL3ST1,GJB2,GLCE,GM2A,GNPTAB,GSTA5,GUCY1B3,HDAC3,HEXA,HIF1A,HLA-A,HLA-DQA1,HPGD,HSPA1A/HSPA1B,HSPA5,ID1,IDUA,IGF1,IRF7,KDSR,KLK3,LAPTM4B,LBP,LIPA,LPL,LY86,M6PR,MANBA,MAOA,MTTP,MYC,NFE2L2,…	1304 (21)
1-naphthylisothiocyanate		chemical toxicant		0.453	8.82e-05	ABCB11,ABCB4,ABCC3,F3,NR0B2,SLC10A1,SLC51B,Slco1a1,SLCO1B3
rifampin		chemical drug	Activated	2.815	9.94e-05	ABCB1,ABCB10,ABCB11,ABCB4,ABCC3,ABHD2,ADRBK2,ALAS1,ARHGEF19,BMP1,CD14,CD36,CD59,CEP70,CES1,CTNNAL1,CYP1A2,CYP2A6 (includes others),CYP2C8,CYP2E1,CYP3A5,CYP3A7,CYP4A11,ENPP2,FGGY,FMO4,GBP2,GPRC5B,GSTP1,HUNK,IFRD1,LAMA3,MAOB,ME1,METTL10,NAGK,NR0B2,SERPINB1,SIRT6,STYX,UGT1A1,UGT1A7 (includes others),XRCC5	1294 (22)
TGFB1I1	1.342	transcription regulator		-0.06	0.000102	AR,CD36,FABP1,FN1,ID1,KLK3,KRT18,KRT20,NOX4,SERPINE1	778 (11)
2-arachidonoylglycerol		chemical - endogenous mammalian		-0.118	0.000102	ANGPTL4,BACE1,CREB3L3,F3,G6PC,PLIN2,PPARA,PPARD,PPARG,PSEN2	728 (12)
Sos		group			0.000103	ACOX1,AGPS,AKR1D1,APLN,AQP3,CA2,CADM1,CAMK2D,CASZ1,CCNG1,CHI3L1,CMTM4,Defb1,ELOVL3,EPS8,ESM1,FABP4,FETUB,FMN1,GM2A,GSR,HDAC6,HPGDS,HSD17B10,HSD3B1,ITGA6,KLF6,LAMA3,LARGE,LGALS4,MAOA,MAP4K4,MAPK6,MXD1,MYO5B,NFE2L2,NFIL3,NPTX1,Nrg1,NRIP1,NSDHL,ODC1,PHLDA1,PLK2,PMEPA1,PTS,PTTG1,RAP1GAP,RBP1,SIRPA,Tpm1,Tpm4,UGCG,XDH,ZHX2	883 (11)
CREB1	-1.265	transcription regulator	Activated	2.155	0.000113	Abca8a,ADRA1A,AKAP1,ALAS1,APOLD1,ATF5,BAG3,BCAP29,BNIP3,BRD9,CADPS2,CALN1,CAMK1D,CAMK4,CAPN5,CCND1,CD4,CD9,CDA,CDH13,CGREF1,CIART,CLMP,COX8A,CPEB1,CPT1A,CREM,CSRP2,CYFIP2,CYP51A1,DUSP1,DXO,EDN1,EHD4,ERRFI1,ESRRG,ETV6,FABP2,FAM46A,FAM73A,FGL2,FN1,G6PC,GAA,GADD45A,GADD45B,GALNT1,GDA,GEM,GFRA1,HERPUD1,HLA-A,HLA-DQB1,HMGCS1,HPGD,HSD11B1,HSPA5,ID1,IDI1,IER3,IGSF10,IMPACT,INHBA,IRF7,KIAA1598,LAPTM4B,LG…	912 (11)
arsenite		chemical toxicant		1.161	0.000114	ABCB1,APEX1,ATR,CCND1,CELF2,COL8A1,DUSP1,FST,FZD1,GADD45A,GPC1,GSTP1,HSPA1A/HSPA1B,Hspa1b,HSPA4L,HSPA9,IER3,IGF1,IL1RAP,INHBA,INHBB,MAFF,MYC,NFE2L2,NQO1,PDSS1,PPP1R3C,PRKD1,PRKDC,SEMA5A,SERPINE1,SNAI2,SQSTM1	986 (18)
SOX4		transcription regulator	Activated	3.433	0.000121	Acot1,AIF1L,AZI2,CAPN2,CD1D,CD2,CD74,CSRP3,DDAH2,EFNA5,ENPEP,FAM213A,FN1,GLDC,GPR171,HLA-DQB1,IFI30,IGF1,KIAA0922,KIAA1456,KLK8,KYNU,LMO7,LOC102637129/S100a11,LY6D,MARCKSL1,MMP11,OVOS2,PITRM1,PLEKHA1,PNP,PPIC,PTK2,PXYLP1,PYGL,RARRES1,RNASE4,SEL1L3,SERPINE2,SORT1,TDRKH,TEAD1,TENM4,THSD1,TMEM98,Tmsb4x (includes others),TNFRSF19,Tpm4,TSPAN6,TUBA1A
PNPLA2	7.704	enzyme	Activated	3.673	0.000126	ACAA2,ACADL,ACADM,Acot1,ACOT2,ACOX1,ACSL1,CD36,CPT1A,Gyk,HSPA5,MTTP,PPARA,UCP2	1049 (24)
MLXIPL	-1.005	transcription regulator		-0.98	0.000126	CPT1A,G6PC,GCK,GPD1,HIF1A,KHK,MID1IP1,MIOX,PKLR,PPARA,PYGL,SLC2A2,TKFC,TXNIP
GCK	-7.851	kinase	Inhibited	-2.331	0.000126	ACADM,ATP5A1,ATP5C1,CA5A,CDH1,CPT1A,CPT2,ECHS1,G6PC,HADH,PDK2,PKLR,Scd2,SLC2A2	825 (16)
palmitic acid		chemical - endogenous mammalian		0.575	0.000128	ACAA1,ACADL,ACADM,ACSL1,AHSG,ALDOA,APOM,ATP5J2,BACE1,C1QTNF9B,CD36,CIDEA,CTGF,EEF1A1,EPHX2,FABP1,FABP2,G6PC,GAPDH,GCK,HK2,HSPA5,IDH2,IL6R,MAP1LC3B,NDUFA5,NFE2L2,PKLR,PLIN2,PPARA,PPARG,PPARGC1B,PPP2R2B,Ppp2r3d,Saa3,SCARB1,SERPINE1,SLC25A4,SLC2A2,SORT1,SQSTM1,TRIB3,TXNIP,UCP2	1013 (21)
MLYCD	3.397	enzyme	Inhibited	-2.236	0.000129	ACOT2,CD36,CPT1B,PDK4,UCP3	358 (7)
E. coli serotype 0127B8 lipopolysaccharide		chemical - endogenous non-mammalian		0.966	0.000129	Acot1,ACSS1,ADGRG2,ADORA1,ADRA2A,AIF1L,ALDH1L1,AMER2,CASP6,CASP8,CCL5,CD14,CTGF,CXCL12,CXCL16,Cxcl9,DERL2,EDEM1,F2R,FZD1,GJA5,GJB2,GLUL,GNA14,GNAO1,GNB2L1,GNG2,GPRC5B,HSPA5,IGF1,IL7,IRF5,ITPK1,LAMC1,LGALS3,LIFR,NCALD,NOTCH3,NTRK2,P2RY1,P2RY14,PDGFB,PPP1R1B,PRDX3,PTGES,SLC1A2,SLC52A2,STAT2,STAT3,TGFBR3,UBD	1175 (19)
HOXA10		transcription regulator		-1.795	0.000141	ADH4,ALAS2,ALPL,ARL2,ARL4A,ATF6B,BCHE,CA3,Cdkn1c,COL15A1,CYP2E1,CYP2F1,DBP,EGFR,EIF3A,ENPP2,ERG,FN1,FST,FZD1,GSTA3,HLA-DQA1,HLA-DQB1,HNRNPL,ID1,IDH2,IGFBP3,INMT,KCNAB1,KLF10,KRT18,LEPR,ME1,P4HB,PBX3,PEG3,PIGR,RBP1,RNASE4,SAT1,Scd2,SHD,SLC27A1,STK17B,TDO2,TGFBR3,TTC3,WNT4,XDH,ZNF22
NKX3-1		transcription regulator			0.000141	AR,CA2,CA3,CASP7,CTNNBL1,CX3CR1,CXCL13,ERG,FOXO3,IGFBP3,KLK3,MYC,PRKCB,PTPRK,SDC1,SDC4,SMAD2,STAT3,VNN1,Vnn3	798 (10)
PCK1	-1.564	kinase	Inhibited	-2.813	0.000155	ACADL,ACADM,ACADVL,ACOX1,CRAT,EHHADH,G6PC,MLYCD	436 (7)
camptothecin		chemical reagent		0.255	0.000157	ABCB1,ALDOA,ANXA2,ANXA4,AR,ARAP2,ARHGDIA,ARL4A,ASNSD1,BAK1,BCL2A1,BFAR,BID,BRCA1,BRCA2,CASP8,CCND1,CCNG1,CD1D,CD300C,CD46,CD59,CD93,CDK2,Ces1b/Ces1c,CIDEA,CSNK1G2,DDB2,EDN1,EEF1A1,EEF1B2,EGFR,ENC1,F3,F5,FAS,FGL2,FLOT2,FPR1,FSCN1,FUT8,GADD45A,GADD45B,GAMT,GAPDH,GBP2,GDE1,GPLD1,GRB10,GRK5,GSR,H3F3A/H3F3B,HIF1A,HJURP,HLA-A,HLA-DQA1,HLA-DQB1,HUS1,ID1,IGFBP3,IL13RA1,IL1RAP,IMPA2,INPP4A,KIF3B,LGALS3,LH…	1032 (18)
triamcinolone acetonide		chemical drug		-1.421	0.000163	ACSL1,AGXT,ALDH5A1,ANGPTL4,AP3S1,AQP3,ARL4C,BCL2A1,BID,BMP6,CAPG,CHKA,CSNK1G2,CYTIP,DGKE,DGKH,DUSP1,ERG,F10,FKBP5,FOXO3,GZMA,IGFBP3,IRF2,IRF7,KCNB1,KLF10,MARVELD2,MDFI,MEGF9,MYC,NEK7,OSBP,PDIA5,PER1,PER3,PEX13,PKD2,PLK2,PSPH,RASL11B,RPP14,SEMA6A,SERPINA3,SLC16A1,SLC9A3R1,SPRY1,ST3GAL5,ST8SIA4,TACC2,TREH,TSC22D3,TXNIP,VLDLR,ZBTB16,ZFAND5	653 (7)
Akt		group		0.917	0.000176	A2M,ANGPT1,AQP3,AR,ATG12,ATG7,ATP5A1,B4GALT5,BAK1,BCL2A1,BID,BRCA1,CCND1,CD36,COPS6,COX4I1,CPT1A,CTGF,CTSD,CXCL12,EGFR,ESR1,F3,FABP4,FAS,FN1,FOXO3,GATA2,GCK,HES1,HIF1A,HK2,HPGD,IER3,IGF1,IGFBP2,KCNA5,KISS1,LPL,MCAM,MMP14,MYC,NFE2L2,NOX4,NR0B2,NRP2,OSTF1,PDK4,PEA15,PPARD,PPARG,PPP1R1B,SCARB1,SERPINE1,SLC1A2,SNAI2,TERT,TFAM	1180 (17)
bleomycin		chemical drug		0.398	0.000177	ANGPT1,ANGPT2,BMP1,CCL5,CCR2,CEBPA,CTGF,CTSD,CTSE,EGFR,F2R,FABP1,FABP4,FAP,FAS,FN1,FZD1,FZD6,HEY1,ID1,IGF1,IL13RA1,IL18,KITLG,LAMA1,MAP4,MIF,MMP12,MMP14,Mup1 (includes others),MYC,Nnt,PLA1A,PLAT,PTTG1,Saa3,SDC4,SERPINE1,STK17B,TERT,TIMP2,TNFRSF10A,UHRF1,WNT5A	1266 (18)
metribolone		chemical reagent		1.891	0.000181	ABCC4,ACSL3,AKAP12,APP,AR,ATP1B1,ATR,B2M,CCND1,CCT2,CENPN,CLU,CYB561,DHCR24,ERRFI1,FDFT1,FGFRL1,FKBP5,FPR1,GNMT,HES6,HK2,HOMER2,HUS1,IGF1,ITGA6,KLK3,KRT18,LIFR,MAOA,MCCC2,MGLL,MPC2,MYL12B,NDUFV3,NEDD4L,PFKFB2,PIGR,PMEPA1,RDH11,RIMS2,SAT1,SMS,STK39,SVIL,TACC2,TIMP2,TM4SF1,TXNIP,UAP1,UGDH,UNC13B	1257 (20)
guanidinopropionic acid		chemical - endogenous non-mammalian	Activated	3.5	0.000182	ALAS1,ATP5S,ATPAF1,CAMK4,COX4I1,COX6A2,COX6B2,CYCS,NDUFA12,NDUFA5,NDUFA7,NDUFS4,PPARA,PPARD,PPARG,PPARGC1B,PRKAA2,TFAM,UQCRB	457 (5)
MAT1A	1.766	enzyme		1.66	0.000187	ACADL,ATP1B1,BAK1,CYP2E1,CYP4A11,Cyp4a14,FAS,GAMT,KRT18,MAT1A,PHB
SCAP	1.068	other	Activated	4.02	0.000192	ACAA2,ACSL1,ACSL4,ACSL5,CSAD,CYP51A1,EHHADH,FADS2,FDFT1,GPAM,Gstt3,HES6,IDI1,LSS,MSMO1,NSDHL,PMVK,RDH11,SC5D,SQLE	732 (11)
cardiotoxin		chemical - other		1.706	0.000193	ACOX1,ACSL5,B2M,CCL5,CCND1,CCR2,Cdkn1c,CSF2RB,Cxcl9,FBL,FGF11,GM2A,GMNN,HSPA5,IGF1,IL10RB,IL13RA1,IL18,IL1RN,IL2RG,IL6R,ITGA6,ITGB7,LY86,MCM2,MCM3,MCM7,MEST,MMP12,NPM1,OSTF1,PDGFB,PEG3,PGAM1,PIGR,PLAGL1,RPSA,SFXN1,SNX5,STAT3,STXBP2,UCP2,UCP3
GAST		other	Activated	2.147	0.000193	ANXA7,CCND1,CREM,DLAT,DNAJA1,Hamp/Hamp2,HDC,HERPUD1,HES1,HMGB2,MCM3,MDH2,NACA,ODC1,PGK1,PHB,PLA2G7,POR,PPARG,PRDX3,RPL7,RPS19,SELP,SRC,STAT3,TGFA	1156 (22)
SPDEF	-4.338	transcription regulator	Inhibited	-2.224	0.000201	CD34,CDH1,COL4A1,COL4A2,COL4A5,CTGF,EGFR,HIF1A,ITGA3,ITGA6,KLK3,LAMC1,LASP1,PRKCA,PTPRF,SDC1,SDC2,SERPINE1,SMAD2,SNAI2,SOX17,SQSTM1,UCP3,WNT5A	685 (7)
REL	1.064	transcription regulator	Activated	3.196	0.000206	ACSL4,AGPS,APP,ARFGAP3,ATP11A,B2M,BCL2A1,BRCA1,CAMK2D,CCND1,CD59,CDH1,CMPK1,CREM,CTU2,Cxcl9,DGCR2,DNASE1L1,DUT,ESR1,ETV5,F3,FADS2,FAS,FN1,FOXO3,GADD45B,HLA-A,ICK,IER3,IL18,IRF5,MED12L,MINPP1,MYC,NAB2,NFE2L2,NRARP,PARP14,PIBF1,PIPOX,PLA2G16,PLK2,PPP1R14B,RDH10,RORC,SASS6,SLC22A15,SLC25A27,SNAI2,Snord104,SORBS1,STAT3,STAT5B,TBCA,TNFRSF10A,Tnfrsf22/Tnfrsf23,TTC30B,VTI1A	423 (7)
miR-30c-5p (and other miRNAs w/seed GUAAACA)		mature microrna	Inhibited	-4.365	0.000208	ANPEP,CDCP1,CEP72,CTGF,DOCK7,GALNT1,GALNT7,GPD2,IDH1,IFRD1,ITGA2,MAP4K4,MAT2A,MPDU1,NCEH1,NCL,NPR3,NT5C3A,NT5E,PGM1,PNP,PPARG,PPP2R4,PTGFRN,PTPRK,RBMS1,RQCD1,SEC23A,SLC4A10,SLC7A1,SYPL1,UAP1,WNT5A
SYVN1	-8.140	transporter	Activated	2.251	0.000229	ABCC3,ABCC4,ACSL3,ANO10,APP,CCND1,CD46,CDA,CEP164,CRTAP,CTPS1,CYB561,DPYD,DUSP1,EMC7,ERN1,F3,FANCG,HLA-A,IFI44,IRAK2,ITGA3,ITGA6,LMBRD2,MCAM,NDFIP2,NFE2L2,PNPLA2,PPAP2B,PSMC3,RAB34,SLC16A1,SLC27A3,SLC3A2,SLC6A6,SLC7A2,TMEM106B,TNS4,USP5
butylated hydroxyanisol		chemical toxicant		1.096	0.000233	CBR1,GSTA3,GSTA5,GSTM3,GSTM4,GSTM5,GSTP1,IRF7,MIOX,NFE2L2,NQO1,Slco1a1,SLCO2B1	1031 (14)
streptozocin		chemical drug		1.141	0.000234	ABCB1,ABCB11,ABCG2,ABCG5,ABCG8,ACMSD,ALDH3A2,ALPL,ANGPT2,APLN,AR,ATP1B1,CBS/LOC102724560,CEBPA,CLU,COL4A1,CPT1A,CPT1B,CPT2,CTGF,CYP2E1,CYP4A11,Cyp4a14,DNMT3B,FABP3,FABP4,FAS,FGFR4,FN1,G6PC,GCK,GHRL,Gyk,HIF1A,HSPD1,IGF1,KIT,LGALS3,LPL,MIOX,NOX4,NQO1,NT5E,PKLR,PPARD,PPARG,S100G,SERPINE1,SLC25A11,SLC25A20,SLC25A5,SLC2A2,SLC2A5,STUB1,UCP3	1084 (19)
chenodeoxycholic acid		chemical - endogenous mammalian		-0.517	0.000235	ABCB11,ABCB4,ABCC3,APOF,APOM,CD36,CPT1A,CYP27A1,CYP3A5,ERBB2,FBP1,FGA,FGB,FGG,G6PC,HPGD,LIPC,LRP2,MTTP,NR0B2,PDK4,PLTP,PPARA,SDC1,SLC10A1,SLC51B,SLCO1B3	970 (17)
H2AFY	1.254	other		-1.127	0.000236	BRCA2,CD36,CDKN2C,ERBB2,FN1,GADD45A,HUS1,ID1,IRF7,KRT23,LPL,NBN,SERPINE1,SPARC,TERT
triamterene		chemical drug		1.625	0.000262	A2M,ANXA2,ASNS,C4A/C4B,CD14,CDCP1,CLU,FGA,FGB,FXYD5,GAS5,GSTM3,IER3,LGALS3,MCM3,MYC,PLA1A,PSMB8,Pvr,RBM3,SLC34A2,Tpm1,UPP1
KIAA1524	1.705	other		0.032	0.000264	COL15A1,COL8A1,CORO6,DSC2,FAP,GADD45A,IER3,KIAA1324,LAMA1,LASP1,LRP4,MAPK9,MYC,NCL,NPTX1,PDK4,PXYLP1,RHOC,SAT1,SERPINE2,SLC25A4,TUBA4A
EGF	1.136	growth factor		1.55	0.000267	ABCG2,ACOT2,ACSL4,ALCAM,ANGPT1,ANPEP,AQP3,AR,ARHGEF2,B4GALT5,BAK1,BRCA1,CCND1,CDH1,CEBPE,CKS2,CLU,CPB2,CREM,CTGF,CTSD,CXCL13,DIO3,DUSP1,DVL2,EDN1,EEF1A1,EGFR,ERBB2,ERRFI1,ESR1,F3,FN1,FST,GADD45A,GAL3ST1,GATA2,GSTP1,HES1,HIF1A,HMGCS1,HPGD,HSD3B2,ID1,IDH1,IDI1,IER3,IGF1,IGFBP2,IGFBP3,INHBA,ITGA2,KLF10,KLK3,LIMK2,LPCAT3,LSM1,MAD1L1,MAD2L1,MAPK3,MMP12,MYC,NCL,Nrg1,OCLN,ODC1,PBK,PDCD4,PDK4,PER1,PHLDA2…	1240 (17)
linolenic acid		chemical - endogenous mammalian		1.543	0.000276	ABCD2,ABCD3,ACSL1,BAK1,CD36,CLU,EDN1,FABP1,G6PC,SELP,SERPINE1,UCP2	1451 (23)
FOXA2	1.048	transcription regulator		1.167	0.000288	A2M,ABCB4,ALAS1,ALDOB,APOM,C5,CCND1,CDH1,CEBPA,CHI3L1,CPT1A,Cyp2a12/Cyp2a22,EPHX1,FGB,FOXA3,G6PC,GCK,GSTM3,HADH,HES6,HHIP,HK2,HMGCS2,HPGD,IGF1,LIPE,LPL,MTTP,NR1I2,PKM,PPARA,PPARG,RARB,RARG,RORC,Saa3,SERPINA1,SLC10A1,SLC2A2,SLCO1B3,SOX17,TDO2,TF,Tpm2,UCP2,UCP3,WNT5A	993 (19)
FOXO4	-1.808	transcription regulator		1.904	0.000299	BNIP3,CCND1,CCNG2,CTGF,CYP51A1,DHCR24,FDFT1,GADD45A,GADD45B,HIF1A,HMGCS1,IDI1,IER3,NAMPT,Scd2,SERPINE1,SGK1	910 (16)
NFIX	-2.403	transcription regulator		-1.296	0.000317	ADRA1B,ALAS1,CCND1,CHI3L1,FABP4,NFIX,PKLR,POSTN,SERPINA3,SERPINE1,SLC25A5	610 (7)
MED13	1.152	transcription regulator		-1.554	0.000317	ACSM3,CIB2,CIDEA,CIDEC,CLSTN3,CYP2A6 (includes others),GPD1,GPD2,NTRK2,PPARG,PYGL
linoleic acid		chemical - endogenous mammalian		1.263	0.000342	ACADM,ACSL4,APP,BAK1,CLU,CPT1A,CPT1B,DUSP1,EDN1,FABP1,G6PC,GEMIN2,HSPA5,LPL,MTTP,NEDD4L,PKLR,PLIN2,PLIN5,PPARD,SNAI2,UCP2	650 (16)
USF2	1.187	transcription regulator		-1.082	0.000344	APLN,APOA5,B2M,BRCA2,CD2,CHI3L1,CPT1A,CPT1B,GCK,GHRL,Hamp/Hamp2,IGFBP3,MYC,P4HA1,PIGR,PKLR,RORC,SERPINE1,STAR,TERT,UCP2
CLDN7	-2.490	other	Activated	2.405	0.000347	ABLIM1,ANXA3,ARHGDIB,C1S,CKAP4,CTGF,F3,F5,FADS3,HELZ2,IFI44,LAMTOR1,LGALS3,LGR4,LIMA1,LYSMD2,MCU,MRPL40,MRPS17,NCOA7,NNMT,PLA2G16,PLGRKT,PRSS8,RPP40,RPS7,RSL1D1,SDCBP2,SERP1,SERPINB1,SLC35B1,SLCO2A1,TEAD2,TIMP2,TPK1,UBE2L6
IRS1	-1.213	enzyme	Activated	2.215	0.000347	ATP5A1,BMP6,CCND1,CDH1,CDKN2C,CEBPA,CIDEA,COL4A1,COL4A2,COX7A1,DVL2,FABP4,FMO1,G6PC,GAS5,GCK,IGF1,LPL,MMP14,MYC,MYL4,PHB,PPAP2B,PPARG,PPARGC1B,PTPRF,RAB9A,RHOU,SNAI2,TFAM,TFF1,TRIB3,UCK1,UCP2,UCP3,WNT5A	1018 (22)
MTM1	2.986	phosphatase	Inhibited	-2.595	0.000351	BNIP3,EIF4EBP1,FOXO3,GABARAPL1,GTF2H1,MAP1LC3A,MAP1LC3B,MTOR,NEDD4L,ZFAND5	649 (7)
dichlorovinylcysteine		chemical toxicant		-1	0.000359	ACADS,ACAT1,CCND1,EGFR,HAAO,HSPA9,MDH2,ODC1,PKM,PSMA1,SLC27A2,TGFA,TUFM
Nuclear factor 1		group			0.000359	ADRA1B,ALAS1,ALDOA,AR,CHI3L1,CYP1A2,CYP2A6 (includes others),GUCY1B3,ID1,PKLR,S100G,SERPINA3,SLC25A5
allyl sulfide		chemical drug		0.987	0.000366	ABCC3,CYP2E1,CYP3A5,EPHX1,GSTA3,GSTM5,NFE2L2,Slco1a1,Slco1a4	631 (4)
F2	-1.299	peptidase	Activated	3.387	0.000367	ANGPT1,ANGPT2,ANGPTL4,CAD,CALR,CBR3,CCND1,CD63,CKAP4,CLIC1,CLU,COL4A1,CORO1C,CTGF,CTPS1,DIO3,DUSP1,ECE1,EDN1,EHD4,EIF4A1,EPB41,ESM1,F2R,F3,FAM46A,FN1,HIF1A,HIVEP1,HMGA1,IER3,IGF1,KLF6,LBH,LOXL2,MAPK3,MGLL,MIF,MTSS1,MYC,NCOA7,NUS1,PDGFB,PLAT,PPIF,RDH5,RGS3,SAMD4A,SDC4,SELP,SERPINE1,SLC16A5,SLC7A1,TAGLN2,TAP2,TFPI2,TIMP2,TMED9,TOMM40,TXNRD2,UCK2,VTN,ZNF205	1275 (17)
PGR	-23.600	ligand-dependent nuclear receptor		0.588	0.00038	ACOX1,ACSL1,AMD1,AR,ATP1B1,CAPN2,CCND1,CD59,CEBPA,CPT1B,CPT2,DDX21,ENC1,ERBB2,ESR1,F3,FKBP5,FN1,G6PC,GLUL,GOT1,GRB10,GSTM3,HIF1A,HPGD,ID1,IER3,ITGA6,MAD2L1,MYC,NPC1,NQO2,PDLIM1,POSTN,PPIF,RAB9A,SERPINA5,STAT3,STAT5B,TFF1,TSC22D3,UCK2,UGCG,WNT4	1061 (17)
FOXO3	-1.923	transcription regulator		1.84	0.000401	Acot1,APEX1,AR,BNIP3,CAD,CASP8,CCND1,CCNG2,CDH1,CLDN1,CPT1A,CTGF,EIF4EBP1,ESR1,FOXO3,FOXO4,GABARAPL1,GADD45A,GADD45B,GATA2,GLUL,GRB14,GSTM5,HMGCS2,IARS,IER3,IGF1,LARS,MAP1LC3A,MXD1,MYC,NAMPT,NOL3,PRDX3,PRKAA2,SGK1,SLC1A4,SLC7A1,TFF1,TXN2,TXNIP,TXNRD2,UBC,UCP2,YBX1	938 (19)
deferoxamine		chemical drug		1.554	0.000404	ALDOA,ANGPT2,ANGPTL4,APLN,APP,BNIP3,CA9,CCND1,CD59,CDH1,CDK2,CYP3A5,DUSP1,EGLN1,ESRRG,F3,GADD45A,GEM,HIF1A,HSPA13,HSPA1A/HSPA1B,IGF1,IGFBP2,IGFBP3,ISG20,ITGB7,LAMA3,LPL,MAP1LC3B,MYC,NFIL3,PGK1,PKM,PLAT,PPARG,SERPINE1,SERPINE2,SMAD2,SPRY4,UBE2D1	1040 (19)
FGF21	4.563	growth factor	Activated	3.06	0.000412	ACADM,BDH1,CIDEA,COX7A1,CPT1A,CPT1B,G6PC,GHR,HMGCL,HMGCS2,IGF1,KISS1,KLB,LEPROT,LEPROTL1,ME1,SERPINE1	692 (17)
INSIG1	-1.386	other	Inhibited	-4.288	0.000425	ACSL4,CCL5,CXCL13,CYP51A1,DHCR24,FABP4,FADS1,FADS2,FDFT1,GPAM,HLA-DQA1,HMGCS1,HMGCS2,IDI1,LIPA,LIPG,LPCAT3,LPL,LSS,PLA2G4F,PLA2G7,PLIN2,PMVK,PPARG,PTGES,SCARB1,Scd2,SLC2A2,SQLE,UCP2,VNN1	737 (11)
lomustine		chemical drug		1.279	0.00044	A2M,ANXA2,ASNS,C4A/C4B,CD14,CDCP1,CLU,FGA,FGB,FXYD5,GSTM3,IER3,LGALS3,MCM3,MYC,PLA1A,PSMB8,Pvr,RBM3,SLC34A2,Tpm1,UPP1
meldonium		chemical drug	Activated	2.449	0.000441	ACOX1,CD36,CPT1A,CPT1B,DGAT1,HADHA
MEDAG	-1.303	other	Activated	2.449	0.000441	ACOX1,CD36,FABP2,LIPE,LPL,PPARG
2,3,4,7,8-pentachlorodibenzofuran		chemical toxicant		-0.278	0.000444	ACOT2,CA3,CACNA1D,CES1,COMT,CYCS,CYP1A2,CYP2C8,CYP3A7,EPB41L3,ESR1,FGF9,GADD45A,GRHPR,HSPA1A/HSPA1B,IDH1,NQO1,NR0B2,PTGFR
NR0B2	-1.808	ligand-dependent nuclear receptor		0.866	0.000447	ABCB11,ABCB4,ACADM,ACOX1,APOM,CD36,CPT1A,CYP51A1,ESRRG,FBP1,G6PC,GCK,HDC,MTTP,NR0B2,PDK4,PPARG,SCARB1,SERPINE1,SLC10A1,TFF1	1028 (23)
thapsigargin		chemical toxicant		1.217	0.000463	ABCB1,ABCG2,AHSG,AR,ASNS,CA9,CALR,CAPN10,CAPN5,CCND1,CCNG2,CDH1,CLU,CREB3L2,CREM,DNAJB9,EDN1,ERBB2,ERRFI1,FN1,GADD45A,GADD45B,GEMIN2,HDC,HERPUD1,HIF1A,HSPA5,HSPA9,IGF1,LBH,LIFR,LMAN1,LMAN2,LONP1,MYC,NFE2L2,NFIL3,PAWR,PTPN6,RETSAT,SESN2,SGK1,STARD5,SYVN1,TGM2	1181 (23)
oleic acid		chemical - endogenous mammalian	Activated	2.155	0.000488	ACADL,ACADM,ACSL1,APP,AQP3,CD36,CLU,CPT1B,DUSP1,EDN1,FABP1,FABP2,G6PC,GADD45A,GADD45B,GAPDH,HK2,HSPA5,IGF1,IGFBP3,LPL,MTTP,PDK4,PLIN2,PLIN5,PPARA,SERPINE1,UCP2,UCP3	847 (19)
amiodarone		chemical drug		1.941	0.000488	ASAH1,BCKDHA,CA3,CYP4A11,Cyp4a14,F3,FABP1,FADS2,HSPD1,LSS,ME1,PPARA,PPARG,SLCO2B1,TF	798 (15)
MITF	-1.224	transcription regulator		1.684	0.00053	ACO2,ACSL1,ALCAM,AMDHD2,APOLD1,ASAH1,ATP6V1B2,ATP6V1C1,CCNG2,CDK2,CHKA,DCT,FN1,GM2A,GNPTAB,HIF1A,HPGD,HPGDS,IL6R,ITGA3,KIAA1598,KIT,LGALS3,MMP14,MYL4,OSCAR,PIR,PLA1A,PPM1H,PSEN2,RHOQ,SCARB1,SDC1,SEMA6A,SORT1,SOX13,SOX9,ST3GAL6,TBX2,TMC6,TNFRSF14,TXNIP
SREBF2	1.320	transcription regulator	Activated	3.48	0.000544	ACAA2,ACSL1,CAMK1D,CYP51A1,DBI,FADS2,FDFT1,HES6,HMGCS1,IDH1,IDI1,LIPA,LRP1,LSS,MSMO1,MTTP,NSDHL,PLIN2,PMVK,RDH11,SC5D,SQLE,STAR	1056 (19)
fenamic acid		chemical reagent		1.671	0.000544	A2M,ANXA2,ASNS,C4A/C4B,CD14,CDCP1,CLU,FGA,FGB,FXYD5,GAS5,GSTM3,IER3,LGALS3,MCM3,MYC,PLA1A,PSMB8,Pvr,RBM3,SLC34A2,Tpm1,UPP1
Rxr		group		0.923	0.000554	ABCB10,ABCB11,ABCD2,ALAS1,ANGPTL4,AQP3,CD36,CEBPE,CPT1A,CPT1B,CYP2C8,CYP3A5,DIO1,GADD45A,HR,MMP11,MYC,NR0B2,PLIN2,PLTP,POR,PPARG,RARB,SLC10A1,Slco1a4,SLCO1B3,TERT	1284 (22)
PKD1	-1.391	ion channel	Inhibited	-2.82	0.000556	ABCB4,ABCG2,ACOT2,ACOX2,ACSS1,APOM,ARHGAP10,ATP1B1,CDC42BPA,CLCF1,CPN2,CXCL16,EGFR,EIF3A,EIF4EBP1,ENPP6,FGFR3,Foxp2,G6PC,IDH1,IL17RB,JAKMIP1,KLK3,KLKB1,KRT18,MIOX,NIPAL1,NNMT,Nrg1,PAH,PICALM,PKNOX2,PRKCB,QPCT,RGS3,RPL37,RPS6KA5,SETD7,SLC2A2,SPATA6,SSTR2,ST5,SYNJ2,THG1L,TREH,ZBTB10
NEUROG1		transcription regulator		0.426	0.000562	ADD3,AMIGO2,ASS1,BEX1,C1S,CFH,DSP,FABP3,FAM198B,FAP,FGF9,FN1,INHBA,LGR5,LRIG1,MEST,PLK2,PPIC,SDPR,SQRDL,TMEFF2,TMTC2
N-cor		group		-1.438	0.000578	ACSL1,ARNTL,CCL5,CCND1,CD36,CIDEC,CRP,ESR1,FABP4,FADS2,GSTP1,Gyk,IGF1,IGFBP3,MMP12,PLIN2,RARB,Scd2	1251 (23)
E2F1	-1.143	transcription regulator	Activated	4.217	0.000585	ABCB1,ABCG2,ACSL5,ALG5,ALPL,ANGPT2,AR,ARHGAP4,BAK1,BID,BNIP3,BRCA1,CA2,CALR,CASP6,CASP7,CASP8,CCND1,CCT2,CD9,CDC45,CDK2,CDKN2C,CEBPA,Ces1b/Ces1c,CLIC1,COX4I1,DDAH2,DUSP1,DUT,FAM60A,FAS,FBXO5,FGFR3,FHDC1,FOXO3,GINS1,GM2A,GMNN,GRAMD4,HADHA,HES1,HIST1H4H,HMGA1,HMGB2,Hmgn2 (includes others),HNRNPD,Hrk,Hspa1b,HSPD1,HSPE1,IGF1,INMT,KIT,MAD2L1,MCM2,MCM3,MCM4,MCM6,MCM7,MSH2,MYC,NCL,NRIP1,PA2G4,PAWR,PDCD5…	895 (15)
MAX	1.048	transcription regulator	Inhibited	-3.223	0.000588	AEBP2,APEX1,AR,CAD,CCNG2,CYCS,DUSP2,EDN1,FADS2,FTH1,G6PC,GADD45A,GADD45B,HMGA1,ID1,KLF10,KLF6,MYC,NCL,NPM1,ODC1,RBBP7,SCPEP1,TERT,TXNIP,YBX1	149 (3)
plicamycin		chemical drug		-1.187	0.000591	ABCG2,B4GALT5,BAK1,C17orf96,CA9,CTGF,CYP2E1,EGFR,EPS8,F3,FOXO3,GJB2,GPD1,HIF1A,ID1,MAOA,Marcks,MIF,MYH14,NFE2L2,OLFM1,PPP1R1B,PRKDC,RASL11B,SERPINE1,SERPINE2,SLC11A2,UBC,WNT9A	777 (10)
RRP1B	1.533	other			0.000591	ALDH5A1,BRCA1,BRCA2,CCND1,CCNG1,EIF3H,EIF4B,FZD6,GADD45A,MCM2,MCM3,MCM4,MCM6,PERP,PRKCA,PRKD1,RARG,RHOQ,RPL11,RPL13A,RPL19,RPL22,RPL37,RPS10,RPS14,RPS26,Rps27/Rps27rt,RPS5,SERPINE2
simvastatin		chemical drug		0.005	0.000596	ABCB4,ABCG5,ACMSD,ADRB2,AGPAT6,AHSG,ANGPT2,ANXA3,APOM,APP,AR,ARHGDIA,ARHGEF2,ASL,CCND1,CD14,CD9,CDH1,CRP,CTGF,DDAH1,EDN1,ENC1,ESR1,F2R,F3,FABP1,FADS1,FADS2,FGA,IGFBP3,IL18,IMPACT,KIT,LGALS8,LPL,MAP1LC3B,MYC,NFIX,NRIP1,NTRK2,PLAT,PPARA,RHOU,RORC,SCARB1,SDC4,SELP,SERPINE1,SLC16A7,TIMM10,Tpm1	1154 (20)
CDC73	1.101	other			0.000597	APP,CCND1,CDH1,GATA2,HMGA1,HMGCS2,IGF1,MYC,PTGES,TFF1	890 (16)
ARNT2	-8.288	transcription regulator		1.727	0.000611	ALAS2,ANG,ANGPT2,ANGPTL4,AOX1,APOA5,AQP7,Cd52,CELF2,CFL2,CHRNE,COPZ2,DNASE1,EGFR,EIF5A,FNBP1,GALNT4,GATA2,GLUL,GRM8,GSTA3,GTF3A,Gypa,HGFAC,HLA-A,ICMT,IL6R,ITIH3,KLK3,LAMB3,LDB2,LIFR,MCM7,MRPL37,MTPN,MYCL,NACA,PEA15,PGK1,POLD4,POSTN,Rpl29 (includes others),S100G,SELENBP1,SEMA5B,SERPINA5,SLC17A1,SNX5,SPRR1A,TCF7L1,TSC22D3,TXNRD3,ZDHHC14
ACO1	1.149	enzyme		-1.067	0.000629	ACO2,ALAS2,APP,FTH1,GAPDH,IGF1,IGFBP3
UBD	10.020	other	Inhibited	-2.646	0.000629	ACOT1,Acot1,ACOX1,ACSL1,PPARA,UCP2,UCP3
1-(carboxymethylthio)tetradecane		chemical drug	Activated	2.975	0.000662	ACOX1,APOA4,Apoc3,CPT2,DECR1,ECI1,FABP1,LPL,SLC27A1	573 (14)
NO 1886		chemical drug	Activated	2.333	0.000662	ACAA2,ACADL,CES1,CPT2,CYP1A2,GAL3ST1,HADHA,LPL,UCP2
ethoxyquin		chemical toxicant		0.224	0.000662	CRYZ,CYP1A2,GSTA3,GSTM5,GSTP1,NQO1,PSMB5,Slco1a1,SLCO2B1
4-hydroxytamoxifen		chemical drug		-1.802	0.000663	ABCB1,CCND1,CDH1,CEBPA,CLU,CNBP,CTSD,DDX21,DECR1,EFEMP1,EGFR,EIF5A,ESR1,FABP4,GSTA5,IER3,IGF1,IGFBP3,MYC,NOTCH3,PDCD5,PDZK1,PTTG1,RGS19,SGK1,SNAI2,TFF1,TGFA,TM4SF1,UNC119	927 (16)
FAM132B	-1.034	other		-0.144	0.000665	ATG12,ATG7,CD36,FABP1,FABP4
diacylglycerol		chemical - endogenous mammalian	Activated	2.449	0.000686	ACADM,ACOX1,CD36,FABP1,ODC1,PRKCA,PRKCB,UCP2	800 (10)
meclizine		chemical drug	Activated	2.433	0.000686	CYP1A2,CYP3A5,GSTA5,HK2,MYC,NAMPT,TFAM,UGT1A1	631 (4)
octanoic acid		chemical - endogenous mammalian		-0.761	0.000686	CD36,CEBPA,FABP4,G6PC,LPL,PKLR,PPARD,PPARG
HNF4α dimer		complex		-1.463	0.000686	ALDOB,FABP1,FABP2,FBP1,GAPDH,PKLR,SLC22A7,SLC2A2
HRAS	-1.172	enzyme		1.46	0.000701	A2M,ADRA2A,ANTXR1,ANXA2,ANXA3,APP,ASNS,ATP5B,B2M,BAK1,BMP1,BNIP3,CAPG,CAPN2,CCL5,CCND1,CCNG1,Cdc42,CDC42BPA,CDH1,CDK2,CGREF1,CLCF1,CLU,CNN2,COL4A1,CPT1A,CRP,CSRP2,CTGF,CTSC,CXCL12,DNMT3B,DUSP1,EFEMP1,EGFR,EIF3C,EIF4EBP1,EIF5A2,EPHX1,F2R,FABP3,FAM167A,FAM213A,FAS,FDFT1,FN1,FZD1,GJB2,GNA14,HDC,HES1,HEY1,HIF1A,IFI30,IL13RA1,ITGA6,KRT18,LASP1,LIPG,LPP,MAOB,MAPK3,MCAM,MFGE8,MMP14,MSMO1,MTHFD1L,MYC,MYO…	995 (18)
HOXD10	-7.650	transcription regulator		-0.799	0.000735	APOF,CEACAM1,CLEC10A,ERP44,ITGA3,LOC102637129/S100a11,LSM6,MAGED2,MAOB,MMP14,MTA1,NUDT5,PAK1,PDZK1IP1,RHOC,RPSA,SERPINE1,TFR2,TICAM1,TIMP2,TTC3
ZBTB20	-1.921	other		-1.886	0.000764	ADH4,CYP1A2,Cyp2b13/Cyp2b9,Cyp2c54 (includes others),CYP2C8,CYP2F1,CYP3A5,G6PC,GCK,GHR,GSTM4,GSTM5,IGF1,IGFBP2,LEPR,PDK4,UGDH,UGT2B17	639 (13)
DYSF	1.235	other			0.000766	ACOT9,ANXA2,B2M,Cd52,CD74,CHMP1A,CORO1C,Ctla2a/Ctla2b,ERRFI1,FN1,GABARAPL1,GPR65,HLA-A,HLA-DQA1,HLA-DQB1,HLA-DRB5,HSPA1A/HSPA1B,LGALS3,LILRB4,MMP12,MPEG1,MYL4,PSAP,S100A13,SERPINA3
tesaglitazar		chemical drug	Activated	2	0.000772	CYP4A11,FABP2,PPARA,PPARG	610 (13)
BO-653		chemical drug		-1.982	0.000772	PSMA1,PSMA2,PSMA3,PSMA4
SLC22A2	-11.578	transporter	Inhibited	-2	0.000772	CPT1A,CPT1B,CPT2,SLC22A5	632 (7)
GH1		growth factor		-1.073	0.000779	ACAA1,ACSL1,ANGPTL4,BPHL,CA3,CEBPA,CLU,COMT,CROT,Cyp2a12/Cyp2a22,CYP2C8,CYP2E1,Cyp4a14,DBI,DDT,DECR1,FABP4,FGG,FN1,FTH1,G6PC,GADD45A,GATA2,GHR,GHRL,GSTP1,GTF2H1,HADH,HADHB,Hsd3b4 (includes others),ID1,IGF1,IGFBP3,LIPE,LPL,MEP1B,MYC,NRAS,PLA2G16,PPARA,PPARG,PRDX3,Pzp,RPL6,S100G,Slco1a1,SLCO1B3,TAF9,TF,TFF1,TUBA1A,UGDH,XDH	1245 (20)
DIO3	11.070	enzyme		0	0.000785	ABCD2,CIRBP,FLYWCH2,GCK,GLS2,HR,ITIH3,KCNJ10,MAMDC2,PCSK4,PYGL,SLC2A2,SYCE2	334 (7)
oleoyl-estrone		chemical drug		-1.209	0.00081	ACADVL,ADCY4,CPT1B,CYP2C8,Cyp4f16/Cyp4f37,FABP4,LIPE,LPL,PRMT1,PSMC2,SLC27A1	385 (7)
captopril		chemical drug		0.067	0.000811	A2M,ASNS,C4A/C4B,CLU,CSRP2,CYP2E1,EPHX2,F3,FGA,GAS5,GSTM3,IER3,IL1RN,LGALS3,MAOA,MCM3,MYO6,POSTN,PSMB8,RBM3,SERPING1,SLC34A2,Tpm1,UPP1
mifepristone		chemical drug		0.095	0.000817	ABCB1,ABCB11,ABCC3,Acot1,AKR1C4,ALAS1,ALPL,CA2,CASP8,CCND1,CCR2,CD14,Cd24a,CD74,Cdkn1c,CEACAM1,CHI3L1,CLU,COL15A1,CTGF,Ctla2a/Ctla2b,CTSD,CYP3A5,DNAJC2,DUSP1,F3,FAS,FDFT1,FKBP5,FST,FTH1,HDC,HLA-DQB1,HPGD,HSD11B1,HSPA5,IGFBP3,INHBB,ITGA2,JAM2,KIT,KLK3,LAMB3,LRP1,LSR,MAD2L1,MYC,NFE2L2,NOX4,NPL,NR1I3,PLAT,PLK2,POSTN,PSMA1,RHOC,S100G,Saa3,SERPINE1,SERPING1,SLC1A2,SLCO1B3,SOX17,SSTR2,STAR,STXBP2,TENM3…	1300 (20)
CD44	-1.108	enzyme	Activated	3.115	0.00085	ABCA2,ABCB1,ADRB2,ANXA11,CALR,CCL5,CCND1,CCR2,CD36,CD63,CDH1,CIDEA,CIDEC,CLU,CX3CR1,Cxcl9,ERBB2,FAS,FKBP5,FN1,GADD45A,IL1RN,ITGA3,LDB1,LGALS1,LGALS3,LHX6,LY6D,MGEA5,MMP12,MMP14,MOGAT1,MYBBP1A,MYO1B,NPNT,PDCD4,PMEPA1,PPAP2B,PTP4A3,SDC4,SRC,Tpm2,WNT2	1284 (18)
GW9662		chemical reagent		-1.684	0.000882	ANGPTL4,APP,CD14,CD36,CEACAM1,CEBPA,CTGF,EGLN1,FABP1,FADS3,FN1,GPAM,HSPA5,KRT20,LOC102724788/PRODH,MCM7,MID1IP1,NR1D1,PEA15,PLIN2,PPARG,PTGES,RARB,RORC,SDC1,UCP2	618 (15)
ADRB		group		-1.59	0.000891	ACAT2,ACSS1,ADCY4,ANGPTL4,ANXA5,ARHGEF3,ATF5,BAK1,BNIP3,BRCA2,CASP6,CCND1,CREM,CYP51A1,FAM110C,FAS,GADD45A,GSTA3,GSTA5,HMGCS1,HSD17B7,HSPD1,IDH1,LBH,LSS,MSMO1,NBN,NCL,NEK2,NQO1,NSDHL,NUDT18,OASL,PDGFB,RAN,SDPR,SLC6A9,SQSTM1	940 (15)
n-nitrosomethylbenzylamine		chemical toxicant			0.000891	ADAMTS6,AKR1B10,ALDH3A2,ALS2,AMBP,ANXA2,AOX1,AP3S1,CCND1,Cdc42,CIB2,CLDN1,COPS5,CTTN,Cyp2a12/Cyp2a22,CYP3A7,FST,GNG12,GSTA3,GSTT2/GSTT2B,HSD3B2,IDH1,INHBB,KIFAP3,KLF10,KRT20,LAMB3,LEPR,MAPK6,MGST3,OLFM3,PECR,PSMA6,Pvr,SDC1,TGFA,TUBB6,YWHAH
alitretinoin		chemical drug	Activated	2.713	0.000897	ABCB11,ABCC3,ACADM,ACOX1,ANGPTL3,ANXA5,APOM,APP,AR,BCL2A1,CASP7,CCND1,CD14,CD36,CDK2,CEBPE,CIDEA,COX4I1,CPT1B,CXCL13,CYCS,CYP1A2,DNASE1L3,DUSP1,ESR1,FABP1,FABP4,FN1,MFN2,MLYCD,MMP11,MTTP,NR0B2,PLTP,PPARA,PPARG,RARB,RARG,RBP1,SLC27A1,SLC2A2	1111 (20)
gentamicin C		chemical drug		1.143	0.000932	A2M,ANXA2,ASNS,C4A/C4B,CD14,CLU,FGA,FGB,FXYD5,GAS5,IER3,LGALS3,MCM3,MYC,PLA1A,PSMB8,Pvr,RBM3,SLC34A2,Tpm1,UPP1
ethionine		chemical toxicant		-0.775	0.00094	C4A/C4B,CD14,CLU,FGA,FGB,IER3,LGALS3,MAT1A,MCM3,MYC,PLA1A,PSMB8,SLC34A2,Tpm1,UPP1
HDAC1	-1.147	transcription regulator		-0.624	0.000945	ABCB1,AKAP12,ANGPT2,APEX1,ATG7,BRCA2,CCL5,CCND1,CD34,CD4,CDH1,CDK2,CEBPA,DCLRE1C,EGFR,ESR1,FABP1,FABP2,FABP4,FAS,GABARAPL1,GLUL,GSTP1,HES1,ID1,KLK3,LGR5,LIG1,MAD1L1,MCM3,MCM7,MTA3,MYC,NCL,Nes,NKD1,OSCAR,PDGFB,PPARG,PPP2R2B,PTPN6,RBBP7,RECK,RORC,RRM2B,SDPR,SGK1,SLC1A2,SNAI2,SOX9,SQSTM1,ST5,TERT,TGM2,THEMIS,TSC22D3,UCP3,UHRF1	1018 (17)
5-N-ethylcarboxamido adenosine		chemical reagent		-1.392	0.000949	BAG3,CES1,CREM,CSF2RB,CTGF,Cyp2a12/Cyp2a22,FZD1,GADD45A,HIF1A,HK2,HLA-DQA1,HLA-DQB1,INHBA,KCNA2,KLF6,MMP11,MNAT1,NFIL3,NT5E,ODC1,PDE5A,PLK2,RGS3,SERPINE1,SLC30A5,SOX17,ST3GAL1,TNS2,TXNIP,UBC	729 (12)
9Z,11E-octadecadienoic acid		chemical - endogenous non-mammalian		1.444	0.00097	ACOX1,CD36,CPT1B,CYP4A11,FABP1,FADS1,NFAT5,PPARG,SORBS1,UCP2	512 (13)
fluconazole		chemical drug		1.432	0.00097	ADH1C,Cyp2c40 (includes others),CYP2C8,CYP3A5,CYP3A7,Hsd3b4 (includes others),POR,SRD5A1,STAR,UGT2B17
PER1	1.855	other		0.577	0.00097	ALAS1,ALAS2,ARNTL,B2M,CCND1,CRY1,DBP,KLK3,PER1,PER3	68 (3)
SIN3B	1.034	transcription regulator			0.00097	CAD,CCNG2,GADD45B,HES1,KLF10,KLF6,MYC,NCL,SRD5A1,TXNIP	618 (7)
ATN1	1.112	transcription regulator			0.000978	ATP1B1,BASP1,BMP1,CAMK4,Cd24a,CDK2AP1,CHUK,DBP,DPYSL3,GAS7,GRK5,GTF2H1,IL11RA,KCNA2,KCNC3,KCNK3,LSM2,Marcks,MARCKSL1,MCAM,NAB2,NFIC,NPTX1,PABPC4,PCTP,PDE1B,Ppp1cc,PSME1,PTPRF,Sik1,SPTBN2,STX1B,STX4,TM4SF1,Tmsb4x (includes others),TUBA4A,TYRO3
SNAI2	-1.614	transcription regulator		-0.825	0.000979	AR,BRCA2,BSG,CCND1,CDH1,CLDN1,CXCL12,DSP,FN1,HPGD,ITGA3,KRT18,MMP14,SNAI2,SOX9,UBE2D3
CYP1B1	1.801	enzyme		0.688	0.000986	ACOT11,CACHD1,CCND1,COX6B2,ECI2,GSTM3,GZMA,Ifi27l2a/Ifi27l2b,IGFBP2,MCAM,MCM4,NQO1,SHANK2,SLC46A3,Slco1a1,SNORA65,ST3GAL4,Ugt1a7c,VLDLR	295 (7)
MED1	1.172	transcription regulator	Activated	3.015	0.000986	ACAA1,ACOX1,ANAPC5,BCL7A,CCND1,CDK2,CEBPA,CIDEA,CYP1A2,CYP3A5,CYP4A11,Cyp4a14,DIO1,EHHADH,ERBB2,FABP4,GADD45A,GCK,GHR,GSTP1,Gyk,HPRT1,HSD17B4,HSPA1A/HSPA1B,IGF1,IGFBP3,KLK3,LY6D,MAD1L1,MAD2L1,MYC,NCL,NR1I3,ODC1,PDK4,PEX11A,PPARG,RARB,TERT,TFF1	1172 (15)
fatty acid		chemical - endogenous mammalian	Activated	2.676	0.000998	ACOX1,AHSG,CD36,CIDEA,CPT1B,CREB3L3,CREM,CYP2E1,DGAT1,FABP4,FADS1,FADS2,GPAM,HSPA5,LEPR,LPIN2,LPL,PLIN2,PLIN5,PPARA,PPARD,SERPINE1,SLC27A1,ST3GAL5,UCP2,UCP3,VNN1	1109 (19)
VEGFA	1.226	growth factor	Activated	4.587	0.00102	ACADM,ACSL1,ALAS1,ANGPT2,ANPEP,ATP5G3,ATP5J2,BCL2A1,BCL6B,CCND1,CD34,CEACAM1,COX6B1,COX8A,CST3,CSTB,CTGF,CXCL12,DECR1,EDN1,ETFA,ETV5,F3,FABP4,FN1,GRB10,HIF1A,ID1,IKBKE,ITGA2,LDB1,LOC102724828/MRPL23,MDH2,MMP12,MTIF2,OCLN,PDGFB,PLAT,PPAP2B,SDHD,SERPINE1,SLC25A5,SNAI2,SPARC,ST5,TERT,TFPI2,TIMM13,TOMM20,TOMM70A,TUFM,TXN2,UNC5B,UQCRB,VASH1	1205 (20)
EIF2AK3	-1.471	kinase		1.289	0.00103	ALDH18A1,ANG,ARNTL,ASNS,ATF5,CA9,CCND1,CPOX,CTSC,CYB5R1,DNAJB9,DNASE1,EIF4EBP1,ERO1LB,GADD45A,HERPUD1,HSPA5,HSPA9,IARS,IGF1,LARS,LONP1,MAP1LC3B,MYC,NFIL3,SARS,SLC1A4,SQSTM1,TXNIP	1201 (20)
APC	1.145	enzyme		-1.993	0.00103	AMHR2,CCND1,CDH1,CLU,CXCL12,EDN1,FABP2,FAM126A,GHRL,HADHB,HIF1A,HK2,ID1,IGF1,LPL,MDH2,MXD1,MYC,ODC1,PDK2,PDK4,PPARA,PPARD,PRKCA,PRKCB,SGK1,SNAI2,SUCLG1,SUCLG2	903 (12)
vancomycin		biologic drug		1.68	0.00107	A2M,AASS,ANXA2,ASNS,C4A/C4B,CD14,CDCP1,CLU,FGA,FGB,FXYD5,GAS5,GSTM3,IER3,LGALS3,MCM3,MYC,NOX4,PLA1A,PSMB8,Pvr,RBM3,RTN4,SLC34A2,Tpm1,UPP1
EPAS1	-1.036	transcription regulator		0.936	0.0011	ABCG2,AKAP12,ANGPT2,ANGPTL4,BNIP3,CA9,CCND1,CCR2,CHKA,CHMP2B,CORO1A,CTGF,CYP51A1,DECR2,EDN1,EGFR,EIF5A,FABP2,FN1,GADD45B,GAL3ST1,GYS2,HIF1A,HMGCS1,HSPA5,IGFBP3,INHBB,Irs3,LOXL2,MAFF,MANF,MIF,MMP14,NFIL3,NRARP,NRN1,PAN2,PLIN2,PPARG,PRKCA,SERPINE1,SLC11A2,SLC29A1,SOX9,TERT,TGFA,UGP2	1103 (24)
FOLR1	-10.195	transporter			0.00111	ADH1C,ARHGDIB,ASPA,ATP6V1B2,ATR,BASP1,Cd52,CD9,CELF2,COQ7,CYP4F8,DTD1,ECI2,ENTPD7,GAS5,GPAM,NAP1L1,NSDHL,PDCD4,PIP4K2C,RPS24,SLC3A2,SNRPF,ST3GAL4,ST3GAL6,STXBP2,TAGLN2,TTC3
tanespimycin		chemical drug	Inhibited	-2.623	0.00112	AR,BAK1,BCL2A1,CCND1,CHUK,CYCS,EIF4A1,ERBB2,FAS,HSPA1A/HSPA1B,HSPA5,HSPA9,IARS,IL6R,KIT,KRT18,KRT8,MIF,MYC,NRAS,PRDX3,PSMA7,RPL24,RPL30,RPL35,RPS16,RPS8,SERPINE1,SNAI2,SNRPF,SRC,STAT3	1092 (18)
PRKAA2	1.542	kinase		0.783	0.00113	ACOT7,ALAS1,ARHGDIB,CA2,CAMK4,CD302,CDH1,CEBPA,COX4I1,CXCL12,CYP3A5,DDAH1,ERN1,FN1,FOXO3,Foxp2,HIF1A,HSPA5,KCNA2,NOX4,NPEPL1,OAT,P4HB,PKLR,PPARG,SLC16A1,TFAM,TGM2,YBX1,ZDHHC9	1036 (19)
TAF1	-1.073	transcription regulator			0.00113	AR,BCL2A1,DIO1,GHR,IGF1,RPL31,RPS10,SCARB1,TFF1
SRA1		transcription regulator	Activated	2.219	0.00114	FABP4,HES1,LIPE,PPARA,PPARG,STAR	1052 (14)
11-dehydrocorticosterone		chemical - endogenous mammalian		1.698	0.00114	ACOX1,CPT1B,GPAM,LIPE,PDK4,PNPLA2
PTGES3	1.256	enzyme		0.509	0.00114	ABCC3,CTSD,HIF1A,MYC,TFF1,TM4SF1	737 (11)
FSH		complex		0.521	0.00116	ADGRG1,AKAP12,AKAP7,ALDH3A2,ALPL,AQP3,AR,ARHGEF5,ARL4C,ATP9A,ATPIF1,CAMK4,CHUK,COL15A1,COPS5,CREM,CTGF,CYFIP2,DNAJB9,DUSP1,DUSP3,EGFR,ENC1,ESR1,FKBP5,FST,GDE1,GEM,GOT1,GPRC5B,GRK5,HK2,HSD11B1,HSD3B1,HSD3B2,HSF2,ID1,IGFBP3,IL1RN,IL6R,ING2,INHBA,INHBB,ISG20,ITGA3,KITLG,KLF10,KRT18,MAP1LC3B,MAP4K4,MAPK6,MSMO1,MYC,NOL3,NPC2,PAWR,PGK1,PKM,PLA1A,PLAT,PLK2,PPARA,PRKD1,PRKX,PSMD1,PSMD3,PTPRE,PTPRF,RAP1GA…	1291 (25)
IL4		cytokine	Activated	3.708	0.00118	ABCA2,ABLIM1,ACOT9,ACOX1,ACSL1,ADAM19,ALAS1,ANXA2,APOLD1,ARNTL2,ASS1,BNIP3,CA2,CAPG,CASP6,CCL5,CD14,CD2,Cd24a,CD36,CD3EAP,Cdc42,CELF2,CLEC10A,CLEC4G,Cmah,CPOX,CSF2RB,CTGF,Ctla2a/Ctla2b,CTSC,CXCL16,Cxcl9,CXCR1,CYP2E1,DCT,DDAH1,DECR1,DENND4A,EGLN1,EIF2S1,EIF4A1,EPHX1,F2R,F3,FABP4,FAM126A,FAS,FBL,FKBP5,FN1,GATB,GBP2,GBP7,GNA14,GPX4,GSTT2/GSTT2B,GZMA,HCLS1,HDDC2,HK2,HOMER2,HPGD,HSD11B1,HSD3B1,HSD3B2,…	1252 (19)
trans-hydroxytamoxifen		chemical drug		-0.335	0.00121	ANXA3,BAK1,CLU,COL4A5,CRYZ,CXCL12,DUSP1,ECH1,ENC1,EPB41L3,ERBB2,GSTA5,GSTP1,IER3,IFI30,INHBB,KIAA0922,KLF6,KYNU,MAPT,MMD,MYBL1,MYO1B,PDZK1,PLK2,PPP1R3C,RAB30,RAP1GAP,SELENBP1,SLC22A5,SRD5A1,TFF1,TM4SF1	809 (13)
phenylbutazone		chemical drug		0.834	0.00122	A2M,ANXA2,ASNS,C4A/C4B,CCND1,CDCP1,CLU,FGB,FXYD5,GAS5,GSTM3,IER3,LGALS3,MCM3,PLA1A,PSMB8,Pvr,RBM3,SLC34A2,UPP1
RETNLB		other		0.816	0.00123	BMP1,CCL5,CCR2,CTGF,CTSE,FABP1,FABP4,FAP,FN1,FZD1,FZD6,HEY1,IGF1,IL13RA1,LAMA1,MMP12,Mup1 (includes others),MYC,Nnt,PLA1A,Saa3,STK17B,TERT,WNT5A	1014 (15)
FBXW7	-1.011	transcription regulator	Inhibited	-2.073	0.00123	APP,CD36,CIDEC,DGAT1,FABP4,GPAM,HEY1,MYC,NQO1,PPARG,SERPINE1	1267 (19)
PLIN1	-1.748	other		-0.762	0.00126	ACADL,ACADM,ACADVL,CIDEC,HADHA,HADHB,UCP2,UCP3	358 (7)
Laminin		complex		-0.532	0.00128	APP,CCND1,EGFR,ETV5,FN1,ITGA6,MAPT,MYL4,PTPRF,PXN,RPSA,SDC4,SERPINE1,SNAI2,WNT5A	1056 (18)
RGS2	1.201	other		1.134	0.00129	F3,FABP4,IL18,LPL,PLAT,PPARG,Vnn3	619 (12)
GDF2	-1.337	growth factor		1.34	0.0013	ABCG2,ANXA3,BID,Cdkn1c,CXCL12,EDN1,EGFR,ENPP2,FGFR3,GADD45B,GATA2,GJA4,Hamp/Hamp2,HIF1A,ID1,IGF1,LYVE1,MDFI,MYC,NTRK1,POSTN,RASL11B,SERPINE2,SLC3A2,SLC6A6,YWHAH
Growth hormone		group		0.656	0.00137	ADRB2,ANGPTL4,CCND1,CD36,CDH1,CEBPA,DYRK2,EGFR,FABP4,FGFR3,FKBP5,FN1,G6PC,GHR,GSTM5,IER3,IGF1,IGFBP2,IGFBP3,KLF10,LEPR,LIPE,LPL,MYC,NAMPT,NOX4,NR1D1,PDK4,PLK2,PPARG,SCARB1,SCNN1A,SGK1,TXNIP,WNT9A	1198 (21)
diethylstilbestrol		chemical drug		1.442	0.00139	ABCG2,ADCY6,ADH1C,ALPL,AMBP,AMHR2,AQP3,AR,ARHGDIB,CCND1,CD14,CLU,CTTN,CYP2A6 (includes others),CYP2F1,DNMT3B,EGFR,ESR1,FAS,FMO1,GADD45A,GJB2,GSTM3,HDC,HLA-A,IGF1,IGFBP2,IGFBP3,INHBA,INHBB,ITIH4,KLK3,MAD2L1,MAFB,MAOA,MAPK3,MFGE8,NPDC1,Nrg1,PDGFB,PIGR,PTTG1,S100G,SLC41A1,SPARC,SRC,STAR,TCF7L1,TFF1,TGFA,VNN1,WNT4,WNT5A	999 (18)
HNRNPK	1.254	other	Activated	2.543	0.00143	ANXA7,AR,CTGF,IGSF10,IL2RG,ITGA6,LILRB4,MYC,PRELP,SDPR,Tmsb4x (includes others),UCP2
pitavastatin		chemical drug	Activated	3.111	0.00151	ACADM,ACOX1,CD36,CYP51A1,FDFT1,HMGCS1,IDI1,LSS,SLC27A2,SQLE	401 (7)
IND S1		chemical - kinase inhibitor		0	0.00151	ATP5B,C1QBP,ETFA,HIBCH,HSPA1A/HSPA1B,PDIA3,PGAM1,PGK1,PSMA1,VDAC2
BMS-690514		chemical drug	Inhibited	-2.496	0.00157	BAG2,BRCA1,CCND1,CYCS,DNAJC9,HSPE1,HSPH1,MCM3,MCM4,MCM6,MCM7,PPARA,PPARG
EGFR	-11.218	kinase		1.696	0.00161	ABCG2,ACOT7,AMD1,ANGPT2,AR,C12orf49,CCL5,CCND1,CCNG2,CDCP1,CDH1,CDK2,CHI3L1,CHKA,COL8A1,CST3,CTGF,CXCL12,DSC2,DSG2,DUSP1,EGFR,ERBB2,F2R,F3,F7,FAP,GADD45A,GAS5,GHR,GPC1,HDC,HIF1A,ID1,IER3,IGF1,IGF2BP3,IGFBP3,ITGA2,ITGA6,Ivl,KLK3,MMP14,MTA1,MYC,OSMR,PBX1,PKM,PLAT,POSTN,PSMB1,PSMB4,PSMB5,PSMB6,PTGES,PTPRE,RRAS,SEC61A2,SERPINA3,SERPINE1,SERPINE2,SNAI2,SOX9,SPRY2,STAT3,TGFA,TGM2,TXNIP	1161 (18)
SUMO2	1.292	enzyme		0.777	0.00166	ABCB11,CD59,CEACAM1,CXCL16,ENPP3,GRB14,HMGA1,LY6E,MMP14,NR0B2,PNP,RNASE4,SLC51B,XRCC5	613 (7)
IL3		cytokine	Activated	2.223	0.00168	ABCA2,ACOX1,APBA2,ARHGDIB,ATF5,CALR,CCND1,CCNG1,CD14,CD63,Ces1b/Ces1c,CPT1A,CRAT,CREM,CTTN,DHPS,ECH1,EEF1A1,F2R,FAS,FGFR4,GADD45A,GADD45B,GATA2,GNAO1,GZMA,HK2,HLA-A,Hrk,HSPA5,HSPA9,HUS1,IL17RB,ITGB7,LILRB4,LY75,LY9,MYC,MYO1C,NACA,NCL,ODC1,PDE1B,PLA2G7,PSMA5,PSMC4,PSME1,RALA,RAN,RBM3,RPL11,RPL13,Rpl23a,Rpl29 (includes others),RPL3,RPL4,RPL5,RPL6,RPL7,RPS12,RPS14,RPS16,RPS17,RPS19,RPS20,RPS4Y1,RPS7…	1028 (18)
NKX2-1		transcription regulator		-0.326	0.00168	BCL2A1,BDH1,C5,CD14,CD74,CEBPA,CHAD,CLU,CYGB,DCK,EMP2,ENC1,ENPP2,FGFR4,FXYD3,HLA-A,HMGB2,IER3,IL7,INMT,KISS1,KITLG,LECT1,LRP2,MAPT,Nes,NKD1,Plscr2,QSOX1,RNASE4,ROR1,S100G,Saa3,SCNN1G,Serpinb6b,SERPINE1,SLC34A2,SLCO1B3,SNAI2,SOX17,SSBP1,TOX,WNT4,ZNF519	183 (3)
PXR ligand-PXR-Retinoic acid-RXRα		complex		1.45	0.0017	ABCB1,ABCB11,ABCC3,ALAS1,Aldh1a7,ALDH3A2,CES3,CYP1A2,CYP2A6 (includes others),CYP2C8,CYP3A5,CYP3A7,SLCO1B3,UGT1A1,UGT1A7 (includes others)
RAF1	-1.034	kinase	Activated	2.411	0.00171	ACAT2,ACOT7,AKAP12,AMD1,CA2,CCND1,CD74,CLDN1,CRP,DUSP2,ERBB2,ESR1,FAS,HDC,HIF1A,IER3,IGFBP3,ITGA2,LAD1,LAMA3,LIFR,MAOB,MCM8,MGAT5,MGLL,MXD1,MYC,OCLN,OSMR,PHLDA1,PHLDA2,PLAT,PNP,RAN,SCNN1A,SDC1,SELENBP1,SLC16A7,SPRY2,SQLE,ST3GAL4,ST6GALNAC2,TERT,TFPI2,TGM2,TOMM40,Tpm1,Tpm2,TUBA4A,TXNIP,VASH1,ZFP36L2	984 (18)
CEBPA	-2.276	transcription regulator		1.753	0.00178	A2M,ABCB1,ACSL1,ADH1C,ADH7,AKAP12,AKR1B10,ANPEP,APLN,APOA4,Apoc3,ARHGEF5,ARL4C,ASL,ASNS,ASS1,BCL2A1,BHMT,CA2,CD14,CEBPA,CEBPE,CHI3L1,CKAP4,COPS5,COX4I1,CPB2,CPS1,CPT1A,CREG1,CYCS,CYP2A6 (includes others),CYP3A5,CYP3A7,DDX21,EPHA7,EPHX1,EVPL,FABP4,FOXO3,FZD1,G6PC,GADD45A,GAPDH,GATA2,GSTP1,GTF3A,Hamp/Hamp2,HMGA1,HPGD,HSD11B1,HSPA5,ICAM2,ID1,IER3,IGF1,IGFBP3,IL1RN,IL6R,KLK8,LEPR,LGALS1,LPL,MALT1,Mup…	1371 (20)
fulvestrant		chemical drug		-0.967	0.0018	ADRB2,AIMP1,ASNS,BAK1,CCL5,CCND1,CD74,CDH1,CDKN2C,CNBP,COMT,CRYZ,CXCL12,EGFR,EMC9,ESR1,F2R,FGF9,FKBP1A,FNTA,GADD45A,GHR,GJB2,GSTA5,GSTP1,GUCY1B3,HES1,ID1,IER3,IGF1,INHBB,KLF10,KLK3,LEPR,LPL,MANF,MCM2,MCM3,MCM7,MMD,MYC,MYO1B,PDCD4,PLK2,PPARG,PTTG1,S100G,SELP,SLC22A5,SLC25A5,SLC9A3R1,SNAI2,SQSTM1,SSTR2,STAR,STAT3,TFF1,TGFA,TGFBR3,TSC22D3,TUBA4A	981 (17)
BAG1	1.189	other		0.034	0.00183	CCND1,EGFR,FKBP5,GADD45A,Hspa1b,KLK3,MAPT,NEDD4L,UAP1	1012 (19)
Ctbp		group		-1.254	0.00183	ADRB2,AP1S1,CCND1,CDH1,DSG2,GADD45A,HEY1,PERP,RAB29	649 (7)
MNT	-1.165	transcription regulator	Inhibited	-2.236	0.00183	CAD,CCNG2,GADD45B,KLF10,KLF6,NCL,ODC1,TERT,TXNIP
cigarette smoke		chemical toxicant		0.152	0.00189	ADH7,AKR1B10,AOX1,CCND1,CHRM3,COL4A2,CYP1A2,CYP2E1,CYP3A5,DNAJB5,FOXO3,GSR,GSTA3,GSTA5,GSTM5,GSTP1,HIF1A,HSF2,HSPA5,HSPA9,IGF1,KITLG,MAFF,MAP1LC3A,MAP1LC3B,MMP12,NFE2L2,NOX4,NQO1,OAS1,Oas1d (includes others),OASL,P2RY4,PDGFB,PDK2,PGD,PPARG,PRKCA,PSMD1,PTGES,SERPINA3,SERPINE1,SIRT6,SLC1A4,SLC6A9,SQSTM1,Tmsb4x (includes others),TTC3,UBC,UGDH,XDH	1102 (17)
POU2F1	1.288	transcription regulator		-0.092	0.00192	A2M,ACSL1,Aldh1a7,AOX1,APEX1,ATP6V0C,CCND1,CCNG1,CDO1,COX10,CRP,CYP2A6 (includes others),CYP2C8,DECR1,ESR1,GADD45A,GAS5,GBP2,GSTM3,GSTM4,GSTM5,HOMER3,IDH1,KLK3,LPL,LY6E,PDE9A,PRKAA2,PTGES,SERPING1,SESN2,TNFRSF10A,TNFRSF14	839 (11)
HDAC2	1.448	transcription regulator		-0.426	0.00192	APEX1,ATG7,BRCA1,CCNG2,CD34,CD4,CDH1,CDK2,DCLRE1C,ESR1,F3,FABP1,FABP2,FAS,GABARAPL1,IGF1,LGR5,LIG1,MCM3,MCM7,MTA3,MYC,PDGFB,RARB,RBBP7,RORC,RRM2B,SDPR,SOX9,SQSTM1,TERT,TFF1,THEMIS	646 (7)
ERCC4	1.690	enzyme	Inhibited	-2	0.002	DIO1,FN1,GHR,HPRT1,IGF1
SLC22A1	-1.391	transporter	Inhibited	-2	0.002	CPT1A,CPT1B,CPT2,SLC22A5,SLC2A2	633 (7)
AFF1	-1.333	transcription regulator			0.002	CD4,EPHA7,IGF1,MYC,TERT	713 (7)
MLLT3	1.535	other			0.002	EDN1,MYC,SCNN1A,SCNN1G,SGK1
NPAS2	-5.767	transcription regulator			0.002	ALAS1,ARNTL,CRY1,F7,PER1
allopurinol		chemical drug		0.93	0.00202	A2M,ANXA2,ASNS,C4A/C4B,CD14,CDCP1,CLU,FABP1,FGA,FGB,FXYD5,GAS5,GSTM3,IER3,LGALS3,MCM3,MYC,PLA1A,PSMB8,Pvr,RBM3,SLC34A2,Tpm1,TXNIP,UPP1
FBXO32	1.054	enzyme	Inhibited	-2.264	0.00202	ABCC4,ALG12,ASF1A,BHLHA15,CADM1,CALR,CSRP2,DNAJB9,ERP44,FGF9,GADD45A,HERPUD1,HSPA5,HYOU1,ITGA3,LBP,MAPT,OAT,PDIA3,PSEN2,PTGES,RPN1,SERP1,SLC33A1,TFPI2
NPPB		other		-0.616	0.00203	ACAT2,CTGF,FDFT1,FN1,GSTA3,HMGCS1,HSD3B1,IDI1,LSS,MSMO1,SCARB1,STAR	986 (14)
TCOF1	1.013	transporter			0.00209	AMHR2,ANKRD10,ANXA2,ARL4D,BCLAF1,BNIP3,BPHL,CNBP,FABP3,GALK1,GRHPR,HACD4,IQGAP1,KANSL2,Nptn,NUDT14,PSMC6,TBRG4,TBX2,TERF2,UBA3,UBOX5
AR	2.258	ligand-dependent nuclear receptor		-1.597	0.0021	ABCC4,Akr1c19,AMBRA1,AMD1,AMHR2,AQP3,AR,ATP4A,AVPR1A,BASP1,C4A/C4B,CA7,Ccdc74a,CCND1,CDH1,Cdkn1c,Ces1e,CKAP4,CSRP3,CTSO,CXCL12,DBI,DDT,DHCR24,DNAJB9,EDN1,EGFR,EPB41L4B,EPHX1,ERBB2,ERN1,FKBP5,FXYD3,GSTP1,HSD3B1,HSD3B2,HSPA5,HSPH1,IGF1,IGFBP3,ITGA2,ITGA6,KDELR2,KIF15,KITLG,KLK3,KLKB1,LAMC3,LMAN1,MAD2L1,MAOA,Marcks,MCM2,MCM4,MSMO1,MYC,MYO1B,NAP1L1,NEK2,NPC1,OCLN,ODC1,OVOS2,P4HA1,PDE9A,PDIA5,PER1,PFK…	1087 (20)
SIM1	-10.792	transcription regulator		1.606	0.00213	ALAS2,ANG,ANGPT2,ANGPTL4,AOX1,APOA5,AQP7,Cd52,CELF2,CFL2,CHRNE,COPZ2,DNASE1,EGFR,EIF5A,FNBP1,GALNT4,GATA2,GLUL,GRM8,GSTA3,GTF3A,Gypa,HGFAC,HLA-A,ICMT,IL6R,ITIH3,KLK3,LAMB3,LDB2,LIFR,MCM7,MRPL37,MTPN,MYCL,NACA,PEA15,POLD4,POSTN,Rpl29 (includes others),S100G,SELENBP1,SEMA5B,SERPINA5,SLC17A1,SNX5,SPRR1A,TCF7L1,TSC22D3,TXNRD3,ZDHHC14
IL13	-7.411	cytokine	Activated	2.779	0.00214	ACADVL,ACOX1,ACSL1,ADORA1,AMPD2,ARNTL2,BCL2A1,BID,BZW2,CA2,CAPN2,CASP6,CASP7,CASP8,CCL5,CD14,CD36,CD3EAP,CD4,CEBPA,CFI,CHI3L1,CHN2,CTGF,CTNNAL1,CTSC,DHCR24,EGFR,ENPP2,F3,FABP4,FADS1,FADS2,FAS,FKBP1A,FLOT1,FOXA3,GAS7,GPX4,HDC,HOMER2,HSD11B1,HSD3B1,IARS,IFNGR2,IGF1,IL11RA,IL13RA1,IL17RB,IL18,IL1RN,KITLG,KLF6,LIPA,MAOA,MMP12,MMP14,MSMO1,MTSS1,PHLDA1,PIEZO1,PITRM1,POSTN,PPARG,PTGES,QSOX1,RIN2,RIPK2,R…	1220 (18)
MEL T1		chemical - kinase inhibitor		0.707	0.00215	ATP5B,C1QBP,HIBCH,HSPA1A/HSPA1B,HSPD1,PGAM1,PGK1,PSMA1
carboplatin		chemical drug		1	0.00217	A2M,ABCB1,ASNS,CDCP1,CLU,FGA,FGB,FXYD5,IER3,LGALS3,MCM3,MYC,PLA1A,Pvr,RBM3,SLC34A2,UPP1	583 (7)
CYP1A2	-13.824	enzyme		0.5	0.00223	ACOT11,CACHD1,CCND1,COX6B2,ECI2,GSTM3,Ifi27l2a/Ifi27l2b,IGFBP2,NQO1,SHANK2,SLC46A3,Slco1a1,SNORA65,ST3GAL4,Ugt1a7c,VLDLR	305 (4)
tetraethylammonium		chemical drug		-0.169	0.00223	ARHGDIA,ATP5H,BAG2,ECH1,FTH1,GSTO1,HADHA,HSPA9,NDUFS8,PDIA3,PRDX3,PSMA6,PSMB4,SARS
chloropromazine		chemical drug		1.331	0.00225	ACAT2,FABP1,FADS2,FDFT1,FNDC4,HMGCS1,IDI1,IL18,LSS,MSMO1,RDH11,SC5D,SERPINA3,SQLE,TSC22D3
KLF2	-1.223	transcription regulator	Inhibited	-2.835	0.00229	ANGPT2,APLN,ASS1,CCL5,CD36,CD93,CEBPA,CNP,COL4A1,CRP,CTGF,EDN1,F3,FABP4,GADD45A,HIF1A,HYAL2,ID1,ITGB7,KITLG,LBP,LEPR,MAPK9,MMP14,MVP,MYC,NQO1,PPAP2B,PPARG,RALA,RGS3,S1PR1,SERPINE1,SLCO2A1,SOX9,TFPI2,UGDH	789 (7)
carbon tetrachloride		chemical toxicant		0.822	0.00231	ABCC4,AOX1,Apoc3,ASS1,BCKDHA,C9,CA3,CASP7,CCL5,Ces1g,CPS1,CTGF,CYP1A2,Cyp2b13/Cyp2b9,CYP2E1,DUSP1,FABP1,FGFR4,FGG,FKBP1A,FN1,GADD45A,GADD45B,GPX4,GSTA5,GSTP1,HSPD1,IGF1,IL13RA1,MAPK3,ME1,MYC,NQO1,NR0B2,ODC1,PDGFB,PPARD,PPARG,RBP1,RGN,S1PR2,SLC10A1,Slco1a1,Slco1a4,SLCO1B3,SMAD2,TF,TGFA,TIMP2	1140 (20)
SP3	1.816	transcription regulator		-0.649	0.00231	ABCB1,ABCD2,ACSL1,ADCY4,AKAP12,ANGPT2,ASNS,CBS/LOC102724560,CCND1,CDKN2C,CEACAM1,CEBPA,CES1,CHI3L1,CYP51A1,DUSP1,EGFR,ESR1,F10,F2R,F3,FAS,GHR,HSPA5,IGF1,IGFBP3,ITGA2,JAM2,KISS1,LAMA1,LECT1,LPL,MAOB,MAT2A,MAT2B,PGK1,PKM,PTTG1,RECK,RRAS,SCARB1,SERPINE1,SGK1,SPARC,SRC,TERT,TFF1,TGFBR3,TIMP2	574 (8)
clofibric acid		chemical drug	Activated	2.55	0.0024	ACOX1,CYP4A11,Cyp4a14,FABP2,PPARA,SERPINE1,VLDLR	553 (15)
PER2	-1.357	transcription regulator		-0.555	0.0024	ALAS1,ALAS2,ARNTL,CCND1,DBP,PER1,PER3	66 (4)
TMBIM6	1.496	other		-1.134	0.0024	DNAJB9,EDEM1,EIF2A,ERN1,ERO1LB,HERPUD1,HSPA5
APOE	1.228	transporter		0.191	0.00241	ABCA2,ABCG8,ACAT1,ANXA11,APBA2,APP,CALR,CCL5,CCND1,CD36,CLU,COX6B1,CPT1A,CTGF,CTSD,CYP3A5,DDT,EDN1,F2R,F3,FKBP5,GPX4,HSD11B1,Hspa1b,HSPD1,IL10RB,IL1RN,ITGA3,LIPA,LIPG,LPL,LRP1,M6PR,MAPK3,MAPT,MGEA5,MKL1,MYBBP1A,MYO1B,NOX4,NPNT,PHLDA1,PMEPA1,PPAP2B,PPARD,PPARG,PRKCB,PSMB6,PTP4A3,ROGDI,SCARB1,SDC4,SERPINA3,SERPINE1,TNFRSF14,Tpm2,WNT2	1200 (20)
NR1H3	-1.398	ligand-dependent nuclear receptor	Activated	2.643	0.00242	ABCA2,ABCG5,ABCG8,ACOX1,ACSL3,ADRB2,ANGPTL3,APOM,ARL4C,CCL5,CRP,FBP1,FDFT1,G6PC,GCK,GPAM,HSD11B1,IL1RN,LPL,MID1IP1,NR0B2,PLTP,PPARG,RPS14,STAR	923 (22)
PAX7	-19.141	transcription regulator		1.161	0.00254	ASS1,ATP11A,BCKDHB,CAMK1D,Cd24a,CNTFR,IL13RA1,LMBRD1,Marcks,MDFIC,MEST,MYO1D,NFIX,NPNT,NQO1,OLFM1,PEG3,PLAGL1,PPARG,Rrp1,SCLT1,SLC44A1
4-phenylbutyric acid		chemical - endogenous mammalian		0.235	0.00254	ABCD2,ACOX1,AHSG,BCKDHA,CALR,CASP8,CDV3,CNP,EHHADH,EIF2S2,EPHX1,ERN1,HIF1A,HLA-A,HSPA5,MARCH7,PEX11A,PSMA3,PSMC3,SERPINA1,SP3,TIMP2	273 (3)
dithiothreitol		chemical reagent	Inhibited	-2.158	0.0026	CCND1,CCNG2,ERBB2,ERO1LB,GADD45A,HIF1A,HSPA5,LMAN1,MYC,PHLDA1,SYVN1	1133 (22)
NF1	-1.163	other	Inhibited	-3.118	0.0026	CBS/LOC102724560,CCND1,MRPL15,MXD1,MYC,NCL,NPM1,PDGFB,RPL10A,RPL21,RPS19
CCND1	3.892	transcription regulator		0.386	0.00263	ABCC4,AQP3,AR,Bmyc,BRCA1,CCND1,CDC45,CDH1,CDK2,CDKN2C,CENPN,CLSPN,COL27A1,CPEB1,DDIAS,DHCR24,E2F8,EGFR,EIF5A2,ELOVL7,ENPP2,EPS8,ERBB2,FAM204A,FAM83D,GNMT,HACL1,HECTD2,HERC3,HIST1H4H,HJURP,HOMER2,IER3,JKAMP,KLHDC1,KLHL24,KLK3,MAFF,MBLAC2,MCM4,MCM7,MED30,MFSD6,MORC4,MYBL1,MYC,NT5E,PAH,PDCD4,PMEPA1,PPARG,PPCS,SELENBP1,SLC4A4,SPC25,THNSL1,TMEM17,UAP1,UHRF1,USE1,ZFP28,ZNF423	976 (17)
MYOD1		transcription regulator		0.404	0.0028	ACSL5,ADORA1,ALDOA,ASB2,ASS1,BRCA1,CDH15,CDK2,CDO1,COL4A1,DUSP1,EIF3E,ENPP2,ESR1,GADD45A,HADH,HES6,HSPA4L,IGF1,KLF6,LZTS3,MAFB,MEF2A,MYCL,MYL4,MYO5B,Nes,NPTX1,PMEPA1,PNP,POSTN,PSMB4,PTK2,RBM38,RECK,RPL7A,RRAS,SCHIP1,SDC2,SH3GLB1,SRC,STAM2,SUSD2,TEAD2,TGFBR3,UCP3	425 (3)
ELOVL5	1.251	enzyme	Inhibited	-2.376	0.00284	ABCG8,ACADL,EHHADH,FADS1,FADS2,G6PC,GPAM,PLTP,TRIB3	522 (12)
SUMO3	-1.129	other		1.026	0.00292	APP,BACE1,CD59,CEACAM1,CXCL16,ENPP3,GRB14,HMGA1,LY6E,MMP14,PNP,RNASE4,XRCC5
R5020		chemical reagent		-0.424	0.00292	CCND1,CEBPA,CTSD,CYP2A6 (includes others),EGFR,ERBB2,FKBP5,HSD17B2,IER3,INHBB,MYC,RARG,S100G,SGK1,STAT3,STAT5B,TFF1,TIMP2,TXNIP,ZBTB16	974 (20)
ATF6	-1.114	transcription regulator		1.086	0.00295	ACOX1,APP,CHKA,CHKB,CPT1A,CPT2,G6PC,HSPA5,LMAN1,MANF,NR0B2,PLIN2,PPARA,SYVN1	918 (16)
HNRNPA2B1		other		-0.703	0.00298	ABCB1,ACSL5,ADGRG2,ANXA7,ATG12,CADM1,CDH1,CIDEC,CLDN1,CPS1,ELOVL7,FN1,FSCN1,GABRB2,GPRC5B,HNMT,IGFBP2,INHBB,LEPR,MEST,MMD,MYC,NPR3,OAS1,P4HA1,PBX1,PKM,RASSF8,ROR1,SERPINA1,SETBP1,SLC1A2,SNAI2,ST8SIA4,TFPI2,TLE1,WNT4	854 (10)
SB-431542		chemical reagent		-0.203	0.00308	BMP6,CCND1,CD14,CDH1,CHRM3,CTGF,CXCL13,FAP,FN1,GADD45B,GATA2,GJB2,ID1,IL1RAP,Kcnn2,KRT18,MYC,PTPRK,SERPINE1,SLC1A2,SMAD2,STAT3	1199 (19)
diosgenin		chemical - endogenous non-mammalian		-0.392	0.00333	ABCC3,ABCG5,ABCG8,BID,CCND1,CYP3A5,EDN1,F3,HMGCS1,SERPINE1	781 (7)
COL4A3	-1.338	other			0.00333	COL4A1,COL4A2,COL4A5,CTGF,FN1,ITGA2,LAMA1,LAMC1,MMP14,TIMP2	593 (7)
AD-5057		chemical drug		1.982	0.00335	FABP4,HSD11B1,UCP2,UCP3	1063 (15)
GTP		chemical - endogenous mammalian		1.715	0.00335	CD63,EGFR,GNL3,TGFBR3
PPP2R2A	1.116	phosphatase		0	0.00335	CLSPN,FAP,SAT1,SERPINE2
trichostatin A		chemical drug	Activated	2.542	0.00336	ABCB1,AKAP12,ALPL,ANGPT1,AR,B2M,BAK1,BRCA1,BRCA2,BRMS1,CA5A,CA9,CAD,CCND1,CD14,CD1D,CD34,CD9,CDC27,CDC42BPG,CDH1,CEBPA,CGREF1,CLDN1,CREM,CTPS1,CYP2A6 (includes others),CYP2C8,CYP3A5,CYP3A7,DDT,DNASE1L3,DNMT3B,DUSP1,ENPP2,ERBB2,ESR1,F2R,F3,FABP4,FAS,FGFR3,FGFR4,FNBP1,FUT8,GADD45A,GHR,GSTA3,GSTM4,HDAC3,HES1,HIF1A,HLA-DQB1,HMGCS1,HMGCS2,HNRNPD,ID1,IGFBP3,IRF2,KIT,KLK3,LAMA3,LEPR,LIMA1,MAD1L1,MAP4,MA…	932 (15)
LHX1	-9.726	transcription regulator		-0.625	0.00341	ACSM2A,ALDOB,AMN,ANPEP,ASS1,ATP1B1,C7orf57,DAB1,Defb1,FABP3,FBP1,GSTA5,HAO2,Hsd3b4 (includes others),Keg1,LRP2,MEP1B,MSI2,PAH,PDZK1,S100G,SLC26A1,TMIGD1
doxifluridine		chemical drug		1.409	0.00347	AQP3,CCNG1,FAS,GADD45A,RPL10A,RPL3,RPS27L,RRM2B
NR4A3	-1.041	ligand-dependent nuclear receptor	Activated	2.072	0.00348	AASS,ATP5A1,CCND1,FABP4,FBP1,FBP2,G6PC,HIF1A,HSD3B2,MFN2,NDUFA5,NQO1,PDPR,PPARGC1B,UCP2,UCP3,UQCRC2	922 (20)
cephaloridine		chemical drug	Activated	2.279	0.00357	AKR1B10,ALAS1,ANGPTL4,APOA4,CDC45,CTGF,CXCL13,DSG2,E2F8,FBP2,FGB,GINS2,GSTM5,GSTP1,HSPA1A/HSPA1B,HSPH1,LAMB3,MCM3,MCM6,MMP12,NQO1,NUP93,OSMR,PEX13,PIR,Pvr,TRIB3,USE1
IL6	-1.288	cytokine		1.667	0.00357	A2M,ABCB11,ABCC3,ABCG2,ACOX1,ALAS1,ANG,ANPEP,APP,ARL4C,BAK1,BMP6,CASP7,CCL5,CCND1,CCR2,CD14,CD36,CD46,CD74,CDC45,CDH1,CDK2,CEACAM1,CEBPA,CES1,CIB2,CLU,COX4I1,CPB2,CRP,CSF2RB,CST3,CTGF,CTSC,CX3CR1,CXCL13,Cxcl9,CYP1A2,CYP2C8,CYP2E1,CYP3A5,CYTIP,DIO1,DUSP1,EGFR,ENPP2,ERBB2IP,F3,FAS,FCGRT,FGA,FGB,FGG,FLI1,FN1,FSCN1,G6PC,GADD45A,GADD45B,GALE,GBP2,GINS1,Hamp/Hamp2,HIF1A,HLA-A,HLA-DQA1,HLA-DRB5,HOMER3,H…	1299 (18)
NRF1	-1.086	transcription regulator		1.974	0.00364	ALAS1,ATP1B1,COX4I1,COX6B1,COX7B,COX8A,CYCS,ESM1,FTH1,IL1RN,MOGS,NQO1,SDHD,TFAM,TFB2M,TOMM20
omeprazole		chemical drug		0.641	0.00364	A2M,ABCC3,ADORA1,CBR1,CD36,CELF2,CTGF,CXCL12,CYP1A2,CYP3A5,FST,HDC,ITGA6,NTRK2,POR,UGT1A1	1198 (14)
IND S7		chemical - kinase inhibitor		-0.905	0.00365	ATP5B,C1QBP,ETFA,HAUS7,HNRNPL,HSPA1A/HSPA1B,PDIA3,PGAM1,PGK1,PSMA1,VDAC2
sterol		chemical - endogenous mammalian		-1.409	0.00365	ABCD2,ACSL1,DBI,FDFT1,GPAM,IDH1,IDH2,LIPA,MTTP,SCARB1,Scd2	604 (10)
PDLIM2	1.223	other		-0.784	0.00368	CDH1,DNAJC15,ENPP2,FBP1,FHDC1,GHDC,GHR,GNG2,GSPT2,HACD4,HHIPL2,IFI44,IGFBP3,IL7,KIT,KYNU,MDM1,MECOM,NPR3,NUDT11,PHLDA1,PHLDA3,PRR16,SERF1A/SERF1B,SLC22A3,TXNIP	856 (11)
dinoprost		chemical - endogenous mammalian		-0.212	0.0037	AKR1C4,ANGPTL3,ANXA4,CCND1,CD36,EDN1,EGFR,FABP4,GSTP1,HMGCS2,Hsd3b4 (includes others),HSPA1A/HSPA1B,ID1,LIPA,LPL,MAPK6,MYC,NFIL3,POR,PTGFR,STAR,TGFA	1096 (19)
2-amino-1-methyl-6-phenylimidazo-4-5-b-pyridine		chemical drug	Activated	2.35	0.00377	CCND1,CCT2,CSRP3,HSPA5,HSPD1,HSPE1,HSPH1,LAPTM4B,PSMA2,PSMA6,PSMB1,PSMB4,PSME1,RAB11A,RAN
RXRG	1.189	ligand-dependent nuclear receptor			0.00382	ACAA2,ACADM,ACSL1,CYP4A11,EHHADH,FABP1,FABP3,FABP4,LPL,MMP11,PDK4,TIMP2	857 (19)
asoprisnil		chemical drug		0.359	0.00388	AQP3,CTSW,EGFR,HSD17B2,IGF1,IGFBP2,LAMB3,RARRES1,SGK1,SLC3A1,VNN1,WNT4,XDH
BRCA1	2.878	transcription regulator		0.954	0.00392	ANGPT1,AR,BAK1,BCKDHB,BRCA1,BRCA2,CCL5,CCND1,CCNG1,CTSD,DDB2,DDX58,ENPP2,ESR1,FAS,FKBP5,FXYD3,GADD45A,GADD45B,GTF2H1,H3F3A/H3F3B,IRF7,KLK3,LAMA3,MAD2L1,MYC,NEK2,NFE2L2,NQO1,PERP,PHLDA1,PLTP,RRM2B,SAT1,SERPINE2,STAT5B,TERT,TFF1	966 (16)
PRDM1	-1.024	transcription regulator		-1.973	0.00396	ACOX2,ADGRG1,AGPAT9,AIM2,ALPL,ANGPTL4,APOM,AQP3,ATG7,ATP9A,BCL2A1,CA9,CADPS2,CD74,CFH,CHI3L1,CLDN1,CRP,Cyp2d9 (includes others),ESR1,EVA1A,F5,FAM167A,FGA,FGB,FGG,FTH1,GALNT2,GSTA5,HAL,HLA-DQA1,IRF2BP2,Keg1,KHDRBS3,LGALS1,LIMK2,ME1,MTMR11,MYC,NFAT5,NLRP12,PRKDC,PSMB8,SCARA5,SERPINA3,SLC16A5,SLC2A5,SLCO2B1,SRD5A1,TREH,TRIM65,XRCC5
arsenic trioxide		chemical drug		1.097	0.00402	ACAT2,BCL2A1,BLVRB,BNIP3,CASP8,CBR1,CCND1,CEBPE,CST3,CYB5R1,CYP51A1,DHCR24,FADS1,FAS,FDFT1,FN1,FTH1,GSR,HIF1A,HMGCS1,HSPA5,IDI1,LSS,ME1,MSMO1,MYC,NFE2L2,NQO1,NQO2,PIR,PPARG,RARB,SQLE,TNFRSF10A	1110 (17)
CSHL1		transcription regulator		0.182	0.00408	ABCB4,AR,CA3,CTGF,Cyp2a12/Cyp2a22,Cyp2c70,CYP2C8,Cyp2d9 (includes others),CYP3A5,CYP4A11,GHRL,IGF1,SRD5A1,SRD5A2,SSTR2,STAT5B,TOX,TRIM24	587 (7)
APBB1	-1.033	transcription regulator		1.769	0.00411	APP,CCND1,EGFR,HES1,MYC,Tpm1,VLDLR	890 (11)
ADIPOQ	-4.205	other		1.455	0.00414	Acaa1b,ACOX1,ACSL1,ACSL5,CASP6,CCL5,CCND1,CD36,CEBPA,CLEC10A,CTGF,DGAT1,DUSP1,F3,FABP3,FABP4,FN1,G6PC,GCK,GPD1,Gyk,HMGCS2,LEPR,LPL,NOX4,PDCD4,PPARA,PPARD,PPARG,PRDX3,SLC27A1,SLC27A2,SLC27A5,UCP2,UCP3	783 (22)
nickel		chemical toxicant		0	0.00424	ESR1,GAPDH,HIF1A,IL1RN,PLAT,SERPINE1,TFAM,TFF1,UGCG	392 (7)
STAT4	1.178	transcription regulator	Activated	3.095	0.00436	ACADL,ACSS1,ADSS,ARFGAP3,ATG12,BANP,BSG,CAPN5,CCNI,CDK2,Ctla2a/Ctla2b,Cxcl9,DDAH2,ERRFI1,ETV5,FSCN1,GAS5,Gdap10,H3F3A/H3F3B,HES6,HLA-DQB1,Hspa1b,IER3,IFIH1,ING2,ISG20,KDELR2,KRT18,LRP1,Ms4a4b (includes others),MTHFS,Mx1/Mx2,MYC,PER1,PEX13,PGP,PKP2,POLD4,PYGL,SAT1,SELENBP1,SERPINB1,SERPINE1,SH3GLB1,SMPDL3A,SUPT3H,SYPL1,TAF15,Trim30a/Trim30d,VLDLR,WHSC1L1,ZNF524	1070 (15)
HIF3A	-4.182	transcription regulator		-0.728	0.00461	APLN,EDN1,Foxp2,HIF1A,PGK1,RARB	778 (7)
SLC51A	-1.402	transporter	Inhibited	-2.213	0.00461	ABCC3,ABCC4,CYP3A5,NR0B2,NR1I3,UGT1A1
MIA	-14.115	other		1.382	0.00461	CDH1,FN1,MMP14,PLAT,SPARC
2-amino-5-azotoluene		chemical toxicant		1.342	0.00461	ABCC4,CYP2C8,CYP3A5,MYC,UGT1A1
MED14	1.102	transcription regulator		1.192	0.00461	CD36,CIDEC,DUSP1,FABP4,TFF1	400 (3)
RNF40	1.149	enzyme		0.447	0.00461	ALPL,CXCL12,PDK4,PPARG,TFF1	576 (7)
NR1D2	3.682	ligand-dependent nuclear receptor		0.277	0.00461	ARNTL,CD36,FABP3,FABP4,NR1D1	459 (8)
ABCB1	7.697	transporter		-0.068	0.00461	ABCB1,ABCD2,ABCG2,APP,UGCG	918 (13)
PDGF (family)		group		-0.447	0.00461	CALR,EEF1B2,HSPD1,P4HB,PDIA3
STK25	1.240	kinase	Inhibited	-2.236	0.00461	ACOX1,CPT1B,FBP1,G6PC,GCK
TBL1X	1.056	transcription regulator			0.00461	DIO1,KLK3,MMP12,RARB,TFF1	923 (13)
ISX		other			0.00463	BCO1,CCND1,SCARB1
NDUFAF3	-1.020	other			0.00463	CCND1,CTSD,ESR1	389 (7)
defibrotide		biologic drug			0.00463	F3,PLAT,SERPINE1
CSNK1E	1.190	kinase			0.00463	APP,PER1,SERPINE1	68 (5)
HTR6		g-protein coupled receptor			0.00463	DYNC1I1,IFT88,KIF3A
UPP1	3.815	enzyme			0.00463	Acot1,ACOX1,EHHADH
PCYT2	-1.205	enzyme			0.00463	CD36,MTTP,SLC27A4
NCOA4	1.104	transcription regulator			0.00463	AR,FABP2,TFF1	788 (11)
saccharin		chemical reagent			0.00463	CEBPA,FABP4,PPARG	791 (13)
mizoribine		chemical drug			0.00463	CCND1,CDK2,SGK1
stavudine		chemical drug			0.00463	CPT1A,PPARA,PPARG
TRIB3	30.488	kinase		-1.215	0.00473	ASNS,CEBPA,FABP4,GARS,HERPUD1,ID1,PPARG,PSAT1,PSPH,TRIB3	452 (9)
TGM2	2.695	enzyme		-0.909	0.00479	ALPL,BCL2A1,BNIP3,CA2,CAD,CCND1,CD300C,CD36,CD74,CD93,CEACAM1,CX3CR1,DAAM2,FAM101B,FERMT1,FN1,GM2A,GTPBP10,HDAC3,HIF1A,ITGA6,KCNQ5,KIAA0513,LY6E,MAFB,MDN1,MYC,NLN,NPC2,OAS1,OASL,ORC3,OTUD6B,PAK1,PARP14,PHLDA1,POR,PTGES,RPF2,SELP,SIRPA,SLAMF7,SLC16A1,SLC16A13,SLC25A15,SLC25A20,SLC27A2,SLC7A2,SRD5A3,TAF4B,TIMM8A,TNIP1,UBXN8	1148 (21)
LMNA	1.252	other			0.00483	ADAMTS12,AGPAT3,AI987944 (includes others),AIFM2,BCL2L13,C8orf48,CAMK1D,CCNG2,CCP110,CD93,CDH15,COL8A1,DNAJC19,EDN1,EFNB3,EPB41L3,ERN1,GHDC,GSTT2/GSTT2B,H3F3A/H3F3B,HIVEP1,HTRA3,IFI44,IFIH1,ISG20,KRT18,LRP4,MAFF,MYL4,Nes,NPC1,PDP2,PPARA,PPARGC1B,PPM1H,RBMS1,RHPN2,SFXN1,SLC25A42,SLC33A1,SLC36A1,SLC41A2,SOX13,THUMPD3,TMEM164,TMEM64,TNS2,ZCCHC10,ZNF519,ZNF704
benzyloxycarbonyl-Leu-Leu-Leu aldehyde		chemical - protease inhibitor	Activated	2.763	0.00492	ABCG2,APP,AR,ARHGDIB,CCL5,CCND1,CCNG1,CCT2,Cdkn1c,CEBPA,CHUK,CLIC1,CLU,CRP,CTGF,Cxcl9,CYP2C8,DDB2,DIABLO,DUSP1,EIF4EBP1,EIF5A,ESR1,FAS,GSTP1,HIF1A,HMGB2,HSF2,HSPA5,HSPA9,HSPD1,IER3,IRF7,KLK3,LMAN1,MAD1L1,MAPK6,MMP11,MRTO4,MYC,NFE2L2,NOX4,NQO1,NR1I2,PEBP1,PPARA,PRKAA2,PTGFR,PTPN6,PXN,RARG,RPLP2,SIAH1,SLC27A1,SMAD2,SQSTM1,STAT2,TDO2,TNFRSF10A,TXN,XPA,YBX3	1085 (18)
NFYB	1.135	transcription regulator			0.00497	ABCD2,ABCG2,ACTR6,ADRBK2,AMD1,ARHGAP11A,ATP5B,CBS/LOC102724560,CDH1,CHPT1,CKS2,COL5A3,CYTIP,DCLK3,EIF3C,ENTPD7,FAM19A2,FAS,FTH1,GADD45A,GALNT2,GAPDH,GDF6,GNA12,GPAM,HCCS,HIST4H4,HLA-DQB1,HMGB2,HSPA13,ICK,IGDCC4,IGF1,KHDRBS3,KIAA0930,LRP2,MARCH5,MTAP,MTPN,NPR1,NUDT2,OAT,PSMC6,PTPN6,PTTG1,RHCE/RHD,RNPS1,RPL41,SCARB1,SERBP1,SNX6,ST8SIA4,SYNJ2,TBC1D22A,TSNAX,TXNDC12,TYW1,UBE2D3,UHRF1,YBX3,ZNF524
bardoxolone		chemical drug		1.461	0.00501	CCND1,CEBPA,CRYZ,EPHX1,FTH1,GSR,HERPUD1,NQO1,NQO2,SQSTM1,UGDH	507 (9)
beta-carotene		chemical - endogenous mammalian	Inhibited	-2.366	0.00508	Aldh1a7,DBI,FABP4,FADS3,HSPA1A/HSPA1B,LPL,MARC1,ME1,MID1IP1,NPR3,Orm1 (includes others),PPARG,Scd2	971 (12)
lenalidomide		chemical drug	Inhibited	-3.801	0.0052	AGPS,AJAP1,APTX,AUTS2,BID,C2orf68,CCND1,CEBPA,CEP72,DFFA,EIF3M,GABRB2,GINS4,HAUS7,HLA-DQA1,IFIH1,IGF2BP3,LIMA1,LPL,LRRC8B,MTAP,ORC5,PGM2,PPIF,PPP2R1B,RAD18,RCAN3,ROR1,RRP1B,SETD7,SLC7A2,SPRYD7,TMEM64,ZWILCH
AKT1	-1.058	kinase		1.794	0.00521	ABCB1,ACAT2,AKR1B10,AR,ASS1,BCL2A1,CCL5,CCND1,CD4,CD74,CDH1,CDK2,Ces1b/Ces1c,CIDEA,CKS2,COL4A1,COL8A1,CST3,ESR1,FAS,FN1,FXYD5,G6PC,GCK,GSTA5,GSTM5,HIF1A,HMGB2,HMGCS1,HNRNPL,HUNK,LAMA1,LIPA,LSS,ME1,MMP14,MSMO1,MYC,NFE2L2,NQO1,PEX11A,PHLDA1,PPARA,PPARG,PPP1R1B,RAB11A,SERPINE1,SIRT6,SLC1A2,SLC3A2,SNAI2,STUB1,TFF1,TGFBR3,ZWINT	922 (20)
estrogen receptor		group	Inhibited	-2.2	0.00524	ABCG2,CAPG,CCND1,CD59,CDH1,CDH13,CDH15,COL4A1,COL4A2,COL4A5,CTGF,DSC2,DSP,EDN1,EGFR,ERBB2,FGFR3,FGFR4,FN1,GSTA5,HSPA1A/HSPA1B,ICAM2,IGF1,IGF2BP3,ITGA3,KLF10,KRT18,KRT8,LOXL2,LY6E,MAPT,MMP14,MYC,NCAM2,NOTCH3,NRIP1,NT5E,OCLN,PCDH20,PLEK2,POR,SAT1,SERPINE1,SLC9A3R1,SPARC,SYNPO,TERT,TFF1,TGFA,TGFBR3,TIMP2,TMEFF1,TSC22D3,WNT5A	1153 (21)
LY294002		chemical - kinase inhibitor	Inhibited	-3.217	0.0054	ABCB1,ACAT1,ACSM3,ADH1C,ADRB2,ANPEP,AQP3,ATP2B2,BAK1,BRCA2,BSG,CA9,CCL5,CCND1,CCR2,CD14,CD36,CD74,CDH1,CDK2,CEBPA,CKS2,CREM,CRP,CST3,CTGF,CXCL16,Cxcl9,CYP2E1,DHCR24,DUSP1,EGFR,ESR1,F2R,F3,FAS,FDFT1,FEZ2,FN1,GCK,GEM,GPD1,GPD2,GSR,GSTM3,GSTP1,HERPUD1,HES1,HIF1A,HMGB2,HMGCS1,HSD17B6,HSPA5,IDI1,IER3,IGF1,IGFBP2,IGFBP3,IL1RN,INHBB,ISG20,KLF10,LAMB3,ME1,MEF2A,MMP14,MPDZ,MTA1,MTTP,MXD1,MYC,NFE2L2,NPTX1,…	1200 (21)
phorbol myristate acetate		chemical drug		1.438	0.00542	ABCB1,ACSL4,AKR1B10,ALAS1,AMER2,ANGPT1,ANGPT2,ANGPTL4,APP,BAK1,BCL2A1,BMP6,C5,CA2,CAPG,CBS/LOC102724560,CCL5,CCND1,CCR2,CD14,CD36,CD4,CDH1,CEBPA,CERK,CES1,CIDEC,CLCF1,CLDN1,CMPK1,CREM,CTGF,CTSD,CTTN,CXCL13,CYP1A2,CYP2A6 (includes others),CYP2E1,Cyp3a25 (includes others),DBP,DIO1,DIO3,DUSP1,DUSP2,DYNC1I1,ECE1,EEF1D,EGFR,EIF4A1,EIF4EBP1,EIF5A,ERBB2,ERRFI1,ESR1,F3,Fam13a,FAS,FHL5,FKBP5,FST,FTH1,GAL3…	1327 (18)
ATF4	1.079	transcription regulator	Activated	2.762	0.0056	ABCG2,APEX1,ASNS,ATF5,CA9,CALR,CPOX,EDN1,EIF2S2,EIF4EBP1,GARS,GHITM,HERPUD1,HSPA5,IGFBP2,LGALS3,MAP1LC3B,MID1IP1,OSMR,PPARG,PRKDC,PSAT1,PSPH,SARS,SLC38A3,SLC3A2,SLC6A9,SLC7A1,SNAI2,STAT3,TRIB3,XPOT	966 (12)
pioglitazone		chemical drug	Activated	2.227	0.00567	ABCB10,AHSG,ANGPTL4,APOA4,APP,AQP7,BACE1,BRCA1,CCND1,CD36,COX4I1,CTGF,FABP4,FBP1,FBP2,FN1,HPGD,HSD3B2,IL1RN,KLK3,LEPR,LIPC,LIPE,LPL,NCEH1,PLIN2,PPARD,PPARG,PPARGC1B,RARB,SCARB1,SCNN1G,SERPINA12,SERPINE1,SLC27A1,SLC2A2,UCP2,UCP3,VLDLR	1140 (21)
eicosapentenoic acid		chemical drug	Activated	2.157	0.00569	ACADVL,ACAT1,ANGPTL4,CD36,CIDEA,ECH1,FADS1,FADS2,G6PC,IGF1,IL1RAP,IMPA2,MFN2,NFE2L2,PDK4,PKLR,PLIN2,PPARA,PSMC2,PSMC6,PTGES,SERPINE1,SLC25A20	856 (20)
3,4,5,3',4'-pentachlorobiphenyl		chemical toxicant		-0.529	0.00569	ACOT2,CA3,CACNA1D,CES1,COMT,CYCS,CYP1A2,CYP2C8,CYP3A7,EPB41L3,ESR1,FGF9,GADD45A,GRHPR,GSTP1,HSPA1A/HSPA1B,IDH1,IGFBP3,NQO1,NR0B2,PTGFR,Slco1a4,SLCO2B1	1024 (16)
NR1H2	1.143	ligand-dependent nuclear receptor		1.851	0.00575	ABCA2,ABCG5,ABCG8,ACOX1,CCL5,CRP,FDFT1,GCK,HSD11B1,HSD17B4,HSD3B2,IL1RN,LIPE,LPL,PLTP,PNPLA2,RARB,RPS14,Saa3,SLC2A2,STAR	813 (22)
BDNF	1.191	growth factor		-0.144	0.00586	ACOT7,ADRB2,Ank2,ANXA2,ANXA5,APEX1,APP,AR,BAG3,BID,CCND1,Cdkn1c,CHN2,CYGB,DNAJB5,DPYSL3,DUSP1,EEF1D,EPB41L2,FSCN1,GDA,GLUL,GNAI1,GNAO1,GPC4,GRB14,HADHA,HIVEP1,HSD17B12,HSD17B4,HSPA4L,HSPA5,IFRD1,INHBB,ITIH3,KLF10,LAMC1,LGALS1,LIMK1,MACROD1,MAPT,MYL4,MYO5A,MYO6,NAB2,NPR1,NTRK1,NTRK2,P4HA1,PALMD,PICK1,PLTP,PPP1R1B,RPL13,Rpl23a,SCCPDH,SH3BGRL2,Sik1,SLC16A7,SLC1A2,SPARC,SPRY2,Tmsb4x (includes others)…	801 (12)
SNAI1	-1.979	transcription regulator		-0.907	0.00611	BAK1,CCND1,CD46,CDH1,CDK2,CLDN1,FN1,HPGD,ID1,ITGA2,KRT18,MYO5A,OCLN,PEBP1,SDC1,SLC27A2,SNAI2,SPARC	760 (13)
UPF1	-1.136	enzyme		-0.213	0.00612	CD164,DNAJB11,Eif1,ERG,FXYD5,IQGAP1,NRM,PYGL,SGK1
estrogen		chemical drug		1.794	0.00634	AR,BRCA1,CCND1,CLU,COL15A1,COL4A2,CRY2,CTGF,CTSD,CXCL12,DUSP1,EGFR,ERBB2,ESR1,F7,FAS,FN1,FTH1,GALK1,GJB2,GRIN2D,HIF1A,HSPH1,IGF1,IGFBP2,KISS1,LGALS1,LIG1,LIPC,LPL,MCM3,MCM4,MCM7,MTA3,MYBL1,MYC,NAMPT,NDUFV3,NFIL3,NRIP1,NTRK1,OAT,PISD,PLAT,PSMA2,PTTG1,RAB11A,S100G,S1PR1,SCARB1,SERPINA3,SERPINE2,Slco1a1,SOAT2,SPARC,SSTR2,TERT,TFF1,TGFA,Tmsb4x (includes others),UHRF1,WDR73	1058 (21)
prednisolone		chemical drug	Inhibited	-2.124	0.00634	ALS2,AMBRA1,APP,ARSA,ATG12,ATG16L2,ATG7,BAG3,BAK1,BID,BNIP3,CASP8,CRP,CYGB,DRAM2,DUSP1,EDN1,ESR1,EVA1A,FAS,FKBP5,GAA,GABARAPL1,GM2A,IGF1,IGF2BP3,ISG20,LIMK2,MAP1LC3A,MAP1LC3B,NFIL3,NME5,NMT2,NQO2,NR1I3,NUDT18,PGK1,PIK3R4,PLAT,PRKAA2,RGS19,SDC2,SGK1,SPON2,SQSTM1,TGM2,TSC22D3,TUBA4A,TXNIP,TXNRD3,UCP3,ZBTB16,ZFP36L2	1178 (17)
SIRT1	1.018	transcription regulator		1.109	0.0064	ABCB1,ACADM,AGPAT6,APLN,ATXN10,BNIP3,CCND1,CCNG2,CDH1,CPT1A,DBP,DDAH2,EDEM1,EPM2AIP1,ESR1,FN1,FOXO3,G6PC,GABARAPL1,HCRTR2,Hsd3b4 (includes others),ID1,IGF1,MAOA,MAPT,MGAT2,MYC,NDUFA5,NR1D1,PDK4,PER1,RPL10A,RPL13,SCNN1A,SIRT6,STAT3,TERT,UCP2,UQCRC2,UQCRFS1	1070 (22)
8-bromo-cAMP		chemical reagent		0.913	0.00647	ACOX1,ACSL4,APP,CLU,CREM,CTGF,CTSD,DUSP1,EGFR,FAS,G6PC,GNAI1,GSTP1,HPGD,HSD3B2,IGF1,INHBB,KITLG,KRT8,MAT2A,MYC,Nes,NFIL3,NQO1,NR1I3,ODC1,PLAT,PPARD,PTGFR,SCARB1,SERPINE1,SGK1,SLC1A2,Slco1a4,STAR,SYNPO,TFCP2L1,TFF1,TGFBR3,TIMP2,UGT1A1,VLDLR	1251 (19)
RB1	1.232	transcription regulator		-1.865	0.00656	ALG5,ALPL,ANGPT2,BNIP3,BRCA1,CASP6,CASP7,CASP8,CCND1,CDH1,CDK2,Cdkn1c,CEBPA,CMAS,CTGF,DCK,DDB2,DYNLRB1,EPS8,F3,FABP4,FANCL,FAS,FBXO5,FN1,FST,GMNN,HACD3,HAUS1,HIST4H4,HMGB2,HUNK,ID1,IGF1,KIT,KRT18,LIG1,MAPK3,MCM2,MCM3,MCM4,MCM6,MCM7,MCM8,MTOR,MYC,PBX3,PMEPA1,PPARG,PPARGC1B,PPFIBP1,PTPN4,RSL1D1,SERPINE1,SOX7,TERT,TFDP1,TUBA1A,ZNF655	1015 (19)
SIAH2	-1.023	transcription regulator			0.00656	ANGPT1,DBI,DDT,DHCR24,EGLN1,FXYD3,HIF1A,KLK3,PDE9A,PMEPA1	899 (13)
ESRRG	5.602	ligand-dependent nuclear receptor		0.986	0.00657	CYCS,G6PC,GAPDH,HADH,HK2,KCNE3,LPL,NR0B2,PDK4,PKM,PPARA,TFF1,UCP3	708 (12)
nitrofen		chemical toxicant		0.832	0.00657	CACNA1D,FGFR3,G6PC,HYOU1,ITGA6,KCNC3,PLD3,RTN4,S1PR2,SCNN1A,SCNN1G,TGFBR3,TIMP2
FOXA3	-1.837	transcription regulator		-1.016	0.00657	ACADM,CIDEA,CPT1A,CYCS,Cyp2a12/Cyp2a22,CYP2C8,CYP3A5,CYP3A7,ELOVL3,G6PC,SLC27A1,SLC2A2,TF	392 (7)
isoquercitrin		chemical - endogenous non-mammalian		1.89	0.0066	ACAT2,CYP51A1,FDFT1,HMGCS2,MSMO1,SC5D,SQLE	409 (4)
LRPAP1	1.264	transmembrane receptor		1.881	0.0066	APP,F3,LPL,LRP1,MAPK3,SERPINA3,SERPINE1	849 (10)
PLAGL1	1.846	transcription regulator		1.873	0.0066	ANGPTL4,FABP1,FABP4,KRT20,LOC102724788/PRODH,PLIN2,PPARG	398 (7)
AQP1	-1.333	transporter		-0.488	0.0066	ALDOB,CES1,HSPA4L,HSPH1,MIOX,PGK1,TGFA
Go6983		chemical - kinase inhibitor		-1.091	0.0066	ACADM,CD36,CTGF,PPARA,PPARG,PRKCA,SCARB1	577 (7)
tosedostat		chemical drug		1.461	0.00673	ASNS,ASS1,ATF5,CBS/LOC102724560,CCNG2,GADD45A,PSAT1,SARS,SDC1,SESN2,TRIB3
celecoxib		chemical drug		1.51	0.00686	ABCG2,APP,ATR,B3GALT5,BAK1,BCL2A1,BFAR,CCND1,CDH1,CIDEA,CRP,DNAJB9,EGFR,ESR1,F3,FAS,GADD45A,HSPA5,HUS1,IL7,PPARG,RARB,RIPK2,RPA3,SELP,SERPINE1,SLC25A4,ST3GAL4,TNFRSF10A,WNT5A	1167 (19)
arachidonic acid		chemical - endogenous mammalian		1.27	0.00711	ACOX1,ACSL4,AQP3,BAK1,CD36,CLU,EDN1,EGFR,F3,FABP1,FABP4,FADS1,FADS2,FAS,PKLR,PLTP,PRKCB,PRKD1,PTGES,RPS14,SELP,SRSF3,STAR,UCP2	691 (18)
CYP19A1	-25.225	enzyme		0.157	0.00747	ACADL,ACADM,ACADVL,ACOX1,AR,BACE1,CCND1,CRYZ,EGFR,ESR1,KISS1,LPL,PLIN2,PPARG,PXN,SCARB1,SLC27A2,SOX9,SSTR2,TGFA	1047 (22)
KDM5B	-1.881	transcription regulator		-0.503	0.0075	ASF1A,BRCA1,CCND1,CLCF1,CLDN1,CTGF,DHCR24,DPY19L1,ERBB2,ESR1,FBXO5,FST,GADD45A,GJB2,HACD1,IARS2,IGFBP2,JADE2,LIMCH1,MCAM,MCM2,MCM3,MIA3,MPC1,NOL3,OIP5,PBK,PIR,RECQL,SAT1,SCNN1A,SMOX,SOX9,TMEM14A	593 (7)
LDL		complex	Activated	2.609	0.00752	AKAP1,BCL2A1,CAPN2,CASP6,CASP8,CBS/LOC102724560,CCL5,CCND1,CCR2,CD36,CDC27,CLIP2,CREM,CTGF,CX3CR1,CXCL13,CYP2C8,DUSP1,DUSP2,ECE1,ERBB2,F3,FABP4,GJA5,GNAI1,HIF1A,HSPA5,HYOU1,IGF1,IGFBP2,IGFBP3,IL1RN,IRF2,IRF7,LAMB3,LASP1,LIMS1,LRP1,MMP12,MMP14,NAMPT,NPC1,NPC2,NR0B2,OSCAR,PLAT,PLIN2,PPARG,PTPRF,SCARB1,SELP,SERPINE1,STAR,TGFBR3	1218 (21)
HMGA1	2.531	transcription regulator		0.145	0.0077	ALPL,ARL4A,B2M,BRCA1,CCND1,COL4A1,COL4A2,COX6A2,CTSC,EPB41L4A,ESR1,GHR,IDI1,IER3,IGF1,IGFBP3,KIT,KITLG,LAMA1,LIPE,LY6E,MAPT,MYC,NFIX,PHLDA2,PPARG,PSEN2,RAN,RPL7A,S100G,SDC4,SLC27A2,SOX17,SPARC,STAT3,XPA	977 (19)
acetyl-L-carnitine		chemical - endogenous mammalian	Activated	2.795	0.00788	CPT1A,GADD45A,GLO1,PPARA,PPARG,RRM2B,TFAM,UQCRC2	486 (11)
SLC29A1	-3.033	transporter		1.414	0.00788	AQP3,CCNG1,FAS,GADD45A,RPL10A,RPL3,RPS27L,RRM2B
HTATIP2	9.770	transcription regulator			0.00788	ANGPT1,ANGPT2,CCND1,CDH1,DDB2,EGFR,MYC,SPARC	521 (7)
clotrimazole		chemical drug	Activated	2.415	0.00793	ABCB1,ABCC3,ALAS1,CCND1,CYP3A5,UGT1A1	687 (7)
azetidyl-2-carboxylic acid		chemical reagent		-0.785	0.00793	ASNS,CLU,EDEM1,HSPA1A/HSPA1B,HSPA5,HSPA9
NELFB	-1.654	other		-0.816	0.00793	CTGF,GADD45A,GADD45B,Ifi27l2a/Ifi27l2b,MAD2L1,MKNK2	618 (7)
E. coli B5 lipopolysaccharide		chemical - endogenous non-mammalian		-0.182	0.00794	ADH1C,ADRB2,AHSG,AKR1C4,APOA5,B2M,BHMT,CCL5,CCND1,CEBPA,CES1,CX3CR1,CXCL13,Cyp2a12/Cyp2a22,Cyp2c40 (includes others),Cyp2c54 (includes others),Cyp2d9 (includes others),CYP3A5,DUSP1,EEF1A1,EEFSEC,EGFR,ERRFI1,F3,FABP1,FMO1,G6PC,GBP2,GNMT,Hamp/Hamp2,HLA-A,HSD11B1,IL13RA1,IL18,IL1RAP,IL6R,IL7,INHBB,ISG20,MAT1A,MAT2A,Mup1 (includes others),NEDD4L,OASL,PAH,PHLDA1,PSMA5,SDC1,SELENBP1,SERPINE1,SLC11A2,SL…	1188 (19)
JUN		transcription regulator	Activated	2.38	0.00797	A2M,ABCB1,ACAT2,ADH7,AKAP12,ALAS1,ANXA2,APEX1,APP,AR,ASNS,BAK1,BCL2A1,BRCA1,CA3,CAPN2,CAPNS1,CCND1,CD14,CD164,CDH1,CLU,COMT,CTGF,CXCL16,CYCS,CYGB,DUSP1,EDN1,EGFR,EHD4,EIF4A1,EPHX2,ERCC4,F3,FABP4,FAS,FN1,FTH1,GOT1,GSTA5,GSTP1,HES1,HMGA1,HPGD,Hrk,IGFBP2,IGFBP3,LBP,LGALS3,MAOB,MAPK3,MAT2A,MMP12,MOGS,MSH2,MYC,NQO1,NR0B2,PARVA,PEA15,PLAGL1,PTBP2,PTGES,PTPN6,RARG,RGN,SDC1,SERP1,SERPINE1,SGK1,SLC6A6,SLC…	1142 (19)
ARNTL	-3.358	transcription regulator		1.427	0.00797	ACOX1,ARNTL,CEBPA,CRY1,DBP,GCK,GPAM,HCRTR2,HMGCS2,NR1D1,PER1,PER3,PPARA,PPARGC1B	651 (13)
ZAP70	-4.654	kinase	Activated	2.183	0.00801	ALAS1,ANG,COL4A5,DEXI,ETFA,FKBP5,HTATSF1,KCNA5,KCNK3,QPCT,RBM3,SLC23A2,SNRNP70,TAF15,TAF1A,TSC22D3,VPS4B
quercetin		chemical drug		1.593	0.00831	ACAA2,ACOT1,ACOX1,AR,CD63,COMT,CYP1A2,CYP2E1,CYP4A11,Cyp4a14,ECH1,EDN1,EGFR,EGLN1,ESR1,FBL,HIF1A,HMGCS2,HSF2,HSPA5,KLK3,LPL,MMP12,MYC,NFE2L1,NFE2L2,NR1I3,ODC1,POR,PRDX3,SOX9,STAR,TFAM	1169 (19)
ATP7B	1.533	transporter		1.155	0.00837	APP,CCNG1,Cyp2c40 (includes others),CYP51A1,FDFT1,HMGCS1,IDI1,LSS,MAD2L1,MSMO1,PPARA,PTTG1,SQLE
bicalutamide		chemical drug		-1.061	0.00837	AR,ATR,CDH1,CEBPA,CLU,DNMT3B,F5,FKBP5,HUS1,KLK3,PMEPA1,PSMD5,SEC24D	1156 (19)
roscovitine		chemical drug		-1.795	0.00837	APP,CCND1,CD63,CDK2,CEBPA,CTGF,FABP4,FN1,MYC,PPARG,Raet1d/Raet1e,RALA,UGT1A1	1046 (21)
HGF	-1.168	growth factor	Activated	3.238	0.00842	A2M,ABCB4,ABCG2,ADGRG1,AKAP12,ANGPT2,ANGPTL4,ARNTL,ASNS,BAG2,BCL2A1,BMP2K,CA9,CASP8,CCL5,CCND1,CCNF,CCNG1,CCNG2,CD3EAP,CD46,CD93,CDC45,CDH1,CDK2,CDKN2C,CELSR1,CLCF1,CNBP,CNTFR,COL4A1,CRY1,CTGF,DDX21,DHPS,EDN1,EMP2,ERRFI1,ESM1,F3,FANCG,FKBP5,FN1,GEM,GMNN,GRB10,GRB14,GRK5,GUCY1B3,HES1,HK2,ID1,IGF1,IGFBP3,INHBA,ISG20,ITGA2,ITGA6,KIF15,KITLG,KRT18,LSM1,LY75,LYVE1,MAD2L1,MAT2A,MCM2,MMP14,MPC1,MYC,NAB2…	1139 (19)
EIF4E	1.192	translation regulator	Activated	3.357	0.00843	ANAPC4,ATR,BAK1,BCLAF1,BNIP3,CAPG,CCND1,CDK2,CEBPA,CHMP1A,CKS2,DPYD,EGFR,EIF4EBP1,HIF1A,IL18,LSM1,LSM2,LSM4,LSM6,MYC,NCK2,NHP2,NOL3,NRAS,ODC1,PA2G4,PHB,REPS2,SASS6,SVIL,TGFA,UPP1,ZPR1	367 (7)
17-alpha-ethinylestradiol		chemical drug		0.079	0.00853	ABCB11,ABCC3,ABCG5,ABCG8,ALDH18A1,APOA4,AQP3,ASNS,CCL5,CCR2,CD74,CDH1,Cyp2d9 (includes others),DCTN2,DSC2,EIF2S2,IFI30,IGF1,INHBB,LIFR,LY86,MANF,NR0B2,ODC1,PERP,SCARB1,SGK1,SLC10A1,SLC25A5,SLC34A2,SLC38A3,Slco1a1,Slco1a4,SLCO1B3,TFF1	1313 (21)
salirasib		chemical drug	Inhibited	-3.002	0.00865	BNIP3,CA9,HIF1A,LGALS1,MTOR,NRAS,OCLN,P4HA1,PGAM1,PGK1,PGM1,PKM,PLAT,SERPINE1,TGFA,TGM2	948 (12)
UDP-D-glucose		chemical - endogenous mammalian	Activated	2	0.00871	CALR,HSPA5,HYOU1,PDIA3
ERBB2IP	1.917	other		1.154	0.00871	CHRNE,ERBB2,Nrg1,SERPINE1	664 (7)
retinol acetate		chemical drug		0.882	0.00871	ALPL,RARB,RARG,TF
taspoglutide		biologic drug		-1	0.00871	CPT1A,FABP1,FABP2,LIPC
saquinavir		chemical drug		-1	0.00871	FABP4,LIPE,MYC,TERT	436 (7)
benfluorex		chemical drug		-1	0.00871	G6PC,GCK,HMGCS2,PKLR
AKAP12	3.454	transporter		-1.067	0.00871	ANGPT1,CCND1,CDH1,HIF1A	1049 (17)
thioinosine		chemical toxicant			0.00871	CD36,FABP2,LPL,PPARG
vanillyl-N-nonylamide		chemical drug			0.00871	CCND1,CCNG2,GADD45A,HSPA5
SAMD4A	4.137	translation regulator			0.00871	CIDEA,PPARA,UCP2,UCP3
TAF10	1.090	transcription regulator			0.00871	DIO1,GHR,HPRT1,IGF1	398 (3)
SAFB	-1.115	other			0.00871	CDH1,IGF1,TBX2,TFF1	722 (11)
ERCC3	1.214	enzyme			0.00871	DIO1,GHR,HPRT1,IGF1	398 (3)
bortezomib		chemical drug		-0.888	0.0088	ALAS2,ALPL,BAG3,BAK1,BCL2A1,BNIP3,BRCA1,BRCA2,CALR,CASP7,CASP8,CCL5,CCND1,CDK2,CSF2RB,CXCL12,CXCL13,Cxcl9,DNAJA1,ERN1,FANCG,FANCL,FAS,GADD45A,GADD45B,HDAC3,HSPA1A/HSPA1B,Hspa1b,HSPA5,HSPE1,IGF1,IGFBP3,IL10RB,MAPK6,MYC,NOX4,ODC1,RAD51C,RPA3,SDC1,SERPINA3,TFF1,VAPB	1040 (18)
raloxifene		chemical drug		1.011	0.00881	AIMP1,ANXA3,BAK1,CCL5,CCND1,CLU,CNBP,CXCL12,DUSP1,ECH1,ENPP2,ERBB2,ESR1,F2R,HES1,HSPA1A/HSPA1B,IDH2,IER3,IFI30,IGF1,IL18,INHBB,KIAA0922,KLF6,KYNU,MIF,MMD,MYBL1,MYO1B,NTRK1,PLK2,PPP1R3C,PTTG1,RAP1GAP,SELENBP1,SERPINE1,SLC22A5,TERT,TGFA,TM4SF1,TUBA4A	1010 (20)
miR-22-3p (miRNAs w/seed AGCUGCC)		mature microrna	Inhibited	-2.254	0.00889	AGBL5,CLIP2,CYTH3,ESR1,MECOM,MVB12B,PDSS1,POGK,PPARA,ZNF618
HGS	1.312	other		1.941	0.00895	CDH1,EGFR,ESR1,SCNN1A,STAM2	826 (11)
3-beta,17-beta-androstanediol		chemical - endogenous mammalian	Inhibited	-2.19	0.00895	AR,CDH1,ESR1,FOXO3,GSTP1	927 (11)
LOXL2	2.268	enzyme			0.00895	CDH1,ESR1,FN1,MMP14,OCLN
phenobarbital		chemical drug		0.911	0.00912	ABCB4,ABCC3,ABCC4,CCND1,Ces2a,CYP1A2,CYP27A1,CYP2A6 (includes others),Cyp2b13/Cyp2b9,CYP2C8,CYP3A5,DIO1,EPHX1,GADD45B,GSTA5,GSTM5,GSTP1,SAT1,Slco1a1,Slco1a4,Sult1a1,UGT1A1,UGT2B17	981 (17)
KITLG	1.805	growth factor		0.253	0.00913	ATP6V1B2,B2M,BLVRB,BMP1,BZW2,CA2,CD14,Cd24a,CEBPA,CLIC1,CREG1,CTGF,DHCR24,EEF1A1,FTH1,Ifi27l2a/Ifi27l2b,IGFBP3,IL18,IL1RN,IRF2,KIT,KLHL24,LY6E,MID1IP1,N4BP2L1,NMNAT1,NPM1,PDCD4,PGLS,PKM,PLCL2,Podxl,PRKCA,PRKCB,PSMB5,RBBP7,RHAG,RPL7,Rps3a1,RPS7,SLC20A2,SNAI2,ST3GAL4,STAT3,TERT,Tpm4,TPT1,TSC22D3,TXNIP,UCP2,UGCG,XRCC4	796 (14)
lysophosphatidic acid		chemical - other		-0.626	0.00949	CCND1,CD36,CTGF,DUSP1,EDN1,EGFR,F3,FABP4,FKBP5,HIF1A,HYOU1,LIPE,LIPG,LPL,MYC,PPARG,PPP1R3B,RALA,SCARB1,SERPINE1,TF	1156 (22)
ELAVL1	1.044	other		-0.655	0.00949	ANXA11,CDK2,DGAT1,DUSP1,EIF4ENIF1,GNB2L1,HNRNPD,HOMER2,MYC,NCL,PCGF2,PSMB4,RPL13,RPS14,SAT1,SLC25A11,STAT3,TAF9,TIMM17A,TRIOBP,VAPB	359 (7)
2-amino-5-phosphonovaleric acid		chemical - other		1.372	0.00955	1500012F01Rik,ADAM19,ALS2,ASB2,B3GALT5,BID,C18orf8,CCDC166,CCDC28A,CDK20,DUSP1,FBXO33,FHDC1,GADD45A,GADD45B,GFRA1,GOLM1,HDHD3,IFRD1,KCTD2,LBH,MYCL,NHSL1,NRN1,NUDT9,OLFM1,PHLDA1,RASGEF1B,RIT1,RPS6KA5,SDPR,SPATA13,SPRY4,TBC1D22A,ZNF750
PRKAA1	1.371	kinase		0.204	0.00956	ACOT7,ARHGDIB,CA2,CD302,COX4I1,CXCL12,CYP3A5,DDAH1,FN1,Foxp2,G6PC,HSD3B2,KCNA2,MLYCD,NPEPL1,OAT,PKLR,PRKAA2,SIRT6,SLC16A1,STAR,TFAM,TGM2,ZDHHC9	1004 (21)
COL18A1	1.037	other		-0.444	0.00956	ANTXR1,CCND1,CD34,CDKN2C,EDN1,EGFR,EGLN1,F10,F11,F2R,F3,F7,FN1,HIF1A,HK2,ID1,IL18,MYC,PDCD5,SELP,SERPINE1,SP3,STAT3,TUBA1A	1073 (20)
hexachlorobenzene		chemical toxicant		0.851	0.00968	A2M,ANXA2,ASNS,C4A/C4B,CD14,CLU,FGA,FGB,FXYD5,GAS5,IER3,LGALS3,MYC,PSMB8,SLC34A2,Tpm1,UPP1	530 (7)
tert-butyl-hydroquinone		chemical reagent	Activated	2.789	0.0101	CRYZ,DYRK2,FTH1,GADD45A,GSR,GSTA3,GSTA5,GSTM3,GSTM5,GSTP1,HERPUD1,HSPA5,ME1,MIOX,MTA1,NFE2L2,NQO1,SERPINE1,SESN2,UGT1A1,WNT5A,ZFP36L2
GPER1	1.019	g-protein coupled receptor		0.2	0.0101	ASAH1,CCND1,CTGF,HSPA5,IGF1,MYC,NOP58
MXI1	1.469	transcription regulator		-1.938	0.0101	APEX1,IARS,LARS,MYC,ODC1,SLC1A4,SLC7A1
iron		chemical - endogenous mammalian		0.591	0.0105	APP,BMP6,CCND1,CEBPA,EIF3A,FTH1,GADD45A,GADD45B,Hamp/Hamp2,HIF1A,ID1,NDUFS1,SLC11A2,TF,TFR2,UBE2D1
GATA1		transcription regulator		1.091	0.0107	ABCA2,ABCB10,ABCC4,ALAS2,ANGPT2,ARHGAP4,BMP6,CCL5,CCND1,CD164,CD36,CDK2,CDKN2C,CEBPA,CHCHD6,COPS5,F10,FLI1,GATA2,GUCY1B3,Gypa,IL6R,INHBB,ITGA6,KIT,LEPR,MAMDC2,MECOM,MYC,NAB2,NFIL3,PLEK,Podxl,PTPN6,RPL22,SELP,SLC24A1,SRC,ST3GAL6,TFR2,TGM2,Tpm1,UAP1
miR-155-5p (miRNAs w/seed UAAUGCU)		mature microrna	Inhibited	-2.854	0.0108	AMIGO2,ARL10,ATP6V1C1,CCND1,CLDN1,CUL4B,CYP51A1,DNAJC19,DSG2,EGFR,FADS1,FOXO3,HSD17B12,IKBKE,IL13RA1,LCLAT1,LPL,MAFB,MARC1,MOSPD2,MPZL1,MSI2,MYO1E,NT5E,PICALM,PRAF2,RAB23,RAB34,RCN2,RHEB,SERPINE1,SMAD2,SYPL1,TBCA,TNFRSF10A,TRAM1,TXNDC12
HOXA9		transcription regulator		0.499	0.0108	ADD3,ADGRG1,ARHGAP11A,ARNTL,BCL7A,CD34,CD36,CD93,CDH1,CELF2,CPB2,CREM,DCT,EPS8,ERG,FCGRT,FXR1,FZD1,GATA2,GLRX3,GMNN,GNG10,IGF1,KIT,KRT18,LY86,MAFB,MSI2,MYC,NDUFB3,NEB,OSBPL8,PKNOX1,RCBTB2,RPP40,SDC4,SERINC2,TACC1,Tmsb4x (includes others),TSC22D3,ZNF22
MAP2K1	-1.099	kinase	Activated	2.014	0.0108	ABCB1,ADGRG1,ALDH1L1,ASGR2,BCL2A1,BRCA1,CCL5,CCND1,CDK2,CEBPA,CRP,CTGF,DUSP1,ETV5,F2R,F3,GPRC5B,HDC,HIF1A,HSPA5,LGALS3,MAOB,MMP12,MMP14,MYC,NUDT19,PTPN13,RAP1GAP,SCARB1,SERPINA1,SERPINE2,SIRPA,SMAD2,SNAI2,STAR,TFPI2,TGM2,UBC,UNC5B
LDLR	1.023	transporter		0	0.011	A1CF,ALCAM,CCND1,CCR2,CD36,CEBPA,CYP27A1,F3,G6PC,GJA4,GJA5,HSPA5,LPL,LRP1,MMP14,MYC,PPARA,PPARG,PSMA7,PSMC6,SCARB1,UBE2D3,UCP3,VLDLR
OGT	1.329	enzyme		0.302	0.0111	ACADM,ACO2,CCND1,CDH1,DLST,ETFB,MYC,NDUFA5,NDUFA6,NDUFC2,NDUFS1,SUCLG1
tamibarotene		chemical drug		0.761	0.0112	APLN,CEACAM1,F3,LEPR,NTRK1,RARB,RARG,RORC
UBE2I		enzyme		0.447	0.0112	ABCB11,CEBPA,NR0B2,PPARG,SCNN1A,SGK1,SLC51B,SOX9
deoxycholate		chemical - endogenous mammalian		-0.465	0.0114	ABCB11,ABCG5,ABCG8,CCND1,CDH1,CYP2E1,CYP4A11,GJB2,GLS2,GLUL,HPGD,HSPA5,KCNJ10,SLC10A1,SLC1A2
mir-1	-2.566	microrna		-0.543	0.0114	ADD1,ANXA2,EDN1,ESR1,FN1,HCN2,HSPD1,IGF1,LASP1,MKL1,NOTCH3,PICALM,RHEB,SNX6,TAGLN2
mir-27	-2.858	microrna		-0.951	0.0114	ABCB1,BAG2,CAD,EDN1,EGFR,ESR1,IGF1,PHB,PPARA,PPARG,PSAP,SMAD9,SP3,SPRY2,ZBTB10
HDAC5	-1.095	transcription regulator			0.0114	ACADL,ACADM,ACSL1,ATP5B,CASP8,COX7A1,CPT1B,CPT2,HES1,HK2,LPL,MYC,PPARA,PPARG,PTPN13
Pkc(s)		group	Activated	2.544	0.0114	APLN,APP,AQP3,CCR2,CD36,CD4,CD59,CLDN1,CPT1A,CTGF,CYP2A6 (includes others),CYP2E1,DBP,DUSP1,EDN1,EGFR,ERN1,F3,FABP4,FAS,FN1,GADD45A,GADD45B,HIF1A,HPGD,HSPA5,KRT8,LIPA,MAD1L1,MAOB,MAPK3,NOX4,NQO1,NR1D1,P4HB,PER1,PHLDA1,PPARA,PPARG,PRKCA,PTPRE,RARB,SCARB1,SERPINE1,SLC1A2,SLC6A9,STAR
L-glutamic acid		chemical - endogenous mammalian	Activated	3.103	0.0114	APP,ARNTL,ASL,B2M,BAG3,CCND1,CDS1,CIDEC,Cyp2b13/Cyp2b9,Defb1,FADS1,FADS2,GADD45B,Gyk,HEXA,IL18,MGLL,NFIL3,PER1,PLIN2,Scd2,SLC1A2,SLC27A1,SORBS1,TAP2
Pdgf (complex)		complex		1.554	0.0114	CCND1,COL4A1,DIO3,EDN1,EGFR,EIF2S1,ERRFI1,F10,F3,FN1,FOXO3,HEY1,HIF1A,INHBA,MCM6,MCM7,MYC,NOTCH3,NOX4,ODC1,PIK3R3,PPARG,SERPINE1,SPARC,TERT
TBP	-1.061	transcription regulator			0.0115	ALAS2,ASNS,BCL2A1,FN1,GAPDH,HLA-A,HSPA1A/HSPA1B,IER3,MANF,MYC,NKD1,PPARG,PPP2R2B,RPL31,RPS10,S100G,TFF1,TGFA,XDH
methylnitrosourea		chemical toxicant			0.0115	CCL5,CDK2,CLU,FABP4,GSTP1,ID1,MNAT1,PSMA7,PSME1,RPS12,TIMP2
Stat3-Stat3		complex		-1.187	0.0118	A2M,CRP,FGA,FGB,FGG,LBP,MYC,SERPINA3,WNT5A
thyroid hormone receptor		group			0.0118	ABCD2,ACOX1,CPT1A,EHHADH,HR,MMP11,MYC,NTRK1,POR
CTBP1	1.030	enzyme		0.059	0.0118	BRCA2,CCNG2,CDH1,ENC1,ENPP2,FSCN1,KRT8,MMD,OCLN,SPRY2
let-7a-5p (and other miRNAs w/seed GAGGUAG)		mature microrna	Inhibited	-4.582	0.0119	ACP1,ADGRG1,BCL7A,BMP2K,BSG,CAPG,CARHSP1,CCND1,DSP,DUSP23,FADS2,GRPEL2,HMGA1,HYOU1,IFRD1,IGF2BP2,IGF2BP3,IPO4,MARS2,MRPS33,MTPN,MTRR,MYC,NRAS,RDH10,RPP38,RRP8,SLC1A4,SLC25A32,SMOX,SPCS3,STAT3,SYPL1,TRMT1,UHRF1
8-chlorophenylthio-adenosine 3',5'-cyclic monophosphate		chemical - kinase inhibitor		-0.638	0.0123	AKAP1,BID,CD36,CPT1B,CREM,DUSP1,HSD17B2,HSD3B1,IGF1,LIPE,LPIN2,LPIN3,NAIP,TFF1
FMR1	1.340	other		-1.8	0.0123	ALDOA,APP,ATP5L,ATPIF1,BASP1,FXR1,GAPDH,GRK4,MTOR,PLAT,RPSA,STX1B,UQCRFS1,UQCRQ
bucladesine		chemical toxicant		0.745	0.0124	AR,ASS1,CCND1,CD14,Cd24a,CLCF1,CLU,CNP,CPT1A,CREM,CYP3A5,DCLK3,DIO1,DUSP1,ERBB2,ERRFI1,ESM1,F3,FST,G6PC,GADD45B,GCK,GEM,GLS2,GLUL,GSTP1,HHIP,HSD11B1,HSD3B1,HSD3B2,ID1,IGF1,IGFBP3,INHBB,IRAK2,KIT,KITLG,LAMB3,LIPE,MAT2A,MCAM,MMP14,MYC,NTRK1,ODC1,PDE4C,PLAGL1,QSOX1,RARB,RGN,SCARB1,SERPINE1,Sik1,SLC1A2,SLC9A3R1,Slco1a4,SOX17,SOX7,STAR,TC2N,TF,TGFBR3,TIMP2,TYRO3
dehydroepiandrosterone sulfate		chemical - endogenous mammalian		0.485	0.0127	ACOX1,CCND1,CDK2,CYP4A11,Cyp4a14,PPARG
CYP51A1	3.290	enzyme	Inhibited	-2.449	0.0127	DHCR24,LSS,MSMO1,NSDHL,SC5D,SQLE
HNRNPA1		other			0.0127	ANXA7,APP,FGG,KLK3,MYC,PKM
KCNK9		ion channel		0.437	0.0131	A2M,CA1,CTSE,GADD45B,Gypa,HSD3B1,KCNK3,Nnt,RHAG,RHCE/RHD,SSTR2,TM4SF4,TRPC5
STK40	1.416	kinase			0.0131	ABCB1,C5,C6,CEBPA,FABP4,HLA-DQA1,IYD,MR1,PPARG,ST3GAL1,TLR5,TXNRD3,WNT2
SATB1	-1.151	transcription regulator		0.936	0.0132	ADCY3,BCL2A1,BTLA,CCND1,CDH1,CEACAM1,CORO6,CTSD,F5,FAM129A,FEZ2,Foxp2,GADD45B,HELZ2,HLA-DMB,IL17RB,IL7,IRF7,KITLG,LPIN2,MAL,MEF2A,MYCL,NFE2L2,PRKCB,RASGRP2,S1PR1,SGK1,SIPA1L2,SLC27A2,TAF4B,TGFA,TSC22D3,TSPAN17,TUBA4A,UBE2L6,UHRF1,VTA1,ZKSCAN8
androgen		chemical drug	Inhibited	-2.075	0.0132	ADAMTS15,AR,BMP6,C4A/C4B,CA2,CA3,CALR,CASP7,CCND1,COL4A2,CRP,CTNNBL1,CX3CR1,CXCL13,DHCR24,DNMT3B,FOXO3,GNMT,IGF1,IGFBP2,INHBA,KLK3,MYC,NTRK2,PRKCB,PTPRK,SDC1,SDC4,SMAD2,SOX9,STAT3,TACC2,TPT1,UGT2B17,VNN1,Vnn3,WNT5A,YBX1
MKNK1	1.549	kinase	Activated	3.161	0.0134	ACOT7,Ank2,ANXA2,ANXA5,BAG3,DPYSL3,EEF1D,EPB41L2,GNAI1,GNAO1,GPC4,HADHA,HSD17B4,HSPA4L,IFRD1,LAMC1,MAPT,MYC,MYO5A,MYO6,PLTP,SMAD2,SPARC,TFDP1,TTC3,TXNIP
phenethyl isothiocyanate		chemical drug			0.0134	ADAMTS6,AP3S1,CAPN2,CCND1,CTTN,Cyp2a12/Cyp2a22,CYP3A7,EEF2K,ERBB2,ESR1,GSTA3,GSTT2/GSTT2B,IDH1,KRT20,LARS,MAPK6,MGST3,NNMT,PSMA6,PTPRE,Pvr,QSOX1,RPL3,RPL5,TGFA,TXN
FST	2.785	other		1.315	0.0138	ACSL1,AGPAT9,CD36,CIDEA,CPS1,CYCS,FABP3,FABP4,FN1,FST,INHBB,Mup1 (includes others),PPARG,PPARGC1B,SERPINA1
CDK9	1.397	kinase		1.133	0.0138	ALAS1,CAD,CCL5,FGG,GATA2,HLA-DQA1,HSPA1A/HSPA1B,MYC,NCL,ODC1,PDK4,PPARG,TERT,Tmsb4x (includes others),WNT5A
RTN4	7.197	other		-0.437	0.0138	Ank2,APP,ARHGDIA,GNAO1,GNG2,IMPACT,MAPRE3,NQO1,PEA15,RAB3D,RTN4,SPRR1A,Tpm1,Tpm2,YWHAQ
PELP1	1.111	other		-1.803	0.0138	ADRB2,BCAS2,CCND1,CDK2,EGFR,FMN2,IFI44,KLK3,MTA3,MYC,PRMT6,PSAT1,RBP1,SRC,TFF1
TFAP4	1.968	transcription regulator		0.758	0.014	CCNG2,CDH1,CDK2,CKS2,CLDN1,FN1,GMFB,ID1,LGR5,OCLN,RPS6KA5,STEAP3
MYB	-12.818	transcription regulator		0.898	0.014	ANPEP,BRCA1,CASP6,CD34,CD4,CDH1,CXCL12,ERBB2IP,FN1,FUT8,HSPA5,IGF1,IGFBP3,IQGAP1,KIT,KITLG,MAD1L1,MAT2A,MTSS1,MYC,NRAS,POLA1,SNAI2
SMO	2.256	g-protein coupled receptor		0.97	0.0143	ALCAM,CASC4,CCND1,COL27A1,COL4A2,DIO1,DIO3,DIXDC1,FAS,FZD3,HHIP,IL11RA,KLK3,LGR5,LHX2,MYC,NKD1,NRP2,SMS,SOX9
PARP9	-1.247	enzyme		0.239	0.0147	CD74,HLA-DQA1,HLA-DQB1,IFI44,IRF2,IRF7,RBMS1
MTTP	2.006	transporter		0.715	0.0148	ABCG5,ABCG8,CD36,CIDEC,CPT1A,EIF2S1,ERN1,GOT1,HSPA5,MTTP,PPARG
HSD11B1	-24.735	enzyme		-1.134	0.0148	ACOX1,ANGPTL4,CPT1A,CPT1B,FGA,GPAM,LIPE,PDK4,PNPLA2,PPARA,UCP2
PP1		chemical - kinase inhibitor		-1.961	0.0148	ANGPT1,ANGPT2,CDH1,CXCL16,ERBB2,ESR1,IL1RN,MYC,ODC1,SIRPA,SRC
TERC	1.221	other			0.0148	ARNTL,CCL5,CLEC4F,CLU,CRY1,Cyp2b13/Cyp2b9,CYP2C8,CYP4A11,NR1D1,Orm1 (includes others),TERT
CD247	2.716	transmembrane receptor	Activated	2.828	0.0149	ALAS1,ANG,COL4A5,DEXI,EIF2S2,ETFA,HTATSF1,KCNK3,MTHFS,PLA2G12A,QPCT,RBM3,RPS17,SLC23A2,SNRNP70,TAF15,TAF1A,VPS4B
ERN1	-2.936	kinase		-1.25	0.0149	ANG,CDH1,CYP1A2,CYP2E1,DNAJB9,FAS,G6PC,GOT1,HSPA5,LAD1,LGR5,MAP1LC3B,NOX4,PRKDC,SLC7A1,SPARC,SPTLC3,SYVN1
TRIM24	4.102	transcription regulator		0.908	0.0149	Apol9a/Apol9b,CA2,CFHR1,DDX58,DHX58,EIF5A,FLRT3,GBP2,GLUL,HERC6,Ifi27l2a/Ifi27l2b,IFI44,IFIH1,IFNGR2,IRF7,LGALS3,LOC102637129/S100a11,Ms4a4b (includes others),OAS1,OASL,PARP12,PSMB8,S100G,SERPINE1,STAT2
IGFBP2	5.637	other		0.333	0.015	CADM1,DDAH1,EFEMP1,EMP2,ESR1,FN1,GHR,IGFBP2,IGFBP3,ITGA6,LGR5,MRPL30,POSTN,PTGFRN
cycloheximide		chemical reagent	Inhibited	-2.022	0.015	ABCB1,ACOX1,ADRA1B,ALDOA,APP,AR,ASS1,B2M,BRCA1,CALR,CCND1,CD4,CTGF,Cxcl9,CYP1A2,CYP3A5,CYP4A11,DIO1,DIO3,DUSP1,EDN1,EEF1A1,EEF1D,EGFR,ERG,ESR1,FABP1,FAS,FN1,FST,GADD45A,GADD45B,GNAI1,GOT1,HEXA,HSD11B1,IGF1,IGFBP2,IL1RN,IRF7,ISG20,KLK3,LONP1,LPL,MMP11,MMP12,MXD1,MYC,MYLK3,NFE2L2,NPM1,NQO1,PDGFB,PERP,PGK1,PIGR,PLAT,PPARG,PTPN13,PXN,RARG,RBM3,SCARB1,SELP,SERPINE1,STAR,TERT,TFF1,TGFA,TNFRSF10A,TNIP1,…
methylnitronitrosoguanidine		chemical toxicant	Activated	2.056	0.0154	BAK1,CCND1,CEACAM1,CEBPA,FAS,GADD45A,KLF10,MSH2,PLAT,SERPINE1
HOXB13		transcription regulator		0	0.0154	AR,BCHE,CCND1,CEP170,EPHA7,KLK3,MYC,NIPAL1,SLC30A10,SLC30A4
MEL S3		chemical - kinase inhibitor		-1.265	0.0154	ATP5B,C1QBP,ETFA,HAUS7,HNRNPL,HSPA1A/HSPA1B,PGAM1,PGK1,PSMA1,VDAC2
ADIPOR2	1.190	other		1.432	0.0155	ACOX1,GCK,PPARA,PPARG,UCP2
bile salt		chemical - endogenous mammalian		1.069	0.0155	ABCB11,ABCB4,ABCC3,ABCC4,SLC10A1
meloxicam		chemical drug		0.707	0.0155	ABCB1,HIF1A,HPGD,Pde4d,PTGES
ITGB4	1.521	transmembrane receptor		0.278	0.0155	CCL5,CCND1,ENPP2,PTK2,SPARC
WWC1	-1.003	transcription regulator		-1	0.0155	CDH1,CTGF,OCLN,PDGFB,TFF1
MXD1	-2.056	transcription regulator		-1.131	0.0155	EDN1,EIF4A1,MXD1,ODC1,TERT
ALDH1A1	1.751	enzyme		-1.387	0.0155	ACADM,CPT1B,G6PC,PPARA,PPARD
TRRAP	1.354	transcription regulator			0.0155	MAD1L1,MAD2L1,MCM3,MCM4,TERT
HSPA9	2.579	other	Activated	2.138	0.0156	Cdkn1c,CLMN,HES1,MYC,NTRK1,PBX1,RARB,SESN2
ALDH2	-1.205	enzyme		-0.788	0.0156	ATF5,GNMT,GSTA3,GSTA5,PSAT1,PSPH,SLC1A4,SLC3A2
FUT8	1.533	enzyme	Inhibited	-2.121	0.0156	FZD6,GOLM1,GSTM3,GSTM5,HCCS,MMP12,NFE2L2,SQLE
cyclophosphamide		chemical drug		-0.228	0.0156	C4A/C4B,CASP8,CLU,CXCL13,FAS,FGA,FGB,GAS5,IER3,IL18,KITLG,LGALS3,MYC,ODC1,PLA1A,PSMB8,RBM3,SLC22A5,SLC34A2,SOX9,UGCG,UPP1
lithocholic acid		chemical - endogenous mammalian		1.152	0.0157	ABCB11,ABCC3,CYP3A5,LRP2,SLC10A1,SLC22A7,SLC51B,Slco1a1,Slco1a4
NCOR-LXR-Oxysterol-RXR-9 cis RA		complex		1	0.0157	ABCG5,ABCG8,APOA4,APOA5,CD36,CYP51A1,FDFT1,LPL,PLTP
ochratoxin A		chemical toxicant		0.331	0.0157	CDH1,CYP1A2,DDAH1,DSC2,FAS,GSTM5,GSTP1,HDAC3,NQO1
PPP3R1	1.240	phosphatase		-0.333	0.0157	ATP6V1C2,C5,CLIC5,CPT1B,LRP2,PPARA,Scd2,SCNN1G,SLC34A2
HAND1		transcription regulator		-1.555	0.0157	ADSS,ANGPT1,CPT1A,DBI,EDN1,FABP4,HEY1,LIPE,MLYCD
ESRRB	-1.616	ligand-dependent nuclear receptor	Inhibited	-2.132	0.0157	GCKR,GUCA1A,HK2,Hspa1b,NR0B2,PDIA5,PFKFB2,SLC6A6,TFF1
TP73		transcription regulator		1.679	0.0158	ABCB1,ADAM19,ADAM23,ALAS2,ARNTL,ATG7,BAK1,BID,C1R,CCNG1,CCNG2,CDH1,Cdkn1c,CLMN,CNTFR,COX4I1,CTSD,DAB1,DBP,EGFR,FAS,FGFR3,FOXO3,FST,FXR1,GADD45A,GRK5,HIVEP1,IDH2,IER3,IGFBP3,IL7,INPP4A,IRF5,KIT,LBH,LDHD,LIG1,LY6D,MGMT,MMP14,MTX3,NTRK1,PDGFB,PERP,PIK3R3,PLK2,PRKDC,PTGES,PTP4A3,RNF144B,RRM2B,SAT1,SERPINA1,SERPINA3,SERPINA5,SERPINB6,Serpinb6b,SERPINE2,SERPING1,SNAI2,TERT,TNFRSF10A,UBE2D1,WNT4,YBX1
NFKBIA	-1.159	transcription regulator		-0.294	0.0159	A2M,ABCD3,ANKRD49,ATP11A,ATP5J2,BCL2A1,BID,BNIP3,CASP8,CCL5,CCND1,CDC45,CDH1,CDH13,CDK2,Cdkn1c,CLU,CXCL12,ENPP2,ERBB2,ESM1,F3,FAS,FCGRT,FGFR4,FN1,FSCN1,GADD45A,GADD45B,GAS5,GBP2,GM2A,GRK5,GSTM5,HES1,HEY1,HIF1A,HK2,HLA-A,HMGA1,Hnrnpa1,HSPA5,IER3,IL1RN,ITGA2,ITGA3,JRK,KRT18,KRT8,LIFR,LIMA1,LY6E,MFGE8,MGMT,MMP14,MPDU1,MR1,MYC,NLRP12,NR1I3,PDHA1,PDLIM1,PEA15,PICALM,PLAT,PLD3,PMEPA1,PTPN13,RBP1,RGS3,R…
phenacetin		chemical drug		-0.437	0.0162	A2M,ANXA2,CLU,FGA,FGB,GAS5,IER3,LGALS3,MYC,PLA1A,PSMB8,SLC34A2,UPP1
Pld		group			0.0162	FN1,HIF1A,PTP4A3
benoxaprofen		chemical drug			0.0162	CYP1A2,CYP4A11,EHHADH
sucralose		chemical reagent			0.0162	CEBPA,FABP4,PPARG
NLN	2.759	peptidase			0.0162	COX4I1,FBP1,PPARG
DACT3	-1.086	other			0.0162	CCND1,DVL2,MYC
miR-328-3p (and other miRNAs w/seed UGGCCCU)		mature microrna			0.0162	ABCG2,BACE1,CEBPA
IQGAP2	-1.088	other			0.0162	CCND1,CDH1,IQGAP1
SSTR3	-9.624	g-protein coupled receptor			0.0162	DYNC1I1,IFT88,KIF3A
SLC9A3R2	-1.408	transporter			0.0162	CCND1,MYC,SCARB1
PDK4	62.470	kinase			0.0162	HIF1A,PKM,RHEB
LRRC8C	1.280	other			0.0162	FABP4,LPL,PPARG
PPP2R5B	1.097	phosphatase			0.0162	FAP,SAT1,SERPINE2
bafilomycin		chemical - endogenous non-mammalian			0.0162	ATG7,HIF1A,SQSTM1
desmosterol		chemical - endogenous mammalian			0.0162	ACSL4,DHCR24,Scd2
inosine		chemical - endogenous mammalian		0.956	0.0166	A2M,ALCAM,ANXA2,ANXA5,C1S,C4A/C4B,CD63,CXCL13,EIF4EBP1,NPC2,PPP1R14B,RHOC,SERPINB1,SERPING1,TUBA1A
L-methionine		chemical - endogenous mammalian		0.376	0.0166	BRCA1,CDKN2C,CLU,CYP2E1,EEF1A1,EEF1D,F3,FANCL,GADD45B,HSPA5,MAT1A,MAT2A,MGMT,MTTP,PLAT
FSHR		g-protein coupled receptor		0.181	0.0166	AR,DUSP1,G6PC,GDE1,HSD3B1,Hsd3b4 (includes others),IGFBP3,INHBA,INHBB,KITLG,NPR3,PLA1A,PLAT,STAR,ZNF519
INHA		growth factor		1.897	0.0172	COL4A5,CTGF,CYP51A1,DHX32,EGFR,EPHX1,FGFR4,FST,HSD17B11,HSD17B2,INHBA,INHBB,ITGA3,JAM2,KIT,KITLG,KRT18,KRT79,KRT8,LAMC3,LRP11,MYC,SERPINE1,SGK1,STAR,Tpm2
PDX1	-33.779	transcription regulator		-1.071	0.0174	ALDOB,ANXA2,ARL4D,ATP5H,CCND1,CDO1,CPT2,CRELD2,CREM,CROT,ECH1,ERO1LB,F3,FBXL17,FUT1,G6PC,GCK,GNG12,GOT1,ID1,IDH1,IER3,IGFBP3,KIAA1324,KLF10,KLF6,KRT18,KRT8,MAOB,MAPT,MYC,NQO1,PDZK1IP1,PTPRF,S100G,SLC2A2,SLC6A6,TFAM,TGFBR3,TXNIP
propranolol		chemical drug		-0.769	0.0174	ADRBK2,APP,CYP1A2,DUSP1,HK2,IGF1,KISS1,LEPR,MAOA,MYC,Pln,SELP
G6PC	-1.866	phosphatase		1.086	0.0176	G6PC,HSPA5,HYOU1,STAR
C1orf61		other		1	0.0176	CCND1,CDH1,CDK2,OCLN
MYCBP	1.059	transcription regulator		1	0.0176	CAD,EIF2A,NCL,ODC1
PPP5C	1.225	phosphatase		1	0.0176	CD36,DUSP1,FABP4,SGK1
taurodeoxycholic acid		chemical - endogenous mammalian		-1.067	0.0176	ABCB11,HPGD,HSPA5,Slco1a1
SERPINA3	-37.056	other			0.0176	APP,CTGF,EGFR,NOX4
ZNF423	10.102	transcription regulator			0.0176	ADCY3,BRCA1,PPARG,RARB
TBL1XR1	1.452	transcription regulator			0.0176	DIO1,MMP12,RARB,TFF1
mycophenolic acid		chemical drug		0.043	0.0179	ADRB2,AKAP12,ANPEP,CD46,CD59,CD63,CLDN1,CLU,CTGF,DUSP1,EDN1,FN1,GNL3,HDAC3,HNRNPD,HSPA5,INHBA,MYBL1,OCLN,SAMD4A,SERPINE1,UGCG
PTGER4	-1.523	g-protein coupled receptor		0.74	0.018	APP,BRCA1,CCNG2,Ctla2a/Ctla2b,Cxcl9,DDX58,EDN1,GBP2,HERC6,HERPUD1,IFIH1,IGF2BP2,IL18,IRF7,ISG20,MAFB,MAFF,MASTL,Mx1/Mx2,PARP14,PDCD4,PDGFB,PDK2,RNF144B,RNF24,S1PR1,SAP30,Serpinb6b,SHISA3,SLC13A3,ST8SIA4,STXBP4,ZDHHC14
SIN3A	1.109	transcription regulator		-1.633	0.018	CCNG2,ESR1,GADD45B,GSTP1,KLF10,KLF6,KLK3,MAD1L1,MAP4,MYC,NCL,PEG3,PMM1,RARB,TFF1,TXNIP
TFAP2A	-26.413	transcription regulator		0.19	0.0184	ALCAM,CDH1,CEBPA,EFEMP1,EGFR,ERBB2,ESR1,F2R,FGFR4,GEM,GLO1,KISS1,LIPA,PLA2G16,POR,PPARD,PPARG,PSAP,RPL6,RPL7,RPS5,SESN3,TERT
sulindac sulfide		chemical drug		0.962	0.0184	APP,BACE1,CCND1,CTGF,GADD45A,GARS,HDAC3,IFRD1,MAD2L1,MSMO1,NQO1,PGAM1,PPARD,PTGES,RAP1GAP,RRM2B,RRS1,STAT3,TUBA4A
berberine		chemical drug		-0.147	0.0188	ADRBK2,ATP5A1,BSG,CCND1,CDK2,COX6A2,CPT1A,CYP1A2,Cyp2b13/Cyp2b9,CYP2E1,CYP3A5,CYP4A11,Cyp4a14,ERBB2,FN1,HIF1A,MTTP,PIK3R3,PPARA,PPARD,PPARG,SAT1,SCARB1,UCP2
THRB	-1.099	ligand-dependent nuclear receptor		1.382	0.0191	ABCD2,ABCD3,ACOX1,ANGPTL3,APOA5,APOM,ATP5L,CCND1,CEBPA,COX7A1,CPT1A,CTSD,DIO1,EHHADH,FABP4,FZD1,FZD4,FZD6,G6PC,HIF1A,ID1,IGFBP2,IL7,LPL,MAPK3,ME1,NKD1,NRAS,NUDT7,PER1,PGD,POR,PPARG,STAT5B,TLE2,TNFRSF10A,UCP3,Ugt1a7c,WNT2,WNT4
ADP		chemical - endogenous mammalian		-1.746	0.0191	CREM,F11,F3,G6PC,SELP,SERPINE1
estrone		chemical - endogenous mammalian			0.0191	ABCG2,AR,Cyp2b13/Cyp2b9,F7,IGF1,SERPINE1
Creb		group		0.006	0.0194	ANTXR1,ARHGEF9,BAK1,CCND1,CD14,CD59,CEBPA,CIDEC,COL8A1,CPT1A,CREM,CYP51A1,DDX28,DUSP1,ETV5,FAS,FSCN1,G6PC,GDA,GSTM3,GSTM4,HES1,HPGD,IER3,IGF1,KDM2B,KPTN,LASP1,MCAM,MCM3,MIF,NDUFB5,PER1,PGK1,PLAT,POLA1,PPARG,PRKAA2,Saa3,SESN3,Slco1a4,SOX12,SOX17,SOX9,SSTR2,STAR,SYNPO,TF,TFF1,THAP1,UBC
ERK		group		1.584	0.0197	ACSL5,CCND1,CD1D,CDH1,CKS2,CLU,CTGF,CTTN,DIO3,DNMT3B,DUSP1,EDN1,FABP4,FN1,FOXO3,FST,GOT1,GPRC5C,HEY1,HMGA1,IER3,KLF10,KRT18,KYNU,MAFB,MAFF,MAL,MAP4K4,MCAM,MMP14,MYC,NFE2L2,NOTCH3,ODC1,OSBPL10,PDK4,PPARD,PTGES,RARB,RECK,RORC,RRS1,SERPINE1,SNAI2,SORT1,TERT,TGFA,TGM2,TUBA1A,UGCG
NPC1	1.631	transporter		-0.864	0.0198	ABCG8,AKR1C4,CTSD,CYP27A1,LGALS3,LIPA,LPL,MMP14,NPC1,NPC2,SRD5A1,STAT2,STAT3
ETV5	-1.912	transcription regulator		-1.078	0.0198	ALCAM,CCND1,CDH1,CLDN1,CXCL12,ETV5,FN1,FXYD5,ICAM2,KRT23,NCAM2,PKP2,SNAI2
sodium arsenite		chemical drug		0.209	0.0198	CBS/LOC102724560,CCND1,CEBPA,ESR1,FABP4,FTH1,GADD45A,GADD45B,HDAC6,HIF1A,MAT2A,MAT2B,PPARG,RND2,TFF1
WNT3A		cytokine		1.064	0.02	ALPL,ANGPT1,ATP1B1,CALR,CAMK4,CCND1,CEBPA,CPT2,CTGF,CXCL12,CYP2F1,DVL2,EDN1,ETV5,FABP4,FAM101B,FN1,FZD1,ID1,IKZF2,KITLG,LBH,LGR5,MMD,MMP14,MYC,NCALD,Nes,NKD1,OLIG1,PMEPA1,PPARG,PXYLP1,RHOU,SDC4,SERPINB1,SGMS1,SLC7A1,SLC7A2,SOX9,SPARC,SPRY1,SSTR2,TERT,TNFRSF19,TRIB3,TXNIP,WNT5A,WNT9A
NCOA3	-1.153	transcription regulator		1.831	0.0204	CCND1,CDK2,CEBPA,ERBB2,GJB2,HK2,IGF1,IGFBP3,MCM7,MNAT1,MTA3,OTUB2,PGK1,PPARD,PPARG,PSMA2,RARB,TFF1
arsenic		chemical toxicant		1.034	0.0205	CYP2A6 (includes others),EPHX2,ESR1,FTH1,HIF1A,NQO1,TERT,TFF1,TGFA
ARRB1	-1.014	other		0	0.0205	ABCG2,ADRB2,EGFR,F3,FABP4,LPL,MYC,SCARB1,SERPINE1
ramipril		chemical drug		-1	0.0205	COL4A1,COL4A2,COL4A5,CTGF,FN1,ITGA2,LAMA1,LAMC1,TIMP2
SIRT2	1.426	transcription regulator	Activated	2.646	0.0206	FDFT1,FNTA,IDI1,LSS,PMVK,SC5D,SQLE
MPZ	1.152	other			0.0206	DERL2,ERO1LB,FDFT1,HMGCS1,HSPA5,SDF2L1,SQLE
SFPQ	1.152	other			0.0206	BEX1,EPHX1,KLK3,NSFL1C,RAB23,SEMA6A,SRMS
agmatine		chemical - endogenous mammalian	Activated	2.638	0.021	ALDH9A1,BBOX1,ODC1,PPARA,PPARG,SLC22A5,UCP2,UCP3
selenomethylselenocysteine		chemical - endogenous mammalian		0.113	0.021	CES1,CLU,CYP3A5,FABP4,PSMA7,PSME1,RPS12,TIMP2
Salmonella enterica serotype abortus equi lipopolysaccharide		chemical toxicant	Activated	3.007	0.0211	ADRB2,ASNS,ATP1B1,CCL5,DUSP2,EDN1,ELOVL7,EPM2AIP1,F3,GADD45A,GADD45B,GEM,GJB2,HES1,HEY1,IL18,INHBA,MAD1L1,MAFF,MCOLN2,MGLL,NEDD4L,OASL,PDSS1,PHLDA1,PHLDA2,PLA1A,RHOU,RIN2,RIPK2,SAV1,SFMBT2,SLAMF7,SYNJ2,TFPI2,TIFA,TWISTNB,WNT5A,ZBTB10
PI3K (family)		group		-0.889	0.0213	AKR1B10,ATG12,ATG7,CCNG2,CDH1,Cdkn1c,CXCL12,EGLN1,ESR1,FOXO4,HIF1A,HSPA5,ITGA6,NFE2L2,NQO1,SCARB1,SIAH1,SNAI2,TXNIP
hexamethylene bisacetamide		chemical reagent		-1.728	0.0214	ALAS1,ALAS2,BCL2A1,CEBPE,CREG1,DDX21,FN1,FUT8,GNB2L1,NPM1,POLR1D,SIAH1
PAX3	-9.145	transcription regulator			0.0216	ALDH3A2,APP,ARHGDIB,ASNS,ASS1,C8G,CLU,CPN2,CRY1,CST3,CTTN,DUSP2,EIF2S1,F3,FGF9,FKBP1A,GLDC,GPX4,GSTM5,GTF2H1,ICAM2,IGFBP2,IL6R,LAMB3,LIPE,M6PR,MAPK9,MCAM,MDFI,MEST,MKNK1,NNMT,NPC2,OLFM1,P2RY4,PEA15,PRMT2,PSME1,SRSF3,TFPI2,TRIM14,TYRO3,URB2,ZFP36L2
AICAR		chemical - endogenous mammalian		1.369	0.0218	EGFR,FN1,G6PC,HK2,HSD11B1,PDK4,PKLR,PNPLA2,PPARA,PPARD,PPARG,SERPINE1,STAR,UCP3
n-3 fatty acids		chemical drug		0.298	0.0218	CBS/LOC102724560,FADS1,FADS2,GNMT,HSPA5,MAT1A,MTRR,PDGFB,PKLR,PPARA,PPARG,RGN,SDC1,SLC2A2
STAT3	-2.314	transcription regulator		0.094	0.022	A2M,AHSG,ALAS2,ANGPT2,ANGPTL4,APEX1,APOA4,BAK1,C5,CASP7,CCDC88A,CCL5,CCND1,CD46,CD74,CD9,CDH1,CEACAM1,CEBPA,CHI3L1,CLN6,COPS5,CRP,CTTN,CXCL12,CXCL13,Cxcl9,DLEC1,DNMT3B,ESR1,F3,FAS,FGA,FGB,FGG,FLRT3,FN1,FOXA3,FSCN1,FST,G6PC,GADD45A,GBP2,HIF1A,HK2,HLA-A,HLA-DQA1,HLA-DRB5,HNRNPD,IFI30,IFI44,IFIH1,IKBKE,IKZF2,IL1RN,IL6R,IL7,IRF7,ISG20,KLK3,LBP,LEPR,LILRB4,LRP2,MMP12,MYC,NAMPT,OAS1,OASL,PEX1,PHB,PHLDA…
SOD1	1.382	enzyme			0.0222	1500011B03Rik,APEX1,ASL,ASS1,B2M,BID,CCND1,CD14,CLU,COMT,CYB561,CYP2F1,DPYSL3,FAP,FTH1,GSTA5,GSTM3,GSTM5,GSTP1,GUK1,HDDC3,INHBA,LIMK1,LPL,MAOB,MRPS10,MYBL1,MYOM1,NDUFV3,NFE2L2,NFIL3,OCLN,PAWR,PITPNA,PSMB5,PSMB8,RBM3,SLC11A2,SLC1A2,SQSTM1,Tmsb4x (includes others),VAPB
NRG1		growth factor		0.849	0.0223	ANGPT1,AR,ARHGEF2,BAK1,BDH2,BNIP3,BRCA1,CCND1,CHCHD3,CHRNE,CKS2,CTGF,CXCR1,DUSP1,EDN1,EEF1A1,ERBB2,ERRFI1,ETFB,GATA2,GDA,HES1,HIF1A,HK2,HMGA1,ID1,IDH3B,IDI1,IER3,IMMT,KLK3,LIFR,LIMK2,LPCAT3,LSM1,MGLL,MTA1,MYC,NDUFS1,NTRK1,PDCD4,PKLR,PXN,ROM1,TF,TFF1,ZFP36L2
SN-38		chemical drug	Activated	2.137	0.0232	BAK1,BMP6,CASP8,CLU,EGFR,ERBB2,ESM1,FAS,HK2,MYC,NAMPT
FN1	-3.300	enzyme		1.471	0.0234	ADD1,APP,CAPN2,CASP7,CCL5,CCND1,CCNI,CDH1,COPS5,CORO1A,CRP,CTSD,DHCR24,EGFR,EIF4B,EIF5A,F3,FN1,IGF2BP3,IL7,LGALS8,LIMS1,LIN7C,MAT2A,MMP14,MTOR,MYC,PDGFB,PSMC1,PXN,RECK,SDC1,SDC4,SEC23B,SERPINE1,SNAI2,SOX9,SPARC,SQSTM1,TFF1,TGM2,TIMP2,TNIP1,TOR1A
FGF10		growth factor	Activated	2.168	0.0235	ANXA2,ANXA3,CYP51A1,HSD3B1,IL10RB,LIPE,LMO7,LSS,MMP14,PERP,S100A13,Saa3,SOX9,SPRY2,VNN1
3-nitropropionic acid		chemical toxicant		1.062	0.0235	APP,ATP1B1,ATP6V1B2,ATP6V1C1,BACE1,CBR1,COX6B1,FOXO3,GAPDH,GYG1,MYC,NQO1,PPP1R1B,SP3,SQSTM1
mir-17	2.597	microrna		-1.002	0.0235	APP,CAPRIN2,CASP7,CCND1,CTGF,DUSP2,FAS,FGF9,HSF2,MAPK9,PKD2,S1PR1,SMAD2,STAT3,ZNF512B
MAFF	3.882	transcription regulator		0.2	0.0245	ABCC3,ABCC4,GSTP1,MOGS,NQO1
TAS1R3	-1.171	g-protein coupled receptor		-0.246	0.0245	CEBPA,CHRM3,PPARG,SLC16A1,SLC3A2
CLCN5	-1.134	ion channel		-0.67	0.0245	B2M,CA3,LRP2,SLC34A2,TXN
CCNT1	1.030	transcription regulator			0.0245	CAD,CCND1,CD4,MYC,TFF1
CD40LG	-2.556	cytokine	Activated	2.767	0.0245	ALCAM,ANXA7,ATF5,B2M,BCL2A1,BNIP3,CA2,CCL5,CCNG1,CCNG2,CCR2,CD1D,CD63,CELF2,CLU,CTGF,CTSC,CXCL13,CYTIP,DECR1,DUSP1,DUSP2,EGFR,EIF2A,EIF2S1,F3,FAS,FBL,FSCN1,GADD45A,GATB,HDDC2,HIF1A,HK2,HLA-DQA1,HLA-DQB1,HSPA1A/HSPA1B,IFI44,IL13RA1,IL1RAP,INHBA,IRF2,ITGB7,LAS1L,LMAN2,MARCKSL1,MIF,MMP11,MMP14,MSH2,MYC,NAMPT,NAP1L1,ORC5,PAWR,PEX14,PLEK,PMVK,POLA1,PRKDC,PSMA2,PSMB8,PSME1,RAB9A,SELP,SERPINE1,SLC23A1,S…
prostaglandin J2		chemical - endogenous non-mammalian	Activated	2.563	0.0248	HSPA1A/HSPA1B,PSMA2,PSMA3,PSMA5,PSMA6,PSMB4,PSMD1,PSMD12,PSMD3,PSMD8
RHO	-3.229	g-protein coupled receptor	Activated	2.523	0.025	ACADM,APP,B2M,CD74,DPYSL3,EPB41,GNGT1,HCLS1,HK2,HMGB2,IMPDH1,KCNB1,NT5E,PLA2G7,SERPING1,SGK1
homocysteine		chemical - endogenous mammalian		0.696	0.0252	ANXA2,BHMT,CCL5,CCND1,CLU,CXCL12,DDAH2,EEF1A1,EEF1D,F3,GADD45A,HERPUD1,HSPA5,ID1,IDI1,LPL,PHLDA1,Saa3,SNAI2,TRIB3
IGF1	-2.238	growth factor		0.982	0.0253	A2M,ANGPT2,ANPEP,APP,ASGR2,BAK1,BCL2A1,BRCA1,BSG,C4A/C4B,CCL5,CCND1,CCNG1,CCNG2,Cdc42,CDH1,CDK2,CLU,CNP,CTGF,CTSD,EDN1,ESR1,ETV6,F3,FABP4,FN1,GAPDH,GATA2,GCK,GHR,GPD1,GPD2,HDC,HIF1A,HMGA1,HSD11B1,HSD3B1,HSPA5,IER3,IFNGR2,IGF1,IGFBP2,IGFBP3,IL18,KISS1,LASP1,LEPR,LPL,MAPK3,MAPT,MIF,MMP14,MYC,NFE2L2,NOX4,NTRK1,NTRK2,ODC1,OSBPL7,OSMR,PBK,PHLDA1,PPARG,PPP1R1B,PSMB8,RARB,SEC23A,SERPINE1,SLC23A2,SNAI2,S…
MTPN	1.544	transcription regulator	Activated	2.104	0.0259	AHSG,BCL2A1,BNIP3,CASP7,CASP8,CCND1,CEBPA,COL8A1,Ctla2a/Ctla2b,EDN1,FAS,FN1,GAS5,IGF1,MIF,MTPN,MYC,PLAT,SERPINE1,SPARC,TUBA1A
GATA2	1.958	transcription regulator		-0.9	0.0259	ANGPT1,ANGPT2,ANGPTL4,AR,CCL5,CCND1,CD34,CEBPA,CES1,EDN1,ERG,ETV6,FABP4,ICAM2,KIT,KLK3,MYC,NFIL3,PBX1,PDE9A,PPARG
2-bromoethylamine		chemical reagent		1.014	0.026	A2M,ANXA2,C4A/C4B,CD14,CLU,FXYD5,IER3,LGALS3,MCM3,MYC,PLA1A,RBM3,SLC34A2,UPP1
3-methylcholanthrene		chemical toxicant		0.645	0.026	ABCB1,ALAS2,CD36,CYP1A2,GSR,GSTA3,GSTA5,GSTM5,ME1,NQO1,Orm1 (includes others),POR,PTGES,UGT1A1
E. coli B4 lipopolysaccharide		chemical toxicant		-0.761	0.0261	2810007J24Rik,ABCB11,ABCB4,ABCG5,ABCG8,ANXA11,BAK1,BID,C12orf49,C5,CASP6,CASP7,CASP8,CCL5,Cd52,CLDN1,CYP27A1,CYP2C8,CYP3A5,DDIAS,DDX58,Defb1,ESR1,F3,F5,FAS,FGL2,GBP2,GNA14,HK2,HLA-A,IL1RN,INVS,LILRB4,MDFIC,Mx1/Mx2,PANK1,PLEK,Plscr2,PPARA,PPP1R1B,PSMB8,PTGES,PTPN6,RHOC,RPL7,RPS25,SCARB1,SEH1L,Slfn2,Snhg5,ST3GAL1,ST6GALNAC2,TF,Trim30a/Trim30d,TXNIP,UHRF1,ZNF616
Hbb-b2		other		0.707	0.0261	C8A,CCR2,CD74,CEBPA,Cxcl9,FN1,FTH1,Hamp/Hamp2,IL2RG,LY86,Mbl1,TF
vitamin K3		chemical drug		1.856	0.0264	BID,BMP6,ESM1,FAS,HK2,HSPA5,MAP1LC3B,MYC,NAMPT
TAF4B	2.311	transcription regulator		0.64	0.0264	CTGF,FN1,FST,IER3,INHBA,INHBB,ITGA6,TAF4B,ZBTB16
NR1D1	3.364	ligand-dependent nuclear receptor		-1.154	0.0264	ARNTL,BNIP3,CRY1,EHHADH,G6PC,NAMPT,NR1D1,RGR,RORC
PARK2	1.221	enzyme		-1.42	0.0264	CCND1,GLO1,MAOA,MAOB,NDUFV2,PDHA1,PLK2,PSEN2,SLC11A2
Ras		group	Activated	2.073	0.0273	ANPEP,ARHGEF2,B4GALT5,BNIP3,CCND1,CEBPA,CTGF,EDN1,FAS,GSTP1,HMGA1,IGF1,LRAT,MAOB,MAPK3,MYC,NPM1,ODC1,PDCD4,PDGFB,PPARD,PTGES,SERPINE1,SERPINE2,SNAI2,STAT2,TFPI2,Tnfrsf22/Tnfrsf23,UPP1
PPARα-RXRα		complex	Activated	2.449	0.0274	ACAA1,ACADL,ACOX1,CPT1B,LPL,SLC27A1
FABP1	4.560	transporter		1.029	0.0274	ABCG5,ABCG8,CD36,GOT1,PPARA,SLC27A1
ZBTB33	-1.489	other		1	0.0274	BID,CDH1,FAS,MYC,PGK1,TNFRSF10A
CRKL	-1.201	kinase		0.816	0.0274	Cxcl9,FGL2,HDC,ISG20,PLA1A,Vnn3
SLC9A3R1	-2.484	other		0.506	0.0274	CCL5,CDH1,EGFR,SCARB1,SLC34A2,SNAI2
obeticholic acid		chemical drug		0.163	0.0274	CEBPA,DDAH1,G6PC,NR0B2,PPARG,TIMP2
L-685,458		chemical - protease inhibitor		-1.44	0.0274	APP,EGFR,HES1,HEY1,ID1,PTPRK
SERTAD2	-1.047	transcription regulator		-1.71	0.0274	ACOX1,CPT1B,ECH1,LIPE,PPARD,TFAM
fibric acid derivative		chemical drug		1.945	0.0275	ABCD2,ABCD3,APOM,FADS2,LPL,PDK4,SLC27A1,TFAM
LCAT	-1.049	enzyme		-0.788	0.0275	CCND1,CEBPA,CLU,HSPA5,MYC,PPARG,SCARB1,UCP3
3,3'-diindolylmethane		chemical drug		1.09	0.0277	AR,BAK1,BRCA1,CASP8,CCND1,EGFR,ERBB2,FAS,HLA-A,MAP1LC3B,NQO1,SNAI2,TAP2,TGFA,TNFRSF10A
5,6-epoxyeicosatrienoic acid		chemical - endogenous mammalian			0.0278	FABP4,PLAT
tegafur		chemical drug			0.0278	CYP3A5,POR
loganin		chemical - endogenous non-mammalian			0.0278	CTGF,NOX4
cholestane-3,7,26-triol		chemical - endogenous mammalian			0.0278	ABCB11,NR0B2
5beta-cholestane-3alpha,7alpha,12alpha,25-tetrol		chemical - endogenous mammalian			0.0278	ABCB11,NR0B2
3,7,12-trihydroxycoprostanic acid		chemical - endogenous non-mammalian			0.0278	ABCB11,NR0B2
myo-inositol		chemical - endogenous mammalian			0.0278	MIOX,RARB
opioid receptor		group			0.0278	BACE1,TXN
HCFC1	-1.017	transcription regulator			0.0278	PPARGC1B,SETD8
carnobyl iron		chemical reagent			0.0278	CEBPA,Hamp/Hamp2
FKHR		group			0.0278	A2M,CCND1
15-LOX		group			0.0278	CD36,PPARG
endrin		chemical toxicant			0.0278	CEBPA,PPARG
retaspimycin		chemical drug			0.0278	ERBB2,KIT
guggulu extract		chemical - endogenous non-mammalian			0.0278	ABCB11,NR0B2
acyline		chemical drug			0.0278	OCLN,STAR
SLC27A4	4.806	transporter			0.0278	CEBPA,PPARG
FBXO44	1.286	other			0.0278	ADRB2,BRCA1
RBM17	1.806	other			0.0278	ERBB2,FN1
RETSAT	18.630	enzyme			0.0278	FABP4,PPARG
RTN3	1.270	other			0.0278	APP,BACE1
GSTZ1	1.130	enzyme			0.0278	GSTA5,NQO1
RPRD1B	-1.464	other			0.0278	CCND1,MYC
C1QL4	-13.109	other			0.0278	CEBPA,PPARG
BCAS3	-1.029	other			0.0278	MYC,TFF1
ZNF385B	1.202	other			0.0278	FAS,PERP
NAT8	-11.954	transcription regulator			0.0278	APP,BACE1
ZDHHC7	-1.107	enzyme			0.0278	APP,TF
ECI1	5.562	enzyme			0.0278	CYP4A11,PPARA
FKRP	1.200	other			0.0278	LAMA1,LAMC1
CTNNβ-LEF1		complex			0.0278	CCND1,MYC
ADI PEG20		biologic drug			0.0278	ASS1,MYC
clusterin antisense oligonucleotide		biologic drug			0.0278	CLU,KLK3
RBBP5	-1.101	other			0.0278	CTSD,TFF1
GPC3	1.496	other			0.0278	CCND1,MYC
RRAD	-1.301	enzyme			0.0278	CCND1,LPL
PTPRG	-1.211	phosphatase			0.0278	CD34,KIT
SPTLC1	1.549	enzyme			0.0278	SPTLC1,SPTLC2
CELA1	-3.819	peptidase			0.0278	HLA-A,HSPA1A/HSPA1B
AMD1	-4.101	enzyme			0.0278	MYC,Tmsb4x (includes others)
TJP1	1.178	other			0.0278	MMP14,YBX3
miR-483-5p (miRNAs w/seed AGACGGG)		mature microrna			0.0278	ALCAM,ARHGDIA
miR-188-3p (miRNAs w/seed UCCCACA)		mature microrna			0.0278	APP,BACE1
miR-548h-5p (and other miRNAs w/seed AAAGUAA)		mature microrna			0.0278	ERBB2,MTA1
miR-1195 (miRNAs w/seed GAGUUCG)		mature microrna			0.0278	IGF1,STAT3
mir-383		microrna			0.0278	MYC,RBMS1
ABHD5	1.254	enzyme			0.0278	PDK4,PNPLA2
CNTN1		enzyme			0.0278	CDH1,CNTNAP1
ECE1	-2.893	peptidase			0.0278	APP,EDN1
ITM2B	1.088	other			0.0278	APP,BACE1
MED23	-1.009	transcription regulator			0.0278	KISS1,TFF1
ABCG2	2.020	transporter			0.0278	ABCG2,GSR
Tmsb4x (includes others)	4.775	other			0.0278	CDH1,Tmsb4x (includes others)
WASH1	1.392	other			0.0278	EGFR,MYC
TIMM50	1.191	phosphatase			0.0278	HSD3B1,HSD3B2
FOXL1		transcription regulator			0.0278	SDC1,WNT5A
PLCD4	-7.695	enzyme			0.0278	EGFR,ERBB2
SNRPE		other			0.0278	MAP1LC3A,MTOR
CYP2C9	1.704	enzyme			0.0278	CCND1,DUSP1
NAT8B	-6.420	enzyme			0.0278	APP,BACE1
VPS26B	-1.139	transporter			0.0278	SORT1,VPS35
gimeracil		chemical drug			0.0278	CYP3A5,POR
RPS19	2.551	other			0.0278	CD74,MIF
sarpogrelate		chemical drug			0.0278	F3,SERPINE1
methiothepin		chemical drug			0.0278	F3,SERPINE1
clofenapate		chemical drug			0.0278	ACOX1,CYP4A11
milrinone		chemical drug			0.0278	CREM,F3
8-methyl-pyridoxatin		chemical reagent			0.0278	HIF1A,TF
PSB-1115		chemical reagent			0.0278	HIF1A,PDE5A
zopolrestat		chemical drug			0.0278	ACOX1,Apoc3
dioctyl adipate		chemical toxicant			0.0278	CD36,SLC27A1
phenylhydrazine		chemical toxicant			0.0278	Orm1 (includes others),SLC11A2
butylbenzyl phthalate		chemical toxicant			0.0278	HDAC6,MYC
lanreotide		chemical drug			0.0278	IGF1,IGFBP3
trans-4-phenylbut-3-en-2-one		chemical toxicant			0.0278	CRYZ,GSTA5
3alpha,7alpha-dihydroxy-5beta-cholestanic acid		chemical - endogenous mammalian			0.0278	ABCB11,NR0B2
lysophospholipids		chemical - endogenous mammalian			0.0278	CLDN1,OCLN
oleylamide		chemical - endogenous mammalian			0.0278	LPL,PPARG
EBF2	-19.410	other		0.221	0.0281	ADAMTS15,ADCY3,ARHGAP26,C1QL3,ENTPD2,FAM129A,SHISA3
ETV1	-1.763	transcription regulator		0.174	0.0281	ACSL3,ADRB2,BRCA1,ERBB2,HSD17B7,SOX9,TERT
MED30	1.668	transcription regulator			0.0281	COX10,COX6A2,LPL,NDUFA10,NDUFB3,NDUFS2,SDHD
cadmium		chemical toxicant		0.394	0.0281	ACAA1,B2M,BCO1,BID,CHPT1,DLD,EPHX1,G6PC,GPX4,HIF1A,HLA-DQB1,HSPA5,LGALS3,MYC,PECR,RBP1,RETSAT,SGK1,UBE2D1
MMP2	1.044	peptidase		1.357	0.0285	CCND1,CSF2RB,CXCL12,EGFR,FN1,IL1RN,IL2RG,IRF7,ITGA3,MYC,OCLN
22(R)-hydroxycholesterol		chemical - endogenous mammalian		-0.266	0.0285	ABCB11,ABCG8,ACOX1,ANGPTL3,APOM,APP,HSD11B1,LIPG,LPL,NR0B2,PLTP
CUL4B	1.859	other		-0.277	0.0285	CABLES2,CDK2,COL4A1,FOXO3,GLO1,HSPA9,IGFBP3,MCM8,PRDX3,PSMA1,SIAH1
EPO	-2.931	cytokine		0.057	0.0285	ALAS2,ANGPT2,ATP6V1B2,B2M,BLVRB,BZW2,CA1,CA2,CCNG2,CD36,CLIC1,CREG1,CXCL12,DHCR24,EDN1,EEF1A1,FABP1,FAS,FPR1,G6PC,GATA2,GLUL,Hrk,Ifi27l2a/Ifi27l2b,IL18,KIT,KLHL24,LRIT1,LY6E,MIA2,MID1IP1,MYC,N4BP2L1,NAB2,NACA,NMNAT1,NPM1,PDCD4,PLCL2,Podxl,PRKCA,PRKCB,RHAG,RPL7,Rps3a1,RPS4Y1,RPS7,SELP,SLC11A2,SLC24A1,ST3GAL4,STAT3,STRADB,TF,TPT1,TSC22D3,TXNIP,UCP2,UGCG,YBX1
MTA1	1.769	transcription regulator		-0.628	0.0286	ADRB2,APEX1,BRCA1,CCND1,CDH1,ESR1,GPRIN3,HUNK,MTA3,MYC,SERPINB1,SLC16A10,STAT3
Collagen(s)		complex		-1.38	0.0286	C4A/C4B,C4bp,CD63,CR1L,EDEM1,FN1,GZMA,HERPUD1,IARS,PLA2G6,PSAT1,PXN,SELP
actinomycin D		chemical drug		-1.574	0.0287	APP,AR,ASS1,AVPR1A,BRCA1,CCND1,CTGF,DIO3,DUSP1,EDN1,ERRFI1,F3,FAS,FGB,FN1,FPR1,FTH1,GADD45A,GAPDH,GDA,GSTM5,GSTP1,GUCY1B3,HIF1A,LPL,LTB4R,MAOA,MAT1A,MMP12,MTTP,MYC,NPM1,NTRK2,PERP,PXN,RRM2B,SCNN1B,SCNN1G,SERPINE1,SLC27A1,SLC30A5,TF,TGFA,TNFRSF10A,TRAF3IP2,UBE2D1
Lh		complex		0.167	0.0289	ADGRG1,AKAP12,ALPL,AR,ARHGEF5,ARL4C,ARNTL,ATP9A,ATPIF1,CHUK,COL15A1,CYFIP2,DUSP1,DUSP3,EGFR,FKBP5,FST,GEM,GPRC5B,GRK5,HK2,HSD11B1,HSD3B1,HSD3B2,INHBB,ITGA3,KRT18,MAP1LC3B,MAP4K4,MAPK6,MSMO1,NOL3,NPC2,PAWR,PER1,PGK1,PHB,PLAT,PRKD1,PRKX,PSMD1,PSMD3,PTPRE,PTPRF,RASAL2,SGK1,SRD5A2,STAR,TFPI2,TUBA1A,TYRO3,UPP1,YBX3
atorvastatin		chemical drug		-0.372	0.0302	ABCB1,ABCB4,ABCC3,BMP6,CD36,CD59,COPS5,CRP,EDN1,ENPP3,F2R,F3,GSR,HMGCS1,IDI1,LIPG,LPL,MAP1LC3A,MAPK3,MTTP,NOX4,PLAT,POSTN,PPARG,RHEB,SELP,SERPINE1,SLCO2B1,SMAD2
VHL	1.000	transcription regulator		-1.483	0.0302	ADGRG1,BNIP3,CA9,CCND1,CDH1,COPS5,CPT2,CTGF,CXCL12,DECR1,EGFR,F3,FN1,FTH1,GAL3ST1,GLCE,GLO1,HIF1A,IER3,MIF,MMP14,MYL12B,NOX4,PDGFB,PISD,SEC61G,SPARC,TGFA,UQCRQ
FGF1	-1.184	growth factor		0.49	0.0304	AKR1B10,CCND1,CDH1,CTGF,DIO3,EDN1,FAM101B,FZD1,GSTM5,GSTP1,IKZF2,MYC,NFE2L2,NOTCH3,NQO1,ODC1,PMEPA1,POSTN,PXYLP1,RHOU,SERPINB1,SGMS1,SLC7A2,SNAI2,SSTR2,TGM2,UGT2B17
STAT5B	-1.665	transcription regulator		-1.002	0.0306	A2M,ACOT11,AR,CASP6,CASP8,CCND1,CDH1,CDO1,CIDEA,COX6A2,COX7A1,CSRP3,CYP2A6 (includes others),Cyp2b13/Cyp2b9,Cyp2d9 (includes others),CYP3A5,ESR1,FAS,GADD45A,GCK,GPD1,HEXA,HSD3B2,IGF1,ME1,MPC2,MYC,MYL4,NOL3,PPP1R3C,SLC34A2,ST8SIA4,STAT5B,TNFRSF14,TOX,TRIM24,TROVE2
TRIB1	-1.179	kinase	Activated	2	0.0307	ACOX1,CEBPA,CPT1A,CPT2
lead acetate		chemical toxicant		0.487	0.0307	CASP8,CCND1,GSTM5,GSTP1
PA2G4	1.527	transcription regulator		0.152	0.0307	AR,ERBB2,KLK3,SLC43A1
SH3KBP1	1.415	other		0	0.0307	BCL2A1,HIF1A,MYC,SERPINE1
CCDC80	1.530	other		0	0.0307	BCLAF1,CCND1,CEBPA,PPARG
MAD2L1	2.545	other		-1	0.0307	LGR5,LRIG1,PTTG1,SOX9
L1CAM	-3.112	other			0.0307	ARHGDIA,IDI1,NBN,SQLE
RAB1A	-1.012	enzyme			0.0307	ADRA1A,ADRA1B,ADRB2,PRKCA
CDC37	1.589	other			0.0307	KIT,KLK3,MYC,ZAP70
YBX3	2.022	transcription regulator			0.0307	CCND1,ERBB2,HLA-DQB1,MYC
PCBP2	1.195	other			0.0307	CEBPA,HNRNPD,MYC,STAT2
CYP3A4		enzyme			0.0307	CYP3A7,SLC51B,Slco1a1,SLCO1B3
UXT	1.408	other		-1.475	0.0309	ATR,F5,FKBP5,HPGD,HUS1,KLK3,KRT18,PMEPA1,PSMD5,SEC24D
fluocinolone acetonide		chemical drug		-0.905	0.0315	ANGPTL4,FKBP5,KCNB1,KDM5B,LIMCH1,OIP5,PER3,PIR,RASL11B,TMEM14A,WNT4,ZBTB16
MAPK9	1.885	kinase		1.568	0.0318	AGPAT6,BAK1,BMP1,CIDEC,EDN1,FGL2,GADD45B,GAPDH,HDC,HIF1A,HMGA1,IGFBP2,IL18,ISG20,LMO7,LPL,LSM3,MARCKSL1,MIF,MMP12,MYC,NCL,PARP14,PDIA3,PLA1A,PLAT,PLIN2,PPARA,PPARG,PTGES,RPSA,SERPINA1,SHFM1,Vnn3
MAP2K7	1.222	kinase			0.0324	ANGPT2,CCL5,CCND1,DUT,ENPP2,FAS,FCGRT,HSPA1L,HSPA5,LMO7,MAOB,MTTP,MYC,PDIA3,TFPI2
hydrocortisone		chemical - endogenous mammalian		1.015	0.0331	ALDH1L1,BCLAF1,BRCA1,BRCA2,CCND1,CEBPA,CTGF,FAS,FGF9,FN1,GADD45B,GLUL,HSD11B1,HSPD1,IGF1,IGFBP3,INHBA,ITGA2,KLK3,LPL,LY75,NDUFA6,NR1I3,NTRK2,PPARG,PTPN4,SEMA6A,SERPINE1,SMO,TLE2
HSPA5	-2.811	enzyme		0.552	0.0333	APP,CDH1,CLU,ERN1,ESR1,G6PC,IDI1,MAP1LC3B,P4HB
NCOA2	-1.165	transcription regulator		0.735	0.0338	AR,CCL5,CCND1,Cxcl9,FABP4,FGB,FST,KLK3,Mx1/Mx2,NR1D1,OASL,PPARG,STAR,TFF1,TSC22D3,UCP3
vitamin E		chemical drug		-1.071	0.0338	CD36,CDH1,CYP2A6 (includes others),F3,Hamp/Hamp2,LPL,MMP14,NFIL3,PLAT,PPARA,PRMT1,SCARB1,SELP,SERPINE1,SLC11A2,UCP2
Rock		group		1.373	0.034	APP,CCND1,CDH1,CTGF,F3,FABP4,FN1,LPP,MYC,Nes,PPARG,SORT1,SOX9
prostaglandin E2		chemical - endogenous mammalian		0.321	0.0345	ANGPT1,ANGPT2,ANGPTL4,ANXA2,APOA5,APP,AQP3,B3GALT5,BAK1,BRCA1,CASP6,CASP7,CCL5,CCND1,CD14,CD300E,CD46,CDH1,Clec2d (includes others),CREM,CTGF,CXCL12,CYTIP,DGAT1,DUSP1,EGFR,ENPP3,ERBB2,F2R,FAS,FBXO31,FN1,FST,HDC,HIF1A,HSD3B2,IER3,IGF1,IL1RN,IL2RG,MAFB,MMP14,MYC,NFIL3,NT5E,PKLR,PLK2,PPARG,PTGES,RORC,ST3GAL1,ST3GAL4,ST6GALNAC2,STAR,TGFA,TGFBR3,TRAP1,TSC22D3,UCP2,XRCC5
ACKR2	-1.372	g-protein coupled receptor		1.508	0.0346	CCL5,Cxcl9,DDX58,DHX58,Ifi27l2a/Ifi27l2b,IFI44,IRF7,ISG20,OAS1,OASL,STAT2
Ca2+		chemical - endogenous mammalian		1.082	0.0347	ABCB1,ABCG5,Ank2,APEX1,APP,AR,CALR,CCND1,CCR2,CDH1,CDK2,COMMD5,CREM,CRY1,CTTN,DBP,DNASE1L3,DUSP1,EDN1,EGFR,FABP4,FN1,GRK5,GUCY1A2,HDC,HSPA5,ID1,IL6R,ITGA3,ITGA6,KRT8,MCAM,MEF2A,MXD1,Nes,NR1D1,NTRK2,ODC1,OSCAR,PEBP1,PER1,PPARA,PPARG,PTTG1,S100G,SCARB1,SELP,SERPINE1,SGK1,SNAI2,SSTR2,STAR,TIMP2,UGCG
Collagen type I		complex		0.961	0.0349	APP,BRCA2,CCL5,CCND1,CDH1,CPB2,Cyp2c70,EIF4EBP1,F11,FN1,ITGA2,ITGA3,MMP12,MMP14,MYC,RECK,TIMP2
resveratrol		chemical drug		-0.857	0.0353	APP,AR,BCL2A1,BSG,CCL5,CCND1,CD14,CD36,CDH1,CDK2,CHUK,CNBP,COX4I1,CPT1A,CX3CR1,CYP1A2,CYP2E1,ECE1,EDN1,EGFR,EGLN1,ESR1,F3,FABP4,FAS,FN1,FOXO3,FOXO4,G6PC,GCK,HEY1,HIF1A,HSPA5,IGFBP3,IL18,KLK3,KRT20,MYC,NQO1,NRIP1,PDCD4,PDGFB,PDK4,PPARG,PRKAA2,PSEN2,PSMB5,RAN,SELP,SERPINE1,SESN2,SLC2A2,SQSTM1,STAR,TFAM,TFF1,TICAM1,TNFRSF10A,UQCRC2
dexamethasone phosphate		chemical drug		0.788	0.0354	DUSP1,ERRFI1,GPD1,LYVE1,PDK4,PLEKHF1,SGK1,SOX9
KEAP1	1.258	transcription regulator		0.055	0.0354	AMBP,GSTP1,MAP1LC3A,MAP1LC3B,NFE2L2,NQO1,OSCAR,UGT1A1
arotinoid acid		chemical toxicant		0	0.0354	ALDH9A1,DUSP1,ODC1,PLTP,RARB,RARG,RARRES1,SOX9
norethindrone acetate		chemical drug			0.0355	F3,PLAT,SERPINE1
MNK1/2		group			0.0355	MYC,SPRY1,SPRY2
ZMIZ1	-1.240	other			0.0355	HES1,MYC,SERPINE1
TMPRSS6	-1.698	peptidase			0.0355	BMP6,Hamp/Hamp2,ID1
GPR39	3.381	g-protein coupled receptor			0.0355	CLU,LIPE,PNPLA2
ACOT13	3.087	enzyme			0.0355	PCTP,PPARA,PPARG
Vla-4		complex			0.0355	F3,KIT,PDGFB
PXN	1.577	other			0.0355	CCND1,KLK3,PTK2
MCL1	-1.276	transporter			0.0355	BAK1,NQO1,TPT1
LRP8	-1.969	transmembrane receptor			0.0355	CLU,DAB1,GPX4
SMC3	-1.172	other			0.0355	HLA-DQA1,HLA-DQB1,ODC1
miR-148a-3p (and other miRNAs w/seed CAGUGCA)		mature microrna			0.0355	DNMT3B,NR1I2,RPS6KA5
SLC12A2	1.431	transporter			0.0355	SCNN1A,SCNN1B,SCNN1G
BRD8	1.416	transcription regulator			0.0355	AR,FABP4,PPARG
UBA7	-1.442	enzyme			0.0355	DDX58,DHX58,OAS1
GTF2H4	-1.100	transcription regulator			0.0355	CAD,NCL,TERT
BCAR3	-1.073	other			0.0355	CCND1,RALA,RRAS
CITED1	5.306	transcription regulator			0.0355	ERBB2,IGF1,TGFA
DBI	3.046	other			0.0355	PPARA,PPARD,PPARG
AGA	1.073	enzyme			0.0355	MCM3,MCM4,TERF2
TDG	1.217	enzyme			0.0355	APEX1,MYC,RBP1
PSMD4	3.029	other			0.0355	A2M,CD14,CD36
YWHAB	1.348	transcription regulator			0.0355	CCND1,DUSP1,SCNN1A
FRK	1.083	kinase			0.0355	NTRK1,PTK2,SRC
MYCL	2.397	transcription regulator			0.0355	CAD,HSPD1,TERT
GPR37	-5.401	g-protein coupled receptor			0.0355	HSPA5,MAP1LC3A,MAP1LC3B
RBFOX2	1.425	transcription regulator			0.0355	PTBP2,SCN8A,SRC
miconazole		chemical drug			0.0355	NR1I2,NR1I3,STAR
clopidogrel		chemical drug			0.0355	CRP,EGFR,F3
chlorambucil		chemical drug			0.0355	BAK1,FAS,TNFRSF10A
ingenol mebutate		chemical drug			0.0355	PRKCA,PRKCB,PRKD1
CDK4		kinase			0.0356	AQP3,BRCA1,CDC45,CDKN2C,CENPN,CPEB1,DDIAS,EIF5A2,ENPP2,FAM204A,FAM83D,HIST1H4H,HJURP,JKAMP,KLHDC1,KLHL24,MBLAC2,MCM7,MED30,MFSD6,MORC4,MYBL1,NT5E,PAH,PDCD4,PPCS,SPC25,THNSL1,TMEM17,USE1,ZFP28,ZNF423
lactacystin		chemical - protease inhibitor	Activated	2.34	0.0359	ADRB2,APP,ARHGDIB,ASNS,BAG3,BAK1,BEX1,BRCA1,CCND1,CCT2,CD9,Cdkn1c,CLIC1,CPOX,CTSD,DUSP1,EIF5A,ESR1,FAS,FBP1,GNAI1,GSTP1,HIF1A,HLA-A,HMGB2,HSPA5,IFRD1,MAPK6,MMP11,MRTO4,NFE2L2,PEA15,PEBP1,PRKCA,PXN,RPLP2,SAT1,SIAH1,SLC3A2,SQSTM1,TXN,ZFP36L2
trientine		chemical drug		1.477	0.0364	FN1,IGF1,IGFBP2,IGFBP3,SERPINE1
perhexiline		chemical drug		0.447	0.0364	ASAH1,FABP1,FNDC4,LSS,SERPINA3
chlorcyclizine		chemical drug		0.447	0.0364	ASAH1,FABP1,FNDC4,LSS,SERPINA3
LRAT	2.517	enzyme		0.447	0.0364	PDK4,PPARD,RARB,RBP1,TGFA
indinavir		chemical drug		-0.13	0.0364	CD36,CEBPE,FABP4,KITLG,LIPE
methylene blue		chemical drug		-0.152	0.0364	APP,BACE1,MAPT,NQO1,PTGES
I kappa b kinase		complex		-0.351	0.0364	BRCA1,BRCA2,FANCG,FANCL,RAD51C
cetuximab		biologic drug		-0.431	0.0364	EGFR,FN1,HIF1A,STAT3,TNFRSF10A
OSMR	-1.602	transmembrane receptor		-0.651	0.0364	FGB,IL6R,LBP,OSMR,SERPINA1
mir-33		microrna		-1.544	0.0364	CPT1A,CROT,GCK,HADHB,PPARG
CDCA7L	1.118	other			0.0364	MAOA,MAOB,MCM3,MSH2,POLA1
Mt2	-3.807	other			0.0364	CCND1,CEBPA,GSTM3,GSTP1,LPL
hormone		chemical drug			0.0364	DHCR24,IGF1,MAD2L1,PTTG1,STAR
TBX2	1.574	transcription regulator	Activated	2.099	0.0365	ATF5,CDH1,CDKN2C,DBP,E2F8,HAUS1,HEY1,LIG1,MAD2L1,MCM2,MCM4,MCM6,MCM7,NCAPG2,NFIL3,TCEA2,TIPIN,TRIB3,ZNF329
SMAD4	1.090	transcription regulator		1.271	0.0365	AIM2,ANGPT1,ANGPT2,ANGPTL4,APOA4,CCND1,CCNG2,CDH1,CELF2,CTGF,CTSD,CYB561,EDN1,EGFR,ERBB2,FAP,FSCN1,FST,GADD45A,GADD45B,ID1,IER3,ITGA6,ITGB7,JAM2,LOC102724788/PRODH,MTOR,MYC,NAMPT,NOTCH3,PDGFB,PGRMC2,POR,SERPINE1,SGK1,SLC23A2,SLC25A4,SMAD2,SMO,SNAI2,SSTR2,TNFRSF10A,Tpm2,UNC119,VAPB
NFYA	1.092	transcription regulator		0.913	0.037	ABCB1,CBS/LOC102724560,COL5A3,EPHX1,FTH1,GADD45A,GADD45B,GPAM,HLA-DQB1,HSD17B7,HSPA5,IGF1,LMAN1,NPR1,PGK1,PKM,POLA1,PTTG1,Scd2,TXNIP
11,12-epoxyeicosatrienoic acid		chemical - endogenous mammalian		1.294	0.0371	CYP4A11,DUSP1,EGFR,EPHX2,FABP4,PLAT,PPARG
puromycin		chemical - endogenous non-mammalian		-0.896	0.0371	CYP3A5,F3,HSPA5,NOX4,RBM3,SERPINE1,UBTF
ZMPSTE24	1.062	peptidase		-1.091	0.0371	DIO1,FGFR4,GHR,IGF1,IGFBP3,SIRPA,STAT5B
PPP1R15A	1.332	other		-1.982	0.0371	CA9,CCND1,CEBPA,EIF2S1,GADD45A,HSPA5,MAP1LC3B
peoniflorin		chemical - endogenous non-mammalian	Inhibited	-2.013	0.0371	ATP5A1,DDAH1,GLO1,PDIA3,PPIF,PPP1R1B,SAR1B
ALKBH5	-1.211	enzyme			0.0373	ADGRG2,ASAH1,BLVRB,BRCA2,CLU,CREM,CTSD,CTTN,DNAJA1,EEF1D,ELL3,GSTM5,LAMA1,MYO6,RPGR,SDHD,SERPINA5,SGMS1,SPATA3,STON1,UHRF1
GW3965		chemical reagent		1.184	0.0376	ABCG5,ABCG8,ANGPTL3,APP,CCL5,CRP,GCK,IL1RN,LPL,NR1D1,PKLR,PLIN2,PLTP,SLC2A2,STAR
PPIF	2.582	enzyme		-0.742	0.0377	ADH7,AMIGO2,BMP6,CCL5,CCR2,CMTM6,CX3CR1,CXCL12,Cxcl9,Gpr137b-ps,HEY1,INHBB,IRF5,MCM6,Mff,PDK4,PDZRN3,RGS3,Rpl29 (includes others),Serpina3h,SPON2,TIPIN,WNT5A
OMA1	1.448	peptidase	Activated	2.449	0.0378	ACADVL,COX4I1,CPT1B,MFN2,PPARGC1B,UQCRC2
DBP	15.893	transcription regulator		0.555	0.0378	ADH1C,KISS1,NQO1,PER1,PPARA,SCNN1A
mannitol		chemical - endogenous mammalian		0	0.0378	CTGF,FN1,FOXO3,HDC,MIOX,MPDZ
histone deacetylase inhibitor		chemical drug		0.853	0.0379	BAK1,ERBB2,ESR1,FAS,IGFBP3,MYC,PHLDA2,RECK,TERT,TXNIP
MAPK8	1.237	kinase		-1.035	0.0379	ABCB1,ACSL4,ATG7,B4GALT5,CCL5,CCND1,CDH1,CDK2,CRP,CXCL16,CYP27A1,DGAT1,DUSP1,FOXO4,FTH1,G6PC,GCK,Gyk,HDAC6,Hrk,KLB,MAOB,MIF,MTTP,MVP,MYC,NOX4,PPARD,PPARGC1B,PTGES,RBP1,SLC10A1,WNT4,WNT5A
YY1	1.236	transcription regulator		1.505	0.0387	ALCAM,BAK1,BMP6,BRCA1,BTF3,CAPG,CASP7,CDH1,Cdkn1c,CDKN2C,CLU,COL15A1,CXCL12,DMPK,EEF1B2,EFNA3,EGFR,ERBB2,FAS,GRIN2D,GTF2A1,Hmgb3,Hnrnpa1,HSPA5,KISS1,LAMA1,LMAN1,LRP2,MAD2L1,MAT2A,MCM4,MCM6,MCM7,MYC,MYOM1,PAWR,PERP,PLAGL1,POLA1,RAD18,RPL30,SCARB1,SFXN1,SLC1A2,SLC23A2,SLC25A4,SRC,STAR,TGM2,TNFRSF10A,Tpm1,UHRF1
HIC1	1.137	transcription regulator		-0.183	0.0389	ABHD3,ADRB2,AMIGO2,CA2,CCDC176,CCND1,CDO1,FADS1,FST,INHBA,LGALS8,MCAM,MMP12,RIN2,SMPDL3A,SOX9
docosahexaenoic acid		chemical drug		1.268	0.0399	ABCD2,ABCD3,ACOX1,APP,BCL2A1,BID,CASP8,CPT1A,CTGF,CYCS,EIF2A,ERN1,FADS1,FADS2,FAS,FOXO3,G6PC,MAPT,MFN2,MYC,NFE2L2,NOX4,PDE5A,PKLR,PLTP,PPARA,PTGES,SDC1,UCP2,UCP3
ADRA1D		g-protein coupled receptor			0.04	ADRA1B,CDK2,CREM,CSRP2,DDAH1,DUSP1,FN1,NFIX,PAK1,POLA1,Scd2,STAT3,UBTF
STK11	1.016	kinase		-0.356	0.0406	A2M,ALCAM,BCL6B,BTF3,CCND1,CCT6A,CDKL3,CYP4F8,DIABLO,EIF3A,FGG,Foxp2,GADD45A,GADD45B,HIF1A,IL1RAP,IYD,KCNA2,KLF12,MCAM,MRPS10,MYC,NCAM2,NPEPL1,NR1D1,PIK3R4,PSMB5,RND2,SARDH,SERPINE1,STK17B,TGFA,WNT2,WNT5A,ZBTB25
GCG		other		0.48	0.0407	ACADL,ACADM,ACADS,CBS/LOC102724560,CPT1A,FAM46A,FST,G6PC,GSTP1,ODC1,Pde4d,PDHA1,PDZK1,PPARGC1B,PPP1R3C,SCARB1,SDS,Sik1
FGFR2	1.249	kinase		1.59	0.0411	AMN,BMPER,CA2,CCND1,COL4A1,COL4A2,CTSC,ENPEP,FAM198B,FAS,FLRT3,FN1,FST,GRB10,HES1,HHIP,IGF1,INHBB,KBTBD11,KLB,LAMA1,LGR5,MEST,S100G,SOX17,SOX7,TENM3
SRC	1.827	kinase		-0.102	0.0411	CA2,CCND1,CDH1,DUSP1,EGFR,ERBB2,F2R,F3,FMN2,FN1,HIF1A,ID1,KLK3,KRT18,MYC,NFE2L2,NQO1,NQO2,PGK1,POSTN,PRKCA,RETSAT,SIRPA,SRC,STAT3,SYNPO,TFPI2
HOXA7		transcription regulator		1.795	0.0413	ADGRG1,CD34,CD93,CDH1,EGFR,ERG,LY86,MSI2,Tmsb4x (includes others)
carbohydrate		chemical - endogenous mammalian		-1.492	0.0413	CPT1A,G6PC,GCK,GHRL,KHK,PKLR,PYGL,SLC2A2,TKFC
AGTR1	1.318	g-protein coupled receptor		0.239	0.0416	CCND1,DUSP1,EDN1,EGFR,FN1,GSTA5,GSTM5,GSTP1,SERPINE1,TXNIP,XDH
WNT5A	3.325	cytokine		-0.541	0.0417	ARHGDIB,BMP6,CAMK4,CCND1,CD14,CDH1,CXCL12,EGFR,ENPP2,ERBB2,FABP4,FN1,IRF2,ITGB7,KISS1,KIT,LAMA3,LAMB3,MYC,NR0B2,SDC1,SPARC,STAT3,TLR1,TLR5
EP300	-1.248	transcription regulator		1.808	0.0419	ACADL,ACADM,AKAP12,AMHR2,ANGPT1,AR,ARHGEF3,B2M,BRCA1,CA2,CAD,CAMK2D,CAMK4,CAPG,CCND1,CCNG2,CDK2,CEBPA,CHKA,CHPT1,COMT,CPT1A,CPT2,DGKE,DIO1,DUSP1,DUSP22,EDN1,ERBB2,FABP4,FN1,FNBP1,FTH1,GFRA1,GIMAP7,GM2A,GNG2,Gyk,HES6,HMGCS2,HSD11B1,ID1,IGF1,ITGA6,ITGB7,KLK3,LAMA3,MCM3,MDM1,MGMT,MMD,MMP11,MSH2,MYC,NPAS2,NPR1,PDK4,PERP,PIPOX,PKLR,PLA2G7,PLEKHA1,PLEKHF1,PPARA,PTPRF,RAPGEF4,RARB,RBP1,RORC,SCN4B,SDC1,S…
mir-210		microrna	Inhibited	-2.461	0.0419	ABCC3,ALDH5A1,COL4A2,COX10,CTGF,DCBLD1,EFNA3,FAM102A,FGFRL1,GDE1,GPD1L,INHBB,KCMF1,KIAA0930,LASP1,NPTX1,P4HB,PSAP,SDHD,SEH1L,TMEM80
CSF3		cytokine		-0.052	0.0433	ARHGDIA,ARHGEF10,CAPG,CCL5,CD14,CD34,CDK2,CEBPA,CEBPE,CST3,CTSD,CX3CR1,CXCL12,EDN1,FGB,FPR1,GADD45A,GADD45B,HDC,HLA-DQA1,HOXB7,HSPD1,IGF1,IL1RN,KIT,LBP,MYC,NFIL3,ODC1,PRKCA,PRKCB,RORC,SLC20A2,STAT3,TFDP1,TLR5
FGF2	-1.336	growth factor	Activated	2.078	0.0443	AKR1B10,ANG,ANGPT1,ANGPT2,ANGPTL4,ANPEP,AQP3,AR,CCND1,CDH1,CHRM3,CIDEC,CNP,CXCL12,DIO3,EGFR,ENPP2,ERRFI1,ETV5,F3,FABP4,FAS,FGFR3,FGFR4,FN1,FOXO3,FOXO4,FTH1,GADD45A,HIF1A,IGF1,IGFBP2,IGFBP3,INHBA,ITGA3,KDM2B,LECT1,LYVE1,MAPT,MCAM,MGMT,MIF,Nes,ODC1,PDGFB,PGK1,PLAT,PPARG,PRKDC,PRSS50,PTPRE,PTTG1,SDC1,SERPINE1,SNAI2,SOX9,SPARC,SPRY1,SPRY2,SPRY4,SQSTM1,ST3GAL1,ST3GAL4,STAR,TF,TGFBR3,Tmsb4x (includes o…
FOXC2	-2.048	transcription regulator		1.784	0.0445	ADD1,ADRB2,CDH1,CEBPA,FABP4,FN1,LIPE,LPL,PPARA,PPARG,TCF15,WNT5A
retinoid		chemical drug		-0.71	0.0445	CEACAM1,CEBPE,DUSP1,EDN1,GTF3A,IGFBP3,ITGA6,LIMA1,MYC,RARB,SLC10A1,UBD
NME1	1.286	kinase		-1.605	0.0445	CCND1,CTGF,CTSD,FBL,FZD1,GEMIN5,ICMT,MMP14,NOP58,PA2G4,SERPINE1,SMO
oltipraz		chemical drug		1.267	0.0447	ABCC3,CRYZ,FTH1,GSTM5,GSTP1,NQO1,SLCO2B1,UGT1A7 (includes others)
diallyl disulfide		chemical - endogenous non-mammalian		1.039	0.0447	ABCC3,BID,CYP2E1,GSR,GSTA3,GSTM5,NFE2L2,NQO1
NR2C2	1.128	ligand-dependent nuclear receptor		0.555	0.0447	ACOX1,CCND1,CD36,CNTFR,HADHA,RARB,SLC27A1,TFF1
FGF7	-6.680	growth factor		-0.589	0.0455	ABCC3,ADSL,ADSS,CAD,CDK2,CEBPA,CLCN2,EGFR,ETV5,HPRT1,IL7,IRF2,NFE2L2,Nrg1,SDC1,SERPINE1,SPRY2
gefitinib		chemical drug		0.398	0.0456	ADAMTS15,BDH2,BRCA1,CCND1,CCNF,CDK2,COL15A1,COL8A1,CTNNAL1,CYP2F1,EGFR,GADD45B,GHR,ID1,IGF1,IL7,KIT,LIFR,MAP4K4,MCM3,MCM8,MDM1,MMP11,NOX4,NRP2,OSMR,PPARG,PPP2R2B,PTTG1,RAD18,SPG7,Sult1a1,TIMP2
bisphenol A		chemical - endogenous non-mammalian		1.166	0.0464	ALAS1,ALDH5A1,AR,CDH1,CLU,CTGF,CTTN,CXCL12,ESR1,FABP2,HSPA1A/HSPA1B,IGF1,KISS1,LBP,MAOA,PPARG,S100G,Slco1a1,SRD5A1,SRD5A2,SRD5A3,STAT3,STK17B,TFF1
NCOA1	1.215	transcription regulator		0.585	0.0464	CCND1,CEBPA,DDX28,DIO1,FABP4,GJB2,Gyk,HSD3B2,IGF1,KLK3,MNAT1,MYC,NADK,NCAPH2,NR1I3,PAWR,PPARD,PPARG,RARB,SERPINE1,SORBS1,TFF1,TLE1,UCP3
CDKN2A	-1.211	transcription regulator	Inhibited	-2.173	0.0466	A2M,AMD1,ANAPC5,CAPG,CCL5,CCND1,CCNG1,CCNI,CDK2,CDKN2C,CRP,CTGF,CXCL13,Cxcl9,DCK,DUSP1,DYNLRB1,EEF1A1,EPS8,FANCL,FBL,FBXO5,FMN2,FST,GAS7,GNL3,HACD3,HAUS1,HMGB2,HUNK,IGF2BP3,IL2RG,KLK3,MAD2L1,MCM4,MCM7,MCM8,MTA1,MYC,NPM1,ODC1,PBX3,PEG3,PLAGL1,PMEPA1,PPFIBP1,PSMA5,RAB9A,RBBP7,RRM2B,SERPINE1,SOX17,TFDP1,VPS41,ZNF655
fish oils		chemical drug		0	0.0468	ABCD3,ACOT1,ACOX1,ACSL1,CEBPA,CPT1A,CYP2C8,DGAT1,EDN1,MMP12,NR1I2,NRIP1,PPARA
dextran sulfate		chemical drug		0.242	0.0473	C4A/C4B,CCL5,CCNF,CD14,CD36,CD74,CFH,CTGF,E2F8,EFNA5,FANCL,FBXO5,FGFR3,GSTM5,HJURP,IL18,IRF7,MCM3,MCM6,MMP14,MYC,NDST1,NEK2,NLRP6,NQO1,OSMR,PDGFB,PROZ,PTP4A3,REC8,RINT1,S1PR1,Saa3,SELP,SERPINE1,Slfn2,SPC25,SPON2,STAT3,STEAP3,TGFBR3,TGM2,TIMP2,UBD,UGT1A1,UHRF1
CAR ligand-CAR-Retinoic acid-RXRα		complex		1.937	0.0479	ABCC3,ABCC4,ALAS1,CYP2C8,CYP3A5,CYP3A7,MGMT
PDPK1	1.172	kinase		1.408	0.0479	A2M,CCND1,CST3,MYC,RAB11A,S1PR1,SERPINE1
FSHB		other		0.117	0.0479	CTGF,EGFR,INHBA,INHBB,KITLG,PLAT,SGK1
FABP4	91.066	transporter		-0.478	0.0479	ACAT1,CD36,FABP4,LIPE,PPARA,PPARD,PPARG
Ro41-5253		chemical reagent		-0.705	0.0479	F3,FABP4,NTRK1,PLAT,PPARG,RARB,RARG
COMMD1	1.304	transporter		-1.89	0.0479	ALDOA,BNIP3,EGLN1,GRHPR,HK2,PGK1,TF
MEMO1	-1.133	other		1.981	0.0481	CA2,CCND1,CTSD,MYC
PARP2	1.292	enzyme		1.98	0.0481	CD36,FABP4,LPL,PPARG
D-thioctic acid		chemical - endogenous mammalian		1.964	0.0481	CPT1A,PPARA,PPARG,TFAM
NCSTN	-1.238	peptidase		1.176	0.0481	APP,EGFR,HES1,PSEN2
raltitrexed		chemical drug		1.103	0.0481	ANXA2,FAS,FXYD3,SAT1
PIAS3	1.473	transcription regulator		0.8	0.0481	FGG,FTH1,OSCAR,SERPINA3
UTS2R		g-protein coupled receptor		0.152	0.0481	ACAT1,PPARD,PPARG,SCARB1
6-aminonicotinamide		chemical reagent		0.152	0.0481	G6PC,HIF1A,HSPA5,Saa3
MGAT3	-2.055	enzyme		0	0.0481	CDH1,ITGA2,ITGA3,MTTP
IREB2	1.158	translation regulator		-0.975	0.0481	ACO2,ALAS2,APP,FTH1
U46619		chemical reagent			0.0481	MMP14,NOX4,SELP,TIMP2
4-nonylphenol		chemical toxicant			0.0481	FABP4,IGF1,LPL,MYC
AGRP	1.436	other			0.0481	PSMA1,PSMA2,PSMA4,UBC
S100P		other			0.0481	CCND1,CTSD,KRT18,KRT8
betaine		chemical - endogenous mammalian			0.0481	B2M,HSPA5,MAT1A,MIOX
KLF5	1.494	transcription regulator		-0.399	0.0486	ACADM,ACOX1,CCND1,CGREF1,CPT1B,DUSP1,HIF1A,LAMA1,MYC,PDGFB,PPARG,PTGES,UCP2,UCP3
chromium		chemical drug	Inhibited	-2.028	0.0486	ABHD4,ARHGDIA,ENTPD5,ESR1,NQO1,NUDT16,PGD,PPCS,PPIF,SELENBP1,SLC1A4,STX5,TFF1,ZWINT
NCOR2	-1.665	transcription regulator		-0.447	0.0495	AR,CCND1,CEBPA,CEBPE,DIO1,IGF1,LPL,MMP12,RARB,STAR,TFF1
GNB1	1.292	enzyme			0.0495	APOA5,CREM,CYTIP,DGAT1,DUSP1,F2R,FBXO31,IER3,MAFB,PLK2,TSC22D3
EGR1	-1.162	transcription regulator		-0.1	0.0496	ABCB1,AR,CASP6,CASP7,CASP8,CCND1,CCR2,CDH1,Cdkn1c,CLU,CREM,EGFR,EIF4EBP1,ENPEP,F3,FAS,FN1,GADD45A,GADD45B,HPGD,MAOB,MAP1LC3B,ME1,MMP14,MTNR1A,MXD1,MYBL1,MYC,NAB2,PNPLA2,PPARG,PTGES,SERPINE1,SGK1,SNAI2,SQLE,WNT4
F2R	-1.932	g-protein coupled receptor		-0.078	0.0499	ANGPT1,ANGPT2,CCND1,CTGF,CXCL12,DUSP1,ECE1,F11,F2R,F3,FN1,MIF,SELP,TFPI2,TGM2
SOX9	-2.700	transcription regulator		-1.829	0.0499	AR,CREB3L2,CTGF,DCT,GAS7,KIT,KLK3,LBP,LECT1,MAPK3,PRKCA,SNAI2,SOX9,UCP3,VNN1
FABP2	2.769	transporter	Activated	2.236	0.0512	ABCG5,ABCG8,CPT1A,PPARA,PPARG
tacrolimus		chemical drug		-1.794	0.0566	ABCD3,ABLIM1,ANGPT1,APP,BASP1,CASP7,CCL5,CCND1,CD36,CEBPA,CHN2,DOCK9,DPYSL3,EDN1,ENC1,F5,FABP4,FKBP5,FN1,GPRC5B,GZMA,HOMER2,HSPD1,ITGB7,KCNK3,LBH,MARCKSL1,MYC,NFAT5,NPTX1,OCLN,ODC1,OLFM3,OSCAR,PA2G4,PDCD4,PLIN2,PTPRF,TLE1,TMEFF1,UNC119
LG100268		chemical reagent	Activated	2.577	0.0584	ABCB11,ABCG5,ABCG8,CD36,CPT1B,CYP1A2,LPL,NR1I2,PLIN2,SLC27A1,STAR
XDH	-1.545	enzyme		-1.765	0.0652	AVPR1A,CEBPA,CTGF,DUSP1,HIF1A,MMP14,PPARA,PPARG,SERPINE1,TIMP2
THBS4	-5.182	other	Inhibited	-2.219	0.0678	CALR,CHUK,CRELD2,HSPA5,HYOU1,MANF,P4HB,SDF2L1
NOTCH1	-1.124	transcription regulator	Activated	2.562	0.0692	ADAM19,ANGPT1,ASB2,CAD,CCND1,CDH1,CDK2,CEBPA,CTGF,DLD,ECHS1,EGFR,ERBB2,ESM1,GAA,HES1,HEY1,ID1,IGFBP2,IGFBP3,ITGA6,Ivl,KRT8,LYVE1,MCAM,MYC,MYCL,NDUFS1,NDUFV2,NOTCH3,OAT,PDGFB,PDIA3,PPARG,PTPRK,RHOU,RORC,SERPINE1,TGFBR3,WNT4,WNT5A
cyclosporin A		biologic drug	Inhibited	-2.004	0.0696	A2M,ABCD3,ABLIM1,ADORA1,ALAS1,ANG,ANXA2,APP,ASNS,AVPR1A,C4A/C4B,CADM3,CASP7,CBLB,CCL5,CCND1,CD14,CD1D,CDH1,CLU,COL4A2,CTGF,CX3CR1,CYP27A1,CYP3A5,DEXI,EDN1,EGFR,F3,F5,FAS,FDFT1,FGA,FGB,FKBP5,FN1,FST,FXYD5,GAS5,GSTM3,GZMA,HERPUD1,HIF1A,HSPA5,HSPD1,HTATSF1,IER3,ITGB7,KCNA5,KCNK3,LAMA3,LGALS3,LYVE1,MCM3,MDH2,MIF,MMP14,MTHFS,MYC,NDFIP2,NFAT5,ODC1,OSCAR,PA2G4,PDCD4,PERP,POSTN,PRKCA,PSMB8,PSMC1,RBM3,RPS…
FRMD6	-1.028	other	Inhibited	-2	0.0698	CTGF,IGFBP3,PDGFB,RASSF8
conjugated linoleic acid		chemical drug	Activated	2	0.0766	ACOX1,ANGPTL4,CBS/LOC102724560,CEBPA,CPT1B,DUSP1,IL10RB,IL1RN,MAT1A,PPARG
leucine		chemical - endogenous mammalian	Activated	2.138	0.0816	ASNS,CRAT,EEF1A1,G6PC,HERPUD1,LEPR,PPARA,UCP3
PD184352		chemical drug		-1.954	0.0825	CCND1,ESR1,HSPA5,OPTN,PPP1R14B,RARB
TREM1	-1.357	transmembrane receptor	Activated	2.374	0.0837	ACSL3,ADRB2,ASNS,ATP1B1,CCL5,CD14,CKS2,EDN1,ELOVL7,EPM2AIP1,F3,FABP3,GADD45B,GEM,HES1,IL6R,INHBA,LPL,LY9,MAD1L1,MAFF,MCOLN2,MFN2,NEDD4L,NPC1,NT5E,OASL,PHLDA1,PHLDA2,PPAP2B,PPARG,RHOU,RIN2,SFMBT2,SIGIRR,SLAMF7,SPRY2,SYNJ2,TFPI2,TIFA,WNT5A
FADD	1.374	other	Inhibited	-3.311	0.0882	CASP7,CD34,CDK2,DDX58,DHX58,FAS,GADD45B,IFIH1,IRF5,IRF7,KLF6,LY6E,Mx1/Mx2,MYC,NFIL3,PSMB8,ST8SIA4,STAT2,TIAM2
DUSP1	-2.929	phosphatase		1.846	0.103	CIDEA,CIDEC,DUSP1,ELOVL3,IL1RN,ISG20,MGLL,PAQR7,PDGFB,PEX11A,PLIN2,RETSAT,SERPINA12,SYNPO,VNN1
HEXIM1	-1.671	transcription regulator		-1.974	0.109	ANGPT1,CCND1,FGF9,HIF1A,LOXL2,TFF1,Tmsb4x (includes others)
epinephrine		chemical - endogenous mammalian	Activated	2.045	0.11	ADRA1B,ADRA2A,ADRBK2,AQP3,AQP7,CCND1,CDK2,HK2,LIPE,LPL,NR1I3,PER1,POLA1,Slco1a4,TGFA,TLR5,UGT1A1
HSF1	1.121	transcription regulator		-1.927	0.114	ABCB1,Abi3bp,ATG7,B2M,BAG3,CCT2,CCT6A,CELSR1,CHD3,CKS2,CLU,COBL,CSRP2,DNAJA1,EFEMP1,EIF4A2,FXR1,HSF2,HSPA1A/HSPA1B,Hspa1b,HSPA4L,HSPD1,HSPE1,HSPH1,LMAN2L,LRRN4,LSM2,MAPT,MAT2A,MUM1,PGK1,RAD51D,RPL22,SLC5A3,UBC,UCP3
Nr1h		group	Activated	2.182	0.134	ABCD2,ABCG5,ABCG8,ACADL,ACSL3,ANGPTL3,AQP3,ATP1B1,BMP6,CCL5,CCR2,CPT2,ECE1,EDN1,F2R,G6PC,GCK,IFIH1,LPL,MARCKSL1,Mx1/Mx2,NPC1,PLTP,PTGES,RGN,SCARB1,SELP,ZBTB16
PTGES	-6.282	enzyme		-1.969	0.146	ANXA2,CDH1,G6PC,ITGA6,MYC,NBN,NEB,NOP2,PPARG,PTGES,RPS19,SDS
FGF4		growth factor		1.982	0.147	FOXO3,FOXO4,HMGCS1,MMP14,Scd2,SOX17
anakinra		biologic drug		-1.982	0.147	CDC42SE2,EDN1,PHB,SLC10A1,Slco1a1,Slco1a4
IFNB1		cytokine		-1.981	0.148	ANXA5,BAK1,CAPN2,CASP8,CCL5,CD14,Cd24a,CDKL2,Ctla2a/Ctla2b,CYP1A2,CYP2E1,DDX58,DHX58,F2R,GBP2,GBP7,GPC4,Gvin1 (includes others),Hamp/Hamp2,HLA-A,HMGB2,HMGCS1,IDI1,Ifi27l2a/Ifi27l2b,IFIH1,IP6K2,IRF7,ISG20,MCM6,Mx1/Mx2,MYC,NFIX,NNMT,NPTX1,NT5C3A,OAS1,Oas1d (includes others),PARP12,PDK4,PKP2,RIPK2,RNASE4,SPRY1,SPRY2,SQLE,STAT2,TIMP2,Tpm2,Trim30a/Trim30d,UBE2E2,ZDHHC14
DICER1	1.030	enzyme	Inhibited	-2.09	0.152	ANGPT2,ANGPTL4,ANPEP,CAMK2D,CCND1,CCNG1,CDH1,Cdkn1c,ERBB2,GNG2,HES1,IGF2BP2,IGF2BP3,LIPG,LPAR3,MTOR,MYC,OPTN,PANK3,PBX3,PRKCA,PRKD1,RBM38,S1PR1,SERPINA1,SERPINE1,SERTAD4,SLC4A4,SPARC,SPRY2,SYNPO,TM4SF1,Tpm1,TRIM6
PARK7	1.337	enzyme		1.951	0.158	AR,HIF1A,NOX4,TXN
15-deoxy-delta-12,14 -PGJ 2		chemical - endogenous non-mammalian	Activated	2.418	0.165	BAK1,BRCA1,CCL5,CCND1,CCNG1,CD36,CDK2,CPT1B,CTGF,CTSD,CXCL13,DDX58,ESR1,FABP2,FABP4,FN1,FTH1,GADD45A,GSR,GSTP1,HTRA3,KLK3,MAP1LC3B,MXD1,MYC,NFE2L2,NOX4,NQO1,P4HA1,PPARG,PTGES,RARB,SCARB1,SERPINE1,TFF1
CRP	-3.479	other		1.783	0.168	CCL5,IL1RN,IL6R,LPL,PRKCA,PRKCB,PSMA7,PSMC6,SERPINE1,UBE2D3
hydroxypropyl-beta-cyclodextrin		chemical drug	Inhibited	-2.219	0.168	CTSD,LIPA,NPC1,NPC2,SCARB1
Mek		group	Activated	2.501	0.185	ABCG2,ANPEP,CCND1,CDCP1,CDH1,CLU,CTGF,DCT,DDX21,ERBB2,ESR1,ETV5,GDA,GNL3,ITGA6,MMP14,MYC,NOP58,NOX4,OSBPL8,PHLDA1,Pvr,RABGGTB,RETSAT,SERPINE1,SPRY1,SPRY2,SPRY4,TFB2M,Tpm1,Tpm2
trastuzumab		biologic drug		-1.963	0.194	CCND1,ERBB2,MYC,PDCD4
bufalin		chemical reagent	Inhibited	-2.236	0.198	CBLB,CCND1,GJA5,HSPA5,TNFRSF10A,YWHAH,YWHAQ
RBM5	-1.304	other	Inhibited	-2.017	0.207	ATP5G3,ATP6V0C,CDC27,CDK2,MYO1B,NDUFV2,PRKRIR,STAT5B,TSPAN6,UCP2
ATF3	1.764	transcription regulator		1.994	0.218	ASNS,CCL5,CCND1,CDK2,FBP1,G6PC,ID1,MSH2,MTA1,NEK2,Pln,SERPINE1,SPRR1A,STAT3
TCF3	1.104	transcription regulator		-1.903	0.222	ARSA,BID,CA2,CASP6,CBFA2T3,CD4,CDC45,CDH1,CDKN2C,CERK,CGREF1,CPT1B,DGKE,EIF4EBP1,FGFR3,GADD45A,GADD45B,GATA2,GM2A,GPAM,GPLD1,HADHA,HESX1,KIT,KLHDC2,MAD2L1,MAL,MSMO1,MYC,MYL4,NFIL3,NR0B2,NTRK2,PGK1,PSAP,RORC,RQCD1,TF,TMEFF1,TMEM180,TOX
Calmodulin		group	Inhibited	-2.309	0.233	Aldh1a7,CORO6,EPHB6,F3,MAP9,NECAB1,NPAS2,PHOSPHO1,SMAD2,TIAM2,TSPAN17,YPEL2
SFTPA1	-1.672	transporter		-1.807	0.244	ADRB2,ANGPTL4,ANPEP,CTGF,ERN1,ESM1,LRIG1,MYC,NAMPT,PDK4,PHLDA1,PLIN2,SERPINE1,SLC22A3,ST3GAL1
GATA6	1.700	transcription regulator	Inhibited	-2.237	0.257	AMHR2,ASPA,ATP6V0C,ATP6V1C1,ATP6V1H,C1R,C4A/C4B,CLEC10A,CXCL13,DLD,DLST,EDN1,EVPL,Fcna,HSD3B2,LGR5,LYVE1,PGK1,PGM2,PIK3C2G,PTGES,Saa3,SORBS3,SPRR1A,STAR,STARD13,WNT2
LPL	38.444	enzyme	Activated	2.2	0.258	ACOX1,APOA4,CD36,CPT1A,LPL,PDK4,PPARA,SCARB1,SLC27A1
p70 S6k		group	Activated	2	0.265	CCND1,CDH1,EEF1A1,PABPC4,PDCD4
zearalenone		chemical toxicant		1.904	0.271	CCND1,ESR1,KITLG,MYC
CETP		enzyme	Inhibited	-2	0.271	HERPUD1,HSPA5,LPL,PPARG
RUNX2	-1.100	transcription regulator		1.882	0.278	ALPL,C4A/C4B,CCND1,CCR2,CDH1,CDHR5,CEBPA,DPYSL3,FN1,GADD45B,HIF1A,LGALS3,MMP14,NUDT12,PTK2,SERPINE1,SNAI2,ST3GAL5,SVIL,UGCG
heparin		chemical - endogenous mammalian		1.831	0.281	ACADL,ACADM,ACADVL,ALAS1,ATP5A1,CCND1,F3,FN1,IGFBP3,LPL,MMP14,PLAT,SELP
IKZF1	1.291	transcription regulator		-1.951	0.297	ABCA9,ACP1,ADAM19,ALAS2,C1QTNF1,DOCK9,FGFR4,FLI1,HES1,IGF1,KIT,KITLG,KRT79,LRP1,MMP14,MYC,MYO1B,NFIX,NOTCH3,RHCE/RHD,SLC27A3,SULF2,Sult1a1,UACA
DPP4	-1.454	peptidase		-1.941	0.3	CDH1,FAP,IL1RN,MMP14,TIMP2
DDX25	1.924	enzyme		-1.964	0.312	BAK1,BID,DIABLO,STAR
nitric oxide		chemical - endogenous mammalian	Activated	2.26	0.316	AR,BNIP3,CASP7,CCND1,CCNG1,CTGF,CXCL12,DPYSL3,DUSP1,ECE1,EDN1,FAS,FTH1,GADD45A,GSTP1,HEY1,HPGDS,HPRT1,IER3,IL18,MYC,NFE2L2,NQO1,ODC1,PRKDC,SGK1,SLC23A2,SQSTM1,TIMP2
sulforafan		chemical drug		1.883	0.318	ABCB1,ABCG2,AKR1B10,AOX1,BAK1,CCND1,CRYZ,ENPEP,ENTPD5,EPHX1,FAS,GSR,GSTA3,GSTA5,GSTM5,GSTP1,HIF1A,LIPE,NFE2L2,NQO1,PSMB5,PTGES
indican		chemical - endogenous mammalian		-1.982	0.32	ANGPT2,BNIP3,CA9,CDH1,NFE2L2,NOX4
Tgf beta		group		1.792	0.323	ADH1C,ANGPTL4,ASGR2,CASP8,CCL5,CCND1,CCR2,CDH1,CDK2,CLU,CTGF,EDN1,F10,FN1,FSCN1,FST,GADD45B,HEY1,IGF1,IGFBP3,KLF10,LAMA3,MIF,MMP11,MXD1,MYC,NFAT5,NOX4,PDGFB,PLAT,PMEPA1,POSTN,PPAP2B,RORC,SERPINE1,SMAD2,SPARC,TAF4B,TERT,TGFA,TIMP2
CD28	1.274	transmembrane receptor	Inhibited	-2.087	0.325	ARHGDIB,ATP5C1,BCL2A1,CASP6,CASP8,CBLB,CCND1,CDK2,CREM,CXCL13,CXCR1,CYCS,DUSP22,FBL,GAPDH,GBP2,GNL2,GTF2IRD1,GUCY1B3,GZMA,HCCS,HINT1,HLA-DQB1,HOMER2,HSPA1A/HSPA1B,IL10RB,IL1RAP,IL7,ITGB7,KDELR2,KIAA0020,MRPL11,MYC,NAIP,NAMPT,NCL,NDFIP2,ODC1,PCYOX1,PGAM1,PHB,PHB2,PKLR,PNP,PSMA5,PSMA6,PSMD12,PSMF1,RHOC,RORC,RPL30,RPL6,RPS14,SLC25A5,SLC5A3,SRPRB,TAF1A,TFPI2,TRIM24
glutathione		chemical - endogenous mammalian		-1.795	0.341	ABCB1,ASS1,CCND1,DLAT,EGFR,FOXO3,HIF1A,SERPINE1,SP3,TNFRSF10A
S100A6	1.459	transporter	Activated	2.219	0.352	CDH1,INHBA,NEK2,PBK,RDH5,YBX3
NLRP3	-1.073	other		-1.918	0.394	BRCA1,CDH1,CDK2,DDB2,IL18,LIG1,MAPK13,PRKDC,PTTG1,TACC2,TDP1
HR	3.064	transcription regulator	Activated	2.121	0.401	AMD1,CYP2F1,DLEC1,GPD1L,HAL,KDSR,KLK3,PREX2
wortmannin		chemical - kinase inhibitor		-1.854	0.403	ANPEP,AQP3,CCL5,CD14,CDH1,CIDEA,CIDEC,CRP,CTGF,CXCL16,CYP2E1,ESR1,F2R,F3,FN1,G6PC,GCK,GPD1,GSTP1,HIF1A,IGF1,M6PR,MMP14,MYC,NFE2L2,NRAS,NT5E,P4HA1,POSTN,PPARD,PXN,SCARB1,SERPINE1
NQO1	10.419	enzyme		1.912	0.423	CCL5,CCND1,CCR2,CEBPA,CXCL12,FPR1,KIT
BACH1	-1.152	transcription regulator		-1.982	0.434	FTH1,ME1,NQO1,SQSTM1
N-acetyl-L-cysteine		chemical drug	Inhibited	-2.992	0.48	ABCB1,AR,AVPR1A,BCL2A1,BSG,CCL5,CCND1,CCR2,CDH1,CTGF,EDN1,ESM1,FAS,FOXO3,GCK,GSTP1,HDC,HIF1A,HSPA5,LPL,MAP1LC3A,MAP1LC3B,MIOX,MYC,NFE2L2,NQO1,PRKDC,RARB,SELP,SERPINE1,SLC16A1,SLC2A2,TNFRSF10A
POU5F1		transcription regulator	Activated	2.107	0.517	ANGPT1,ASH2L,BMPER,BRCA1,CASP6,CCND1,CCNF,CDH1,DSP,DUSP1,EFEMP1,EVPL,FABP1,FABP2,GADD45A,GCK,HSPD1,INHBA,KDM2B,KHDC3L,KIF16B,LHX2,MEF2A,PEG3,PHB,PMEPA1,PPARA,SERPINA1,SH3GLB1,SIRPA,SLC27A4,SOX17,SPRR1A,SRC,TEAD1,TEAD2,TF,TNFRSF19,WNT5A
(+)-MK-801		chemical drug		-1.855	0.529	ALDOA,APP,ATP2B2,CCND1,CREM,GJA4,GJA5,HSPA5,NTRK2,PTPRF,SSTR2,SYT3
baicalin		chemical - endogenous non-mammalian	Activated	2.425	0.535	CBR1,CCNG1,CIRBP,HES1,MIF,MVP,RBP1,SPARC
FYN	1.493	kinase	Inhibited	-2.611	0.535	CMIP,DAB1,DUSP1,EGFR,NFE2L2,NQO1,NQO2,RORC
RABL6	-1.083	other	Activated	3.162	1	CDK2,DUT,MAD2L1,MCM2,MCM7,MYC,NEK2,PBK,POLA1,RAD54B
hyaluronic acid		chemical - endogenous mammalian	Activated	2.87	1	ABCB1,CCL5,Cxcl9,ERBB2,FN1,FST,IRF5,MMP12,PDCD4,PPARG,PTGES,RHOC,SERPINE1,SOX9,TIMP2
BECN1	1.175	other	Activated	2.2	1	CCL5,MAP1LC3A,VPS26A,VPS29,VPS35
NOS3	1.354	enzyme	Activated	2.183	1	CXCL12,GSTP1,MMP14,NPR1,PDE5A,TERT
CRH		cytokine	Activated	2.121	1	AR,EDN1,HPGD,HSD3B1,IL18,IL1RN,SCARB1,SGK1,STAR
1-methyl-4-phenyl-1,2,3,6-tetrahydropyridine		chemical toxicant	Activated	2	1	CASP8,CLDN1,IDH2,PAWR
CD4	-5.181	transmembrane receptor		1.969	1	CD4,CXCL13,F3,FAS,HIF1A
ATP		chemical - endogenous mammalian		1.956	1	CCND1,CD14,CDH1,CLDN1,DUSP1,F3,FOXO3,IL1RN,MYC,SAT1,SERPINE1,TXN
nicotine		chemical drug		1.934	1	ALDOA,CA2,CACNA1D,CCND1,CHRM3,CTGF,CYP2E1,DBI,DNASE1,EDN1,FN1,GHRL,GJA4,HCRTR2,HIF1A,ID1,IGF1,IKBKE,KCNB1,LGALS3,PLAT,POSTN,PPARD,RPSA,SERPINE1,TFPI2
KLF6	2.210	transcription regulator		-1.752	1	CDH1,MYC,NR1D1,PPARA,PPARG,RARB,RARG,TFPI2
TOB1	1.480	transcription regulator		-1.909	1	ATR,BANP,CCND1,CDK2,GMNN,HJURP,PHLDA3
NPY	-4.673	other		-1.96	1	CBS/LOC102724560,GPX4,HSD3B2,KISS1,UCP3
prostaglandin D2		chemical - endogenous mammalian		-1.964	1	CCL5,CCND1,ENPP3,HSPA1A/HSPA1B
GHR	-2.407	transmembrane receptor		-1.966	1	GHR,IGF1,IGFBP2,IGFBP3,LPL,MYC
ITGB2	1.168	transmembrane receptor	Inhibited	-2	1	BCL2A1,FN1,GADD45B,HES1
doxycycline		chemical drug	Inhibited	-2.121	1	CDK2,CXCL12,HSPA1A/HSPA1B,IRF2,MMP12,NFE2L2,Pln,SDC1,TFF1,XDH
SMARCA2	-1.178	transcription regulator	Inhibited	-2.2	1	ALPL,CD36,CDH1,CDK2,DCT,HES1,KLK3,PPARG
MAFB	-1.624	other	Inhibited	-2.425	1	AKR1B10,ARHGDIA,CNN2,MAFB,OSCAR,SLC2A2
uric acid		chemical - endogenous mammalian	Inhibited	-2.496	1	BRCA1,CCL5,CDK2,CRP,DDB2,IL18,KHK,LIG1,MAPK13,PRKDC,PTTG1,TACC2,TDP1
Rb		group	Inhibited	-2.607	1	CCND1,CDH1,CDK2,GMNN,MAD2L1,MCM3,MCM7,MYC,PA2G4,TERT

## Sheet: Diseases & Biofunctions
© 2000-2015 QIAGEN. All rights reserved.		WY-14,643-treatment of C57BL/6
Categories	Diseases or Functions Annotation	p-Value	Predicted Activation State	Activation z-score	Notes	Molecules	# Molecules
Lipid Metabolism, Small Molecule Biochemistry	fatty acid metabolism	1.08e-23	Increased	2.153	bias	ABCA2,ABCB1,ABCB11,ABCB4,ABCC3,ABCD2,ABCD3,ABCG2,ABCG5,ABCG8,ACAA1,ACAA2,ACADL,ACADSB,ACADVL,ACOT1,Acot1,ACOT12,ACOT2,ACOT4,Acot5,ACOT7,ACOT8,ACOT9,ACOX1,ACSF3,ACSL1,ACSL3,ACSL4,ACSL5,ACSM1,ACSM3,ACSS1,AGK,AGPAT6,AKR1C4,ALDH5A1,ANGPTL3,APLN,APOA4,APOA5,Apoc3,APOF,APOM,APP,ARSA,ASAH1,ATP8B1,AVPR1A,AWAT2,B3GALT1,BAK1,BMP6,BRCA1,C5,CADM1,CASP8,CCL5,CD14,CD36,CD4,CD74,CD9,CERK,CES1,CHKA,CLU,CNTFR,CPT…	238
Energy Production, Lipid Metabolism, Small Molecule Biochemistry	oxidation of lipid	4.12e-22	Increased	2.986		ABCD2,ABCD3,ACAA1,ACAA2,ACADL,ACADM,ACADS,ACADSB,ACADVL,ACOT11,ACOX1,ACOX2,ACSL1,ACSL3,ACSL4,ACSL5,ADH1C,ADH4,AKR1C4,Aldh1a7,AOX1,Aox3,APP,ATG7,BDH2,BID,C1QTNF1,CD36,CISD1,CPT1A,CPT1B,CPT2,CROT,CYCS,CYGB,CYP1A2,CYP27A1,CYP2C8,CYP2E1,CYP3A5,CYP4A11,Cyp4a14,DECR1,ECHS1,ECI1,ECI2,EHHADH,ESRRG,FABP1,FABP2,FABP3,FABP4,FITM2,GPAM,HACL1,HADH,HADHA,HADHB,HAO1,HAO2,HIF1A,HMGCS2,HPGD,HSD11B1,HSD17B10,HSD17…	108
Energy Production, Lipid Metabolism, Small Molecule Biochemistry	oxidation of fatty acid	6.67e-21	Increased	3.285		ABCD2,ABCD3,ACAA1,ACAA2,ACADL,ACADM,ACADS,ACADSB,ACADVL,ACOT11,ACOX1,ACOX2,ACSL1,ACSL3,ACSL4,ACSL5,ADH1C,ADH4,ATG7,BDH2,BID,C1QTNF1,CD36,CPT1A,CPT1B,CPT2,CROT,CYCS,CYGB,CYP2E1,CYP4A11,Cyp4a14,DECR1,ECHS1,ECI1,ECI2,EHHADH,ESRRG,FABP1,FABP2,FABP3,FABP4,FITM2,GPAM,HACL1,HADH,HADHA,HADHB,HAO1,HAO2,HIF1A,HMGCS2,HPGD,HSD11B1,HSD17B4,IMMT,LIPE,LONP2,LPL,MLYCD,MTOR,MTTP,MYC,NR0B2,NT5C2,PDK2,PDK4,PEX13,PE…	90
Lipid Metabolism, Molecular Transport, Small Molecule Biochemistry	concentration of lipid	2.51e-20		0.571		ABCA2,ABCB1,ABCB11,ABCB4,ABCC3,ABCC4,ABCD2,ABCG2,ABCG5,ABCG8,ABHD6,ACADL,ACAT1,ACAT2,ACOT11,ACOT13,ACOT2,ACSL1,ACSL4,ACSS1,ADH1C,ADORA1,ADRA1B,ADRA2A,ADRB2,AGMO,AGPAT6,AGPS,AHSG,ANGPT2,ANGPTL3,ANGPTL4,ANXA5,APEX1,APOA4,APOA5,Apoc3,APOM,APP,AQP3,AQP7,AR,ARHGDIA,ARNTL,ASAH1,ATP8B1,AVPR1A,BAG3,BCO1,BHMT,BID,BRCA1,BRMS1,C19orf80,C5,CASP8,CBS/LOC102724560,CD14,CD36,CD4,CD59,CDKN2C,CEACAM1,CEBPA,CERK,C…	310
Energy Production, Lipid Metabolism, Small Molecule Biochemistry	beta-oxidation of lipid	7.88e-20	Increased	2.255		ABCD2,ABCD3,ACAA1,ACAA2,ACADL,ACADM,ACADS,ACADSB,ACADVL,ACOX1,ACOX2,ACSL5,ATG7,BDH2,BID,CISD1,CPT1A,CPT2,CROT,CYP2E1,DECR1,ECHS1,ECI1,ECI2,EHHADH,FABP1,FABP2,HADH,HADHA,HADHB,HIF1A,HMGCS2,HSD11B1,HSD17B4,LIPE,LONP2,MLYCD,MTOR,MTTP,MYC,NR0B2,PEX7,PLIN5,PNPLA2,PPARA,PPARD,SESN2,SLC22A5,SLC27A2,TYSND1,UCHL3	51
Lipid Metabolism, Small Molecule Biochemistry	synthesis of lipid	1.05e-19	Increased	2.845		ABCB1,ABCC4,ABCG5,ABCG8,ABHD6,ACADL,ACADVL,ACAT1,ACAT2,ACER3,ACOT7,ACOX2,ACSF3,ACSL1,ACSL3,ACSL4,ACSL5,ACSM1,ACSM3,ACSS1,ADH1C,ADH4,ADRB2,AGK,AGPAT6,AGPAT9,AGPS,Akr1c20,AKR1D1,Aldh1a7,ALG12,ANG,ANGPT1,ANGPT2,ANPEP,APOA4,APOA5,APOM,APP,AR,ARSA,ASAH1,ASPA,ATP8B1,AVPR1A,AWAT2,B3GALT1,BAK1,BHMT,BMP6,BNIP3,BRCA1,C1QTNF1,C5,CADM1,CASP8,CCL5,CD14,CD36,CD4,CD74,CD9,CDS1,CEBPA,CEPT1,CERK,CES1,CHKA,CHKB,CH…	277
Energy Production, Lipid Metabolism, Small Molecule Biochemistry	beta-oxidation of fatty acid	2.87e-19	Increased	2.511		ABCD2,ABCD3,ACAA1,ACAA2,ACADL,ACADM,ACADS,ACADSB,ACADVL,ACOX1,ACOX2,ACSL5,ATG7,BDH2,BID,CPT1A,CPT2,CROT,CYP2E1,DECR1,ECHS1,ECI1,ECI2,EHHADH,FABP1,FABP2,HADH,HADHA,HADHB,HIF1A,HMGCS2,HSD11B1,HSD17B4,LIPE,LONP2,MLYCD,MTOR,MTTP,MYC,NR0B2,PEX7,PLIN5,PNPLA2,PPARA,PPARD,SESN2,SLC22A5,SLC27A2,TYSND1,UCHL3	50
Cancer, Organismal Injury and Abnormalities	cancer	1.01e-17		0.889		A1CF,A2M,AASS,AATK,ABCA2,ABCA5,ABCA9,ABCB1,ABCB10,ABCB11,ABCB4,ABCC3,ABCC4,ABCD2,ABCD3,ABCG2,ABCG5,ABCG8,ABHD2,ABHD3,ABHD6,ABLIM1,ABR,ABTB2,ACAA1,ACAA2,ACAD10,ACAD11,ACADL,ACADM,ACADS,ACADSB,ACADVL,ACAT1,ACAT2,ACBD5,ACCS,ACER2,ACMSD,ACO2,ACOT11,ACOT12,ACOT2,ACOT4,ACOT7,ACOT8,ACOT9,ACOX1,ACOX2,ACP1,ACSF2,ACSF3,ACSL1,ACSL3,ACSL4,ACSL5,ACSM1,ACSM2A,ACSM3,ACSS1,ACSS3,ACTR3B,ACYP2,ADAM11,ADAM19,ADAM23…	3028
Cancer, Organismal Injury and Abnormalities	malignant solid tumor	5.36e-17		-0.52		A1CF,A2M,AASS,AATK,ABCA2,ABCA5,ABCA9,ABCB1,ABCB10,ABCB11,ABCB4,ABCC3,ABCC4,ABCD2,ABCD3,ABCG2,ABCG5,ABCG8,ABHD2,ABHD3,ABHD6,ABLIM1,ABR,ABTB2,ACAA1,ACAA2,ACAD10,ACADL,ACADM,ACADS,ACADSB,ACADVL,ACAT1,ACAT2,ACBD5,ACCS,ACER2,ACMSD,ACO2,ACOT11,ACOT12,ACOT2,ACOT4,ACOT7,ACOT8,ACOT9,ACOX1,ACOX2,ACP1,ACSF2,ACSF3,ACSL1,ACSL3,ACSL4,ACSL5,ACSM1,ACSM2A,ACSM3,ACSS1,ACSS3,ACTR3B,ACYP2,ADAM11,ADAM19,ADAM23,ADAM32…	2989
Lipid Metabolism, Molecular Transport, Small Molecule Biochemistry	concentration of acylglycerol	3.82e-14		1.649		ABCG8,ABHD6,ACOT11,ACOT13,ACSL1,ADORA1,ADRA1B,AGPAT6,AHSG,ANGPTL3,ANGPTL4,APOA4,APOA5,Apoc3,APOM,AQP3,AQP7,ARNTL,BAG3,BHMT,C19orf80,CBS/LOC102724560,CD36,CEACAM1,CEBPA,CES1,CHKA,CHRM3,CIDEA,CIDEB,CIDEC,CREB3L3,CRP,CYP27A1,DAGLB,DBI,DGAT1,DGKE,DUSP1,ECI1,EDN1,EGFR,ENTPD5,FABP1,FABP4,FADS2,FFAR4,FITM2,FOXO3,FOXO4,G6PC,GCK,GCKR,GHR,GHRL,GNAO1,GPAM,GPD2,HINT1,HSD11B1,IDH1,IFRD1,IGF1,Irs3,KLB,LEPR,LIP…	134
Cell Death and Survival	cell death	7.8e-14	Decreased	-2.434		A2M,AATK,ABCB1,ABCB4,ABCC3,ABCC4,ABCD2,ABCG2,ACAT1,ACER2,ACO2,ACP1,ACSL4,ADAMTS12,ADCY5,ADCY6,ADD1,ADD3,ADGRG1,ADNP2,ADORA1,ADRA1A,ADRA1B,ADRB2,AFG3L2,AGAP2,AIFM2,AIM2,AIMP1,AKAP1,AKAP12,ALCAM,ALDH1L1,ALDOA,ALKBH3,ALS2,AMBRA1,AMIGO2,ANG,ANGPT1,ANGPT2,ANGPTL4,ANPEP,ANTXR1,ANXA11,ANXA2,ANXA4,ANXA5,ANXA7,APEX1,APLN,APMAP,Apoc3,APOPT1,APP,AQP3,AQP7,AR,AREL1,ARHGAP10,ARHGAP4,ARHGDIA,ARHGDIB,ARHGEF2,AR…	1002
Lipid Metabolism, Molecular Transport, Small Molecule Biochemistry	concentration of fatty acid	1.9e-13		-0.36		ABCD2,ACADL,ACOT11,ACOT13,ACOT2,ACSL1,ACSL4,ACSS1,ADORA1,ADRA1B,ADRB2,AGPS,AHSG,ANGPTL3,ANGPTL4,APEX1,APP,ARNTL,CBS/LOC102724560,CD36,CEBPA,CERK,CES1,CIDEA,CIDEB,CIDEC,CPT1A,CXCL12,CYP1A2,CYP27A1,CYP2E1,DAGLB,DBI,DECR1,DGKE,DUSP1,ECI1,EDN1,EFNA5,EGFR,EHHADH,ELOVL3,EPHX2,EXTL1,FABP1,FABP3,FABP4,FADS2,G6PC,GCK,GHR,GHRL,GNAI1,GPAM,GPD2,Gyk,HADH,HADHA,HINT1,HPGD,HPGDS,HS6ST1,HSD11B1,HSD17B4,IDH1,IGF1…	114
Nucleic Acid Metabolism	metabolism of nucleic acid component or derivative	3.4e-13		1.987		ABCC4,ACAA2,ACADSB,ACOT1,Acot1,ACOT12,ACOT2,ACOT4,Acot5,ACOT7,ACOT8,ACOT9,ADCY3,ADCY4,ADCY5,ADCY6,ADRA2A,ADRB2,ADRBK2,ADSL,ADSS,AGPAT6,AKAP12,ALDOA,AMD1,AMPD2,ANGPT2,APLN,APP,ATP2B2,ATP5A1,ATP5B,ATP5C1,ATP5F1,ATP5H,ATP5J2,ATP5L,ATP6AP2,B3GALNT2,BMP6,C5,CASP8,CBS/LOC102724560,CDA,CES1,CHCHD10,CHCHD6,Cmah,CMAS,CMPK1,COASY,COMT,COX8A,CROT,CRY1,CTPS1,CTPS2,CYCS,CYP1A2,CYP2A6 (includes others),CYP2E1,…	192
Lipid Metabolism, Molecular Transport, Small Molecule Biochemistry	quantity of steroid	1.01e-12		-0.224		ABCB1,ABCB11,ABCB4,ABCC3,ABCC4,ABCG5,ABCG8,ACAT1,ACAT2,ACOT11,ACOT13,ADRA1B,ADRB2,ANGPT2,ANGPTL3,ANGPTL4,APOA4,APOA5,Apoc3,APOM,APP,AR,ARHGDIA,ARNTL,ATP8B1,AVPR1A,BAG3,BHMT,BRCA1,CBS/LOC102724560,CD36,CD4,CDKN2C,CEBPA,CES1,CHKA,CLU,COMT,CRP,CRY1,CRY2,CYP27A1,CYP3A5,CYP3A7,DBI,DGAT1,DHCR24,DIO1,DUSP1,EDN1,EGFR,EHHADH,ENTPD5,EPB41,EPHX2,ESR1,FA2H,FABP1,FABP2,FABP4,FAS,FDFT1,FFAR4,FGFR4,FOXO3,G6PC,G…	173
Neurological Disease, Psychological Disorders	disorder of basal ganglia	1.34e-12		0.518		A2M,ABCB1,ABCD2,ACADM,ACAT1,ACOT11,ACP1,ADCY5,ADH1C,ADORA1,ADRA1A,ADRA1B,ADRA2A,ADRB2,AFM,AIG1,ALAS1,ANKRD11,ANXA2,AP1S1,APOA4,APP,ARHGAP32,ARHGDIB,ARPP19,ATP2B2,ATP5C1,ATP5L,ATP6AP2,ATP6V1B2,B2M,B4GALT5,BANP,BASP1,BBOX1,BCHE,BCL7A,C4A/C4B,C9,CA2,CAMK4,CAPNS1,CASP6,CASP7,CASP8,CCL5,CD74,Cdc42,CDS1,CHI3L1,CHRM3,CHRNA2,CIRBP,CLU,CNP,COMT,COX7B,CPT1B,CREM,CRP,CSRP2,CTGF,CTIF,CYCS,CYFIP2,CYP51A1,DAAM…	268
Neurological Disease	Movement Disorders	1.5e-12		-1.249	bias	A2M,ABCA2,ABCA5,ABCB1,ABCD2,ACADM,ACAT1,ACOT11,ACP1,ADAM23,ADCY5,ADH1C,ADORA1,ADRA1A,ADRA1B,ADRA2A,ADRB2,AFG3L2,AFM,AIG1,ALAS1,ALDH5A1,Ank2,ANKRD11,ANO10,ANXA2,AP1S1,APBA2,APOA4,APP,APTX,AR,ARHGAP32,ARHGDIB,ARHGEF9,ARNTL,ARPP19,ARSA,ASPA,ATP2B2,ATP5C1,ATP5L,ATP6AP2,ATP6V1B2,ATXN10,B2M,B4GALT5,BACE1,BANP,BASP1,BBOX1,BCHE,BCL7A,BID,C4A/C4B,C9,CA1,CA2,CA3,CA5A,CA5B,CA7,CA9,CADM4,CAMK4,CAPNS1,CASP6,C…	355
Lipid Metabolism, Molecular Transport, Small Molecule Biochemistry	transport of fatty acid	1.54e-12	Increased	2.421	bias	ABCC3,ABCD3,ABCG2,ACSL1,ACSL3,ACSL4,ACSL5,APLN,CD36,CPT1A,CPT1B,CPT2,CRAT,CROT,FABP1,FABP2,FABP3,FABP4,IGF1,NPC1,NTRK2,PLA2G4F,PLIN2,PPARA,PPARG,SCARB1,SLC13A3,SLC13A5,SLC25A10,SLC27A1,SLC27A2,SLC27A4,SLC27A5,SLC36A1,Slco1a1,Slco1a4,SLCO1B3,SLCO2A1	38
Cell Death and Survival	necrosis	1.79e-12		-1.845		A2M,AATK,ABCB1,ABCB4,ABCC4,ABCG2,ACAT1,ACER2,ACO2,ACP1,ADAMTS12,ADCY5,ADCY6,ADORA1,ADRA1A,ADRB2,AGAP2,AIM2,AIMP1,AKAP1,AKAP12,ALCAM,ALDH1L1,ALDOA,ALKBH3,ALS2,AMBRA1,AMIGO2,ANG,ANGPT1,ANGPT2,ANPEP,ANTXR1,ANXA2,APEX1,APLN,APMAP,Apoc3,APOPT1,APP,AQP7,AR,ARHGAP4,ARHGDIA,ARHGEF3,ARMC10,AS3MT,ASAH1,ASNS,ASS1,ATF5,ATG12,ATG7,ATP2B2,ATP5A1,ATP6AP2,ATR,B2M,B4GALT5,BACE1,BAG3,BAK1,BCAS2,BCHE,BCL2A1,BCL2L13…	780
Molecular Transport	transport of carboxylic acid	2.02e-12	Increased	2.286	bias	ABCB11,ABCC3,ABCD3,ABCG2,ACSL1,ACSL3,ACSL4,ACSL5,APLN,BSG,CA9,CD36,CPT1A,CPT1B,CPT2,CRAT,CROT,FABP1,FABP2,FABP3,FABP4,IGF1,MYC,NPC1,NTRK2,PLA2G4F,PLIN2,PPARA,PPARG,SCARB1,SLC10A1,SLC13A3,SLC13A5,SLC16A1,SLC16A5,SLC16A7,SLC23A1,SLC25A10,SLC25A11,SLC25A20,SLC26A1,SLC27A1,SLC27A2,SLC27A4,SLC27A5,SLC2A2,SLC36A1,SLC5A6,Slco1a1,Slco1a4,SLCO1B3,SLCO2A1,SLCO2B1	53
Neurological Disease, Skeletal and Muscular Disorders	neuromuscular disease	4.18e-12		-0.365		A2M,ABCB1,ACADM,ACAT1,ACOT11,ACP1,ADCY5,ADH1C,ADORA1,ADRA1A,ADRA1B,ADRA2A,ADRB2,AFM,AIG1,ALAS1,ALCAM,ANKRD11,ANXA2,AP1S1,APOA4,APP,AR,ARHGAP32,ARHGDIB,ARPP19,ATP2B2,ATP5C1,ATP5L,ATP6AP2,ATP6V1B2,B2M,B4GALT5,BANP,BASP1,BBOX1,BCHE,BCL7A,C4A/C4B,C5,C9,CA2,CA3,CACNA1D,CALR,CAMK4,CAPNS1,CASP6,CASP7,CASP8,CCL5,CD74,Cdc42,CDS1,CHI3L1,CHRM3,CHRNA2,CHRNE,CIRBP,CLU,CNP,COMT,COX10,COX7B,CPT1B,CRP,CSRP2,CST3…	300
Cellular Growth and Proliferation	proliferation of cells	9.56e-12	Increased	3.914		A2M,AATK,ABCB1,ABCB4,ABCC3,ABCC4,ABCG2,ABLIM1,ACAT1,ACER2,ACER3,ACP1,ACSL4,ACSL5,ADAMTS15,ADCY3,ADCY6,ADGRG1,ADNP2,ADORA1,ADRA1A,ADRA1B,ADRA2A,ADRB2,AGAP2,AGK,AGPS,AHSG,AIFM2,AIM2,AIMP1,AKAP12,AKIP1,AKR1B10,ALCAM,Aldh1a7,ALDH1L1,ALDOA,ALG14,ALKBH3,ALS2,AMBRA1,AMD1,ANAPC5,ANG,ANGPT1,ANGPT2,ANGPTL4,ANKRD6,Anp32b,ANPEP,ANTXR1,ANXA11,ANXA2,ANXA7,APBA2,APEX1,APEX2,APLN,APP,AQP7,AR,ARFGAP3,ARFGEF1,ARHG…	1077
Hereditary Disorder, Neurological Disease, Psychological Disorders, Skeletal and Muscular Disorders	Huntington's Disease	1.06e-11				A2M,ACADM,ACAT1,ACOT11,ACP1,ADCY5,ADRA1A,ADRA1B,ADRB2,AFM,AIG1,ALAS1,ANKRD11,AP1S1,APOA4,ARHGAP32,ARPP19,ATP2B2,ATP5C1,ATP5L,ATP6AP2,ATP6V1B2,B2M,B4GALT5,BANP,BASP1,BBOX1,BCL7A,C4A/C4B,C9,CA2,CAMK4,CAPNS1,CASP6,CASP7,CASP8,CCL5,Cdc42,CDS1,CHI3L1,CHRM3,CIRBP,CLU,COX7B,CPT1B,CRP,CSRP2,CTGF,CYCS,CYFIP2,CYP51A1,DAAM2,DBP,DNAJA1,DPYSL3,DYNC1I1,DYNLT1,EIF3E,EIF3K,EML1,EPHX2,ESRRG,ETFB,ETV5,F3,FAM117A,F…	205
Lipid Metabolism, Molecular Transport, Small Molecule Biochemistry	concentration of sterol	1.07e-11		0.572		ABCB11,ABCB4,ABCG5,ABCG8,ACAT1,ACAT2,ACOT11,ACOT13,ANGPTL3,ANGPTL4,APOA4,APOA5,Apoc3,APOM,APP,ARHGDIA,ARNTL,ATP8B1,BAG3,BHMT,CBS/LOC102724560,CD36,CEBPA,CES1,CHKA,CLU,CRP,CYP27A1,CYP3A5,DBI,DGAT1,DHCR24,DIO1,DUSP1,ENTPD5,EPB41,EPHX2,ESR1,FA2H,FABP1,FABP2,FABP4,FDFT1,FFAR4,FOXO3,G6PC,G6PC3,GCK,GHR,GNMT,GPAM,GPD2,Gulo,HMGA1,HSD11B1,IDH1,IGF1,IL1RN,KCNE3,KLB,LEPR,LGALS3,LIPA,LIPC,LIPE,LIPG,LPL,LRP1,…	118
Energy Production, Lipid Metabolism, Small Molecule Biochemistry	oxidation of long chain fatty acid	1.55e-11		1.778		ABCD3,ACADL,ACOX1,ACSL1,ACSL3,ACSL4,ACSL5,ATG7,BID,CD36,CPT1A,CYP2E1,ESRRG,FABP1,FABP2,FABP3,GPAM,HIF1A,HMGCS2,HSD17B4,IMMT,MTTP,MYC,NT5C2,PLIN5,PNPLA8,PPARA,PPARD,PPARGC1B,PRKAA2,SAT1,SLC22A5,SLC27A1,SLC27A4,UCP2,UCP3	36
Lipid Metabolism, Molecular Transport, Small Molecule Biochemistry	transport of lipid	5.16e-11		1.813	bias	ABCA2,ABCB1,ABCB11,ABCB4,ABCC3,ABCD3,ABCG2,ABCG5,ABCG8,ACSL1,ACSL3,ACSL4,ACSL5,AKR1C4,APLN,APOA4,APOA5,Apoc3,APOF,ATP8B1,CD14,CD36,CHKA,CLU,CPT1A,CPT1B,CPT2,CRAT,CROT,EPHX1,FABP1,FABP2,FABP3,FABP4,GM2A,IGF1,LBP,LIPC,LPL,LRAT,LRP1,MTTP,NPC1,NPC2,NTRK2,PCTP,PITPNA,PLA2G4F,PLEKHA8,PLIN2,PLTP,PPARA,PPARG,PSAP,SCARB1,SLC10A1,SLC13A3,SLC13A5,SLC25A10,SLC27A1,SLC27A2,SLC27A4,SLC27A5,SLC36A1,SLC51B,SLC9A…	75
Lipid Metabolism, Molecular Transport, Small Molecule Biochemistry	concentration of triacylglycerol	5.37e-11		1.943		ABCG8,ACOT11,ACOT13,ACSL1,AGPAT6,AHSG,ANGPTL3,ANGPTL4,APOA4,APOA5,Apoc3,APOM,AQP3,AQP7,ARNTL,BAG3,BHMT,C19orf80,CBS/LOC102724560,CD36,CEACAM1,CEBPA,CES1,CHKA,CHRM3,CIDEA,CIDEB,CIDEC,CRP,CYP27A1,DBI,DGAT1,DUSP1,ECI1,ENTPD5,FABP1,FABP4,FADS2,FFAR4,FITM2,FOXO3,FOXO4,G6PC,GCK,GCKR,GHR,GHRL,GPAM,GPD2,HSD11B1,IDH1,IFRD1,IGF1,Irs3,KLB,LEPR,LIPA,LIPC,LIPE,LIPG,LPL,LRAT,LRP1,LSR,MGAT4A,MIA2,MLYCD,MOGAT1,M…	116
Molecular Transport	transport of molecule	6.24e-11		1.055		ABCA2,ABCB1,ABCB10,ABCB11,ABCB4,ABCC3,ABCC4,ABCD3,ABCG2,ABCG5,ABCG8,ACADL,ACADS,ACAT2,ACSL1,ACSL3,ACSL4,ACSL5,ADHFE1,ADORA1,ADRA2A,ADRB2,ADRBK2,AFM,AGK,AGXT,AKAP7,AKR1C4,AMN,ANG,ANGPT1,ANGPT2,Ank2,ANO10,ANO8,ANXA13,ANXA2,AP1M1,AP1S1,AP3S1,AP4M1,APLN,APOA4,APOA5,Apoc3,APOF,APP,AQP3,AQP7,AR,ARL2,ARL4D,ARNTL,ASAH1,ASIC5,ATP1B1,ATP2B2,ATP4A,ATP5B,ATP5L,ATP6V0C,ATP6V1B2,ATP6V1C1,ATP8B1,AVPR1A,B2M,BHLH…	488
Neurological Disease	neurological signs	6.64e-11		-0.571		A2M,ABCD2,ACADM,ACAT1,ACOT11,ACP1,ADCY5,ADRA1A,ADRA1B,ADRA2A,ADRB2,AFM,AIG1,ALAS1,Ank2,ANKRD11,AP1S1,APOA4,APP,AR,ARHGAP32,ARPP19,ATP2B2,ATP5C1,ATP5L,ATP6AP2,ATP6V1B2,B2M,B4GALT5,BANP,BASP1,BBOX1,BCL7A,C4A/C4B,C9,CA2,CACNA1D,CAMK4,CAPNS1,CASP6,CASP7,CASP8,CCDC88A,CCL5,CD36,Cdc42,CDS1,CHI3L1,CHRM3,CHRNA2,CHRNE,CIRBP,CLU,COX7B,CPT1B,CRP,CSRP2,CTGF,CYCS,CYFIP2,CYP51A1,DAAM2,DBP,DNAJA1,DPYSL3,DYNC1I1…	225
Developmental Disorder, Hereditary Disorder, Metabolic Disease	fatty acid oxidation disorder	6.86e-11				ACADM,ACADS,ACADVL,ACSF3,CPT1A,CPT2,ETFA,ETFB,ETFDH,HADHA,HADHB,HSD17B10,MLYCD,PEX1,PPARA,PPARD,PPARG,SLC22A5,SLC25A20,SUGCT	20
Cancer, Organismal Injury and Abnormalities	tumorigenesis of tissue	7.14e-11		1.721		A1CF,A2M,AASS,AATK,ABCA2,ABCA5,ABCA9,ABCB1,ABCB10,ABCB11,ABCB4,ABCC3,ABCC4,ABCD2,ABCD3,ABCG2,ABCG5,ABCG8,ABHD2,ABHD3,ABHD6,ABR,ABTB2,ACAA1,ACAA2,ACAD10,ACADM,ACADS,ACADSB,ACADVL,ACAT1,ACAT2,ACBD5,ACCS,ACMSD,ACO2,ACOT11,ACOT12,ACOT2,ACOT4,ACOT7,ACOT8,ACOT9,ACOX1,ACP1,ACSF2,ACSF3,ACSL1,ACSL3,ACSL4,ACSM1,ACSM2A,ACSM3,ACSS1,ACSS3,ACTR3B,ACYP2,ADAM11,ADAM19,ADAM23,ADAM32,ADAMTS12,ADAMTS14,ADAMTS15,ADA…	2494
Developmental Disorder, Hereditary Disorder, Metabolic Disease	inborn error of lipid metabolism	7.19e-11				ACADM,ACADS,ACADVL,ACSF3,CPT1A,CPT2,ETFA,ETFB,ETFDH,GM2A,HADHA,HADHB,HEXA,HSD17B10,MLYCD,PEX1,PPARA,PPARD,PPARG,PSAP,SLC22A5,SLC25A20,SUGCT	23
Cancer, Organismal Injury and Abnormalities	abdominal neoplasm	1.08e-10		-0.701		A1CF,A2M,AASS,AATK,ABCA2,ABCA5,ABCA9,ABCB1,ABCB10,ABCB11,ABCB4,ABCC3,ABCC4,ABCD2,ABCD3,ABCG2,ABCG5,ABCG8,ABHD2,ABHD3,ABHD6,ABR,ABTB2,ACAA1,ACAA2,ACAD10,ACADM,ACADS,ACADSB,ACADVL,ACAT1,ACAT2,ACCS,ACMSD,ACO2,ACOT12,ACOT4,ACOT7,ACOT8,ACOT9,ACOX1,ACOX2,ACP1,ACSF2,ACSF3,ACSL1,ACSL3,ACSL4,ACSL5,ACSM1,ACSM2A,ACSM3,ACSS1,ACSS3,ACTR3B,ACYP2,ADAM11,ADAM19,ADAM23,ADAM32,ADAMTS12,ADAMTS14,ADAMTS15,ADAMTS6,AD…	2434
Metabolic Disease	disorder of lipid metabolism	1.08e-10		-1.531		ACADM,ACADS,ACADVL,ACOX1,ACSF3,ADRA1A,ADRA1B,ADRB2,ANGPTL3,ANGPTL4,APOA5,Apoc3,ARSA,C19orf80,CA1,CA2,CA3,CA5A,CA5B,CA7,CA9,CD14,CD1D,CD36,CES1,CIDEC,CPT1A,CPT2,CRP,DGAT1,ETFA,ETFB,ETFDH,FABP4,FDFT1,FITM2,FLOT2,FOXO3,FOXO4,GCK,GHR,GM2A,GNMT,GPAM,GPD1,HADHA,HADHB,HEXA,HSD11B1,HSD17B10,IDH1,IL1RN,LEPR,LIPC,LPL,LRP1,LSR,MLYCD,NNMT,NPC1,NPC2,NR0B2,PEX1,PLVAP,PPARA,PPARD,PPARG,PPARGC1B,PSAP,SERPINE1,SL…	80
Lipid Metabolism, Molecular Transport, Small Molecule Biochemistry	concentration of cholesterol	1.14e-10		0.419		ABCB11,ABCB4,ABCG5,ABCG8,ACAT1,ACOT11,ACOT13,ANGPTL3,ANGPTL4,APOA4,APOA5,Apoc3,APOM,APP,ARHGDIA,ARNTL,ATP8B1,BAG3,BHMT,CBS/LOC102724560,CD36,CEBPA,CES1,CRP,CYP27A1,CYP3A5,DBI,DGAT1,DHCR24,DIO1,DUSP1,ENTPD5,EPHX2,ESR1,FA2H,FABP1,FABP2,FABP4,FDFT1,FFAR4,FOXO3,G6PC,G6PC3,GCK,GHR,GNMT,GPAM,GPD2,Gulo,HMGA1,HSD11B1,IDH1,IL1RN,KCNE3,KLB,LEPR,LGALS3,LIPA,LIPC,LIPE,LIPG,LPL,LRP1,LSR,MIA2,MTTP,NCEH1,NPC1,N…	110
Developmental Disorder, Hereditary Disorder, Metabolic Disease	inborn error of amino acid metabolism	1.58e-10				AASS,ACAT1,ACSF3,ADRA1A,ADRA1B,ADRA2A,ADRB2,ALDH5A1,AMN,ASL,ASPA,ASS1,BCKDHA,BCKDHB,CA5A,CBS/LOC102724560,CPS1,DLD,ETFA,ETFB,ETFDH,FAH,GAMT,GLDC,GPD1,HLCS,HMGCL,HPD,HSD17B10,KYNU,LMBRD1,LOC102724788/PRODH,MCCC2,MLPH,MMADHC,MYO5A,NAGS,OTC,PAH,PCBD1,PPM1K,PTS,SARDH,SLC25A15,SLC3A1,SUCLG1,SUGCT,SUOX	48
Neurological Disease	dyskinesia	1.6e-10		-1.067		A2M,ABCD2,ACADM,ACAT1,ACOT11,ACP1,ADCY5,ADRA1A,ADRA1B,ADRA2A,ADRB2,AFM,AIG1,ALAS1,Ank2,ANKRD11,AP1S1,APOA4,ARHGAP32,ARPP19,ATP2B2,ATP5C1,ATP5L,ATP6AP2,ATP6V1B2,B2M,B4GALT5,BANP,BASP1,BBOX1,BCL7A,C4A/C4B,C9,CA2,CAMK4,CAPNS1,CASP6,CASP7,CASP8,CCL5,Cdc42,CDS1,CHI3L1,CHRM3,CHRNA2,CHRNE,CIRBP,CLU,COX7B,CPT1B,CRP,CSRP2,CTGF,CYCS,CYFIP2,CYP51A1,DAAM2,DBP,DNAJA1,DPYSL3,DYNC1I1,DYNLT1,EIF3E,EIF3K,EML1,EPH…	213
Protein Synthesis	metabolism of protein	2.7e-10	Increased	3.652		A1CF,ADAM19,ADAMTS14,ADRA1B,Afg3l1,AGAP2,AGBL5,AKIP1,AMBP,AMPD2,ANG,ANGPT2,Ank2,ANPEP,APEX1,APOM,APP,APTX,ARHGEF2,ARNTL,ASB2,ASGR2,ATG7,ATP1B1,BACE1,BAG2,BAG3,BAK1,BANP,BMP1,C1S,C5,C9orf3,CALR,CAPN10,CAPN2,CAPNS1,CASP6,CASP7,CASP8,CBLB,CBS/LOC102724560,CCND1,CD4,CD46,Cdc42,CDH1,CDKL2,CHMP1A,CHP1,CIRBP,CLN6,CLU,CNBP,CNDP1,COPS5,CORIN,COX10,CPB2,CPEB1,CPN1,CPS1,CRTAP,CST3,CSTB,CTIF,CTSC,CTSD,CTSE,C…	314
Cancer, Organismal Injury and Abnormalities	abdominal cancer	3.53e-10		-1.044		A1CF,A2M,AASS,AATK,ABCA2,ABCA5,ABCA9,ABCB1,ABCB10,ABCB11,ABCB4,ABCC3,ABCC4,ABCD2,ABCD3,ABCG2,ABCG5,ABCG8,ABHD2,ABHD3,ABHD6,ABR,ABTB2,ACAA1,ACAA2,ACAD10,ACADM,ACADS,ACADSB,ACADVL,ACAT1,ACAT2,ACCS,ACMSD,ACO2,ACOT12,ACOT4,ACOT7,ACOT8,ACOT9,ACOX1,ACOX2,ACP1,ACSF2,ACSF3,ACSL1,ACSL3,ACSL4,ACSL5,ACSM1,ACSM2A,ACSM3,ACSS1,ACSS3,ACTR3B,ACYP2,ADAM11,ADAM19,ADAM23,ADAM32,ADAMTS12,ADAMTS14,ADAMTS15,ADAMTS6,AD…	2406
Lipid Metabolism, Small Molecule Biochemistry	metabolism of long chain fatty acid	6.42e-10				ACOT1,Acot1,ACOT2,ACOT4,Acot5,ACSL1,ACSL3,ACSL4,ACSL5,CD36,CPT1A,CYP4A11,DBP,SLC22A5,SLC27A1,SLC27A2,SLC27A3,SLC27A4,SLC27A5,TEF	20
Cancer, Organismal Injury and Abnormalities	neoplasia of epithelial tissue	7.57e-10		1.463		A1CF,A2M,AASS,AATK,ABCA2,ABCA5,ABCA9,ABCB1,ABCB10,ABCB11,ABCB4,ABCC3,ABCC4,ABCD2,ABCD3,ABCG2,ABCG5,ABCG8,ABHD2,ABHD3,ABHD6,ABR,ABTB2,ACAA1,ACAA2,ACAD10,ACADM,ACADS,ACADSB,ACADVL,ACAT1,ACAT2,ACCS,ACMSD,ACO2,ACOT12,ACOT2,ACOT4,ACOT7,ACOT8,ACOT9,ACOX1,ACP1,ACSF2,ACSF3,ACSL1,ACSL3,ACSL4,ACSM1,ACSM2A,ACSM3,ACSS1,ACSS3,ACTR3B,ACYP2,ADAM11,ADAM19,ADAM23,ADAM32,ADAMTS12,ADAMTS14,ADAMTS15,ADAMTS6,ADCK2,AD…	2446
Lipid Metabolism, Small Molecule Biochemistry	metabolism of acylglycerol	1.04e-09		1.426	bias	ACSL1,ACSL4,ACSL5,AGPAT6,AGPAT9,ANG,APOA5,Apoc3,APOF,BHMT,CD36,CDS1,CHRM3,CPS1,CPT1A,CREB3L3,CYP2E1,DBI,DGAT1,DGKH,EPHX1,ESRRG,FABP1,FITM2,G6PC,GHR,GHRL,GPAM,GPLD1,GPR39,HOMER2,HSD11B1,IGF1,KIT,KITLG,LIPC,LIPE,LPL,MGAT2,MGLL,mir-27,MOGAT1,MTTP,OSBP,PCTP,PDIA3,PLCE1,PLIN2,PLIN5,PNPLA2,PPARA,PPARG,RGN,RGS3,SCARB1,SGMS1,SLC27A1,SLC37A4	58
Lipid Metabolism, Small Molecule Biochemistry	homeostasis of lipid	2.2e-09				ABCB4,ABCC3,ABCG5,ABCG8,ACADL,ACADVL,ACOX1,ANGPTL3,ANGPTL4,APOA4,APOA5,Apoc3,ARNTL,ARSA,ASAH1,ASGR2,C19orf80,CCR2,Cd24a,CD36,CEBPA,CIDEA,Cyp4a14,DBI,DGAT1,EHHADH,EPHX2,FABP2,FABP3,FABP4,FN1,G6PC,GCK,GCKR,GNPAT,GOT1,GPAM,GPR39,HSD11B1,HSD17B4,KLB,LAMTOR1,LCLAT1,LIPC,LIPE,LIPG,LPL,MAT1A,MIA2,MTTP,NCEH1,NPC1,NPC2,NR0B2,NR1D2,NR1I3,NUS1,OSBP,PKP2,PNPLA2,PPARA,PPARD,PPARG,PRKAA2,PSAP,SC5D,SCARB1,SESN2…	74
Cancer, Organismal Injury and Abnormalities	epithelial cancer	2.29e-09		1.598		A1CF,A2M,AASS,AATK,ABCA2,ABCA5,ABCA9,ABCB1,ABCB10,ABCB11,ABCB4,ABCC3,ABCC4,ABCD2,ABCD3,ABCG2,ABCG5,ABCG8,ABHD2,ABHD3,ABHD6,ABR,ABTB2,ACAA1,ACAA2,ACAD10,ACADM,ACADS,ACADSB,ACADVL,ACAT1,ACAT2,ACCS,ACMSD,ACO2,ACOT12,ACOT2,ACOT4,ACOT7,ACOT8,ACOT9,ACOX1,ACP1,ACSF2,ACSF3,ACSL1,ACSL3,ACSL4,ACSM1,ACSM2A,ACSM3,ACSS1,ACSS3,ACTR3B,ACYP2,ADAM11,ADAM19,ADAM23,ADAM32,ADAMTS12,ADAMTS14,ADAMTS15,ADAMTS6,ADCK2,AD…	2424
Organismal Survival	organismal death	2.63e-09	Decreased	-7.913	bias	A2M,ABCA2,ABCA5,ABCB11,ABCB4,ABCC4,ABR,ACADL,ACADM,ACADVL,ACSS1,ADAM19,ADAM23,ADCY3,ADD1,ADH1C,ADH4,ADH7,ADORA1,ADRA1A,ADRA1B,ADRA2A,ADRB2,AIM2,AKAP12,ALAS2,ALDH5A1,ALKBH3,ALPL,AMBP,AMD1,ANGPT1,ANGPT2,ANGPTL3,ANGPTL4,Ank2,Anp32b,ANXA7,AP1M1,APBA2,APEX1,APP,AR,ARHGDIA,ARHGDIB,ARNTL,ASAH1,ASGR2,ASL,ASPA,ASS1,ATE1,ATF6B,ATG7,ATP1B1,ATP5J2,ATP6V0C,ATR,B2M,BACE1,BAG3,BAK1,BBIP1,BCHE,BCL2A1,BCLAF1,BFAR…	706
Cell Death and Survival	apoptosis	3.25e-09	Decreased	-2.161		A2M,AATK,ABCB1,ABCG2,ACO2,ACSL4,ADCY5,ADCY6,ADORA1,ADRA1A,ADRA1B,ADRB2,AGAP2,AIFM2,AIM2,AIMP1,AKAP1,AKAP12,ALCAM,ALDH1L1,ALDOA,ALKBH3,ALS2,AMBRA1,AMIGO2,ANG,ANGPT1,ANGPT2,ANGPTL4,ANPEP,ANTXR1,ANXA11,ANXA2,ANXA4,ANXA5,ANXA7,APEX1,APLN,APOPT1,APP,AQP3,AQP7,AR,AREL1,ARHGAP10,ARHGAP4,ARHGDIA,ARHGDIB,ARHGEF3,ARMC10,ASAH1,ASB2,ASNS,ASS1,ATAD3A,ATF5,ATG12,ATG7,ATP2B2,ATP6AP2,ATR,AZI2,B2M,B4GALT5,BAG3,BA…	775
Lipid Metabolism, Molecular Transport, Small Molecule Biochemistry	transport of long chain fatty acid	3.86e-09	Increased	3.349	bias	ABCD3,ACSL1,ACSL3,ACSL4,ACSL5,CD36,CPT1B,CPT2,CROT,FABP1,FABP2,FABP3,FABP4,NPC1,PLIN2,PPARG,SLC27A1,SLC27A4	18
Cell Death and Survival	cell death of tumor cell lines	4.67e-09	Decreased	-2		AATK,ABCB1,ABCB4,ABCC4,ABCG2,ACER2,ACO2,ADAMTS12,ADORA1,AGAP2,AIM2,AIMP1,AKAP1,AKAP12,ALCAM,ALDH1L1,ALKBH3,ALS2,ANG,ANGPT2,ANXA2,APEX1,APMAP,APOPT1,APP,AR,ARHGAP4,ARHGDIA,ARHGEF3,ARMC10,AS3MT,ASAH1,ASNS,ATG12,ATG7,ATP5A1,ATR,B2M,BAG3,BAK1,BCAS2,BCHE,BCL2A1,BCL2L13,BCL6B,BCLAF1,BID,BMP6,BNIP3,BRCA1,BRCA2,C5,CABLES1,CABLES2,CADM1,CALR,CAMK4,CAPN2,CAPNS1,CASP6,CASP7,CASP8,CBR1,CCND1,CCNG1,CCT2,CCT6A…	464
Infectious Diseases	Viral Infection	9.24e-09	Increased	8.322	bias	AASS,ABCB1,ABCD2,ACADSB,ACSL1,ADORA1,ADRA1A,ADRA1B,ADRA2A,AEBP2,AFG3L2,AGAP2,AGBL5,AIMP1,ALG14,ALKBH3,AMDHD2,ANKRD53,ANKRD6,ANPEP,ANXA2,ANXA5,AP1M1,AP1S1,AP3M1,APLN,APP,AR,ARHGAP21,ARHGAP32,ARHGDIB,ARHGEF19,ARL4C,ARNTL,ARRDC1,ASF1A,ASGR2,ATF5,ATG12,ATG16L2,ATG7,ATP5B,ATP6AP2,ATP6V0C,ATP6V1B2,ATPIF1,ATR,B2M,BAK1,BCLAF1,BMP1,BMP2K,BRCA1,BRDT,BSG,BTF3,C1R,C1S,C20orf24,C4A/C4B,C5,CA2,CAD,CALCOCO1,CAM…	493
Carbohydrate Metabolism	metabolism of carbohydrate	1.13e-08	Increased	2.149	bias	ABCB1,ABHD3,ACADM,ADORA1,ADRA1A,ADRA1B,ADRB2,ADRBK2,AGK,AGPAT6,ALDH5A1,ALDOA,ALDOB,ALG12,ANGPT1,ANGPTL3,APLN,APOA4,APP,AVPR1A,B3GALNT2,B3GALT1,BSG,C19orf80,C1QL3,C5,CCL5,CD36,CDS1,CEBPA,CEPT1,CHKA,CHKB,CHPT1,CHST13,CLN6,Cmah,CMAS,COQ3,CPS1,CPT1A,CREB3L3,CTGF,CYP2E1,CYP3A5,DYRK2,EDN1,EEF1A1,ENPP2,EPHX1,EPM2AIP1,ERBB2,ESRRG,ETNK2,F2R,FABP4,FAS,FBP1,FBP2,FITM2,FPR1,FUT1,FUT8,G6PC,G6PC3,GAA,GALE,GALK…	207
Lipid Metabolism, Molecular Transport, Small Molecule Biochemistry	uptake of lipid	1.59e-08		-0.05		A2M,ABCB1,ABCB10,ABCB4,ABCC3,ABCG5,ABCG8,ACAT2,ACSL1,ACSL5,ANGPTL4,APOA4,APOA5,BSG,CD14,CD36,Cdc42,CISD1,CXCL16,DGAT1,EDN1,ESR1,FABP1,FABP3,FABP4,GHRL,GNMT,LIPC,LIPE,LPL,LRP1,LRP2,MFGE8,MGAT2,MTTP,NR0B2,NR1I2,NRIP1,PEBP1,PITPNA,PLIN2,PNPLA2,PPARA,PPARD,PPARG,PPARGC1B,RAB11A,SCARB1,SLC10A1,SLC16A1,SLC22A7,SLC27A1,SLC27A2,SLC27A4,SLC27A5,SLC51B,Slco1a1,Slco1a4,SLCO1B3,SLCO2A1,SLCO2B1,SOAT2,STAR,VLD…	64
Lipid Metabolism, Nucleic Acid Metabolism, Small Molecule Biochemistry	metabolism of acyl-coenzyme A	1.65e-08				ACAA2,ACADSB,ACOT1,Acot1,ACOT12,ACOT2,ACOT4,Acot5,ACOT8,ACOT9,AGPAT6,CES1,DBI,EHHADH,GPAM,HMGCL,MLYCD,NUDT7,OXSM,SLC22A5,SUCLG1,SUCLG2	22
Carbohydrate Metabolism	quantity of carbohydrate	1.85e-08		-0.103		ABCB1,ABCB11,ABCB4,ABCG2,ACADM,ACADVL,ACOT11,ACP1,ACSL1,ADCY5,ADRA1A,ADRA1B,ADRA2A,AMBP,ANXA5,APOA4,Apoc3,APP,AQP7,ARNTL,ATG7,ATP2B2,AVPR1A,BHMT,BID,BRMS1,C1QBP,C5,CA5A,CA5B,CALR,CD14,CD36,CDO1,CEBPA,CES1,CFH,CHRM3,CHSY3,CIDEA,CIDEC,CPT1A,CR1L,CRY2,CTGF,DDAH2,DECR1,DGAT1,DNAJB9,EDN1,EEF1A1,EGFR,ENPP2,EPHX2,ESR1,F2R,F7,FABP2,FABP3,FABP4,FADS1,FAS,FFAR4,FGFR4,FOXO3,FUT8,G6PC,G6PC3,GAA,GAPDH,GCK,GCK…	172
Reproductive System Development and Function	abnormal morphology of reproductive system	1.98e-08				A2M,ACOX1,ACSL4,ADRA1B,ADRB2,AGAP2,AKAP12,AMBP,AMHR2,ANTXR1,APEX1,AR,ARHGDIA,ARNTL,Bmp8b,Bmyc,BRCA1,BRCA2,CABLES1,CADM1,CAMK4,CAPN2,CBS/LOC102724560,CCND1,CD59,CDK2,Cdkn1c,CDKN2C,CIDEC,CIRBP,CKS2,CLCN2,COMT,CPEB1,CR1L,CREM,CUL4B,DACT1,DHX58,DNAJA1,E2F8,EEF2K,EFEMP1,EGFR,EGLN1,EHD4,ENPP2,ERN1,ERRFI1,ESR1,ETV5,FADS2,FANCG,FANCL,FETUB,FGF9,FGFRL1,FGG,FHL5,FMN2,FOXO3,FZD1,GAL3ST1,GAMT,GHR,GJA4,GJA5,G…	171
Carbohydrate Metabolism	uptake of carbohydrate	2.24e-08		-0.481		ABCB10,ABCB4,ACOT11,ACSL1,ADRB2,AHSG,APLN,APP,AQP7,BACE1,C1QL3,C5,CCL5,CD14,CD36,CEACAM1,CEBPA,COL5A3,CPT1A,CRAT,EDN1,EGFR,ERBB2,ESRRG,FABP3,FAS,FBP1,FGFR4,FOXO4,FPR1,G6PC,G6PC3,GCK,GHR,GHRL,GPAM,HIF1A,HMGA1,IDH1,IFT88,IGF1,IL7,KIF3A,KLB,LIPE,LPL,MAPK9,MIF,MTM1,MTOR,MYC,MYO1C,MYO5A,NOX4,NPC2,NR1I2,NRIP1,PDK2,PDK4,PDZK1IP1,PEA15,PFKFB2,PKM,PLA2G6,PLAGL1,PLAT,PPARA,PPARG,PPM1A,PPP1R3C,PREX2,PRKAA2,…	103
Lipid Metabolism, Small Molecule Biochemistry, Vitamin and Mineral Metabolism	metabolism of terpenoid	2.8e-08		1.681		ABCG5,ABCG8,ACAA1,ADH1C,ADH4,ADH7,AKR1B10,AKR1C4,AKR1D1,Aldh1a7,ANGPTL3,APOA4,Apoc3,APOF,APP,ASPA,ATP8B1,BCO1,BMP6,CEBPA,CLN6,CNBP,COMT,CYP1A2,CYP27A1,CYP2A6 (includes others),Cyp2c70,CYP2C8,CYP2E1,CYP3A5,CYP3A7,CYP4F12,CYP51A1,DBI,DHCR24,DHRS4,EDN1,EGFR,ESR1,FDFT1,FGF9,FOXO4,G6PC,GSTA3,HDC,HSD11B1,HSD17B2,HSD17B4,HSD17B7,HSD3B2,Hsd3b4 (includes others),IDI1,IGF1,INHBA,ITGA6,LEPR,LIPA,LIPC,LIPE,L…	105
Gastrointestinal Disease, Hepatic System Disease, Metabolic Disease	hepatic steatosis	3.3e-08		-1.337		A2M,ABCB11,ACADL,ACADM,ACADVL,ACOT11,ACOT13,ACOX1,ACOX2,ACSL4,ADORA1,AR,ARNTL,BAG3,BHMT,CBS/LOC102724560,CCND1,CCR2,CD14,CD36,CIDEC,CLU,CPT1A,CYP2E1,CYP4A11,DECR1,DGAT1,DUSP1,EGLN1,EHHADH,ESR1,FABP4,FFAR4,FOXO3,G6PC,GCK,GHR,GHRL,GNMT,GPD1,GPD2,GPX7,GSTP1,Gyk,HADHA,HDAC3,HSD11B1,HSD17B13,HSD17B4,ID1,IL18,KRT8,LBP,LIPA,LIPE,LPL,MAT1A,MGAT4A,MTTP,NFE2L1,NR1I3,NRIP1,OSMR,PANK1,PDE4C,PDE5A,PEX11A,PEX1…	95
Reproductive System Development and Function	morphology of reproductive system	3.31e-08				A2M,ACOX1,ACSL4,ADRA1B,ADRB2,AGAP2,AKAP12,AMBP,AMHR2,ANTXR1,APEX1,AR,ARHGDIA,ARNTL,Bmp8b,Bmyc,BRCA1,BRCA2,CABLES1,CADM1,CAMK4,CAPN2,CBS/LOC102724560,CCND1,CD4,CD59,CDK2,Cdkn1c,CDKN2C,CIDEC,CIRBP,CKS2,CLCN2,COMT,CPEB1,CR1L,CREM,CUL4B,DACT1,DHX58,DNAJA1,E2F8,EEF2K,EFEMP1,EGFR,EGLN1,EHD4,ENPP2,ERN1,ERRFI1,ESR1,ETV5,FADS2,FANCG,FANCL,FETUB,FGF9,FGFRL1,FGG,FHL5,FMN2,FOXO3,FZD1,GAL3ST1,GAMT,GHR,GJA4,GJ…	178
Cellular Assembly and Organization, Cellular Function and Maintenance	organization of cytoplasm	5.61e-08	Increased	3.217		A2M,AATK,ABCD3,ABLIM1,ABR,ACP1,ADAP1,ADCY3,ADCY6,ADD1,ADRA1B,ADRA2A,Afg3l1,AFG3L2,AGAP2,AKAP12,ALDOA,ALS2,ALS2CL,AMHR2,ANGPT2,ANGPTL4,ANKRD27,ANPEP,ANTXR1,APP,AR,ARFGEF1,ARHGAP10,ARHGAP21,ARHGAP32,ARHGAP4,ARHGAP6,ARHGAP8/PRR5-ARHGAP8,ARHGDIA,ARHGDIB,ARHGEF18,ARHGEF19,ARHGEF2,ARHGEF5,ARHGEF9,ARL2,ARSA,ATG7,ATL3,ATP8B1,ATXN10,BACE1,BAG3,BASP1,BBIP1,BCL6B,BHLHA15,BMP2K,BMP6,BNIP3,BRCA1,BSG,C1QBP,C21…	458
Lipid Metabolism, Small Molecule Biochemistry	metabolism of membrane lipid derivative	7.08e-08		1.828	bias	ABCB1,ABCG5,ABCG8,ABHD3,ABHD6,ACER3,ACSL5,ADRB2,AGK,AGMO,AGPAT6,AKR1D1,ALDH5A1,ANGPTL3,APOA4,Apoc3,APOF,APOM,APP,ARSA,ASAH1,ASPA,B3GALT1,B4GALT4,BAK1,C5,CASP8,CD9,CDS1,CEBPA,CEPT1,CERK,CES1,CHKA,CHKB,CHPT1,CLN6,CNBP,CREM,CYP27A1,CYP51A1,DGKE,DHCR24,EDN1,EEF1A1,ENPP2,ETNK2,FADS1,FAS,FDFT1,FOXO4,GAL3ST1,GM2A,GNPAT,GPAM,GPLD1,GPX4,HACD1,HACD2,HEXA,HSD17B2,HSD17B7,IDI1,IGF1,KDSR,KIT,KITLG,LARGE,LEPR,…	132
Protein Synthesis	translation	7.12e-08		0.481		AMPD2,APEX1,APP,CALR,CIRBP,CNBP,COPS5,CPEB1,CTIF,DHPS,DUS2,EEF1A1,EEF1B2,EEF2K,EGFR,EIF2A,EIF2B3,EIF2S1,EIF3C,EIF3E,EIF3H,EIF3K,EIF3M,EIF4A1,EIF4A2,EIF4B,EIF4EBP1,EIF4ENIF1,EIF5A,ENC1,ERN1,FN1,FOXO3,Fus,FXR1,GAPDH,GATB,GNB2L1,HDAC6,HSPA1A/HSPA1B,HSPA5,IGF1,IGF2BP2,IGF2BP3,IMPACT,let-7,LOC102724828/MRPL23,MAPT,MKNK1,MRPL15,MRPL17,MRPL19,MRPL51,MTERF4,MTIF2,MTOR,MYC,NACA,NCK2,NCL,PABPC4,PARP12,PDCD…	93
Lipid Metabolism, Molecular Transport, Small Molecule Biochemistry	accumulation of lipid	8.84e-08		-1.783		ABCA2,ABCB11,ABCD2,ACADL,ACADVL,ACAT1,ACAT2,ACOX1,ACSL1,AGPAT9,ALDH1L1,APP,AQP7,ARSA,ASAH1,ATG7,ATP8B1,BCO1,BHMT,BID,C5,CD36,CEBPA,Ces1e,CIDEB,CIDEC,CPT1A,CREM,CSF2RB,CXCL12,DBI,DGAT1,ECI1,EDN1,ELOVL3,ENPP2,FABP1,FABP4,FAS,FDFT1,FN1,FOXO4,GHRL,GM2A,GNMT,GPAM,HADHA,HEXA,IDH1,IDUA,IFRD1,IGF1,IL1RN,KIAA1598,LEPR,LIPE,LPIN2,LPL,M6PR,MBL2,MGLL,MID1IP1,mir-27,MTM1,MTTP,Mup1 (includes others),NFE2L2,NPC…	104
Protein Synthesis	translation of protein	1.1e-07		0.314		AMPD2,APEX1,APP,CALR,CIRBP,CNBP,COPS5,CPEB1,CTIF,DHPS,DUS2,EEF1A1,EEF1B2,EEF2K,EGFR,EIF2A,EIF2B3,EIF2S1,EIF3C,EIF3E,EIF3H,EIF3K,EIF3M,EIF4A1,EIF4A2,EIF4B,EIF4EBP1,EIF4ENIF1,EIF5A,ENC1,ERN1,FN1,FOXO3,Fus,FXR1,GAPDH,GATB,GNB2L1,HDAC6,HSPA1A/HSPA1B,HSPA5,IGF1,IGF2BP2,IGF2BP3,IMPACT,let-7,LOC102724828/MRPL23,MAPT,MKNK1,MRPL15,MRPL17,MRPL19,MRPL51,MTERF4,MTIF2,MTOR,MYC,NACA,NCK2,NCL,PABPC4,PARP12,PDCD…	91
Lipid Metabolism, Small Molecule Biochemistry	synthesis of acylglycerol	1.22e-07		0.864	bias	ACSL5,AGPAT6,AGPAT9,ANG,APOA5,BHMT,CDS1,CHRM3,CREB3L3,DGAT1,ESRRG,FABP1,FITM2,GHR,GHRL,GPAM,GPLD1,GPR39,HOMER2,HSD11B1,IGF1,KIT,KITLG,LIPE,LPL,MGAT2,mir-27,MOGAT1,OSBP,PCTP,PDIA3,PLCE1,PLIN2,PLIN5,PNPLA2,PPARA,PPARG,RGN,RGS3,SCARB1,SGMS1,SLC27A1	42
Amino Acid Metabolism, Small Molecule Biochemistry	metabolism of amino acids	1.25e-07		-0.773	bias	AASS,ACMSD,ADSS,AGXT,ALDH18A1,ALDH5A1,ASL,ASNS,ASPA,ASS1,ATG7,BCKDHA,BCKDHB,BHMT,BPHL,CBS/LOC102724560,CDO1,COMT,CPS1,CSAD,CXCL12,DDAH1,DDAH2,DIO3,FAH,GAMT,GLDC,GLS2,GLUL,GNMT,GOT1,HAL,HDC,HPD,IDO2,KYNU,LEPR,MAT1A,MCCC2,ME1,MTRR,MYC,NAGS,NOX4,OAT,OTC,PAH,PCYOX1,PKM,PPARA,PSPH,PTS,SARDH,SDS,SLC22A5,SLC25A15,SLC3A1,SLC6A6,SLC7A2,SMS,TDO2	61
Organ Morphology, Reproductive System Development and Function	abnormal morphology of genital organ	1.39e-07				A2M,ACOX1,ACSL4,ADRA1B,ADRB2,AKAP12,AMBP,AMHR2,ANTXR1,APEX1,AR,ARHGDIA,ARNTL,Bmp8b,Bmyc,BRCA1,BRCA2,CABLES1,CADM1,CAMK4,CBS/LOC102724560,CCND1,CD59,CDK2,Cdkn1c,CDKN2C,CIRBP,CKS2,CLCN2,COMT,CPEB1,CR1L,CREM,DACT1,DHX58,DNAJA1,EEF2K,EFEMP1,EHD4,ERRFI1,ESR1,ETV5,FADS2,FANCG,FANCL,FETUB,FGF9,FHL5,FMN2,FOXO3,FZD1,GAL3ST1,GAMT,GHR,GJA4,GJA5,GNPAT,HEXA,HMGA1,HSD11B1,HSD17B4,IL2RG,ING2,INHBA,INSL6,ITGB7,K…	137
Lipid Metabolism, Molecular Transport, Small Molecule Biochemistry	abnormal quantity of lipid	1.51e-07				ABCA2,ABCB11,ABCC3,ACOT13,ACSS1,ARNTL,AVPR1A,BHMT,CD36,CD4,CES1,CYP27A1,ECI1,EHHADH,EPHX2,ESR1,FA2H,FABP2,FFAR4,GCK,GHR,GNAI1,GPAM,HADH,HPGD,HSD11B1,HSD17B4,KLB,LIPA,LIPC,LIPE,LPL,LRAT,NR0B2,NTRK2,PANK1,PCTP,PLIN5,PLTP,PLVAP,PPAP2B,PPARD,PRKAB1,PSAP,PTGES,RBP1,RDH16,RGN,SCARB1,SLC27A1,SLC34A2,SLCO2A1,SPTLC1,SPTLC2,STEAP4,TXNIP	56
Cancer, Gastrointestinal Disease, Organismal Injury and Abnormalities	digestive organ tumor	1.53e-07		-0.153		A1CF,A2M,AASS,AATK,ABCA2,ABCA5,ABCA9,ABCB1,ABCB10,ABCB11,ABCB4,ABCC3,ABCC4,ABCD2,ABCD3,ABCG2,ABCG8,ABHD2,ABHD3,ABR,ABTB2,ACAA1,ACAA2,ACAD10,ACADS,ACADSB,ACADVL,ACAT1,ACAT2,ACCS,ACMSD,ACO2,ACOT12,ACOT4,ACOT7,ACOT8,ACOT9,ACOX1,ACOX2,ACP1,ACSF2,ACSF3,ACSL1,ACSL3,ACSL5,ACSM2A,ACSS3,ACTR3B,ACYP2,ADAM11,ADAM19,ADAM23,ADAM32,ADAMTS12,ADAMTS14,ADAMTS15,ADAMTS6,ADCY4,ADCY5,ADD1,ADD3,ADGRF1,ADGRG1,ADH1C,AD…	2077
Nucleic Acid Metabolism, Small Molecule Biochemistry	metabolism of purine nucleotide	1.61e-07		1.557	bias	ACOT7,ADSL,ATP2B2,ATP5A1,ATP5B,ATP5C1,ATP5F1,ATP5H,ATP5J2,ATP5L,CBS/LOC102724560,COASY,CROT,DLST,ENTPD2,ENTPD5,GCK,GPD1,GPD1L,GPD2,GUK1,IDH3B,MCCC2,MDH2,NDUFS1,NT5E,NUDT16,NUDT7,NUDT9,PANK1,PANK2,PANK3,PDE1B,PDE5A,PDE9A,PGD,PPCS,PRKAA2,SLC27A4	39
Endocrine System Disorders, Hematological Disease, Metabolic Disease	hypoglycemia	1.72e-07		-1.752	bias	ACADL,ACADVL,ACSS1,ADRA2A,ADRB2,AQP7,BAG3,CA1,CA2,CEBPA,CPT1A,DERL2,DNAJB9,EIF4EBP1,ENTPD5,FABP3,FABP4,FAH,FOXO3,FOXO4,G6PC,GCK,GHR,GHRL,GPD1,GPD2,Gyk,HADH,HADHA,IGF1,IGFBP3,IL1RN,MGAT2,PITPNA,PKNOX1,PNPLA2,PPARA,SIRT6,SLC16A1,SLC37A4,SSTR2,ST3GAL5,TGM2,TXNIP,XPA,ZBTB20	46
Hematological Disease	anemia	1.79e-07	Decreased	-2.017	bias	ADCY6,ADD1,ADD3,ADRB2,ALAS2,ALDOA,AMN,AR,ATP4A,BAK1,BIN3,BRCA2,C1QBP,C4A/C4B,C5,CBFA2T3,CCBE1,CCND1,CD46,CD59,Cdc42,CFH,CFHR1,CFI,CPOX,CRP,CSF2RB,CX3CR1,DCK,DGKE,EDN1,EPB41,ERBB2,ERCC4,FANCG,FANCL,FAS,FGFRL1,FLI1,FLVCR1,FN1,FOXO3,GATA2,GLRX5,GPC4,GRIN2D,GSR,Gulo,Hamp/Hamp2,HIF1A,HYAL2,IMPDH1,IRF7,KIT,KITLG,LGALS3,LHX2,LIG1,LPIN2,MGAT2,MIF,mir-10,MMADHC,MTRR,NBN,NFAT5,NFE2L1,NFE2L2,NPM1,NQO1,NRAS,…	116
Organismal Development	abnormal morphology of body cavity	2.02e-07				A2M,ABCA5,ABCB11,ABCB4,ABCC4,ABCG2,ACADL,ACADM,ACADVL,ACOX1,ACSL4,ADAM19,ADRA1B,AKAP12,ALPL,AMBP,AMHR2,AMPD2,ANGPTL4,ANTXR1,ANXA7,APEX1,ARHGDIA,ARHGDIB,ARNTL,ASAH1,ATE1,ATP4A,B2M,BAK1,BHMT,BID,BIN3,BMPER,BRCA1,BRCA2,BSG,CA9,CABLES1,CACNA1D,CADPS2,CALR,CAMK4,CAPN2,CASP7,CASP8,CBFA2T3,CBS/LOC102724560,CCBE1,CCND1,CCR2,CD1D,Cd24a,CD36,CD4,CD9,CDK2,Cdkn1c,CDKN2C,CEBPA,CES1,CFH,CFI,CHRM3,CHUK,CLEC6A,C…	352
Carbohydrate Metabolism	gluconeogenesis	2.23e-07		-0.843		ACADM,ACOT13,AGAP2,ARNTL,ARPP19,CA5A,CD36,CEBPA,CREB3L3,CRY1,DUSP1,FBP1,FBP2,G6PC,G6PC3,GAPDH,GCK,GNMT,GPD1,GPD2,LEPR,MFN2,MGAT5,NLN,NQO1,NR0B2,PANK1,PCTP,PDK2,PGK1,PGM1,PPARA,PPARG,RBP1,SDS,SERPINA12,Sik1,STEAP4,TXNIP	39
Amino Acid Metabolism, Small Molecule Biochemistry	metabolism of L-amino acid	2.29e-07		-0.655		AASS,ACMSD,ADSS,AGXT,ALDH18A1,ALDH5A1,ASPA,ASS1,BHMT,CBS/LOC102724560,CDO1,CSAD,GLDC,GLUL,GNMT,GOT1,HAL,HDC,HPD,IDO2,KYNU,LEPR,MTRR,NAGS,PCYOX1,PKM,PSPH,SDS,SLC22A5,SMS,TDO2	31
Infectious Diseases	HIV infection	2.3e-07	Increased	6.948	bias	AASS,ABCB1,ACADSB,ADORA1,AEBP2,AFG3L2,AGAP2,AGBL5,ALG14,ALKBH3,AMDHD2,ANKRD6,ANXA2,APP,AR,ARHGAP32,ARHGEF19,ATG12,ATG16L2,ATG7,ATP5B,ATP6V0C,B2M,BCLAF1,BMP1,BMP2K,BRCA1,BRDT,C1R,C1S,C4A/C4B,C5,CA2,CAD,CALCOCO1,CAMK1D,CCDC134,CCL5,CCR2,CCT2,CD164,CD36,CD4,CD74,CFI,CGREF1,CHADL,CIB2,CLDND1,CLU,CNST,COASY,COG4,COX6B2,CXCL12,CXCR1,CYCS,CYP51A1,DCBLD1,DGAT1,DLGAP1,DLST,DNAJA2,DNAL1,DTX4,EGFR,EIF3H,ENC…	227
Organismal Development	abnormal morphology of abdomen	2.33e-07				A2M,ABCA5,ABCB11,ABCB4,ABCC4,ABCD2,ABCG2,ACOX1,ACSL4,ADAM19,AKAP12,ALPL,AMBP,AMHR2,AMPD2,ANGPTL4,ANTXR1,ANXA7,APEX1,ARHGDIA,ARHGDIB,ARNTL,ASAH1,ATP4A,AVPR1A,B2M,BAK1,BHMT,BID,BIN3,BMP1,BMPER,BRCA1,BRCA2,BSG,C4A/C4B,CA9,CABLES1,CACNA1D,CADPS2,CAMK4,CASP8,CBFA2T3,CBS/LOC102724560,CCBE1,CCND1,CCNG1,CCR2,CD1D,Cd24a,CD36,CDK2,Cdkn1c,CDKN2C,CEACAM1,CEBPA,CES1,CFH,CFI,CHRM3,CHUK,CLEC6A,CLU,CMIP,COMT,CR1…	275
Lipid Metabolism, Small Molecule Biochemistry	storage of lipid	2.43e-07		1.28		ANGPTL3,ARSA,BRCA1,CD36,CIDEA,CIDEC,CISD1,CRP,CRY1,CRY2,DGAT1,FABP4,GM2A,HEXA,LIPA,LIPE,LPL,MEST,MGAT2,mir-27,NRIP1,OSBPL8,PLIN2,PLIN5,PNPLA2,PPARA,PPARG,RBP1,SCARB1,SOAT2,STAT5B,UCP3,UGCG	33
Lipid Metabolism, Molecular Transport, Small Molecule Biochemistry	flux of lipid	2.63e-07		0.52		ABCA5,ABCB11,ABCB4,ABCC3,ABCC4,ABCG5,ABCG8,ACAT1,ACSL1,APOA4,APOA5,APOF,APOM,APP,CD14,CD36,CES1,CES3,CLU,FABP1,FABP4,GHR,HSD11B1,LAMTOR1,LIPE,LIPG,LPL,LRP1,LSS,MMP12,NCEH1,NPC1,NPC2,PCTP,PKLR,PLA1A,PLA2G6,PLTP,PPARA,PPARG,SCARB1,Scd2,SLC16A1,SLCO2A1,SOAT2,STX12,TERT,VLDLR,ZNF202	49
Lipid Metabolism, Small Molecule Biochemistry	modification of palmitic acid	3.33e-07		0.713		ABCD3,ACADL,BID,CD36,CPT1A,FABP3,GPAM,HIF1A,HMGCS2,IMMT,MYC,NT5C2,PLIN5,PNPLA2,PNPLA8,PPARA,PPARD,PPARGC1B,PRKAA2,SAT1,SLC22A5,SLC27A1,SLC27A4,UCP2	24
Cancer, Gastrointestinal Disease, Organismal Injury and Abnormalities	digestive system cancer	3.51e-07		0.309		A1CF,A2M,AASS,AATK,ABCA2,ABCA5,ABCA9,ABCB1,ABCB10,ABCB11,ABCB4,ABCC3,ABCC4,ABCD2,ABCD3,ABCG2,ABCG8,ABHD2,ABHD3,ABR,ABTB2,ACAA1,ACAA2,ACAD10,ACADS,ACADSB,ACADVL,ACAT1,ACAT2,ACCS,ACMSD,ACO2,ACOT12,ACOT4,ACOT7,ACOT8,ACOT9,ACOX1,ACOX2,ACP1,ACSF2,ACSF3,ACSL1,ACSL3,ACSL5,ACSM2A,ACSS3,ACTR3B,ACYP2,ADAM11,ADAM19,ADAM23,ADAM32,ADAMTS12,ADAMTS14,ADAMTS15,ADAMTS6,ADCY4,ADCY5,ADD1,ADD3,ADGRF1,ADGRG1,ADH1C,AD…	2060
Organismal Development	morphology of body cavity	3.53e-07				A2M,ABCA5,ABCB11,ABCB4,ABCC4,ABCG2,ACADL,ACADM,ACADVL,ACOX1,ACSL4,ADAM19,ADRA1B,AKAP12,ALPL,AMBP,AMHR2,AMPD2,ANGPTL4,ANTXR1,ANXA7,APEX1,ARHGDIA,ARHGDIB,ARNTL,ASAH1,ATE1,ATP4A,B2M,BAK1,BHMT,BID,BIN3,BMPER,BRCA1,BRCA2,BSG,CA9,CABLES1,CACNA1D,CADPS2,CALR,CAMK4,CAPN2,CASP7,CASP8,CASZ1,CBFA2T3,CBS/LOC102724560,CCBE1,CCND1,CCR2,CD1D,Cd24a,CD36,CD4,CD9,CDK2,Cdkn1c,CDKN2C,CEBPA,CEBPE,CES1,CFH,CFI,CHRM3,C…	365
Infectious Diseases	infection by Retroviridae	3.59e-07	Increased	6.978	bias	AASS,ABCB1,ACADSB,ADORA1,AEBP2,AFG3L2,AGAP2,AGBL5,ALG14,ALKBH3,AMDHD2,ANKRD6,ANXA2,APP,AR,ARHGAP32,ARHGEF19,ATG12,ATG16L2,ATG7,ATP5B,ATP6V0C,B2M,BCLAF1,BMP1,BMP2K,BRCA1,BRDT,C1R,C1S,C4A/C4B,C5,CA2,CAD,CALCOCO1,CAMK1D,CCDC134,CCL5,CCR2,CCT2,CD164,CD36,CD4,CD74,CFI,CGREF1,CHADL,CIB2,CLDND1,CLU,CNST,COASY,COG4,COX6B2,CXCL12,CXCR1,CYCS,CYP51A1,DCBLD1,DGAT1,DLGAP1,DLST,DNAJA2,DNAL1,DTX4,EGFR,EIF3H,ENC…	228
Hematological System Development and Function, Tissue Development	homeostasis of blood	4.17e-07				ABCB4,ABCC4,ACADM,ACSS1,AHSG,ALPL,Apoc3,ARHGDIA,CIDEC,COMT,CYP2E1,G6PC,GHR,GPD2,HADHA,HYAL2,LBP,MEP1B,MGAT4A,NDUFS4,NPR3,PANK1,PDK4,RHAG,SELP,SLC23A1,SLC25A4,STK39,TXNIP,UPP1,XDH,ZBTB20	32
Lipid Metabolism, Small Molecule Biochemistry	synthesis of fatty acid	4.17e-07		1.055		ACADL,ACADVL,ACOT7,ACSF3,ACSL1,ACSL3,ACSL4,ACSM1,ACSM3,ACSS1,APOA4,APOA5,APP,ASAH1,AVPR1A,AWAT2,BMP6,BRCA1,C5,CADM1,CCL5,CD14,CD36,CD4,CD74,CERK,CLU,CNTFR,CXCL12,CYP27A1,CYP2E1,CYP4A11,Cyp4a14,DAB1,DECR1,DECR2,DGAT1,DLAT,DLD,EDN1,EGFR,ELOVL3,ELOVL7,EPHX2,ERBB2,FADS1,FADS2,FFAR4,FGFR3,FOXO3,FPR1,GHRL,GPC1,HACD1,HACD2,HACD3,HACD4,HPGD,HPGDS,IGF1,IL18,IL1RN,ITGA3,KISS1,KIT,KITLG,LEPR,LIMK1,LIPC,LPL,…	105
Infectious Diseases	infection by HIV-1	4.89e-07	Increased	7.389	bias	AASS,ACADSB,AEBP2,AFG3L2,AGAP2,AGBL5,ALG14,ALKBH3,AMDHD2,ANKRD6,APP,ARHGAP32,ARHGEF19,ATG12,ATG16L2,ATG7,ATP5B,ATP6V0C,BCLAF1,BMP1,BMP2K,BRCA1,BRDT,CA2,CAD,CALCOCO1,CAMK1D,CCDC134,CCL5,CCR2,CCT2,CD164,CD4,CD74,CGREF1,CHADL,CIB2,CLDND1,CNST,COASY,COG4,COX6B2,CXCL12,CXCR1,CYCS,DCBLD1,DLGAP1,DLST,DNAJA2,DNAL1,DTX4,EGFR,EIF3H,ENC1,EPS8,ERP27,FABP1,FAS,FBXO21,FGD6,FNTA,FXR1,GBAS,GCK,GEMIN2,GINS4,GM2A,…	195
Energy Production, Lipid Metabolism, Small Molecule Biochemistry	oxidation of palmitic acid	5.85e-07		0.942		ABCD3,ACADL,BID,CD36,CPT1A,FABP3,GPAM,HIF1A,HMGCS2,IMMT,MYC,NT5C2,PLIN5,PNPLA8,PPARA,PPARD,PPARGC1B,PRKAA2,SAT1,SLC22A5,SLC27A1,SLC27A4,UCP2	23
Infectious Diseases	infection by RNA virus	6.63e-07	Increased	7.52	bias	AASS,ABCB1,ACADSB,ADORA1,AEBP2,AFG3L2,AGAP2,AGBL5,ALG14,ALKBH3,AMDHD2,ANKRD53,ANKRD6,ANXA2,APP,AR,ARHGAP32,ARHGEF19,ASGR2,ATG12,ATG16L2,ATG7,ATP5B,ATP6AP2,ATP6V0C,ATPIF1,B2M,BCLAF1,BMP1,BMP2K,BRCA1,BRDT,BSG,C1R,C1S,C4A/C4B,C5,CA2,CAD,CALCOCO1,CAMK1D,CBLB,CCDC134,CCL5,CCR2,CCT2,CD164,CD36,CD4,CD74,CD93,CEACAM1,CFI,CGREF1,CHADL,CIB2,CLDND1,CLEC4G,CLU,CNST,COASY,COG4,COX6B2,CXCL12,CXCR1,CYCS,CYP51A1…	269
Protein Synthesis	synthesis of protein	6.64e-07	Increased	2.711		ADRA1B,AKIP1,AMPD2,ANG,ANGPT2,APEX1,APP,ARHGEF2,CALR,CBS/LOC102724560,CCND1,CD4,CDKL2,CIRBP,CNBP,COPS5,CPEB1,CTIF,DCTN2,DHPS,DUS2,EDN1,EEF1A1,EEF1B2,EEF2K,EGFR,EIF2A,EIF2B3,EIF2S1,EIF3A,EIF3C,EIF3E,EIF3H,EIF3K,EIF3M,EIF4A1,EIF4A2,EIF4B,EIF4EBP1,EIF4ENIF1,EIF5A,ENC1,ERBB2,ERN1,ERRFI1,F7,FAM129A,FAS,FKBP1A,FN1,FOXO3,FST,Fus,FXR1,GAPDH,GATB,GHR,GNB2L1,GPC1,HDAC6,HNRNPD,HNRNPL,HSPA1A/HSPA1B,HSPA5,IGF…	143
Cardiovascular Disease	Hypertension	7.33e-07		-0.974		ABHD4,ABLIM1,ACMSD,ACOX1,ACOX2,ACTR6,ADCY4,ADCY6,ADD1,ADRA1A,ADRA1B,ADRA2A,ADRB2,ALDH3A2,ALKBH3,AMD1,ANGPT1,ANGPT2,ANKRD27,APLN,APTX,AR,ARHGEF10,ARHGEF19,ARL8B,ASIC5,ATL3,C12orf49,C18orf8,C1S,C3orf18,CA1,CA2,CA3,CA5A,CA5B,CA7,CA9,CACNA1D,CALCOCO1,CASP8,CCBE1,CCDC117,CD34,CDH13,CEP164,CFH,CHN2,CHRM3,CHRNA2,CHRNE,CIART,CLIC5,COL8A1,COMT,CORIN,CRP,CST3,CTNNBL1,CXCL13,CYP2E1,CYP3A5,CYP4A11,DAAM2,DBP,…	203
Carbohydrate Metabolism	uptake of monosaccharide	8.53e-07		0.182		ACOT11,ACSL1,ADRB2,AHSG,APLN,APP,BACE1,C1QL3,C5,CCL5,CD36,CEACAM1,CEBPA,COL5A3,CPT1A,CRAT,EDN1,EGFR,ERBB2,ESRRG,FABP3,FAS,FBP1,FGFR4,FOXO4,FPR1,G6PC,G6PC3,GCK,GHR,GHRL,GPAM,HIF1A,HMGA1,IDH1,IFT88,IGF1,IL7,KIF3A,KLB,LIPE,LPL,MAPK9,MIF,MTM1,MTOR,MYC,MYO1C,MYO5A,NOX4,NPC2,NRIP1,PDK2,PDK4,PDZK1IP1,PEA15,PFKFB2,PKM,PLA2G6,PLAGL1,PLAT,PPARA,PPARG,PPM1A,PPP1R3C,PREX2,PRKAA2,PRKAB1,PRKCA,PRKCB,PRKD1,PTPR…	91
Organ Morphology, Reproductive System Development and Function	abnormal morphology of internal genitalia	8.68e-07				A2M,ACOX1,ACSL4,ADRA1B,ADRB2,AKAP12,AMBP,AMHR2,ANTXR1,APEX1,AR,ARHGDIA,ARNTL,Bmp8b,Bmyc,BRCA1,BRCA2,CABLES1,CAMK4,CBS/LOC102724560,CCND1,CD59,CDK2,Cdkn1c,CDKN2C,CKS2,CLCN2,COMT,CR1L,CREM,DACT1,DHX58,DNAJA1,EEF2K,EFEMP1,EHD4,ERRFI1,ESR1,ETV5,FANCG,FANCL,FETUB,FGF9,FHL5,FMN2,FOXO3,FZD1,GAL3ST1,GAMT,GHR,GJA4,GJA5,GNPAT,HEXA,HMGA1,HSD11B1,HSD17B4,IL2RG,ING2,INHBA,INSL6,ITGB7,KISS1,KLK3,LAMC1,LASP1,LI…	116
Lipid Metabolism, Small Molecule Biochemistry	conversion of lipid	9.18e-07		0.367		ACOX1,ADH1C,ADH4,AKR1C4,AMBP,ANGPTL4,APP,CPT1B,CRAT,CROT,CYGB,CYP1A2,CYP2C8,CYP2E1,CYP3A7,CYP4A11,Cyp4a14,DECR2,DHCR24,ENPP2,FABP1,FABP4,FADS1,GPX4,GSTP1,HAO1,HPGD,HSD11B1,HSD17B2,HSD17B4,HSD17B6,HSD3B1,HSD3B2,Hsd3b4 (includes others),LCLAT1,LIPE,MAP4K4,MAPK9,MAPT,NAGS,NFE2L2,NOX4,PDGFB,PNPLA8,POR,PPARA,PRDX3,PRKAA2,PTGES,RDH10,RDH16,SRD5A1,SRD5A2,STAR,TXN2,UGCG	56
Organ Morphology, Reproductive System Development and Function	morphology of genital organ	9.55e-07				A2M,ACOX1,ACSL4,ADRA1B,ADRB2,AKAP12,AMBP,AMHR2,ANTXR1,APEX1,AR,ARHGDIA,ARNTL,Bmp8b,Bmyc,BRCA1,BRCA2,CABLES1,CADM1,CAMK4,CBS/LOC102724560,CCND1,CD59,CDK2,Cdkn1c,CDKN2C,CIRBP,CKS2,CLCN2,COMT,CPEB1,CR1L,CREM,DACT1,DHX58,DNAJA1,EEF2K,EFEMP1,EHD4,ERRFI1,ESR1,ETV5,FADS2,FANCG,FANCL,FETUB,FGF9,FHL5,FMN2,FOXO3,FZD1,GAL3ST1,GAMT,GHR,GJA4,GJA5,GNPAT,HEXA,HMGA1,HSD11B1,HSD17B4,IGF1,IL2RG,ING2,INHBA,INSL6,IT…	138
Organ Morphology, Reproductive System Development and Function	abnormal morphology of gonad	1.08e-06				ACOX1,ACSL4,ADRA1B,ADRB2,AMBP,AMHR2,ANTXR1,APEX1,AR,ARHGDIA,ARNTL,Bmp8b,Bmyc,BRCA1,BRCA2,CADM1,CAMK4,CCND1,CD59,CDK2,Cdkn1c,CDKN2C,CIRBP,CKS2,CLCN2,CPEB1,CREM,DACT1,DNAJA1,EEF2K,EFEMP1,EHD4,ESR1,ETV5,FADS2,FANCG,FANCL,FETUB,FGF9,FHL5,FMN2,FOXO3,FZD1,GAL3ST1,GAMT,GHR,GJA4,GJA5,GNPAT,HEXA,HMGA1,HSD11B1,HSD17B4,ING2,INHBA,INSL6,KISS1,LAMC1,LASP1,LDB1,LIMK2,LIPC,LIPE,LRAT,LRP2,MANBA,MCM8,MEIG1,MFGE8,…	120
Lipid Metabolism, Molecular Transport, Small Molecule Biochemistry	excretion of lipid	1.11e-06		1.045		ABCB11,ABCB4,ABCG2,ABCG5,ABCG8,ACAT2,FABP1,FGFR4,GHR,GNMT,IL1RN,KLB,LRP2,MTTP,NPC1,NR1I2,PPARA,PTGES,SCARB1	19
Infectious Diseases	infection of cells	1.3e-06	Increased	7.15	bias	AASS,ACADSB,AEBP2,AFG3L2,AGAP2,AGBL5,ALG14,ALKBH3,AMDHD2,ANKRD53,ANKRD6,ANXA2,APP,ARHGAP32,ARHGEF19,ASGR2,ATG12,ATG16L2,ATG7,ATP5B,ATP6AP2,ATP6V0C,ATPIF1,BCLAF1,BMP1,BMP2K,BRCA1,BRDT,BSG,C1QBP,C1R,C1S,CA2,CAD,CALCOCO1,CAMK1D,CBLB,CCDC134,CCL5,CCR2,CCT2,CD164,CD4,CD46,CD74,CD93,CFI,CGREF1,CHADL,CIB2,CLDND1,CNST,COASY,COG4,COX6B2,CXCL12,CXCR1,CYCS,DCBLD1,DDX58,DLGAP1,DLST,DNAJA2,DNAL1,DTX4,EGFR,EIF…	247
Cell Death and Survival	apoptosis of tumor cell lines	1.3e-06		-1.837		AATK,ABCB1,ABCG2,ACO2,ADORA1,AGAP2,AIM2,AIMP1,AKAP1,AKAP12,ALCAM,ALDH1L1,ALKBH3,ALS2,ANGPT2,ANXA2,APOPT1,APP,AR,ARHGAP4,ARHGDIA,ARHGEF3,ARMC10,ASNS,ATG7,ATR,B2M,BAG3,BAK1,BCAS2,BCL2A1,BCL2L13,BCL6B,BCLAF1,BID,BMP6,BNIP3,BRCA1,BRCA2,C5,CABLES2,CALR,CAPN2,CAPNS1,CASP6,CASP7,CASP8,CCND1,CCNG1,CCT2,Cd24a,CD4,CD59,CDCP1,CDH1,CDK2,CDKN2C,CEACAM1,CEBPA,CFH,CHKA,CHUK,CIDEB,CLU,CNN2,COL4A1,COL4A2,COPS5,CO…	358
Lipid Metabolism, Small Molecule Biochemistry, Vitamin and Mineral Metabolism	steroid metabolism	1.33e-06		1.394		ABCG5,ABCG8,ACAA1,AKR1B10,AKR1C4,AKR1D1,ANGPTL3,APOA4,Apoc3,APOF,APP,ASPA,ATP8B1,BMP6,CEBPA,CLN6,CNBP,COMT,CYP1A2,CYP27A1,CYP2A6 (includes others),CYP2E1,CYP3A5,CYP3A7,CYP51A1,DBI,DHCR24,DHRS4,EDN1,EGFR,ESR1,FDFT1,FGF9,FOXO4,G6PC,GSTA3,HDC,HSD11B1,HSD17B2,HSD17B4,HSD17B7,HSD3B2,Hsd3b4 (includes others),IDI1,IGF1,INHBA,ITGA6,LEPR,LIPA,LIPC,LIPE,LRP1,LSS,MAOA,MSMO1,NPC1,NR0B2,NR1I2,NSDHL,PCTP,PLEKH…	86
Lipid Metabolism, Small Molecule Biochemistry	metabolism of triacylglycerol	1.34e-06		1.122		ACSL1,ACSL4,ACSL5,AGPAT6,AGPAT9,APOA5,Apoc3,APOF,BHMT,CD36,CPS1,CPT1A,CYP2E1,DBI,DGAT1,FABP1,FITM2,G6PC,GHR,GHRL,GPAM,GPLD1,HSD11B1,LIPC,LIPE,LPL,mir-27,MTTP,OSBP,PCTP,PLIN2,PLIN5,PNPLA2,PPARA,PPARG,RGN,SCARB1,SLC27A1,SLC37A4	39
Protein Synthesis	quantity of protein in blood	1.34e-06		-1.179		A2M,ABCB4,ACOT11,ACSS1,ADRA1B,ADRB2,AHSG,AIM2,ALPL,ANGPTL4,APEX1,APOA4,Apoc3,APOM,AR,ARHGDIA,ARHGDIB,ARNTL,BAG3,BHMT,Bmyc,CACNA1D,CCR2,CD14,CD36,CDO1,CEACAM1,CES1,CHRM3,CIDEB,CIDEC,CLEC10A,Clec2d (includes others),CLEC4G,COL5A3,CRP,CRY1,CRY2,CTSC,CTSE,CXCL16,DGAT1,DHX58,DIO3,DUSP1,EGLN1,EIF4EBP1,ENPP2,ENTPD5,ESR1,F3,FABP2,FABP4,FAH,FAM20C,FFAR4,FGG,FOXO3,G6PC3,GCK,GCKR,GHR,GHRL,GNAO1,GNMT,GPAM,GP…	162
Organismal Injury and Abnormalities, Renal and Urological Disease	urination disorder	1.41e-06		0.42	bias	AASS,ACADL,ACSF3,ADCY6,ADRA1A,ADRA1B,AGXT,AMN,AMPD2,ANGPT2,AQP3,AQP7,ARHGDIA,ASIC5,ASL,BCKDHA,BCKDHB,CACNA1D,CBS/LOC102724560,CCL5,CD1D,CD63,CDK2,Cdkn1c,CFH,CHRM3,CLU,CMIP,COMT,CORIN,CPS1,CR1L,CRP,CST3,CTGF,CYP2C8,D2HGDH,DLD,EHD4,ESR1,ETFA,ETFB,ETFDH,F7,FAH,FAS,FERMT1,FLI1,GADD45A,GAL3ST1,HADH,HIF1A,HLCS,IDH2,KIRREL,LEPR,LIN7C,LMBRD1,LPL,LRP2,MAFB,MCCC2,MGAT2,MLYCD,MMADHC,MTRR,MTSS1,MYO1E,NEDD4L,…	99
Lipid Metabolism, Molecular Transport, Small Molecule Biochemistry	concentration of phospholipid	1.44e-06		0.473		ABCA2,ABCB11,ABCB4,ACADL,AGMO,ANXA5,APP,BHMT,BID,BRMS1,C5,CBS/LOC102724560,CD14,CD36,CYP27A1,EEF1A1,ENPP2,F2R,F7,FAS,GPAM,HIF1A,HINT1,INPP4A,KITLG,LGALS8,LIPC,LIPG,LPL,LSR,MTM1,MTOR,NME4,NPC1,NRAS,NTRK1,OSBPL8,PCTP,PLA2G6,PLTP,PNPLA6,PNPLA8,PPAP2B,PPAP2C,PPARA,PPARG,PSEN2,PTK2,PTPMT1,RGN,SCARB1,SCNN1A,SGMS1,SLC27A4,SLC3A2,SPTLC1,SPTLC2,STAT3,STOML2,TXNIP,UGCG,VAC14,VLDLR	63
Nucleic Acid Metabolism, Small Molecule Biochemistry	metabolism of nucleoside triphosphate	2.28e-06	Increased	2.006	bias	ALDOA,APP,ATP5A1,ATP5B,ATP5C1,ATP5F1,ATP5H,ATP5J2,ATP5L,CHCHD10,CHCHD6,CMPK1,COX8A,CTPS1,CYCS,ENPP3,ENTPD2,ENTPD5,FAS,FBP1,FOXO3,GBAS,GUK1,HIF1A,HSPD1,IMPDH1,MAP1LC3B,MAPT,MFN2,NDUFS1,NDUFS6,NNMT,NRAS,NT5C2,NT5E,PDHA1,PKLR,PKM,PNP,PPIF,PRKAA2,SIRT5,SLC25A27,SLC25A5,STAT3,TFAM,TXNIP,UCP2,UCP3,USMG5	50
Hereditary Disorder, Neurological Disease	Rett Syndrome	2.7e-06				ABLIM1,ACSL1,ADGRG1,ADRA1A,ADRA1B,ADRA2A,ADRB2,ATP1B1,AUTS2,BEX4,C14orf2,CALR,CASP6,CCL5,CLU,CORO1B,CTNNBL1,DDX58,DHCR24,DNAJC15,ECHDC1,EIF2S1,EIF3C,ENPP2,GRK5,GSTM4,HACD1,HUS1,LGALS8,METTL22,NAIP,NME4,PDE4DIP,PERP,PTPN13,RAP1GAP2,RIN3,SERPINE2,SLC16A1,SVIL,TRAF3IP2,TXN,YBX3	43
Nucleic Acid Metabolism, Small Molecule Biochemistry	metabolism of nucleotide	2.71e-06	Increased	2.279		ABCC4,ACOT7,ADCY3,ADCY4,ADCY5,ADCY6,ADRA2A,ADRB2,ADRBK2,ADSL,ADSS,AKAP12,ALDOA,AMPD2,ANGPT2,APLN,APP,ATP2B2,ATP5A1,ATP5B,ATP5C1,ATP5F1,ATP5H,ATP5J2,ATP5L,ATP6AP2,BMP6,C5,CASP8,CBS/LOC102724560,CHCHD10,CHCHD6,CMPK1,COASY,COX8A,CROT,CRY1,CTPS1,CTPS2,CYCS,DCK,DLST,DUT,ECE1,EDN1,ENPP3,ENTPD2,ENTPD5,ENTPD7,EPB41L2,FAS,FBP1,FOXO3,GBAS,GCK,GHRL,GNAI1,GNMT,GPD1,GPD1L,GPD2,GPR39,GPR65,GRM8,GUCA1A,GUCY1A2,…	140
Organismal Injury and Abnormalities	fibrin clot	2.82e-06				ANXA2,APP,CPB2,F11,F3,F7,FGA,FGB,FGG,KLKB1,MMP14,PLAT,SERPINE1,SERPINE2,VTN	15
Digestive System Development and Function	morphology of digestive system	3.02e-06				A2M,ABCA5,ABCB11,ABCB4,ABCC4,ABCG2,ALPL,ANGPTL4,ANTXR1,ANXA7,APEX1,APP,ARNTL,ASAH1,ATP4A,B2M,BHMT,BID,BIN3,BMP1,BRCA1,BSG,C4A/C4B,CA9,CACNA1D,CADPS2,CBS/LOC102724560,CCBE1,CCND1,CCNG1,CD1D,CD36,CDK2,Cdkn1c,CEACAM1,CEBPA,CES1,CHUK,CREB3L2,CTSD,CYP2E1,CYP51A1,DACT1,DDX58,DUSP1,ECE1,EDN1,EGFR,EHD4,ENTPD2,ENTPD5,ESR1,F11,FAH,FAM20A,FAM20C,FAS,FERMT1,FFAR4,FGA,FGF9,FGFR3,Foxp2,FST,GCNT4,GFRA1,GHR,GNMT…	179
Organismal Injury and Abnormalities, Reproductive System Disease	disorder of pregnancy	3.42e-06		-0.478		ABCB11,ABCB4,ABHD4,ABLIM1,ACMSD,ACOX1,ACOX2,ACTR6,ADCY6,ADRA1A,ADRA1B,ADRA2A,ADRB2,ALDH3A2,ALKBH3,AMD1,ANXA5,APTX,ARHGEF10,ARHGEF19,ARL8B,ATL3,ATP8B1,C12orf49,C18orf8,C1S,C3orf18,C4A/C4B,C5,CA1,CA2,CACNA1D,CALCOCO1,CASP8,CCBE1,CCDC117,CDH13,Cdkn1c,CEP164,CFH,CHN2,CIART,COL8A1,CORIN,CST3,CXCL13,CYP2E1,DAAM2,DBP,DHX35,DNAJB11,DNAJB9,DPYSL3,DSC2,EGFR,EPHX1,ESR1,F10,F3,F5,FERMT1,FGG,FGGY,FHL5,FZD4,GJ…	152
Lipid Metabolism, Molecular Transport, Small Molecule Biochemistry	clearance of lipid	3.44e-06		0.223		ABCB11,ADH1C,ANGPTL4,APOA5,Apoc3,HSD11B1,LPL,LRP1,LSR,NPC1,NR1I2,PCTP,PLIN2,RAB9A,SCARB1,SLCO1B3,TERT,VLDLR	18
Energy Production, Lipid Metabolism, Small Molecule Biochemistry	oxidation of oleic acid	3.72e-06	Increased	2.018		ACADL,ACSL1,ACSL3,ACSL4,ACSL5,ATG7,CPT1A,FABP2,GPAM,MTTP,PPARA,UCP2,UCP3	13
Cardiovascular Disease, Organismal Injury and Abnormalities, Reproductive System Disease	pregnancy-induced hypertension	3.97e-06				ABHD4,ABLIM1,ACMSD,ACOX1,ACOX2,ACTR6,ADCY6,ADRA1A,ADRA1B,ADRA2A,ADRB2,ALDH3A2,ALKBH3,AMD1,APTX,ARHGEF10,ARHGEF19,ARL8B,ATL3,C12orf49,C18orf8,C1S,C3orf18,CALCOCO1,CASP8,CCBE1,CCDC117,CDH13,CEP164,CFH,CHN2,CIART,COL8A1,CORIN,CST3,CXCL13,CYP2E1,DAAM2,DBP,DHX35,DNAJB11,DNAJB9,DPYSL3,DSC2,EGFR,EPHX1,ESR1,F10,F3,F5,FERMT1,FGGY,FHL5,FZD4,GJA4,GLO1,GMFB,GSR,GSTA3,GSTP1,GUK1,HES1,INMT,KIAA0020,KIAA0040,KI…	129
Cellular Movement	cell movement	4.31e-06	Increased	2.904		A2M,ABCB4,ABCC4,ABHD2,ABHD6,ABR,ACO2,ACP1,ACSL4,ADAM19,ADCY3,ADD1,ADGRG1,ADORA1,ADRA2A,ADRB2,AGAP2,AGK,AHSG,AIMP1,AJAP1,AKAP12,ALCAM,Aldh1a7,ALDOA,AMD1,ANGPT1,ANGPT2,ANGPTL3,ANGPTL4,ANKRD28,ANKS1A,ANPEP,ANXA2,ANXA3,ANXA5,APLN,APP,AQP3,AR,ARFGAP3,ARFGEF1,ARHGAP21,ARHGAP4,ARHGAP8/PRR5-ARHGAP8,ARHGDIA,ARHGDIB,ASB2,ASNS,ATG12,ATP6V1C1,BAG3,BANP,BID,BMP6,BRCA1,BRCA2,BRMS1,BSG,BTLA,C1QBP,C4A/C4B,C5,C6,…	606
Energy Production, Lipid Metabolism, Small Molecule Biochemistry	beta-oxidation of long chain fatty acid	4.81e-06		0.249		ABCD3,ATG7,BID,CPT1A,CYP2E1,FABP1,FABP2,HIF1A,HMGCS2,MTTP,MYC,PLIN5,PPARA,SLC22A5	14
Cancer, Organismal Injury and Abnormalities	benign neoplasia	4.9e-06		0.903		ACAT1,ADRA1A,ADRA1B,ADRA2A,ADRB2,ADTRP,AIG1,ALCAM,ALDOA,AMHR2,ANGPT2,ANTXR1,ANXA2,ANXA5,APP,AR,ARHGEF2,ARL4C,ARL4D,ASH2L,ASS1,ATG7,ATP4A,ATP8B1,ATRN,BAK1,BDH1,BHMT,BID,BMP6,C4A/C4B,CACNA1D,CAD,CALR,CCM2,CCND1,CD34,CDC27,CDH1,CDKN2C,CEACAM1,CFH,CHKA,CLU,CMTM4,CNP,COL15A1,COX6A2,CRP,CRY2,CSF2RB,CTGF,CTNNAL1,CTSC,CXCL12,Cyp2c70,CYP2F1,DDB2,DMWD,DNASE1L3,DNMT3B,DUSP1,DUT,DYRK2,EGFR,EIF4EBP1,ENPEP,ENT…	243
Nucleic Acid Metabolism, Small Molecule Biochemistry, Vitamin and Mineral Metabolism	metabolism of coenzyme A	5.13e-06				ACOT7,COASY,CROT,MCCC2,NUDT7,PANK1,PANK2,PANK3,PPCS,SLC27A4	10
Lipid Metabolism, Small Molecule Biochemistry	removal of lipid	5.17e-06		0		ABCB11,ADH1C,ANGPTL4,APOA5,Apoc3,GM2A,HSD11B1,LPL,LRP1,LSR,NPC1,NR1I2,PCTP,PLIN2,PPARA,RAB9A,SCARB1,SLCO1B3,TERT,VLDLR	20
Lipid Metabolism, Molecular Transport, Small Molecule Biochemistry	efflux of lipid	5.58e-06		1.067		ABCA5,ABCB11,ABCB4,ABCC3,ABCC4,ABCG5,ABCG8,ACAT1,ACSL1,APOA4,APOA5,APOF,APOM,APP,CD14,CD36,CES1,CLU,FABP1,FABP4,GHR,LAMTOR1,LIPE,LIPG,LPL,LRP1,LSS,MMP12,NCEH1,NPC1,NPC2,PCTP,PLA1A,PLTP,PPARA,PPARG,SCARB1,Scd2,SLC16A1,SOAT2,STX12,TERT,VLDLR,ZNF202	44
Organ Morphology, Reproductive System Development and Function	morphology of gonad	5.71e-06				ACOX1,ACSL4,ADRA1B,ADRB2,AMBP,AMHR2,ANTXR1,APEX1,AR,ARHGDIA,ARNTL,Bmp8b,Bmyc,BRCA1,BRCA2,CADM1,CAMK4,CCND1,CD59,CDK2,Cdkn1c,CDKN2C,CIRBP,CKS2,CLCN2,CPEB1,CREM,DACT1,DNAJA1,EEF2K,EFEMP1,EHD4,ESR1,ETV5,FADS2,FANCG,FANCL,FETUB,FGF9,FHL5,FMN2,FOXO3,FZD1,GAL3ST1,GAMT,GHR,GJA4,GJA5,GNPAT,HEXA,HMGA1,HSD11B1,HSD17B4,IGF1,ING2,INHBA,INSL6,KISS1,LAMC1,LASP1,LDB1,LIMK2,LIPC,LIPE,LRAT,LRP2,MANBA,MCM8,MEIG1,M…	121
Endocrine System Disorders, Gastrointestinal Disease, Metabolic Disease	experimentally-induced diabetes	5.84e-06				A2M,ABCD3,ANXA5,C1S,CCNG1,CD74,CDS1,COL4A1,DDAH1,DUSP1,FN1,GBP2,HES1,HK2,HMGCL,HMGCS2,ID1,IGFBP2,IL1RN,LGALS3,MYC,NOX4,PDE1B,PPAP2B,PPP2R2B,PRKCA,PRKCB,PSMC2,PTPN6,SCARB1,SERPINA3,SERPINE1,SERPING1,SORT1,TF,YBX3	36
Cardiovascular Disease, Organismal Injury and Abnormalities, Reproductive System Disease	preeclampsia	5.89e-06				ABHD4,ABLIM1,ACMSD,ACOX1,ACOX2,ACTR6,ADCY6,ADRA1A,ADRA1B,ADRA2A,ADRB2,ALDH3A2,ALKBH3,AMD1,APTX,ARHGEF10,ARHGEF19,ARL8B,ATL3,C12orf49,C18orf8,C1S,C3orf18,CALCOCO1,CASP8,CCBE1,CCDC117,CDH13,CEP164,CFH,CHN2,CIART,COL8A1,CST3,CXCL13,CYP2E1,DAAM2,DBP,DHX35,DNAJB11,DNAJB9,DPYSL3,DSC2,EGFR,EPHX1,ESR1,F10,F3,F5,FERMT1,FGGY,FHL5,FZD4,GJA4,GLO1,GMFB,GSR,GSTA3,GSTP1,GUK1,HES1,INMT,KIAA0020,KIAA0040,KIAA1147…	128
Cellular Compromise, DNA Replication, Recombination, and Repair	damage of chromosomes	6.03e-06	Decreased	-2.122	bias	ANXA7,APEX1,BRCA1,COPS5,DCLRE1C,DNMT3B,ERCC4,ESR1,FANCG,HSPA1A/HSPA1B,Hspa1b,HUS1,MAD2L1,MCM8,MSH2,MYC,NBN,NPM1,PTTG1,RAD51C,RECQL,SIRT6,TERT,XRCC4,XRCC5	25
Gene Expression, Protein Synthesis	translation of mRNA	6.69e-06	Decreased	-2.365	bias	APP,CALR,CIRBP,COPS5,CPEB1,CTIF,DHPS,EEF1B2,EGFR,EIF2A,EIF2B3,EIF2S1,EIF3C,EIF3E,EIF3H,EIF3K,EIF3M,EIF4A2,EIF4B,EIF4EBP1,EIF4ENIF1,ENC1,FOXO3,FXR1,GAPDH,GATB,GNB2L1,IGF1,IGF2BP2,IGF2BP3,IMPACT,LOC102724828/MRPL23,MKNK1,MRPL15,MRPL17,MRPL19,MRPL51,MTIF2,NACA,PABPC4,PRKCA,RBM3,RPL13A,RPL17,RPL19,RPL23,RPL24,Rpl29 (includes others),RPL30,RPL37,RPL38,RPL41,RPS14,RPS17,RPS24,RPS27L,RPS4Y1,RPS5,SAMD4A,…	61
Hereditary Disorder	autosomal recessive disease	7.03e-06		-1.012	bias	AASS,ABCD2,ABCD3,ACADS,ACADSB,ACO2,ADCK4,ADSL,AFG3L2,AGK,ALDH18A1,ALPL,ALS2,ANKS6,ANO10,ANTXR1,AP4M1,APP,ARHGDIA,ARSA,ASL,ASNS,ASPA,ATP2B2,ATP5A1,ATR,B3GALNT2,BAK1,BANF1,BMPER,BRCA2,CA2,CABP2,CABP4,CACNA1D,CALR,CBS/LOC102724560,CCND1,CD59,CEP164,CEP63,CEP83,CERKL,CHKB,CHMP1A,CHRNE,CHUK,CIB2,CIDEC,CLIC5,CLN6,CLU,COL4A1,COQ6,COQ9,CORO1A,CRP,CRTAP,CYB5R1,CYP2U1,CYP51A1,DCLRE1C,DDHD2,DNASE1,DNMT3B,DP…	252
Lipid Metabolism, Molecular Transport, Small Molecule Biochemistry	quantity of diacylglycerol	7.12e-06		-0.033		ADORA1,ADRA1B,CES1,CREB3L3,DGAT1,DGKE,EDN1,GNAO1,GPAM,HINT1,HSD11B1,IGF1,MTTP,PDK2,PDK4,PLA2G6,PNPLA2,PPAP2B,PRKCB,SGMS1,SLC27A1,SLC27A4,SRC,TXLNA	24
Carbohydrate Metabolism, Energy Production, Small Molecule Biochemistry	oxidation of D-glucose	7.33e-06		-0.266		BHMT,CD36,CRAT,ESRRG,FABP3,GCK,HAO1,LPL,MFN2,MLYCD,NT5C2,PDK2,PDK4,PNPLA2,PNPLA8,PPARA,PPARGC1B,SAT1,SLC2A2,UCP2,UCP3	21
Digestive System Development and Function	abnormal morphology of digestive system	7.5e-06				A2M,ABCA5,ABCB11,ABCB4,ABCC4,ABCG2,ALPL,ANGPTL4,ANTXR1,ANXA7,APEX1,ARNTL,ASAH1,ATP4A,B2M,BHMT,BID,BIN3,BMP1,BRCA1,BSG,C4A/C4B,CA9,CACNA1D,CADPS2,CBS/LOC102724560,CCBE1,CCND1,CCNG1,CD1D,CD36,CDK2,Cdkn1c,CEACAM1,CEBPA,CES1,CHUK,CREB3L2,CTSD,CYP2E1,CYP51A1,DACT1,DDX58,DUSP1,ECE1,EDN1,EGFR,EHD4,ENTPD2,ENTPD5,ESR1,F11,FAH,FAM20A,FAM20C,FERMT1,FFAR4,FGA,FGF9,Foxp2,FST,GCNT4,GFRA1,GHR,GNMT,GPR39,GUCY1B3…	169
Lipid Metabolism, Small Molecule Biochemistry	cleavage of lipid	8.3e-06	Increased	2.528	bias	ABHD4,ABHD6,ACAA1,ACAA2,ACAT1,ACER3,ACOT11,ACOT13,ACOT8,ADRA1A,ADRB2,ANGPTL4,APOA5,ARSA,ASAH1,BCO1,CASP8,CCL5,CD36,Ces1e,CES3,CHRM3,CROT,CXCR1,EDN1,ENPP6,F10,F2R,FABP3,FABP4,FAS,FPR1,GM2A,GNA12,GPLD1,GRK4,GRK5,GRM8,HEXA,KISS1,LEPR,LIPA,LIPC,LIPE,LIPG,LPL,MGLL,MTM1,NAAA,NTRK1,PAFAH2,PDIA3,PITPNA,PLA1A,PLA2G16,PLA2G6,PLA2G7,PLCE1,PLIN2,PNPLA2,PNPLA6,PPAP2B,PPARA,PRKAA2,PSAP,SCARB1,UNC5B	67
Lipid Metabolism, Small Molecule Biochemistry	esterification of lipid	8.36e-06		-0.239		ABCB1,ACAT1,ACAT2,ACSL1,APOA4,APP,CD36,EIF4EBP1,FABP3,FAS,HSD11B1,LAMTOR1,LIPC,LPL,LRAT,MTTP,PNPLA2,PPARA,SCARB1,SLC27A1,SLC27A4,SOAT2,TERT	23
Cell Death and Survival	cell survival	9.14e-06	Increased	3.883	bias	ABCB1,ABCB4,ABCC3,ABCG2,ACER2,ACSL5,ADORA1,AGAP2,AGPS,AIMP1,AKAP7,ALCAM,ALKBH3,ALS2,AMIGO2,ANG,ANGPT1,ANGPT2,ANTXR1,ANXA5,APEX1,APLN,APP,AQP3,AR,ASAH1,ASF1A,ASS1,ATF5,ATG12,ATG7,ATP5H,ATR,B2M,B4GALT5,BAG3,BAK1,BANF1,BCL2A1,BCL6B,BCLAF1,BID,BMP6,BNIP3,BRCA1,BRCA2,BTLA,C11orf31,C5,CA2,CA9,CADM1,CALR,CAMK2D,CAMK4,CAPN2,CASP6,CASP7,CASP8,CBLB,CBR1,CCL5,CCND1,CCNG1,CCNI,CCR2,CD4,CD59,CD74,CD9,CDC42BPA…	403
Cell Death and Survival	cell death of connective tissue cells	9.85e-06		0.76		ABCB1,ABCC4,ABCG2,APLN,APP,AR,ASAH1,ATF5,ATG7,ATP6AP2,ATR,BAK1,BCL2A1,BID,BNIP3,BRCA1,BRCA2,CA3,CABLES2,CAPNS1,CASP7,CASP8,CASZ1,CCND1,CCNG1,CD1D,CD2,CD36,CDH1,Cdkn1c,CDKN2C,CHUK,CIDEA,CLU,COMMD4,COPS5,CREB3L2,CTSD,CUL7,CYCS,DDIAS,DDX58,Defb1,DENND4A,DFFA,DHCR24,DIABLO,DUSP1,EEF1A1,EGFR,EIF2A,EIF2S1,EIF3C,EIF3H,EIF4EBP1,EMP2,ENTPD5,EPHX1,ERBB2,ERG,ESR1,FABP1,FANCG,FAS,FKBP8,FLI1,FN1,FNTA,FOXO3,FT…	185
Lipid Metabolism, Small Molecule Biochemistry	hydrolysis of lipid	1.02e-05	Increased	2.754	bias	ABHD4,ABHD6,ACAA1,ACAT1,ACER3,ACOT11,ACOT13,ACOT8,ADRA1A,ADRB2,ANGPTL4,APOA5,ARSA,ASAH1,CASP8,CCL5,CD36,Ces1e,CES3,CHRM3,CXCR1,EDN1,ENPP6,F10,F2R,FABP3,FABP4,FAS,FPR1,GM2A,GNA12,GRK4,GRK5,GRM8,HEXA,KISS1,LEPR,LIPA,LIPC,LIPE,LIPG,LPL,MGLL,MTM1,NAAA,NTRK1,PAFAH2,PDIA3,PITPNA,PLA1A,PLA2G16,PLA2G6,PLA2G7,PLCE1,PLIN2,PNPLA2,PNPLA6,PPAP2B,PPARA,PRKAA2,PSAP,SCARB1,UNC5B	63
Protein Synthesis	quantity of hdl cholesterol in blood	1.19e-05		-0.131		ACOT11,ANGPTL4,APOA4,Apoc3,APOM,ARNTL,BHMT,CD36,CRP,ESR1,FFAR4,GHR,GPAM,Gulo,HSD11B1,KCNE3,LIPA,LIPC,LIPG,LPL,NR0B2,PLTP,PLVAP,PNPLA2,SCARB1,SOAT2,TGM2	27
Carbohydrate Metabolism, Molecular Transport, Small Molecule Biochemistry	uptake of D-hexose	1.27e-05		1.543		ACOT11,ACSL1,ADRB2,AHSG,APLN,APP,BACE1,C1QL3,CCL5,CD36,CEACAM1,COL5A3,CRAT,EDN1,EGFR,ERBB2,ESRRG,FABP3,FAS,FBP1,FGFR4,GCK,GHRL,HIF1A,HMGA1,IDH1,IFT88,IGF1,IL7,KIF3A,KLB,LIPE,LPL,MAPK9,MIF,MTM1,MTOR,MYC,MYO1C,MYO5A,NOX4,NPC2,PDK2,PDK4,PDZK1IP1,PEA15,PFKFB2,PKM,PLAGL1,PLAT,PPARA,PPARG,PPM1A,PPP1R3C,PREX2,PRKAA2,PRKCA,PRKD1,PTPRE,PTPRF,RHOQ,SCARB1,SERPINE1,SIRT6,SLC27A1,SLC2A2,SLC2A5,SMO,SQSTM1,STEA…	73
Cellular Assembly and Organization	organization of organelle	1.39e-05		-0.13		ABCD3,ADAMTS14,Afg3l1,AFG3L2,ALDOA,ALS2,ALS2CL,Ank2,ANXA2,ARFGEF1,ARHGAP21,ARHGAP4,ARHGAP6,ARHGEF2,ARL2,ATG7,ATL3,ATP2B2,BHLHA15,BNIP3,BRCA1,BRCA2,BRDT,C1QL3,CAPN10,Cdc42,CDH1,CEBPA,CEP170,CEP70,CFL2,CHCHD10,CHCHD3,CHD3,CHMP1A,CHMP2B,CHMP4C,CHMP6,CHP1,CLN6,CNP,COG4,CORO1A,CORO1B,COX10,CST3,CUL7,DACT1,DCLRE1C,DMPK,DOPEY2,DSP,EMP2,EPB41,ETV5,FAM109A,FANCG,FBXO5,FKBP1A,FN1,FNBP1,GAA,GAPDH,GBF1,GEM,G…	163
Cellular Movement	migration of cells	1.42e-05	Increased	2.96		A2M,ABCB4,ABCC4,ABHD2,ABHD6,ABR,ACP1,ACSL4,ADAM19,ADCY3,ADD1,ADGRG1,ADORA1,ADRA2A,ADRB2,AGAP2,AGK,AHSG,AIMP1,ALCAM,Aldh1a7,ALDOA,ANGPT1,ANGPT2,ANGPTL3,ANGPTL4,ANKRD28,ANKS1A,ANPEP,ANXA2,ANXA3,ANXA5,APLN,APP,AQP3,AR,ARFGAP3,ARFGEF1,ARHGAP21,ARHGAP4,ARHGAP8/PRR5-ARHGAP8,ARHGDIA,ARHGDIB,ASB2,ASNS,ATG12,ATP6V1C1,BAG3,BANP,BID,BMP6,BRCA1,BRCA2,BRMS1,BSG,BTLA,C1QBP,C4A/C4B,C5,C6,CA9,CADPS2,CALR,CAMK1D,…	539
Amino Acid Metabolism	abnormal quantity of amino acids	1.49e-05				ACADVL,ALDH5A1,ASL,ASS1,ATG7,BHMT,CBS/LOC102724560,CDO1,DDAH1,FAH,GNMT,GPD2,LIAS,MAT1A,NR1I3,OAT,PANK1,PCBD1,PDK4,PTS,RGN,SLC25A4,SLC6A6,TDO2	24
Endocrine System Development and Function, Lipid Metabolism, Small Molecule Biochemistry, Vitamin and Mineral Metabolism	synthesis of androgen	1.51e-05				AR,HSD17B2,HSD3B1,HSD3B2,INHBA,PDE5A,SCARB1,SRD5A1,SRD5A2,WNT4	10
Lipid Metabolism, Molecular Transport, Small Molecule Biochemistry	secretion of lipid	1.57e-05		1.383		ABCB1,ABCB11,ABCB4,ABCG5,ABCG8,ACADL,ACADS,ACAT2,ADRA2A,AGK,ANGPT2,APOA4,ASAH1,ATP8B1,AVPR1A,BMP6,CD36,CES1,CES3,CYP27A1,DGAT1,EDN1,ELOVL3,ESR1,FABP1,FABP4,FFAR4,FN1,FOXO3,FST,FZD4,GHRL,GPAM,HMGA1,HSD11B1,HSD17B2,IGF1,INHBA,LGALS1,MAFF,Mamld1,MAPK9,MTTP,NFIL3,NPC2,PCTP,PER1,PHB,PLA2G4F,PLIN2,PLTP,PNPLA8,PPARA,PRKCB,PRKD1,SCARB1,SLC10A1,SRC,STAR,STAT3,TGFA	61
Carbohydrate Metabolism, Molecular Transport, Small Molecule Biochemistry	uptake of D-glucose	1.57e-05		1.66		ACOT11,ACSL1,ADRB2,AHSG,APLN,APP,BACE1,C1QL3,CCL5,CD36,CEACAM1,COL5A3,CRAT,EDN1,EGFR,ERBB2,ESRRG,FABP3,FAS,FBP1,FGFR4,GCK,GHRL,HIF1A,HMGA1,IDH1,IFT88,IGF1,IL7,KIF3A,KLB,LIPE,LPL,MAPK9,MIF,MTM1,MTOR,MYC,MYO1C,MYO5A,NOX4,NPC2,PDK2,PDK4,PDZK1IP1,PEA15,PFKFB2,PKM,PLAGL1,PLAT,PPARA,PPARG,PPM1A,PPP1R3C,PREX2,PRKAA2,PRKCA,PRKD1,PTPRE,PTPRF,RHOQ,SCARB1,SERPINE1,SIRT6,SLC27A1,SLC2A2,SMO,SQSTM1,STEAP4,STX4…	72
Tissue Development	homeostasis of tissue	1.7e-05				ABCB4,ABCC4,ACADM,ACSS1,AHSG,ALPL,ANKRD11,Apoc3,ARHGDIA,CD34,CIDEC,COMT,CTGF,CYP2E1,EGFR,G6PC,GHR,GPD2,HADHA,HYAL2,INVS,LBP,MEP1B,MGAT4A,NDUFS4,NPR3,PANK1,PDK4,RHAG,SELP,SLC23A1,SLC25A4,SOX9,STK39,TXNIP,UPP1,XDH,ZBTB20	38
Lipid Metabolism, Small Molecule Biochemistry, Vitamin and Mineral Metabolism	metabolism of sterol	1.72e-05	Increased	2.562	bias	ABCG5,ABCG8,AKR1D1,ANGPTL3,APOA4,Apoc3,APOF,APP,ASPA,CEBPA,CLN6,CNBP,CYP27A1,CYP51A1,DHCR24,FDFT1,FOXO4,HSD17B2,HSD17B7,IDI1,LEPR,LIPA,LIPC,LRP1,LSS,MAOA,NPC1,NR0B2,NSDHL,PCTP,PLTP,PMVK,POR,PPARD,SCARB1,SERPINA1,SOAT2,SQLE,STAR,VLDLR	40
Organismal Injury and Abnormalities	Organ Degeneration	1.8e-05	Decreased	-3.418	bias	ABCA5,ABCD2,ACADM,ACADVL,ACO2,ADORA1,AFG3L2,AMHR2,APLN,APP,ARHGDIA,ARL2BP,ARSA,ATP1B1,ATP6AP2,ATP8B1,BACE1,BBIP1,Bmp8b,Bmyc,C5,C9,CA1,CA2,CABP4,CACNA1D,CADM1,CAMK4,CASP8,CCR2,Cdc42,CDKN2C,CERKL,CFH,CFHR1,CHRM3,CHUK,CIB2,CLCN2,CLU,Cmah,CNP,CREM,CST3,CTGF,CTSD,CX3CR1,DDX58,DNAJA1,EFEMP1,ESR1,ESRRG,F11,FAH,FLVCR1,FST,FZD4,GABRB2,GDF6,GNGT1,GNMT,GNPTAB,GPX4,GUCA1A,HADHA,HDAC6,HMGB2,HSD17B2,HSD17B4,ID…	151
Carbohydrate Metabolism	glycolysis	2.02e-05		0.483		ALDOA,ALDOB,BSG,C1QBP,CCND1,CISD1,ECD,EGFR,ENTPD5,ESRRG,FABP1,FABP2,FBP1,FBP2,GAPDH,GCK,GLDC,GPD1,HIF1A,HK2,IER3,IGF1,KISS1,LEPR,MGEA5,MIF,MYC,PARP14,PDHA1,PDK4,PFKFB2,PGAM1,PGK1,PGM1,PKLR,PKM,PPARGC1B,PRKAA2,PTPMT1,SIRT6,SLC25A27,SLC2A2,SLC4A4,STAT3,UCP3	45
Energy Production, Molecular Transport, Nucleic Acid Metabolism, Small Molecule Biochemistry	concentration of ATP	2.12e-05	Increased	2.639		ALDOA,APP,ATP5B,ATPIF1,CD36,CTGF,EEF2K,ENTPD2,ERBB2,FABP3,FAS,FITM2,G6PC3,GPD2,HIF1A,HSD17B10,IGFBP3,IL18,KRT8,LPL,MAOA,MAPT,MCU,MICU1,MMP14,NAMPT,NDUFS1,NFE2L2,NMNAT1,NQO1,PDK4,PKM,PPARG,PRKAA2,PTPMT1,SLC16A1,SQSTM1,STOML2,TERT,UCP2,UCP3,XDH	42
Carbohydrate Metabolism, Energy Production	oxidation of carbohydrate	2.12e-05		-0.093		BHMT,CD36,CRAT,ESRRG,FABP3,GCK,HAO1,LPL,MFN2,MLYCD,NT5C2,PDK2,PDK4,PNPLA2,PNPLA8,PPARA,PPARGC1B,SAT1,SLC2A2,UCP2,UCP3,UGDH	22
Lipid Metabolism, Molecular Transport, Small Molecule Biochemistry	secretion of steroid	2.15e-05		1.147		ABCB1,ABCB11,ABCB4,ABCG5,ABCG8,ACAT2,ANGPT2,ASAH1,ATP8B1,AVPR1A,BMP6,CES1,CES3,CYP27A1,EDN1,ESR1,FABP1,FN1,FST,FZD4,GHRL,HMGA1,HSD11B1,IGF1,INHBA,MAFF,Mamld1,MTTP,NFIL3,PCTP,PER1,PHB,PPARA,PRKD1,SCARB1,SLC10A1,SRC,STAR,TGFA	39
Endocrine System Disorders, Metabolic Disease	insulin resistance	2.2e-05		0.568		ABCG5,ACADL,ACAT2,ACOX1,ACOX2,ACSL1,ACSL4,ADRA1A,ADRA1B,ADRB2,AGAP2,AHSG,Apoc3,AQP7,AR,ATG7,C1QL3,CA1,CA2,CA3,CA5A,CA5B,CA7,CA9,CCL5,CD36,CEACAM1,CLU,COL5A3,COX6A2,CPT1A,CRP,CYP2E1,CYP4A11,DGAT1,EIF4EBP1,ESR1,FABP4,FFAR4,GAA,GCK,GCKR,GHR,GHRL,GNMT,GRM8,HADHA,HMGA1,HSD11B1,HSD17B13,HYOU1,IL18,Irs3,KLF11,LBP,LEPR,LIPA,LIPC,LIPE,LPL,MAPK9,MGAT4A,MIF,MLYCD,Mup1 (includes others),NNMT,NQO1,NR0B2,OSMR,…	96
Carbohydrate Metabolism	utilization of carbohydrate	2.25e-05		0.028		APLN,APP,EDN1,FBP1,FBP2,FLI1,GALNT2,GCK,GHRL,HSD17B10,LIPE,MTOR,MYC,PDP2,PPARA,PPP1R3C,PRKAA2,RGN,SLC2A2	19
Protein Degradation, Protein Synthesis	catabolism of protein	2.29e-05	Increased	2.222		A1CF,ADAM19,ADAMTS14,Afg3l1,AGAP2,AGBL5,AMBP,Ank2,ANPEP,APP,APTX,ARNTL,ASB2,ASGR2,ATG7,ATP1B1,BACE1,BAG3,BAK1,BANP,BMP1,C1S,C5,C9orf3,CALR,CAPN10,CAPN2,CAPNS1,CASP6,CASP7,CASP8,CBLB,CD46,Cdc42,CHMP1A,CHP1,CLN6,CLU,CNDP1,CORIN,COX10,CPB2,CPN1,CPS1,CRTAP,CST3,CSTB,CTSC,CTSD,CTSE,CTSO,CUL4B,CYFIP2,DACT1,DERL2,DLD,DLGAP1,DPH6,ECE1,EDEM1,EGFR,ENPEP,F11,FAP,FAS,FGFR4,FGL2,FLOT2,FMN2,GAPDH,GHRL,GPLD1,GZ…	180
Lipid Metabolism, Small Molecule Biochemistry	metabolism of very long chain fatty acid	2.3e-05				ABCD2,ACAA1,ACOT1,ACOT2,ACOT4,Acot5,ACOX1,HSD17B4,SLC27A2,SLC27A4,SLC27A5	11
Organismal Injury and Abnormalities, Renal and Urological Disease	nephrosis	2.45e-05				ADCK4,ANKS6,ARHGDIA,CEP164,CEP83,CLU,CMIP,CST3,EMP2,FKBP1A,IMPDH1,INVS,IQCB1,ITGA2,ITGA3,ITGA6,LRP2,MTOR,PDLIM1,PLCE1,PPP3CC,SDCCAG8,SYNPO,TMEM67,ZNF423	25
Lipid Metabolism, Molecular Transport, Small Molecule Biochemistry	uptake of fatty acid	2.46e-05		0.97	bias	ACSL1,ACSL5,ANGPTL4,APOA5,BSG,CD36,EDN1,FABP3,GHRL,LIPE,LPL,MFGE8,NRIP1,PLIN2,PNPLA2,PPARA,PPARD,PPARG,PPARGC1B,SCARB1,SLC16A1,SLC22A7,SLC27A1,SLC27A2,SLC27A4,SLC27A5,SLCO2A1,SLCO2B1	28
Lipid Metabolism, Molecular Transport, Small Molecule Biochemistry	accumulation of triacylglycerol	2.49e-05		-0.529		ACADL,ACSL1,AQP7,CD36,CEBPA,CIDEB,CPT1A,DGAT1,FABP4,FOXO4,GPAM,LIPE,LPIN2,LPL,MID1IP1,mir-27,MTTP,Mup1 (includes others),NR0B2,NR1I2,ODC1,PITPNA,PLIN2,PLIN5,PNPLA2,PPARA,PPARD,PRKAA2,PRKAG3,RBP1,SCARB1,SLC27A1,VLDLR	33
Digestive System Development and Function, Hepatic System Development and Function, Organ Morphology	mass of liver	2.53e-05		-0.055		ACOX1,ANGPTL3,BAG3,BHMT,CCNG1,CD14,CES1,CYP1A2,DECR1,DUSP1,EFEMP1,EIF3M,FABP2,FADS2,FDFT1,FFAR4,FST,G6PC,GHR,GNMT,IGF1,IGFBP2,INHBA,KIFAP3,KLF6,LIPA,MAT1A,NFE2L2,NR1I3,ODC1,PNPLA2,POR,PPARA,PPARG,PPARGC1B,PSAP,RDH16,SAT1,SC5D,SELENBP1,SERPINA12,SLC2A2,STEAP4,TGFA	44
Lipid Metabolism, Small Molecule Biochemistry	catabolism of lipid	2.62e-05	Increased	2.419	bias	ABHD6,ACOT7,ADORA1,AKR1D1,ALDH5A1,ANGPTL3,APOA5,Apoc3,ARSA,ASAH1,CES1,COMT,CPS1,CYP1A2,CYP27A1,DGKH,ECI2,ENPP2,GM2A,HEXA,HSD11B1,LIPA,LIPC,LIPE,LPL,MGLL,MLYCD,NAAA,NUDT7,PLA2G7,PNPLA2,PPARA,PPARD,PSAP,SCARB1,SLC27A4,SRD5A1,SRD5A2,Ugt1a7c,VLDLR,XDH,YWHAH	42
Nucleic Acid Metabolism, Small Molecule Biochemistry	biosynthesis of nucleoside triphosphate	2.7e-05	Increased	2.077	bias	ALDOA,APP,ATP5B,CHCHD10,CHCHD6,CMPK1,COX8A,CTPS1,CYCS,FAS,FBP1,FOXO3,GBAS,HIF1A,HSPD1,IMPDH1,MAP1LC3B,MAPT,MFN2,NDUFS6,NNMT,NRAS,NT5C2,NT5E,PDHA1,PKLR,PKM,PNP,PPIF,SIRT5,SLC25A27,SLC25A5,STAT3,TFAM,TXNIP,UCP2,UCP3,USMG5	38
Lipid Metabolism, Small Molecule Biochemistry, Vitamin and Mineral Metabolism	metabolism of cholesterol	2.7e-05	Increased	2.681	bias	ABCG5,ABCG8,AKR1D1,ANGPTL3,APOA4,Apoc3,APOF,APP,ASPA,CEBPA,CLN6,CNBP,CYP27A1,CYP51A1,DHCR24,FDFT1,FOXO4,HSD17B7,IDI1,LEPR,LIPC,LRP1,LSS,MAOA,NPC1,NR0B2,NSDHL,PCTP,PLTP,PMVK,POR,PPARD,SCARB1,SERPINA1,SOAT2,SQLE,STAR,VLDLR	38
Protein Synthesis	expression of protein	2.73e-05		0.481		AMPD2,ANGPT2,APEX1,APP,ARHGEF2,CALR,CBS/LOC102724560,CIRBP,CNBP,COPS5,CPEB1,CTIF,DHPS,DUS2,EEF1A1,EEF1B2,EEF2K,EGFR,EIF2A,EIF2B3,EIF2S1,EIF3C,EIF3E,EIF3H,EIF3K,EIF3M,EIF4A1,EIF4A2,EIF4B,EIF4EBP1,EIF4ENIF1,EIF5A,ENC1,ERN1,FAS,FN1,FOXO3,Fus,FXR1,GAPDH,GATB,GNB2L1,GPC1,HDAC6,HSPA1A/HSPA1B,HSPA5,IGF1,IGF2BP2,IGF2BP3,IMPACT,INHBA,let-7,LOC102724828/MRPL23,MAPT,MEF2A,MKNK1,MMP14,MRPL15,MRPL17,MRPL19,MR…	104
Lipid Metabolism, Small Molecule Biochemistry	synthesis of triacylglycerol	2.75e-05		1.122		ACSL5,AGPAT6,AGPAT9,APOA5,BHMT,DGAT1,FABP1,FITM2,GHR,GHRL,GPAM,GPLD1,HSD11B1,LIPE,LPL,mir-27,OSBP,PCTP,PLIN2,PLIN5,PNPLA2,PPARA,PPARG,RGN,SCARB1,SLC27A1	26
Gastrointestinal Disease, Hepatic System Disease	cholelithiasis	3.07e-05		-1.329		A2M,ABCB11,ABCB4,ABCG5,ABCG8,ACAT2,APP,DDX21,EGFR,FABP1,GNA14,KLB,LEPR,MTTP,PCTP,PDIA5,PRKCB,SCARB1,SLC51B,SOAT2,STX12,UGT1A1	22
Cell Death and Survival	cell viability	3.27e-05	Increased	3.907	bias	ABCB1,ABCB4,ABCC3,ABCG2,ACER2,ACSL5,ADORA1,AGAP2,AGPS,AIMP1,AKAP7,ALKBH3,ALS2,AMIGO2,ANGPT1,ANGPT2,ANTXR1,ANXA5,APEX1,APLN,APP,AQP3,AR,ASAH1,ASF1A,ASS1,ATF5,ATG12,ATG7,ATP5H,ATR,B2M,B4GALT5,BAG3,BAK1,BCL2A1,BCL6B,BCLAF1,BID,BMP6,BNIP3,BRCA1,BRCA2,BTLA,C11orf31,C5,CA2,CA9,CADM1,CALR,CAMK2D,CAMK4,CAPN2,CASP6,CASP7,CASP8,CBR1,CCL5,CCND1,CCNG1,CCNI,CCR2,CD4,CD59,CD74,CD9,CDC42BPA,CDH1,CDH13,CDK2,CDK2…	372
Lipid Metabolism, Molecular Transport, Small Molecule Biochemistry	uptake of long chain fatty acid	3.33e-05		1.774		ACSL1,ACSL5,CD36,EDN1,FABP3,GHRL,LIPE,NRIP1,PPARA,PPARG,PPARGC1B,SCARB1,SLC27A1,SLC27A4	14
Carbohydrate Metabolism	homeostasis of carbohydrate	3.37e-05				ABCG2,ACOT13,ADRA1B,ADRA2A,ARNTL,B2M,BHLHA15,CADPS2,CD36,CEACAM1,CEBPA,CHRM3,CIDEA,COL5A3,CRY1,CRY2,DHPS,ERN1,ERO1LB,FABP1,FABP4,FGFR4,FOXA3,FOXO3,G6PC,GAA,GCK,GCKR,GHRL,GPR39,GPRC5B,Gyk,HADH,HIF1A,HSD11B1,IGF1,IGFBP3,KCNB1,KLB,LEPR,LIPE,MCU,MLYCD,OAS1,PDK2,PDK4,PPARA,PPARG,PPP1R3C,PPP1R3G,PRCP,PRKAA2,PRKAG3,PYGL,RPH3AL,SESN2,SESN3,SIRT6,SLC16A1,SLC27A1,SLC2A2,SLC37A4,SORBS1,ST3GAL5,STAT3,TLR5,TR…	69
Organ Morphology, Reproductive System Development and Function	abnormal morphology of testis	3.37e-05				ACOX1,ADRA1B,ADRB2,AMHR2,APEX1,AR,ARHGDIA,ARNTL,Bmp8b,Bmyc,BRCA1,BRCA2,CCND1,CD59,CDK2,CDKN2C,CKS2,CLCN2,CREM,DACT1,DNAJA1,EFEMP1,EHD4,ESR1,ETV5,FANCG,FANCL,FGF9,FHL5,GAL3ST1,GAMT,GJA4,GJA5,GNPAT,HEXA,HMGA1,HSD11B1,HSD17B4,ING2,INHBA,INSL6,LAMC1,LASP1,LIMK2,LIPE,LRAT,LRP2,MANBA,MCM8,MFGE8,MGAT2,MYBL1,NKD1,NR0B2,OCLN,PARL,PATZ1,PICK1,PLTP,Ppp1cc,PSAP,PTTG1,RARG,RBP1,REC8,SCARA5,SERPINA5,SERPINE1,S…	83
Cellular Assembly and Organization, Cellular Function and Maintenance	organization of mitochondria	4.08e-05				Afg3l1,AFG3L2,ATG7,BNIP3,CAPN10,CEBPA,CHCHD10,CHCHD3,COX10,FANCG,HDAC6,HMGCL,LONP1,MFN2,MSTO1,MYC,PHB,PHB2,PRDX3,SESN2,SH3GLB1,SLC22A5,SLC25A33,SPG7,STOML2,TERT,TMEM11	27
Lipid Metabolism, Molecular Transport, Small Molecule Biochemistry	accumulation of acylglycerol	4.17e-05		-0.813		ACADL,ACSL1,AQP7,CD36,CEBPA,CIDEB,CPT1A,DGAT1,FABP4,FOXO4,GPAM,LIPE,LPIN2,LPL,MGLL,MID1IP1,mir-27,MTTP,Mup1 (includes others),NR0B2,NR1I2,ODC1,PITPNA,PLIN2,PLIN5,PNPLA2,PPARA,PPARD,PRKAA2,PRKAG3,RBP1,SCARB1,SLC27A1,VLDLR	34
Dermatological Diseases and Conditions	psoriasis	4.18e-05		-1		A2M,ALDH3A2,AMD1,ANXA2,ANXA3,AQP3,ARHGDIA,ARHGDIB,ATP1B1,C1QBP,C4A/C4B,CALR,CCND1,CCNF,CCR2,CD2,CD36,CD4,CD63,CDH1,CDK2,CRAT,CRP,CSTB,CYCS,CYP2E1,CYP3A5,DDHD2,DDX58,DSC2,DUSP1,EEF1A1,EIF2S1,EIF2S2,EIF4EBP1,EIF5A,ELOVL3,EPHX1,FADS1,FADS2,FKBP1A,FN1,FSCN1,GAPDH,GARS,GBAS,GBP2,GJB2,GM2A,GOT1,GSTP1,HAL,HERC6,HIF1A,HSD3B1,HSPA5,HSPE1,HSPH1,ID1,IFI30,IFI44,IFNGR2,IGFBP3,IL13RA1,IL17RB,IL18,IL1RN,IL22RA…	177
Cell Death and Survival	cell death of fibroblast cell lines	4.9e-05		0.609		ABCB1,ABCC4,ABCG2,APP,ASAH1,ATG7,ATP6AP2,ATR,BAK1,BCL2A1,BID,BNIP3,BRCA1,BRCA2,CA3,CAPNS1,CASP8,CASZ1,CCND1,CCNG1,CD2,Cdkn1c,CLU,COMMD4,COPS5,CTSD,CUL7,DDIAS,Defb1,DENND4A,DFFA,DIABLO,EEF1A1,EGFR,EIF2A,EIF2S1,EIF3C,EIF3H,EIF4EBP1,EMP2,ENTPD5,EPHX1,ERBB2,ERG,ESR1,FABP1,FANCG,FAS,FKBP8,FLI1,FN1,FNTA,FOXO3,FTH1,GADD45B,GHRL,GLO1,GMFB,GNG2,GRB10,GSTM5,GSTP1,HIF1A,HINT1,HSPA5,HSPD1,HYAL2,ID1,IER3,IGF1…	130
Carbohydrate Metabolism	quantity of monosaccharide	5.04e-05		0.844		ABCB4,ACADM,ACOT11,ACP1,ACSL1,ADCY5,ADRA2A,APOA4,Apoc3,AQP7,ARNTL,ATG7,AVPR1A,CA5A,CA5B,CD36,CDO1,CEBPA,CES1,CHRM3,CIDEA,CIDEC,CPT1A,CRY2,DDAH2,DECR1,DGAT1,EDN1,EGFR,ENPP2,EPHX2,ESR1,FABP3,FABP4,FADS1,FFAR4,FGFR4,FOXO3,G6PC,G6PC3,GAA,GCK,GCKR,GHR,GHRL,GNAO1,GNMT,GPR39,Gyk,HADH,HIF1A,HK2,HSD11B1,HSPA5,IGF1,IGFBP3,Irs3,KLB,LCLAT1,LEPR,LGALS3,LIPE,LPL,MAPK13,MGAT4A,MGAT5,MGMT,MIF,MYC,NCEH1,NQO1,NR0B…	103
Amino Acid Metabolism, Small Molecule Biochemistry	catabolism of amino acids	5.05e-05		0.555	bias	AASS,ALDH5A1,ASL,ASPA,BCKDHA,BCKDHB,CBS/LOC102724560,CDO1,COMT,CSAD,DDAH1,DDAH2,DIO3,FAH,GLUL,GOT1,HAL,HDC,HPD,IDO2,KYNU,MCCC2,MYC,PCYOX1,SDS,TDO2	26
Nucleic Acid Metabolism, Small Molecule Biochemistry	synthesis of purine nucleotide	5.1e-05	Increased	2.161	bias	ACOT7,ADSL,ADSS,ALDOA,APP,ATP5B,CHCHD10,CHCHD6,COASY,COX8A,CYCS,FAS,FBP1,FOXO3,GBAS,GUCA1A,GUCY1A2,GUCY1B3,HIF1A,HPRT1,HSPD1,IMPDH1,MAP1LC3B,MAPT,ME1,MFN2,MTNR1A,NADK,NAMPT,NDUFS6,NMNAT1,NNMT,NOTCH3,NPR1,NT5C2,NT5E,OAS1,PANK1,PANK2,PANK3,PDE5A,PDHA1,PKLR,PKM,PNP,PPCS,PPIF,SIRT5,SLC25A27,SLC25A5,SLC27A4,STAT3,TFAM,TXNIP,UCP2,UCP3,USMG5	57
Cancer, Organismal Injury and Abnormalities	breast or ovarian cancer	5.5e-05		0.695		ABCB1,ABCC4,ABCG2,ACAA1,ACADVL,ACOT2,ACOT9,ADAM23,ADAMTS14,ADAMTS6,ADCY3,ADGRG1,ADRB2,AGPAT6,AIDA,AIG1,AKAP12,ALCAM,ALDOA,ALKBH3,ALPL,ANG,ANGPT1,ANKRD24,ANKRD27,ANXA3,AQP7,AR,ARFGEF1,ARHGAP8/PRR5-ARHGAP8,ARHGDIA,ARHGDIB,ARHGEF2,ARHGEF5,ARL4C,ARNTL,ASH2L,ATL3,ATP2B2,ATP5A1,ATP5C1,ATP5J2,ATP8B1,B2M,BAK1,BCL6B,BEX1,BMP1,BRCA1,BRCA2,BSG,C15orf59,C19orf53,C1QBP,C4A/C4B,C8B,C9orf3,CA9,CAD,CADM1,CASP8,C…	533
Lipid Metabolism, Small Molecule Biochemistry, Vitamin and Mineral Metabolism	synthesis of terpenoid	5.52e-05	Increased	2.256		ABCC4,ABCG5,ABCG8,ACAT1,ACAT2,ACOX2,ADH1C,ADH4,Akr1c20,AKR1D1,Aldh1a7,ALG12,ANGPT1,ANGPT2,APP,AR,ASPA,ATP8B1,BMP6,C1QTNF1,CES1,CNBP,CRY1,CYP27A1,CYP51A1,DBI,DDX20,DHCR24,EDN1,EGFR,ELOVL7,ESR1,FDFT1,FGF9,FGFR4,FOXO4,G6PC,GSTA3,HDC,HSD11B1,HSD17B2,HSD17B7,HSD3B1,HSD3B2,Hsd3b4 (includes others),IDI1,IGF1,IGFBP2,INHBA,ITGA6,KCNK3,KITLG,LIPE,LRAT,LSS,MPDU1,MTTP,NPC1,NPR1,NR1D1,NUS1,ODC1,PDE5A,PDGFB,PD…	88
Gastrointestinal Disease, Hepatic System Disease	progressive intrahepatic cholestasis	5.68e-05				ABCB11,ABCB4,ABCG2,ACSL1,ADH1C,ADH4,AKR1D1,ATP8B1,CYP27A1,LBP,LIPA,LIPC,MGST3,MTTP,NR0B2,PAH,RDH16,SLC10A1,SLC17A1,SLC27A4,SLC35B1,TAP2,UGP2,UQCRFS1	24
Infectious Diseases	infection of cervical cancer cell lines	5.73e-05	Increased	5.165	bias	AASS,ACADSB,AGAP2,AGBL5,ALG14,ANKRD53,ANKRD6,ARHGAP32,ARHGEF19,ATG12,ATG16L2,ATG7,ATP5B,ATP6AP2,ATPIF1,BCLAF1,BMP2K,BRCA1,BRDT,CA2,CAMK1D,CCDC134,CCT2,CD4,CD74,CIB2,CLDND1,COG4,CXCR1,CYCS,DCBLD1,DLGAP1,DLST,DNAJA2,DNAL1,DTX4,EGFR,EIF3A,EIF3H,EPS8,ERP27,FAU,FBL,FBXO21,FCF1,FGD6,FNTA,GBAS,GBF1,GCK,GEMIN2,GM2A,GPD2,GTF2A1,GTF2H1,H3F3A/H3F3B,HES1,HIBCH,HIP1R,HSPA9,HTATSF1,IDH1,KIAA0922,KLHDC2,LAMC3,L…	134
Carbohydrate Metabolism, Cellular Function and Maintenance, Small Molecule Biochemistry	homeostasis of D-glucose	5.84e-05				ABCG2,ACOT13,ADRA1B,ADRA2A,ARNTL,B2M,BHLHA15,CADPS2,CD36,CEACAM1,CEBPA,CHRM3,CIDEA,COL5A3,CRY1,CRY2,DHPS,ERN1,ERO1LB,FABP1,FABP4,FGFR4,FOXA3,FOXO3,G6PC,GCK,GCKR,GHRL,GPR39,GPRC5B,Gyk,HADH,HIF1A,HSD11B1,IGF1,IGFBP3,KCNB1,KLB,LEPR,LIPE,MCU,MLYCD,OAS1,PDK2,PDK4,PPARA,PPARG,PPP1R3C,PPP1R3G,PRCP,PRKAA2,PRKAG3,PYGL,RPH3AL,SESN2,SESN3,SIRT6,SLC16A1,SLC27A1,SLC2A2,SLC37A4,SORBS1,ST3GAL5,STAT3,TLR5,TREH,T…	67
Lipid Metabolism, Small Molecule Biochemistry	hydrolysis of fatty acid	5.89e-05	Increased	2.081	bias	ABHD4,ACOT11,ACOT8,ADRB2,ASAH1,FABP4,LIPC,LIPE,LPL,MGLL,NAAA,PLA2G16,PLA2G6	13
Organismal Development	mass of organism	6.21e-05		-0.205		ABCA2,ADRA2A,ADRB2,AGPAT6,APOA5,APP,AQP7,AR,ATG7,ATP2B2,ATP8B1,BRCA2,CA5A,CA5B,CCND1,CD36,CEBPA,CHRM3,COMT,CORIN,CRP,CUL7,CYP1A2,DGAT1,DNMT3B,EGFR,EIF3M,ERN1,FABP4,FCGRT,FGF9,FGFR4,FST,GCK,GHR,GHRL,GPAM,GPD2,GPR39,Gulo,HADHA,HDC,HIF1A,HPRT1,HSPA1A/HSPA1B,Hspa1b,ID1,IFRD1,IGF1,IGFBP3,IL18,IL1RN,KDM5B,KITLG,KPTN,LEPR,LGR4,LIPA,LIPE,LPL,LRP1,MAOA,MAOB,MAPK9,MEP1B,MLYCD,MXD1,MYC,NFE2L2,NPC1,NR0B2,NTR…	103
Metabolic Disease, Organismal Injury and Abnormalities, Renal and Urological Disease	aciduria	6.25e-05		-0.391	bias	AASS,ACADL,ACSF3,ASL,BCKDHA,BCKDHB,CPS1,D2HGDH,DLD,ETFA,ETFB,ETFDH,FAH,HADH,HLCS,IDH2,LMBRD1,MCCC2,MLYCD,MMADHC,PCBD1,PPM1K,SLC23A1,SUCLG1,SUGCT	25
Nutritional Disease	body mass index	6.55e-05		-0.447		ABCG5,ACP1,ACSM3,ADRB2,APOA4,AR,CAPN10,COMT,ESR1,FABP1,FABP2,GAA,GHRL,GPD2,HSD11B1,IGF1,IL6R,LEPR,LIPC,LIPE,LPL,MAOA,MARCKSL1,NPR3,NR0B2,PNPLA2,PPARA,PPARD,PPARG,PTP4A3,PTPRF,SCARB1,SERPINE1,SGK1,SORBS1,UCP2,UCP3	37
Hematological Disease, Organismal Injury and Abnormalities	failure of bone marrow	6.97e-05				AR,BRCA2,DCK,ERCC4,ERCC6L2,FANCG,FANCL,FAS,MTOR,NQO1,POLA1,PRDX3,RAD51C,RPL11,RPL15,RPL5,RPS10,RPS17,RPS19,RPS24,RPS26,RPS7,SBDS	23
Developmental Disorder, Hematological Disease, Organismal Injury and Abnormalities	congenital aplastic anemia	7.53e-05				AR,BRCA2,DCK,ERCC4,FANCG,FANCL,NQO1,POLA1,PRDX3,RAD51C,RPL11,RPL15,RPL5,RPS10,RPS17,RPS19,RPS24,RPS26,RPS7	19
Endocrine System Disorders, Metabolic Disease	metabolic syndrome X	8.1e-05				ACADL,ACAT2,ACOX1,ACOX2,ACSL1,ACSL4,ADRA1A,ADRA1B,ADRB2,AR,CA1,CA2,CA3,CA5A,CA5B,CA7,CA9,CCL5,CLU,CPT1A,CRP,CYP2E1,CYP4A11,DGAT1,FABP4,GHR,GHRL,GNMT,HADHA,HSD17B13,IL18,LBP,LEPR,LIPC,LIPE,LPL,NNMT,P2RY1,PDE5A,PLIN2,PPARA,PPARG,PRCP,SELP,SERPINE1,SLC27A5,TRIM72,UCP2	48
Carbohydrate Metabolism, Molecular Transport	quantity of glycogen	8.35e-05		0.513		ABCB11,ABCG2,ACADVL,ADRA1B,CALR,CD36,CEBPA,DNAJB9,FABP3,G6PC,GAA,GCK,GCKR,GNMT,HK2,HSD11B1,IGF1,LEPR,LIFR,MYC,NQO1,PDK4,PNPLA2,PPARA,PPARD,PPARG,PPP1R3C,PRKAA2,PRKAG3,SC5D,SLC37A4,SSTR2,XPA,ZBTB20	34
Cell Death and Survival	cell death of neuroblastoma cell lines	8.36e-05		0.148		ALS2,ANG,APP,AR,ATG7,ATP5A1,BAK1,BCHE,CAMK4,CAPN2,CASP8,CCT2,CCT6A,CFH,CLU,CREB3L2,CYCS,DIABLO,FAS,FKBP1A,FKBP8,FOXO3,GAPDH,GNAO1,GPC1,HMGA1,HSPA1A/HSPA1B,HSPA9,IGF1,IGFBP3,KCNB1,LRP1,MAOA,MAPK9,MAPT,NAIP,NTRK1,NTRK2,PAK1,PEBP1,PPARG,PRKCB,PSEN2,PTK2,RARG,SERPINA3,SLC11A2,SQSTM1,SRC,STAT3,STUB1,SYVN1,TGM2,TMEM132A,TUBA1A,TXN,UGCG,VTN,XDH	59
Reproductive System Development and Function	fertility	8.5e-05	Increased	2.879	bias	ABCA2,ABCB4,ABCG8,ACSL4,ADCY3,ADRA1B,Airn,AKAP1,AKAP12,AMBP,AMHR2,APP,AR,ARHGDIA,BRDT,C5orf45,CABLES1,CADM1,CAMK4,CD46,CD9,CHDH,CLCF1,CPEB1,CREM,CST3,DIO3,DNAJA1,EFEMP1,EHD4,ESR1,FADS2,FANCG,FHL5,FMN2,FOXO3,FZD1,G6PC3,GAMT,GHR,GPD2,GPX4,H3F3A/H3F3B,HLA-DQB1,HSD17B4,HSPA4L,IL11RA,IL1RN,INHBA,INHBB,INSL6,KDM5B,KHDC3L,KIT,KITLG,KLB,KRT8,LEPR,LIPE,MFGE8,MGAT2,MYC,NKD1,NPR3,NRARP,Oas1d (includes other…	111
Protein Synthesis	polymerization of protein	8.5e-05		1.095	bias	AASS,ACADL,ACADM,ACADS,ACAT1,ACOT13,ADSL,AIM2,ALDH5A1,ANGPT1,ANGPTL4,ANXA2,ANXA5,APOA1BP,APP,AR,ATL3,BID,C1QTNF1,CAMK2D,CASP8,CBR4,CCL5,CDA,CDH1,CHP1,CHRNA2,CORO1A,CPT1A,CRP,CRYZ,CUTC,CXCL12,DECR1,DGKH,DHPS,DHRS4,DPYSL3,EEF1A1,EHD4,ENTPD2,EPS8,FAS,FBP1,FGA,FGB,FGFRL1,FGG,FLOT1,GHRL,GJA5,GLUL,GNMT,GOPC,GRHPR,HACL1,HAO2,HIST1H4H,HIST1H4K,HIST4H4,HMGCL,HPRT1,HR,HSD17B10,KCNA2,KCNA5,KCNB1,KCNJ10,LIMS…	111
Cellular Development, Cellular Growth and Proliferation, Organ Development, Reproductive System Development and Function	proliferation of spermatogonia	8.52e-05				Bmp8b,CIRBP,ETV5,GAL3ST1,INHBA,KITLG,PATZ1,TAF4B,TSC22D3,ZBTB16	10
Developmental Disorder	Growth Failure	8.85e-05	Decreased	-6.417	bias	ABCB11,ACSS1,ANTXR1,APEX1,APEX2,ARNTL,BACE1,BCL6B,Bmp8b,BRCA1,BRCA2,C1QBP,CBS/LOC102724560,CCND1,Cdkn1c,CEBPA,CFL2,CHRM3,COPS5,COQ7,CR1L,CRTAP,CUL4B,CUL7,CYCS,DBI,DIO3,DLD,DNAJA1,E2F8,EGFR,EHHADH,ENPP2,ERN1,ETV6,F11,F2R,F3,F5,FAM20C,FDFT1,FERMT1,FGFR3,FGFR4,FGFRL1,FLRT3,FN1,Foxp2,FST,FUT8,G6PC,G6PC3,GADD45A,GCK,GDF6,GHR,GNPAT,GPD2,GRB10,GUCY1B3,Gulo,Gyk,H3F3A/H3F3B,HADHA,HEXA,HIF1A,HK2,HLA-DQB1,H…	179
Cell Death and Survival	cell viability of tumor cell lines	9.19e-05	Increased	4.987	bias	ABCC3,ABCG2,ACER2,ACSL5,AGAP2,AGPS,AIMP1,AKAP7,ALKBH3,ALS2,ANGPT2,ANTXR1,APEX1,APP,AQP3,AR,ASAH1,ASF1A,ATG7,ATP5H,ATR,B2M,BAG3,BCL2A1,BCL6B,BCLAF1,BID,BNIP3,BRCA1,BRCA2,C11orf31,CA2,CA9,CADM1,CAMK2D,CAPN2,CASP8,CBR1,CCND1,CCNG1,CCR2,CDC42BPA,CDH1,CDK2,CDK20,CDKL3,CERK,CHCHD6,CHKA,CLU,CTGF,CXCL12,DCK,DCT,DIABLO,DUSP1,DUSP22,EEF2K,EGFR,EIF3A,EIF3C,EIF3E,EIF4A1,ERBB2,FA2H,FANCG,FAS,FBXO5,FGF9,FGFR3,…	223
Cardiovascular Disease, Hematological Disease, Metabolic Disease	Hypercholesterolemia	9.52e-05		-0.522		ABCG5,ABCG8,ACAT2,APP,CD14,CRP,DGAT1,EPHX2,F7,FABP1,FDFT1,FOXO3,GHR,ITIH4,LBP,LPL,MTTP,NNMT,NR0B2,PPARA,SELP,SIRT6,SOAT2	23
Gastrointestinal Disease, Hepatic System Disease, Hereditary Disorder	progressive familial intrahepatic cholestasis type 1	9.52e-05				ABCB11,ABCG2,ACSL1,ADH1C,ADH4,AKR1D1,ATP8B1,CYP27A1,LBP,LIPA,LIPC,MGST3,MTTP,NR0B2,PAH,RDH16,SLC10A1,SLC17A1,SLC27A4,SLC35B1,TAP2,UGP2,UQCRFS1	23
Lipid Metabolism, Molecular Transport, Small Molecule Biochemistry, Vitamin and Mineral Metabolism	accumulation of retinoid	9.57e-05		0.211		Ces1e,LPL,MTTP,PLIN2,PPARG,RDH11,RDH5,RENBP	8
Lipid Metabolism, Molecular Transport, Small Molecule Biochemistry	influx of lipid	9.57e-05				ACAT1,CD36,LIPE,LPL,PLA2G6,PPARG,SCARB1,SLCO2A1	8
Cellular Assembly and Organization, Cellular Function and Maintenance	organization of cytoskeleton	9.63e-05	Increased	3.277		A2M,AATK,ABLIM1,ABR,ACP1,ADAP1,ADCY3,ADCY6,ADD1,ADRA1B,ADRA2A,AFG3L2,AGAP2,AKAP12,ALDOA,ALS2,AMHR2,ANGPT2,ANGPTL4,ANKRD27,ANPEP,ANTXR1,APP,AR,ARFGEF1,ARHGAP10,ARHGAP32,ARHGAP4,ARHGAP6,ARHGAP8/PRR5-ARHGAP8,ARHGDIA,ARHGDIB,ARHGEF18,ARHGEF19,ARHGEF2,ARHGEF5,ARHGEF9,ARL2,ARSA,ATG7,ATP8B1,ATXN10,BACE1,BAG3,BASP1,BBIP1,BCL6B,BMP2K,BMP6,BRCA1,BSG,C1QBP,C21orf2,C5,CALR,CAMK1D,CAMK4,CAPG,CAPN10,CAPN2,CAPN…	395
Carbohydrate Metabolism	glycolysis of cells	9.96e-05		1.345		ALDOA,ALDOB,BSG,C1QBP,CISD1,ECD,EGFR,ENTPD5,ESRRG,FBP1,FBP2,GAPDH,GCK,GLDC,GPD1,HIF1A,HK2,IER3,IGF1,MGEA5,MIF,MYC,PARP14,PDHA1,PDK4,PFKFB2,PGAM1,PGK1,PGM1,PKLR,PKM,PRKAA2,PTPMT1,SIRT6,SLC25A27,SLC4A4,STAT3	37
Hematological Disease, Metabolic Disease	dyslipidemia	0.000101		-0.906		ACADM,ADRA1A,ADRA1B,ADRB2,ANGPTL3,ANGPTL4,APOA5,Apoc3,C19orf80,CA1,CA2,CA3,CA5A,CA5B,CA7,CA9,CRP,DGAT1,FABP4,FDFT1,FOXO3,FOXO4,GCK,GPD1,HSD11B1,LEPR,LIPC,LPL,NNMT,NR0B2,PPARA,PPARGC1B,SERPINE1,TRIM72,UCP3,VLDLR	36
Cell Morphology	morphology of cells	0.000102				A2M,AATK,ABCA2,ABCB1,ABCB11,ABCB4,ABCD2,ABCG2,ABR,ACADM,ACADVL,ACOT11,ACOX1,ADD1,ADD3,ADRA1A,ADRA1B,ADRA2A,ADRB2,AGAP2,AGPAT6,AIFM2,ALPL,ALS2,AMBP,AMD1,AMHR2,AMPD2,ANGPT2,Ank2,ANXA2,ANXA7,APP,AQP7,AR,ARHGAP10,ARHGDIA,ARHGEF2,ARHGEF9,ARNTL,ARSA,ATE1,ATG7,ATP2B2,ATP4A,ATP5G3,ATP6V0C,ATP6V1B2,B2M,BACE1,BAK1,BCL6B,BCO1,BHMT,BID,BIN3,Bmp8b,BRCA1,BRCA2,CA9,CABP4,CACNA1D,CADM1,CADPS2,CALR,CAMK2D,CAMK4,C…	548
Organismal Functions	thermogenesis	0.000104	Increased	4.084		ABCD3,ACADM,ACADVL,ACSS1,ADORA1,ADRB2,APLN,CIDEC,CPT1B,DECR1,ELOVL3,GPD2,GPR39,INHBA,INHBB,LEPR,LRP1,PNPLA2,PNPLA8,PPARA,PPARGC1B,SLC27A1,UCP2,UCP3	24
Organ Morphology, Reproductive System Development and Function	morphology of testis	0.000104				ACOX1,ADRA1B,ADRB2,AMHR2,APEX1,AR,ARHGDIA,ARNTL,Bmp8b,Bmyc,BRCA1,BRCA2,CCND1,CD59,CDK2,CDKN2C,CKS2,CLCN2,CREM,DACT1,DNAJA1,EFEMP1,EHD4,ESR1,ETV5,FANCG,FANCL,FGF9,FHL5,GAL3ST1,GAMT,GJA4,GJA5,GNPAT,HEXA,HMGA1,HSD11B1,HSD17B4,IGF1,ING2,INHBA,INSL6,LAMC1,LASP1,LIMK2,LIPE,LRAT,LRP2,MANBA,MCM8,MFGE8,MGAT2,MYBL1,NKD1,NR0B2,OCLN,PARL,PATZ1,PICK1,PLTP,Ppp1cc,PSAP,PTTG1,RARG,RBP1,REC8,SCARA5,SERPINA5,SERPI…	84
Cancer, Gastrointestinal Disease, Hepatic System Disease, Organismal Injury and Abnormalities	biliary tract cancer	0.000104		0.492		ABCB11,ADH1C,ALPL,AMBP,ANXA2,BRCA2,C1S,CD14,EGFR,ERBB2,FGA,GNB2L1,HDAC6,HPD,IDH1,IDH2,LEPR,LGR4,MAOA,NQO1,NRAS,PGK1,PKM,RPL13A,RPL4,RPL9,STAT3,TERT,TM4SF1,UGT1A4,UGT1A7 (includes others)	31
Nutritional Disease	obesity	0.00011		1.389		ACOT11,ACOX1,ADORA1,ADRA1A,ADRA1B,ADRA2A,ADRB2,AGPAT6,AHSG,ALDH5A1,ANG,ANGPT1,ANGPT2,ANGPTL4,Apoc3,AQP7,AR,ARNTL,ASAH1,ATG7,ATP4A,ATRN,AVPR1A,BBIP1,BCHE,C1QL3,C1QTNF1,CA1,CA2,CA3,CA5A,CA5B,CA7,CA9,CCL5,CCR2,CD14,CEACAM1,CIDEA,CIDEC,CISD1,COL5A3,COX6A2,CRP,CYP2E1,DGAT1,DUSP1,EIF4EBP1,EPHX2,ESR1,F10,FABP1,FABP2,FABP4,FFAR4,GABRB2,GABRG1,GCK,GHR,GHRL,GRIN2D,HDC,HIF1A,HMGA1,HSD11B1,HSPA1A/HSPA1B,IDH1…	138
Hematological Disease, Metabolic Disease	hyperlipoproteinemia	0.000111		-0.164		ABCG5,ABCG8,ACAT2,APP,CD14,CRP,DGAT1,EPHX2,ESR1,F7,FABP1,FDFT1,FOXO3,GHR,ITIH4,LBP,LPL,MTTP,NNMT,NR0B2,PLVAP,PPARA,SELP,SIRT6,SOAT2	25
Cancer, Connective Tissue Disorders, Dermatological Diseases and Conditions, Organismal Injury and Abnormalities	skin carcinoma	0.000112	Increased	2.18		ATR,BAK1,BRCA2,CDH1,CDK2,COL27A1,DDB2,EDN1,FZD3,HHIP,HSPA5,KRT20,LAMA3,LGR4,LGR5,LHX2,LIG1,MMP14,MYCL,NFE2L1,NRAS,NRIP1,ODC1,PAK1,PLCE1,PRKD1,RARB,RARG,RINT1,SDHD,SMO,SOX13,SOX9,STAT5B,SYVN1,TERT,TGFA,TNFRSF10A,WNT5A,XPA	40
Lipid Metabolism, Molecular Transport, Small Molecule Biochemistry	flux of cholesterol	0.000122		0.616		ABCA5,ABCG5,ABCG8,ACAT1,ACSL1,APOA4,APOA5,APOF,APOM,APP,CD36,CES1,CES3,CLU,FABP1,FABP4,LAMTOR1,LIPE,LIPG,LPL,LRP1,LSS,MMP12,NCEH1,NPC1,NPC2,PCTP,PLA1A,PLTP,PPARA,PPARG,SCARB1,Scd2,SOAT2,STX12,TERT,VLDLR	37
Humoral Immune Response, Inflammatory Response	complement activation	0.000127		0.118		C4A/C4B,C6,C8A,C8B,CD59,CFH,CFHR1,CLU,CPB2,CPN1,CR1L,CRP,EGFR,F11,KLKB1,Masp1,Mbl1,MBL2,ROR1,TXN	20
Cancer, Organismal Injury and Abnormalities, Reproductive System Disease	hyperplasia of genital organ	0.000131		-1.752	bias	ADRA1A,ADRA1B,AKAP12,AMHR2,AR,Bmp8b,BRCA1,CABLES1,CDH1,CDKN2C,CHRM3,CLCN2,ENTPD5,ERRFI1,ESR1,ETV5,FANCG,FST,IGF1,ING2,KIT,KLK3,MCM8,PATZ1,PDE5A,PTTG1,SERPINE1,SRD5A1,SRD5A2,STAR,TAF4B,XPA,ZBTB16	33
Connective Tissue Development and Function, Tissue Morphology	mass of connective tissue	0.000131		1.021		ACOT13,ADRB2,ANGPTL3,APOA4,AQP7,AR,ARNTL,ATG7,AVPR1A,BAG3,BHMT,CEACAM1,CHRM3,CIDEC,CISD1,DGAT1,DHCR24,DUSP1,EIF3M,EIF4EBP1,ENPP2,ESR1,FABP2,Foxp2,GHR,GHRL,GPAM,GPD2,GPR39,GRM8,HDC,IGF1,IGFBP3,IL18,IL1RN,LEPR,LIPA,LIPE,LPL,LRP1,LRP4,PLIN2,PLVAP,PNPLA2,PPARA,PPARD,PPARG,PPARGC1B,PRKAA2,PRKAB1,PRKCB,PTTG1,RDH16,SAT1,SERPINA12,SERPINE1,SLC2A5,SLC30A5,TLR5,UCHL3,UCP2,UCP3,VLDLR	63
Energy Production, Nucleic Acid Metabolism, Small Molecule Biochemistry	synthesis of ATP	0.000131	Increased	2.307	bias	ALDOA,APP,ATP5B,CHCHD10,CHCHD6,COX8A,CYCS,FAS,FBP1,FOXO3,GBAS,HIF1A,HSPD1,MAP1LC3B,MAPT,MFN2,NDUFS6,NNMT,NT5E,PDHA1,PKLR,PKM,PPIF,SIRT5,SLC25A27,SLC25A5,STAT3,TFAM,TXNIP,UCP2,UCP3,USMG5	32
Cancer, Cellular Movement, Organismal Injury and Abnormalities, Tumor Morphology	invasion of tumor cells	0.000138		1.28		AGAP2,ALCAM,ARHGEF18,B4GALT5,CA9,CAPN2,CD14,CDH1,CEACAM1,CLU,CTTN,CXCL12,EDN1,EGFR,ENPP2,ERBB2,ESM1,F2R,F3,FAP,FAS,FGFR4,FKBP1A,FN1,FOXO3,GNA12,HIF1A,ID1,IGF1,ITGA2,ITGA6,let-7,LGALS1,LGR4,LIMK1,LIMK2,LOXL2,MCAM,MMP14,MTA1,NFE2L2,PDCD4,POSTN,PTK2,PTTG1,PXN,RGN,SDC1,SNAI2,SOX7,SRC,STAT3,TBX2,TERT,TGFA,TRPV2,WNT5A,ZBTB16	58
Drug Metabolism	metabolism of xenobiotic	0.000139		1.324	bias	ACSL1,Aldh1a7,ALDH3A2,AOX1,CES3,CRYZ,CYP1A2,CYP2A6 (includes others),CYP2C8,CYP2E1,CYP3A5,CYP3A7,EPHX1,GSTM3,GSTM4,GSTO1,GSTP1,NCEH1,NQO1,NR1I2,RORC,Sult1a1,UGT1A1,UGT1A7 (includes others)	24
Cancer, Organismal Injury and Abnormalities, Respiratory Disease	stage 1 metastatic non-small-cell lung carcinoma	0.000139				B2M,EEF1A1,EGFR,EIF4A1,EPB41L4B,FGG,FN1,IFI30,MAFB,RHOC,RPL27,RPL7,RPS27A,SEC61G,TPT1	15
Cancer, Neurological Disease, Organismal Injury and Abnormalities	anaplastic oligodendroglioma	0.000141				GSR,IDH1,IDH2,IGFBP2,MGMT,mir-10,PDGFB	7
Carbohydrate Metabolism, Molecular Transport, Small Molecule Biochemistry	quantity of glucose-6-phosphate	0.000141		0.64		G6PC,G6PC3,GAA,GCK,HK2,MGAT5,MYC	7
Nucleic Acid Metabolism, Small Molecule Biochemistry, Vitamin and Mineral Metabolism	synthesis of coenzyme A	0.000141				ACOT7,COASY,PANK1,PANK2,PANK3,PPCS,SLC27A4	7
Cancer	hyperplasia of secretory structure	0.000143		-0.105		ADRA1A,ADRA1B,AKAP12,ANXA7,AR,BRCA2,CCND1,CDH1,CDH13,CDK2,Cdkn1c,CDKN2C,CHRM3,CRYZ,CXCL12,EHD4,ENTPD5,EPB41,ERBB2,ESR1,ETV5,FA2H,FAH,GCK,HSD11B1,HSD3B2,IFT88,IGF1,IL1RAP,Irs3,KLK3,LTB4R,MMP14,MTOR,MYC,NFE2L2,NTRK1,PAK1,PDE5A,POR,PPARG,PTPRE,PTTG1,RIMS2,SDC1,SDHD,SERPINE1,SOX9,SRD5A1,SRD5A2,SSTR2,STAR,STX2,TGFA,TIMP2	55
Developmental Disorder, Hematological Disease, Hereditary Disorder, Organismal Injury and Abnormalities	Diamond-Blackfan anemia	0.000145				RPL11,RPL15,RPL5,RPS10,RPS17,RPS19,RPS24,RPS26,RPS7	9
Gastrointestinal Disease, Hepatic System Disease	intrahepatic cholestasis	0.000153				ABCB11,ABCB4,ABCC3,ABCG2,ACSL1,ADH1C,ADH4,AKR1D1,ATP8B1,CYP27A1,GJB2,LBP,LIPA,LIPC,MGST3,MTTP,NR0B2,PAH,RDH16,SLC10A1,SLC17A1,SLC27A4,SLC35B1,TAP2,UGP2,UQCRFS1	26
Post-Translational Modification, Protein Folding	folding of protein	0.000165		0.747		B2M,BAG2,CALR,CALR3,CHCHD4,DNAJA1,DNAJA2,ENTPD5,ERO1LB,ERP44,FKBP1A,FKBP5,GPX7,HSPA1L,HSPA4L,HSPA5,HSPD1,LMAN1,P4HB,PDCL3,PDIA5,PDIA6,PDILT,PFDN4,QSOX1,SGTB,SH3GLB1,STUB1,TBCA,TXN,UGGT1	31
Molecular Transport	secretion of molecule	0.000174		0.258		ABCB1,ABCB11,ABCB4,ABCC3,ABCG2,ABCG5,ABCG8,ACADL,ACADS,ACAT2,ACSL3,ADORA1,ADRA2A,AGK,AGXT,ANG,ANGPT1,ANGPT2,ANXA2,APOA4,APP,AQP7,ARL4D,ASAH1,ATP4A,ATP8B1,AVPR1A,BMP6,CA2,CA9,CADM1,CADPS2,CCL5,CD14,CD300C,CD36,CD74,Cdc42,CES1,CES3,CHRM3,CIDEA,CLCN2,CLEC6A,CREB3L2,CXCL12,CYP27A1,CYP2E1,DGAT1,EDN1,ELOVL3,ERBB2,ESR1,F2R,FABP1,FABP4,FAS,FFAR4,FGA,FGB,FGG,FN1,FOXO3,FPR1,FST,FZD4,GCK,GFRA1,GHRL,GLMN,GNP…	162
Embryonic Development, Organismal Development, Reproductive System Development and Function	fertilization of sperm	0.000175		0		AR,ARSA,CST3,ESR1,PLA2G7	5
Carbohydrate Metabolism, Lipid Metabolism, Small Molecule Biochemistry	hydrolysis of 1,2-dipalmitoylphosphatidylcholine	0.000175		0.6	bias	LIPC,LIPG,LPL,PLA2G16,PNPLA6	5
Carbohydrate Metabolism, Small Molecule Biochemistry	phosphorylation of D-hexose	0.000175		-0.657	bias	G6PC,GCK,GCKR,HK2,KHK	5
Lipid Metabolism, Molecular Transport, Small Molecule Biochemistry	efflux of cholesterol	0.000187		0.793		ABCA5,ABCG5,ABCG8,ACAT1,ACSL1,APOA4,APOA5,APOF,APOM,APP,CD36,CES1,CLU,FABP1,FABP4,LAMTOR1,LIPE,LIPG,LPL,LRP1,LSS,MMP12,NCEH1,NPC1,NPC2,PCTP,PLA1A,PLTP,PPARA,PPARG,SCARB1,Scd2,SOAT2,STX12,TERT,VLDLR	36
Post-Translational Modification	methylation of protein	0.000187		-0.277	bias	AS3MT,BHMT,CBS/LOC102724560,COMT,EPB41L3,GNMT,ICMT,INMT,LCMT1,MTAP,N6AMT1,NNMT,OCLN,PRMT1,PRMT2,PRMT3,PRMT7,SUV39H1	18
Carbohydrate Metabolism	accumulation of carbohydrate	0.000196	Decreased	-2.429		ABCB1,ABCB4,ABCC3,ADORA1,ADRA2A,ADRBK2,APP,AQP7,BMP6,C1QBP,C5,CCL5,CCR2,CSF2RB,CXCL12,DNAJC15,EDN1,FABP1,GAA,GALE,GCK,GNA14,GRK4,GRK5,HEXA,IDUA,IL11RA,KIAA1598,KISS1,LPL,LTB4R,MTM1,MVP,NOX4,P2RY14,PIK3R4,PKM,PPARD,PPP1R3C,PPP1R3G,PRKCA,PTPMT1,PYGL,SLC37A4,SRC,TIRAP,UGDH	47
Nucleic Acid Metabolism, Small Molecule Biochemistry	biosynthesis of purine ribonucleotide	0.000196	Increased	2.307	bias	ADSL,ADSS,ALDOA,APP,ATP5B,CHCHD10,CHCHD6,COX8A,CYCS,FAS,FBP1,FOXO3,GBAS,HIF1A,HSPD1,MAP1LC3B,MAPT,MFN2,NDUFS6,NNMT,NT5E,PDHA1,PKLR,PKM,PPIF,SIRT5,SLC25A27,SLC25A5,STAT3,TFAM,TXNIP,UCP2,UCP3,USMG5	34
Cardiovascular System Development and Function	morphology of cardiovascular system	0.000199				A2M,ACADL,ACADM,ACADVL,ADAM19,ADD1,ADD3,ADRA1B,AKAP12,ANGPT1,ANXA7,APLN,APP,ARHGDIA,ATE1,BAK1,BMP1,CALR,CAPN2,CAPNS1,CASP7,CASP8,CASZ1,CBS/LOC102724560,CCM2,CCND1,CCNF,CD36,CDK2,Cdkn1c,CDKN2C,CDO1,CFH,CLU,COL15A1,COL8A1,COMT,CSRP2,CSRP3,CST3,CTTN,CXCL12,CYP2E1,CYP51A1,DDAH1,DNAH11,DVL2,E2F8,ECE1,EDN1,EGLN1,EHD4,ENPP2,EPB41,EPHX2,ERBB2,ERN1,ERRFI1,ETV6,F11,F2R,F3,F7,FAS,Fendrr,FGF9,FGFRL1,FKBP1A,F…	197
Cell Death and Survival	cell death of breast cancer cell lines	0.000201		-0.05		ABCC4,ABCG2,AIM2,ANGPT2,ARHGDIA,ATG7,B2M,BAG3,BAK1,BCAS2,BCL2L13,BID,BNIP3,BRCA1,CASP6,CASP7,CASP8,CCND1,CDH1,CDK2,CEACAM1,CLU,CTGF,CYCS,DIABLO,DNAJC15,DUSP1,EGFR,ERBB2,ESR1,EXOC2,FAS,FBXO5,FN1,FOXO3,FTH1,GADD45A,GPX7,HIF1A,HINT1,HK2,HSPA1A/HSPA1B,HSPA5,HSPD1,IER3,IGF1,IGFBP2,IGFBP3,IKBKE,IL17RB,IRF2BP2,ITGA2,KDM2B,KLF8,KRT18,LGALS3,MAD2L1,MAPK3,MAPK9,MARCH8,MIF,mir-148,MKNK1,MMP14,MSH2,MTDH,MYBB…	98
Dermatological Diseases and Conditions	chronic psoriasis	0.000207				ALDH3A2,AMD1,ATP1B1,C1QBP,CCNF,CD2,CSTB,EIF2S1,EIF2S2,EIF5A,FSCN1,GARS,GJB2,GOT1,GSTP1,HAL,HIF1A,HSPE1,HSPH1,ID1,IRF7,KDELR2,KLK8,KYNU,LAD1,MANF,MDFI,ME1,MMP12,OXSM,PCBD1,PCSK4,PGAM1,PGD,PHB,PKM,POR,POSTN,PPIF,SEC23B,SLC23A2,SLC25A46,SLC25A5,SQLE,UPP1,UQCRFS1	46
Protein Synthesis	quantity of protein lipid complex in blood	0.000207		-0.598		ACOT11,ANGPTL4,APOA4,Apoc3,APOM,ARNTL,BHMT,CD36,CES1,CRP,ESR1,FFAR4,FGG,GHR,GPAM,Gulo,HSD11B1,KCNE3,LIPA,LIPC,LIPG,LPL,NR0B2,PLTP,PLVAP,PNPLA2,SCARB1,SERPINA12,SOAT2,TGM2	30
Cardiovascular Disease, Hematological Disease, Metabolic Disease	hyperlipidemia	0.000207		0.017		ACOX1,ADRA1A,ADRA1B,APOA5,Apoc3,CA1,CA2,CA3,CA5A,CA5B,CA7,CA9,CES1,CRP,GNMT,GPAM,IDH1,LEPR,LIPC,LPL,LRP1,LSR,NNMT,PLVAP,PPARA,PPARG,SLC37A4,TXNIP,VLDLR	29
Organismal Development	development of genitourinary system	0.000212		1.97	bias	ABCC4,ACOX1,ADGRG2,ADRA1B,ADRA2A,AGAP2,AGPAT6,AHSG,AMHR2,ANGPT1,ANPEP,ANXA2,ANXA4,APLN,AR,ARHGDIA,ARHGDIB,ARL4A,ARNTL,ARSA,ATP2B2,BAK1,BMP6,Bmp8b,BRCA1,BRCA2,BRDT,BSG,CADM1,CAMK4,CCND1,CCNF,CD4,CDH1,CDK2,Cdkn1c,CDKN2C,CDO1,CEBPA,CHUK,CLCN2,COL4A5,COMT,CPEB1,CREM,CTCFL,CTGF,CUL7,CXCL12,CYS1,DDIAS,DDX20,DGAT1,DHCR24,DMRTA1,DNAJA1,DNAJC19,DSC2,DSG2,E2F8,Eda,EEF2K,EFEMP1,EGFR,EHD4,EIF2S2,EIF3M,ERBB2,…	255
Endocrine System Development and Function, Small Molecule Biochemistry	conversion of hormone	0.000214		-0.565	bias	AKR1C4,CYP1A2,CYP3A7,GSTP1,HSD17B2,HSD17B4,HSD17B6,HSD3B1,HSD3B2,Hsd3b4 (includes others),POR,RDH16,SRD5A1,SRD5A2,STAR	15
Cancer, Gastrointestinal Disease, Hepatic System Disease, Organismal Injury and Abnormalities	cholangiocarcinoma	0.000214		0.391		ABCB11,ADH1C,AMBP,ANXA2,C1S,CD14,ERBB2,FGA,GNB2L1,HDAC6,HPD,LEPR,MAOA,PGK1,PKM,RPL13A,RPL4,RPL9,STAT3,TM4SF1,UGT1A4,UGT1A7 (includes others)	22
Lipid Metabolism, Small Molecule Biochemistry	conversion of fatty acid	0.000217		1.666	bias	ACOX1,CPT1B,CRAT,CROT,CYGB,CYP1A2,CYP2C8,CYP2E1,Cyp4a14,DECR2,FABP4,FADS1,HPGD,HSD17B4,LIPE,MAP4K4,NAGS,PDGFB,PTGES	19
Metabolic Disease, Organismal Injury and Abnormalities, Renal and Urological Disease	organic aciduria	0.000217				ACSF3,BCKDHA,BCKDHB,CPS1,D2HGDH,DLD,ETFA,ETFB,ETFDH,HLCS,IDH2,LMBRD1,MCCC2,MLYCD,MMADHC,PCBD1,PPM1K,SUCLG1,SUGCT	19
Cardiovascular System Development and Function	abnormal morphology of cardiovascular system	0.000218				A2M,ACADL,ACADM,ACADVL,ADAM19,ADD1,ADD3,ADRA1B,AKAP12,ANXA7,APLN,ARHGDIA,ATE1,BAK1,BMP1,CALR,CAPN2,CAPNS1,CASP7,CASP8,CBS/LOC102724560,CCM2,CCND1,CCNF,CD36,CDK2,CDKN2C,CDO1,CFH,CLU,COL15A1,COL8A1,COMT,CSRP2,CSRP3,CST3,CTTN,CXCL12,CYP2E1,CYP51A1,DDAH1,DNAH11,DVL2,E2F8,ECE1,EDN1,EGLN1,EHD4,ENPP2,EPHX2,ERBB2,ERN1,ERRFI1,ETV6,F11,F2R,F3,F7,Fendrr,FGF9,FGFRL1,FKBP1A,FLVCR1,FN1,FXR1,GAA,GADD45A,GATA2,G…	182
Cardiovascular Disease	atherosclerosis	0.000227		0.469		ABCB1,ABCG5,ABCG8,ACAT1,ACAT2,ADORA1,ADRA2A,ADRB2,AHSG,ALDH5A1,ANGPTL3,ANKRD27,APOA4,APOA5,APOM,APP,AR,ASIC5,ATP4A,C5,CACNA1D,CBS/LOC102724560,CCR2,CD14,CD1D,CD36,CD59,CDCP1,CDH13,CES1,CHI3L1,CLIC5,CLU,COMT,CRP,CST3,CTNNBL1,CX3CR1,CXCL16,CYP27A1,DGAT1,DOCK9,EDN1,EPHX2,ERN1,ESR1,F10,F2R,F3,F5,F7,FABP4,FADS1,FGA,FGG,FKBP1A,FMN2,FN1,FOXO3,GAA,GABRB2,GABRG1,GHR,GRIN2D,GRK4,GSTO1,HSPD1,IGF1,IL18,IMPDH…	138
Cell Morphology	abnormal morphology of cells	0.000229				A2M,AATK,ABCA2,ABCB1,ABCB11,ABCB4,ABCD2,ABCG2,ABR,ACADM,ACADVL,ACOT11,ACOX1,ADD1,ADD3,ADRA1B,ADRB2,ALPL,ALS2,AMBP,AMHR2,AMPD2,Ank2,ANXA7,APP,AR,ARHGDIA,ARHGEF9,ARNTL,ARSA,ATE1,ATG7,ATP2B2,ATP4A,B2M,BACE1,BAK1,BCL6B,BID,BIN3,Bmp8b,BRCA1,BRCA2,CA9,CABP4,CACNA1D,CADM1,CADPS2,CALR,CAMK2D,CAMK4,CBFA2T3,CBLB,CBS/LOC102724560,CCND1,CD34,CD36,CD4,CD59,Cdc42,CDK2,CDKN2C,CEBPA,CEBPE,CFH,CFL2,CHRNE,CIDEC,CI…	361
Cancer, Organismal Injury and Abnormalities	intraepithelial neoplasia	0.000229		-0.102		ABCC4,AKAP12,ANXA2,AR,ARHGDIB,ASS1,BHLHA15,C1R,CCND1,CD74,CFH,CFI,DUT,ENTPD5,ERBB2,ERG,ESR1,ESRRG,GBP2,GPC1,HSD17B6,IER3,IGFBP3,ITGA6,KLK3,LY6E,MFGE8,MIPEP,MYC,NBN,NCOA7,PPARG,PSAT1,RCAN2,SERPINB1,SERPING1,SLC16A5,SMS,SPRY1,SPRY2,STAT3,TERT,TMC6,TMC8	44
Cellular Compromise, Cellular Function and Maintenance	endoplasmic reticulum stress response	0.000241		-0.514		ACOT11,AR,BAK1,BHLHA15,BID,BNIP3,CALR,CCND1,CD14,CREB3L2,CTSD,DERL2,DNAJA1,DNAJB9,EFEMP1,EIF2A,EPHX2,ERN1,ERP44,GAA,HERPUD1,HSPA1A/HSPA1B,HSPA1L,HSPA4L,HSPA5,HSPD1,HSPE1,HSPH1,HYOU1,IGF1,MAPT,MFN2,MGAT2,MIA3,MTOR,MTTP,NFE2L2,RIPK2,SERP1,SQSTM1,STUB1,SYVN1,VAPB	43
Lipid Metabolism, Molecular Transport, Small Molecule Biochemistry	accumulation of ganglioside	0.000242		-0.894	bias	ABCA2,FAS,GM2A,HEXA,IDUA,NPC1,NPC2,PSAP	8
Energy Production, Lipid Metabolism, Small Molecule Biochemistry	oxidation of polyunsaturated fatty acids	0.000242		0.511	bias	ABCD2,ACOX1,ADH1C,ADH4,CYCS,HPGD,HSD17B4,SLCO2A1	8
Cancer, Organismal Injury and Abnormalities, Reproductive System Disease	tumorigenesis of breast adenocarcinoma	0.000242		0.342		BRCA1,BRCA2,ERBB2,ESR1,MTA1,MYC,PTPRE,STX2	8
Carbohydrate Metabolism	synthesis of carbohydrate	0.000243		1.945		ACADM,ADORA1,ADRA1A,ADRA1B,ADRB2,ADRBK2,AGK,AGPAT6,ALG12,ANGPT1,APLN,AVPR1A,B3GALT1,BSG,C1QL3,C5,CCL5,CD36,CDS1,CEBPA,CEPT1,CHKA,CHKB,CHPT1,CHST13,CMAS,CREB3L3,CTGF,DYRK2,EDN1,EEF1A1,ENPP2,EPM2AIP1,ERBB2,ESRRG,ETNK2,F2R,FABP4,FAS,FITM2,FPR1,FUT8,G6PC,GALNT7,GAPDH,GCK,GCKR,GLCE,GNAI1,GNG2,GOT1,GPAM,GPC1,GPR35,GRB10,GRK5,GSTO1,Gulo,GYG1,GYS2,HLA-A,HS6ST1,IGF1,IGFBP3,IL18,IL1RN,KIT,LEPR,LIPC,LIPE,LP…	127
Lipid Metabolism, Molecular Transport, Small Molecule Biochemistry	concentration of sphingomyelin	0.000246		1.491		ABCA2,ABCB4,AGMO,APP,BHMT,HINT1,PLTP,PSEN2,SCNN1A,SGMS1,SLC27A4,SPTLC1,SPTLC2,UGCG	14
Small Molecule Biochemistry	metabolism of dicarboxylic acid	0.000246				ACMSD,ACOT4,ALDH5A1,GHR,GOT1,GRHPR,HAAO,KYNU,MDH2,ME1,SLC22A5,STAT5B,SUCLG1,SUCLG2	14
Gastrointestinal Disease, Hepatic System Disease	cholestasis	0.000246		-0.256		ABCB1,ABCB11,ABCB4,ABCC3,ABCG2,ABCG8,ACSL1,ADH1C,ADH4,AKR1D1,ATP8B1,CYP27A1,FAS,GJB2,LBP,LIPA,LIPC,MGST3,MTTP,NR0B2,PAH,RDH16,SLC10A1,SLC17A1,SLC27A4,SLC35B1,Slco1a1,Slco1a4,SLCO1B3,TAP2,TNFRSF10A,UGP2,UQCRFS1	33
Hematological Disease, Organismal Injury and Abnormalities	aplastic anemia	0.000249				AR,BRCA2,C4A/C4B,C5,DCK,ERCC4,FANCG,FANCL,NBN,NQO1,POLA1,PPP3CC,PRDX3,RAD51C,RPL11,RPL15,RPL5,RPS10,RPS17,RPS19,RPS24,RPS26,RPS7,SBDS,TERT	25
Cardiovascular Disease	occlusion of artery	0.00025		0.503		ABCB1,ABCG5,ABCG8,ACAT1,ACAT2,ADORA1,ADRA2A,ADRB2,AHSG,ALDH5A1,ANGPTL3,ANKRD27,APOA4,APOA5,APOM,APP,AR,ASIC5,ATP4A,C5,CACNA1D,CBS/LOC102724560,CCR2,CD14,CD1D,CD36,CD59,CDCP1,CDH13,CES1,CHI3L1,CLIC5,CLU,COMT,CRP,CST3,CTNNBL1,CX3CR1,CXCL16,CYP27A1,DGAT1,DOCK9,EDN1,EPHX2,ERN1,ESR1,F10,F2R,F3,F5,F7,FABP4,FADS1,FGA,FGG,FKBP1A,FMN2,FN1,FOXO3,GAA,GABRB2,GABRG1,GHR,GRIN2D,GRK4,GSTO1,HSPD1,IGF1,IL18,IMPDH…	141
Digestive System Development and Function, Hepatic System Development and Function, Organ Morphology, Organismal Development	morphology of liver	0.000269				ABCA5,ABCB11,ABCB4,ABCG2,APEX1,ASAH1,BHMT,BID,BIN3,BSG,CBS/LOC102724560,CCBE1,CCND1,CD1D,CDK2,CEBPA,CYP2E1,DUSP1,EGFR,ENTPD5,ESR1,F11,FAH,FAS,FGA,GNMT,HADHA,HEXA,HMGCL,KRT8,LHX2,LIG1,LIPA,LPL,MANBA,MAT1A,MYC,NFE2L1,NQO1,NRAS,OSMR,PCTP,PDGFB,PDZK1,PEX11A,PITPNA,PKD2,PPARA,PPARG,PSAP,RBP1,RGN,RRM2B,SIAH1,SMAD2,SPEN,SRC,STAT5B,TXNRD2,UACA,WNT5A,XPA,YBX1,ZFP36L2	64
Lipid Metabolism, Small Molecule Biochemistry	esterification of cholesterol	0.00027		-1.15		ABCB1,ACAT1,ACAT2,APOA4,APP,CD36,FAS,HSD11B1,LAMTOR1,LIPC,LPL,MTTP,PPARA,SCARB1,SOAT2,TERT	16
Cardiovascular Disease	vaso-occlusion	0.000271		0.503		ABCB1,ABCG5,ABCG8,ACAT1,ACAT2,ADORA1,ADRA2A,ADRB2,AHSG,ALDH5A1,ANGPTL3,ANKRD27,APOA4,APOA5,APOM,APP,AR,ASIC5,ATP4A,C5,CACNA1D,CBS/LOC102724560,CCR2,CD14,CD1D,CD36,CD59,CDCP1,CDH13,CES1,CHI3L1,CLIC5,CLU,COMT,CPS1,CRP,CST3,CTNNBL1,CX3CR1,CXCL16,CYP27A1,DGAT1,DOCK9,EDN1,EPHX2,ERN1,ESR1,F10,F2R,F3,F5,F7,FABP4,FADS1,FGA,FGG,FKBP1A,FMN2,FN1,FOXO3,GAA,GABRB2,GABRG1,GHR,GRIN2D,GRK4,GSTO1,HSPD1,IGF1,IL18,…	142
Free Radical Scavenging	metabolism of reactive oxygen species	0.000277		-0.064		ABCB1,ABCB10,ABCG2,AFG3L2,ALDH3A2,ALS2,ANGPT2,APLN,APOA4,APP,ARHGDIA,ARHGDIB,ARSA,ATPIF1,BAK1,BID,BNIP3,BRCA1,C5,CASP8,CBR1,CBS/LOC102724560,CCL5,CCR2,CD14,CD36,CEBPE,CFH,CLIC1,COX6A2,CRP,CST3,CSTB,CTTN,CUL4B,CXCL12,CXCR1,CYCS,CYGB,CYP1A2,CYP2A6 (includes others),CYP2C8,CYP2E1,DBI,DECR1,DHCR24,DLST,DUSP1,EDN1,EGFR,ESRRG,ETV6,F2R,F7,FAS,FBP1,FN1,FOXO3,FPR1,FTH1,GHRL,GNB2L1,GPX4,GSTP1,GZMA,HK2,HSD1…	147
Lipid Metabolism, Small Molecule Biochemistry	metabolism of diacylglycerol	0.0003		0.336	bias	AGPAT6,ANG,CDS1,CHRM3,CREB3L3,DGAT1,DGKH,ESRRG,GPAM,IGF1,KIT,KITLG,LIPE,MGAT2,MOGAT1,PDIA3,PLCE1,RGS3,SGMS1	19
Cell Morphology, Cellular Function and Maintenance	transmembrane potential of mitochondria	0.000304		-1.083		ABCD3,APP,B2M,BAK1,BID,BNIP3,C5,CASP7,CASP8,CD2,CD4,CDK2,CISD1,CLIC1,COL4A2,CYCS,CYP2E1,DFFA,DIABLO,EBAG9,FAS,FPR1,GHRL,GNA12,GPD2,GZMA,HERPUD1,HIF1A,HSPD1,IL7,IMMT,LGALS1,LONP1,MAPK13,MAPK9,MAPT,MFN2,mir-10,MSRB2,MYC,NDUFAB1,NDUFS1,NFE2L2,NOL3,OPTN,PANK2,PAWR,PHB,PHB2,PLA2G6,PPARG,PPP1R1B,PRDX3,PTPN6,SERPINA3,SLC25A27,STAR,STOML2,TGM2,TNFRSF10A,UCP2,UCP3,XDH,ZBTB16	64
Cardiovascular Disease	arteriosclerosis	0.000311		0.469		ABCB1,ABCG5,ABCG8,ACAT1,ACAT2,ADORA1,ADRA2A,ADRB2,AHSG,ALDH5A1,ANGPTL3,ANKRD27,APOA4,APOA5,APOM,APP,AR,ASIC5,ATP4A,C5,CACNA1D,CBS/LOC102724560,CCR2,CD14,CD1D,CD36,CD59,CDCP1,CDH13,CES1,CHI3L1,CLIC5,CLU,COMT,CRP,CST3,CTNNBL1,CX3CR1,CXCL16,CYP27A1,DGAT1,DOCK9,EDN1,EPHX2,ERN1,ESR1,F10,F2R,F3,F5,F7,FABP4,FADS1,FGA,FGG,FKBP1A,FMN2,FN1,FOXO3,GAA,GABRB2,GABRG1,GHR,GRIN2D,GRK4,GSTO1,HSPD1,IGF1,IL18,IMPDH…	139
Cancer, Organismal Injury and Abnormalities	adenocarcinoma	0.000311		0.372		A1CF,A2M,AASS,AATK,ABCA2,ABCA5,ABCA9,ABCB1,ABCB10,ABCB11,ABCB4,ABCC3,ABCC4,ABCD2,ABCG2,ABCG5,ABHD2,ABHD3,ABHD6,ABR,ACAA2,ACAD10,ACADM,ACADS,ACADSB,ACADVL,ACAT1,ACAT2,ACCS,ACMSD,ACOT12,ACOT4,ACOT7,ACOT9,ACOX1,ACSF2,ACSF3,ACSL1,ACSL3,ACSL4,ACSM1,ACSM2A,ACSM3,ACSS1,ADAM19,ADAM23,ADAM32,ADAMTS12,ADAMTS14,ADCY4,ADCY5,ADCY6,ADD1,ADD3,ADGRF1,ADGRG1,ADGRG2,ADH1C,ADHFE1,ADNP2,ADORA1,ADRA1A,ADRA1B,ADRB2,AD…	1773
Metabolic Disease	glucose metabolism disorder	0.000314		-1.355		9930111J21Rik1/Gm12185,A2M,ABCD3,ABCG5,ACAA2,ACAD10,ACADL,ACADVL,ACAT2,ACOX1,ACOX2,ACSL1,ACSL4,ACSS1,ADCY5,ADRA1A,ADRA1B,ADRA2A,ADRB2,AGAP2,AHSG,ALPL,ANAPC5,ANKRD27,ANXA11,ANXA5,APLN,Apoc3,APOM,APP,AQP7,AR,ARNTL,ASIC5,ATG7,ATP4A,B2M,BAG3,BRCA2,C1QL3,C1S,CA1,CA2,CA3,CA5A,CA5B,CA7,CA9,CACNA1D,CAPN10,CASP8,CBLB,CBS/LOC102724560,CCL5,CCND1,CCNG1,CCR2,CD1D,CD300C,CD34,CD36,CD4,CD74,CDS1,CEACAM1,CEBPA,…	365
Cellular Movement, Immune Cell Trafficking	leukocyte migration	0.000317	Increased	2.212		ABCB4,ADORA1,ADRB2,AIMP1,ALCAM,ANGPT1,ANGPT2,ANXA2,ANXA5,APP,AQP3,AR,ASB2,BID,BTLA,C1QBP,C4A/C4B,C5,C6,CALR,CAMK1D,CAPG,CBLB,CCBE1,CCDC134,CCDC88A,CCL5,CCND1,CCR2,CD14,CD1D,CD2,Cd24a,CD34,CD36,CD4,CD63,CD74,CD9,CD93,CD99L2,Cdc42,CDH1,CEACAM1,CEBPA,CEBPE,CES1,CFH,CHI3L1,CHUK,CLU,CNN2,CNP,COL4A1,COMMD5,CORO1A,CPB2,CR1L,CRP,CSF2RB,CST3,CTGF,CTSC,CTSE,CTTN,CX3CR1,CXCL12,CXCL13,CXCL16,Cxcl9,CXCR1,CYP1…	252
Lipid Metabolism, Small Molecule Biochemistry	cleavage of fatty acid	0.00032	Increased	2.279	bias	ABHD4,ACAA2,ACOT11,ACOT8,ADRB2,ASAH1,CROT,FABP4,LIPC,LIPE,LPL,MGLL,NAAA,PLA2G16,PLA2G6	15
Cell Morphology, Cellular Function and Maintenance	transmembrane potential	0.000322		-1.08		ABCD3,APP,AR,B2M,BAK1,BID,BNIP3,C5,CASP7,CASP8,CD2,CD4,CDK2,CHRNE,CISD1,CLCN2,CLIC1,COL4A2,CYCS,CYP2E1,DFFA,DIABLO,DLD,EBAG9,FAS,FPR1,GHRL,GNA12,GPD2,GPR39,GZMA,HCN2,HCN3,HERPUD1,HIF1A,HSPD1,IL7,IMMT,KCNA5,KCNJ10,LGALS1,LONP1,MAPK13,MAPK9,MAPT,MFN2,mir-10,MSRB2,MYC,NDUFAB1,NDUFS1,NEDD4L,NFE2L2,NOL3,OPTN,PANK2,PAWR,PHB,PHB2,PIEZO1,PLA2G6,PPARG,PPP1R1B,PRDX3,PTPN6,RIMS2,RIMS3,RIMS4,SERPINA3,SLC25A2…	82
Cardiovascular Disease	essential hypertension	0.000325		-1	bias	ADD1,ADRA1A,ADRA1B,ADRA2A,ADRB2,AR,ASIC5,CA1,CA2,CA3,CA5A,CA5B,CA7,CA9,CACNA1D,CORIN,CYP3A5,CYP4A11,ECE1,GUCY1A2,GUCY1B3,NEDD4L,NPR1,SCNN1A,SCNN1B,SCNN1G,SELP,SLC18A1,STK39	29
Lipid Metabolism, Molecular Transport, Small Molecule Biochemistry	depletion of lipid	0.000327		0.616		ACAT1,ADRA1A,AGPAT6,LRP1,MTM1,NR0B2,PDK2,PDK4,PPARD,SCARB1,TFAM	11
Carbohydrate Metabolism, Small Molecule Biochemistry	metabolism of polyols	0.000327				ANGPTL3,COQ3,EPHX1,GALK1,GOT1,Gyk,IMPA2,LIPE,MIOX,PPARA,SLC5A3	11
Endocrine System Development and Function, Energy Production, Small Molecule Biochemistry	oxidation of hormone	0.000327		0.157	bias	AKR1C4,CYP1A2,CYP2C8,CYP3A5,HSD17B10,HSD17B2,HSD17B4,HSD17B6,POR,RDH16,RDH5	11
Lipid Metabolism, Molecular Transport, Small Molecule Biochemistry	secretion of cholesterol	0.000327		1.719		ABCB11,ABCG5,ABCG8,ACAT2,CES3,ESR1,FABP1,MTTP,PCTP,PPARA,SCARB1	11
Lipid Metabolism, Small Molecule Biochemistry	transmission of lipid	0.000327		1.671	bias	APOA4,CD14,CES1,LBP,LPL,NPC1,NPC2,PITPNA,PLTP,RTN4,STAR	11
Cell-To-Cell Signaling and Interaction	adhesion of lung cells	0.000329		0.726	bias	C1QBP,CSF2RB,FN1,HABP2,LGALS4,LGALS8,PIGR,SERPINA1,SPARC,VTN	10
DNA Replication, Recombination, and Repair	damage of genomic DNA	0.000329		-0.083		ACO2,APTX,BRCA2,CRYZ,DNASE1,EXOG,GSTP1,LONP1,TERT,XDH	10
Lipid Metabolism, Molecular Transport, Small Molecule Biochemistry	excretion of sterol	0.000329		1.098		ABCG5,ABCG8,ACAT2,GNMT,LRP2,MTTP,NPC1,NR1I2,PPARA,SCARB1	10
Organismal Injury and Abnormalities, Renal and Urological Disease	hematuria	0.000329		1.633	bias	CFH,CLU,ESR1,MGAT2,MYO1E,PSEN2,PSMB1,PSMB5,PSMD1,TXNIP	10
Carbohydrate Metabolism, Lipid Metabolism, Molecular Transport, Small Molecule Biochemistry	quantity of lysophosphatidic acid	0.000329		0.913		ABCB4,CD36,ENPP2,GPAM,LIPG,LPL,PLA2G6,PNPLA8,PPAP2C,SLC27A4	10
Cellular Compromise, DNA Replication, Recombination, and Repair	breakage of chromosomes	0.00033	Decreased	-2.233	bias	ANXA7,BRCA1,COPS5,DCLRE1C,DNMT3B,ERCC4,ESR1,FANCG,HUS1,MAD2L1,MCM8,MYC,NBN,NPM1,PTTG1,RAD51C,RECQL,SIRT6,XRCC4,XRCC5	20
Cancer, Organismal Injury and Abnormalities, Reproductive System Disease	mammary tumor	0.000336		-0.278		ABCB1,ABCC4,ABCG2,ACAA1,ACADVL,ACOT2,ACOT9,ADAM23,ADAMTS14,ADAMTS6,ADCY3,ADRB2,AGPAT6,AGPS,AIDA,AIG1,AKAP12,ALDOA,ALPL,ANG,ANKRD27,ANXA3,AQP7,AR,ARFGEF1,ARHGAP8/PRR5-ARHGAP8,ARHGDIA,ARHGDIB,ARHGEF2,ARHGEF5,ARNTL,ASH2L,ATL3,ATP2B2,ATP5A1,ATP5C1,ATP5J2,BAK1,BCL6B,BEX1,BMP1,BRCA1,BRCA2,BSG,C15orf59,C19orf53,C1QBP,C9orf3,CA9,CADM1,CASP8,CASZ1,CBX8,CCDC18,CCL5,CCND1,CCNG1,CCP110,CCR2,CD34,CD4,CD9,CDC2…	450
Cardiovascular Disease	occlusion of blood vessel	0.00034		0.611		ABCB1,ABCG5,ABCG8,ACAT1,ACAT2,ADORA1,ADRA2A,ADRB2,AHSG,ALDH5A1,ANGPTL3,ANKRD27,APOA4,APOA5,APOM,APP,AR,ASIC5,ATP4A,C5,CACNA1D,CBS/LOC102724560,CCR2,CD14,CD1D,CD36,CD59,CDCP1,CDH13,CES1,CHI3L1,CLIC5,CLU,COMT,CPS1,CRP,CST3,CTNNBL1,CX3CR1,CXCL16,CYP27A1,DGAT1,DOCK9,EDN1,EPHX2,ERN1,ESR1,F10,F2R,F3,F5,F7,FABP4,FADS1,FGA,FGG,FKBP1A,FMN2,FN1,FOXO3,GAA,GABRB2,GABRG1,GHR,GRIN2D,GRK4,GSTO1,HSPD1,IGF1,IL18,…	142
Cancer, Organismal Injury and Abnormalities	abdominal adenocarcinoma	0.000352		0.152		A1CF,A2M,AASS,AATK,ABCA2,ABCA5,ABCA9,ABCB1,ABCB10,ABCB4,ABCC4,ABCD2,ABCG2,ABCG5,ABHD2,ABHD6,ABR,ACAA2,ACAD10,ACADM,ACADS,ACADSB,ACADVL,ACAT1,ACAT2,ACCS,ACMSD,ACOT12,ACOT4,ACOT9,ACOX1,ACSF3,ACSL1,ACSL3,ACSL4,ACSM1,ACSM2A,ACSM3,ACSS1,ADAM19,ADAM23,ADAM32,ADAMTS12,ADAMTS14,ADCY4,ADCY5,ADCY6,ADD1,ADD3,ADGRF1,ADGRG1,ADGRG2,ADHFE1,ADNP2,ADORA1,ADRA1A,ADRB2,ADRBK2,ADSL,ADSS,AFM,AGBL5,AGK,AGMO,AGPAT9,AGP…	1592
Cellular Assembly and Organization, Cellular Function and Maintenance	organization of actin cytoskeleton	0.000354		0.419		ABR,ADRA1B,ADRA2A,AKAP12,ALDOA,ANTXR1,ARHGAP4,ARHGAP6,ARHGDIA,ARHGDIB,ARHGEF18,ARHGEF19,ARHGEF2,ARHGEF5,CALR,CAPN10,CCDC88A,Cdc42,CDC42BPA,CDH1,CELSR1,CFL2,CLU,CORO1A,CORO1B,CORO1C,CTTN,CXCL12,DIXDC1,EDN1,EFNA5,EGFR,EMP2,EPB41,EPB41L2,EPB41L5,EPS8,ERBB2,FAM101B,FN1,FNBP1,FSCN1,GHR,GPR65,IGF1,KALRN,KIT,LIG1,LIMK1,LLGL1,LRP1,MGAT5,MTOR,MTSS1,MYO1B,NCK2,OPHN1,PACSIN2,PAK1,PARVA,PDGFB,PLEK,PLEK2,PPAR…	89
Connective Tissue Development and Function, Tissue Morphology	mass of adipose tissue	0.000358		0.942		ACOT13,ADRB2,ANGPTL3,APOA4,AQP7,ARNTL,ATG7,BAG3,BHMT,CEACAM1,CHRM3,CIDEC,CISD1,DGAT1,DHCR24,DUSP1,EIF3M,EIF4EBP1,ENPP2,ESR1,FABP2,Foxp2,GHR,GHRL,GPAM,GPD2,GPR39,GRM8,HDC,IGF1,IGFBP3,IL18,IL1RN,LEPR,LIPA,LIPE,LPL,LRP1,PLIN2,PLVAP,PNPLA2,PPARA,PPARD,PPARG,PPARGC1B,PRKAB1,PTTG1,RDH16,SAT1,SERPINA12,SERPINE1,SLC2A5,SLC30A5,TLR5,UCHL3,UCP2,UCP3,VLDLR	58
Cancer, Organismal Injury and Abnormalities	breast or colorectal cancer	0.000367		0		A1CF,AASS,AATK,ABCA5,ABCA9,ABCB1,ABCB10,ABCC3,ABCC4,ABCD2,ABCD3,ABCG2,ABHD2,ABR,ACAA1,ACAA2,ACAD10,ACADS,ACADVL,ACAT1,ACAT2,ACCS,ACMSD,ACOT2,ACOT4,ACOT7,ACOT9,ACOX1,ACOX2,ACSF3,ACSL3,ACSL5,ACSM2A,ADAM23,ADAM32,ADAMTS12,ADAMTS14,ADAMTS15,ADAMTS6,ADCY3,ADCY4,ADCY5,ADD1,ADD3,ADNP2,ADORA1,ADRA1A,ADRA1B,ADRA2A,ADRB2,ADRBK2,ADSL,ADSS,ADTRP,AFM,AGPAT6,AGXT,AIDA,AIG1,AIM2,AIMP1,AKAP12,AKAP7,AKR1C4,ALAS1,…	1356
Digestive System Development and Function, Hepatic System Development and Function, Organ Development	function of liver	0.000368				ABCA5,ACOX1,ANGPTL3,AS3MT,CASP8,CD36,CDK2,CEBPA,CES1,CYGB,CYP1A2,DBI,ENTPD5,FAH,GDA,KLB,LBP,MAPK9,MAT1A,NFE2L2,NR0B2,PANK1,PICALM,PRKAB1,RBP1,SAT1,Scd2,SELP,SLC26A1,SLCO1B3,SMAD2,STAT5B,Sult1a1	33
Cell Morphology, Cellular Assembly and Organization	morphology of mitochondria	0.000368				ABCG2,AIFM2,APP,BID,Cd24a,CEBPA,COQ7,EHHADH,GNA12,HK2,HSD17B4,MFN2,MGEA5,MKL1,NDUFS1,NDUFS4,NDUFS6,NOA1,PEX13,PISD,PLA2G6,PNP,PNPLA2,PPARGC1B,PPIF,RAB11A,SH3GLB1,SLC25A4,SPG7,STAR,TFAM,UPP1,VDAC3	33
Cell Signaling	protein kinase cascade	0.000382	Increased	2.073		ADORA1,ADRA1A,ADRA1B,ADRB2,AIDA,AMBP,ANGPT1,AR,ATP6AP2,AZI2,Bmp8b,C1QTNF1,CASP8,CCL5,CCR2,Cd24a,CD36,Cdc42,CDC42SE1,CEACAM1,CHUK,CLCF1,CLEC6A,COPS5,CTGF,DAB1,DACT1,DIXDC1,DUSP22,DUSP3,Eda,EDA2R,EEF1D,EGFR,ERBB2,ESR1,F2R,FGF9,FGFR3,FKBP1A,GADD45A,GADD45B,GHR,GPR37L1,GPRC5B,GSTP1,HACD3,Hamp/Hamp2,HDAC3,ID1,IGF1,IGFBP3,IL18,IL6R,IRAK2,KISS1,KIT,LAMTOR1,LEPR,LEPROT,LGALS1,LPAR3,MALT1,MAP4K4,MAPK13,MA…	123
Lipid Metabolism, Small Molecule Biochemistry	synthesis of phospholipid	0.000385		-0.594	bias	ACSL5,ADRB2,AGK,AGPAT6,APOM,C5,CDS1,CEBPA,CEPT1,CES1,CHKA,CHKB,CHPT1,DGKE,EDN1,EEF1A1,ENPP2,ETNK2,FADS1,FAS,GNPAT,GPAM,GPX4,IGF1,KIT,MTM1,MTOR,NTRK1,OSBP,PDGFB,PEX7,PIGA,PIGL,PIGP,PISD,PLA2G16,PLA2G6,Plscr2,PNPLA6,PPARD,PRKCB,PTDSS2,PTPMT1,RALA,RHOQ,SERINC2,SGMS1,SH3GLB1,SLC27A1,SLC6A6,SPTLC1,SPTLC2,TIRAP,TRPV2,VAC14	55
Cardiovascular System Development and Function	cardiac output	0.00039		1.345	bias	ADRA1A,ADRA1B,ANGPT2,APLN,CD36,CDK2,DDAH1,IDUA,IGF1,KITLG,KLK3,MLYCD,NDUFS6,Nrg1,Pln,PPARGC1B	16
Endocrine System Development and Function	insulin sensitivity	0.000395	Decreased	-3.028	bias	AGAP2,AHSG,ARNTL,CACNA1D,CADPS2,CES1,CHRM3,CIDEB,CIDEC,DGAT1,FABP3,FABP4,FOXA3,GHR,GRB10,HMGA1,HYOU1,LCLAT1,LEPR,MAPK13,MIF,NLN,PBX1,PLA2G6,PNPLA2,PPARA,PPARG,PRKAB1,RBP1,SCARB1,SGMS1,SIRT6,SLC25A10,SLC27A1,SORBS1,SPTLC2,ST3GAL5,STAT3,TGM2,TXNIP,UBD,UCP3,ZBTB20	43
Endocrine System Development and Function, Lipid Metabolism, Small Molecule Biochemistry	conversion of dihydrotestosterone	0.000397		-0.342	bias	HSD17B6,HSD3B1,HSD3B2,Hsd3b4 (includes others),RDH16,SRD5A1,SRD5A2	7
Lipid Metabolism, Small Molecule Biochemistry	elongation of fatty acid	0.000397				ABCD2,ELOVL7,HACD1,HACD2,HACD3,HACD4,PECR	7
Small Molecule Biochemistry	metabolism of carnitine	0.000397				ACADM,ALDH9A1,BBOX1,CPT1A,CROT,PPARA,SLC22A5	7
Molecular Transport	quantity of carnitine	0.000397		0.388		ACADL,ACADM,ACADVL,ERBB2,HADHA,PPARA,SLC22A5	7
Neurological Disease	severe neurodegenerative disorder	0.000397				ARSA,BCHE,CASP6,CLU,MAPK9,MAPT,UGCG	7
Cancer, Gastrointestinal Disease, Hepatic System Disease, Organismal Injury and Abnormalities	biliary tract carcinoma	0.000409		0.492		ABCB11,ADH1C,ALPL,AMBP,ANXA2,C1S,CD14,EGFR,ERBB2,FGA,GNB2L1,HDAC6,HPD,IDH1,IDH2,LEPR,MAOA,NRAS,PGK1,PKM,RPL13A,RPL4,RPL9,STAT3,TERT,TM4SF1,UGT1A4,UGT1A7 (includes others)	28
Cancer, Organismal Injury and Abnormalities	glandular intraepithelial neoplasm	0.000413		0.213		ABCC4,AKAP12,ANXA2,AR,ARHGDIB,ASS1,BHLHA15,C1R,CCND1,CD74,CFH,CFI,ENTPD5,ERBB2,ERG,ESR1,ESRRG,GBP2,GPC1,HSD17B6,IER3,IGFBP3,KLK3,LY6E,MFGE8,MIPEP,MYC,NBN,NCOA7,PPARG,PSAT1,RCAN2,SERPINB1,SERPING1,SLC16A5,SMS,SPRY1,SPRY2,STAT3	39
Carbohydrate Metabolism, Molecular Transport, Small Molecule Biochemistry	concentration of D-glucose	0.00042		0.57		ABCB4,ACADM,ACOT11,ACP1,ACSL1,ADCY5,ADRA2A,APOA4,Apoc3,AQP7,ARNTL,ATG7,AVPR1A,CA5A,CA5B,CD36,CDO1,CEBPA,CES1,CHRM3,CIDEA,CIDEC,CPT1A,CRY2,DDAH2,DECR1,DGAT1,EDN1,ENPP2,EPHX2,ESR1,FABP3,FABP4,FADS1,FFAR4,FGFR4,FOXO3,G6PC,GCK,GCKR,GHR,GHRL,GNAO1,GNMT,GPR39,Gyk,HADH,HIF1A,HSD11B1,HSPA5,IGF1,IGFBP3,Irs3,KLB,LCLAT1,LEPR,LGALS3,LIPE,LPL,MAPK13,MGAT4A,MGMT,MIF,MYC,NCEH1,NQO1,NR0B2,NRIP1,PANK1,PBX1,PCTP,P…	97
Endocrine System Development and Function, Molecular Transport, Small Molecule Biochemistry	concentration of hormone	0.000421		-0.119		ABCC4,ABHD6,ADRA1B,AHSG,APP,AR,ARNTL,BAG3,Bmyc,BRCA1,CACNA1D,CADPS2,CBS/LOC102724560,CD36,CDH13,CDKN2C,CDO1,CEACAM1,CEBPA,CES1,CHRM3,CIDEB,Clec2d (includes others),COL5A3,COMT,Cyp4a14,DAGLB,DIO1,DIO3,EDN1,ESR1,FABP1,FABP2,FABP4,FFAR4,FOXO3,G6PC3,GCK,GCKR,GCNT4,GHR,GHRL,GNAO1,GPAM,GPD2,GPR39,HADH,HADHA,HDC,HMGA1,IGF1,IGFBP3,INHBA,Irs3,KCNK3,KDM5B,KISS1,KLB,LCLAT1,LEPR,LGR4,LGR5,LIPA,LIPE,LRP2,MAPK…	116
Cell Death and Survival	apoptosis of leukemia cell lines	0.00044		0.114		AIMP1,B2M,BAK1,BCL2A1,BID,C5,CALR,CASP8,CCND1,CD4,CD59,CDH1,CEACAM1,CEBPA,CHKA,CREM,CSF2RB,CTSD,CXCL12,CYCS,DFFA,DIABLO,DUSP1,DVL2,EIF2A,EIF4B,EPHB6,ERG,ERN1,ESR1,FAS,FKBP5,FOXO3,GLO1,GSTP1,HCLS1,HDAC6,HES1,HSPA1A/HSPA1B,IGF1,IL7,INHBA,KIT,KITLG,LGALS1,LGALS3,LGALS8,LRP1,MALT1,MAPK9,MSRB2,MYC,NFIL3,NOTCH3,NPM1,NQO1,PAFAH2,PAK1,PAWR,PBX3,PHB2,PLA2G7,PPP1R1B,PRKCA,PRKCB,PTK2,PTPRE,RGS3,RHOC,RPS19,S…	82
RNA Post-Transcriptional Modification	processing of rRNA	0.000443				DDX52,EXOSC7,FBL,GTF2H5,LAS1L,NOP58,NPM1,PES1,RPL11,RPL5,RPL7,RPS15,RPS16,RPS17,RPS19,RPS24,RPS28,RPS7,SBDS,WDR43	20
Infectious Diseases	productive infection of cervical cancer cell lines	0.000448	Increased	3.583	bias	AASS,ACADSB,ALG14,ATG16L2,ATP5B,BCLAF1,BMP2K,BRCA1,BRDT,CA2,CAMK1D,CCT2,CD4,CIB2,CYCS,DCBLD1,DLGAP1,DLST,DNAJA2,DTX4,FNTA,GM2A,GPD2,GTF2A1,GTF2H1,HES1,KIAA0922,KLHDC2,LOC102724828/MRPL23,MDN1,MECOM,MED11,MPHOSPH6,NDUFA10,NDUFA6,NDUFS6,NMT1,OSBPL7,PANK3,PARVA,PCTP,PDIA3,PDIA6,PDSS1,PGRMC2,POLR2K,PPP1R42,PSMD4,RAB1B,RIMS4,SDC1,SEC61G,SEMA5B,SERPINB6,SLCO2A1,SPCS3,SSR1,SSR3,SUCLG2,TERF2,TIAM2,TIMM8A…	67
Cellular Movement	invasion of cells	0.00045	Increased	2.608		A2M,ABLIM1,ACAT1,ACSL4,ADAMTS15,ADCY3,ADRA2A,ADRB2,AGAP2,AHSG,AJAP1,ALCAM,ALKBH3,AMD1,ANG,ANGPT2,ANGPTL4,ANPEP,ANXA2,APEX1,APP,AR,ARHGAP4,ARHGDIA,ARHGEF18,ATP6V0C,B4GALT5,BMP6,BRCA1,BSG,C1QBP,CA3,CA9,CALR,CAPN2,CAPNS1,CCDC88A,CCND1,CD14,Cd24a,CD9,Cdc42,CDC42BPA,CDH1,CEACAM1,CHI3L1,CHRD,CLDN1,CLU,CST3,CTGF,CTNNAL1,CTSD,CTTN,CUL4B,CXCL12,DCK,DDB2,DDX58,DNMBP,DNMT3B,DVL2,EDN1,EFEMP1,EFNB3,EGFR,EIF3A…	241
Molecular Transport	quantity of lactic acid	0.000469		0.806		ALDOA,COX10,ERBB2,FABP3,G6PC3,GCK,HIF1A,IGF1,MIF,MTOR,MYC,NQO1,PPARA,PRKAA2,SQSTM1	15
Cellular Development, Cellular Growth and Proliferation, Connective Tissue Development and Function	proliferation of fibroblast cell lines	0.000484	Increased	2.186		A2M,ACAT1,ACP1,ADRA1A,ADRA1B,AKAP12,ALDOA,AMD1,ANGPT2,APEX1,ARHGAP32,ATG12,Bmyc,BRCA1,C1QL4,CCND1,CD9,CDH13,CEACAM1,CEBPA,CIRBP,CKS2,COPS5,CSF2RB,CTSD,CUL7,CXCL12,CYGB,EEF1D,EGFR,EIF3C,EIF3E,EIF3H,ERBB2,ERRFI1,ETV6,F2R,FGFR3,FLI1,FN1,FOXO3,FOXO4,GADD45B,GBP2,GHRL,GLCE,GNA12,GNB2L1,GRB14,GRK5,HINT1,HMGA1,HSPA1A/HSPA1B,ICMT,ID1,IER3,IGF1,IGFBP2,IGFBP3,INPP4A,IRF2,KDM2B,KIT,KLF6,let-7,LIG1,MAD1L1,MA…	123
Connective Tissue Development and Function, Tissue Morphology	quantity of connective tissue	0.000485		0.075		ACADL,ACADS,ACADVL,ACOT11,ACOT13,ADD1,ADD3,ADRA2A,ADRB2,AGPAT6,ALPL,ANGPT2,ANGPTL4,APEX2,APOA4,Apoc3,AR,ARNTL,ASPA,ATG7,ATP2B2,BAG3,BCL6B,BRCA1,CAMK4,CAPNS1,CASP8,CBFA2T3,CCBE1,CCND1,CCNG1,CCR2,CD14,CD34,CD59,CD9,CDK2,CEACAM1,CEBPA,CES1,CHAD,CHUK,CIDEA,CIDEB,CIDEC,CLEC10A,Clec2d (includes others),CLEC4G,COL5A3,COMT,CREB3L2,CRY2,CTGF,CXCL13,DCK,DGAT1,DNMT3B,DUSP1,EFEMP1,EGFR,EIF4EBP1,ESR1,F11,F2R,…	174
Free Radical Scavenging	synthesis of reactive oxygen species	0.000487		-0.452		ABCB1,ABCB10,AFG3L2,ALDH3A2,ALS2,ANGPT2,APLN,APP,ARHGDIA,ARHGDIB,ARSA,ATPIF1,BAK1,BID,BNIP3,BRCA1,C5,CASP8,CBR1,CBS/LOC102724560,CCL5,CCR2,CD14,CD36,CEBPE,CFH,CLIC1,COX6A2,CRP,CST3,CSTB,CTTN,CUL4B,CXCL12,CXCR1,CYP1A2,CYP2A6 (includes others),CYP2C8,CYP2E1,DBI,DECR1,DHCR24,DLST,DUSP1,EDN1,EGFR,ESRRG,ETV6,F2R,F7,FAS,FBP1,FN1,FOXO3,FPR1,FTH1,GHRL,GNB2L1,GSTP1,GZMA,HK2,HSD17B10,HSPA9,IDH1,IGF1,IL18,I…	140
Lipid Metabolism, Small Molecule Biochemistry, Vitamin and Mineral Metabolism	homeostasis of cholesterol	0.000488				ABCG5,ABCG8,ANGPTL3,APOA4,APOA5,CCR2,Cd24a,CD36,DBI,EPHX2,FABP3,FABP4,FN1,G6PC,GPR39,LAMTOR1,LIPC,LIPE,LIPG,MIA2,MTTP,NCEH1,NPC1,NPC2,NUS1,OSBP,SC5D,SCARB1,SLC37A4,SOAT2	30
Cardiovascular Disease	peripheral arterial disease	0.000494				ADRB2,AHSG,ANKRD6,ARHGDIB,ARL4C,B2M,BAG3,BEX4,CAPG,CASP8,CD36,CFH,CFHR1,CHMP2B,CSF2RB,CTSC,CXCL12,CYTIP,DNAJA1,DNAJB5,EEF1B2,F10,F2R,FPR1,FTH1,HCLS1,HEBP2,HIBCH,HSD17B11,HSPA1A/HSPA1B,HSPH1,HTATIP2,IFI30,MAFB,MAP4K4,NPR3,OMD,OTUD3,P2RY1,P3H2,PACSIN2,PDE4DIP,PFDN4,PLTP,POLR2K,PPARD,PSMA2,RCN2,RFK,RPL9,SAT1,SGK1,SLC22A3,SLC25A32,SLCO2B1,TAF9,TBC1D2B,TBC1D9B,TOMM70A,TOR1AIP1,TRIM14,TTLL7,UCP2,ZCCHC10	64
Organismal Functions	energy expenditure	0.000518		0.056		ACADL,ACADVL,ACOT11,ACOT13,AGPAT6,Apoc3,APP,AR,ATG7,BHMT,C1QTNF1,CEACAM1,CEBPA,CIDEC,COX6A2,DGAT1,DUSP1,ESR1,FFAR4,FITM2,GHRL,HDC,HNF4G,IL18,KLB,LCLAT1,LEPR,LPIN2,LRP1,MAPK9,Mup1 (includes others),PPARD,PPARG,PRCP,PRKAA2,RARB,SAMD4A,SERPINE1,UCHL3,UCP2,UCP3	41
Cell-To-Cell Signaling and Interaction	cell-cell adhesion of colon cancer cell lines	0.000532		1.29		ARHGAP21,GNB2L1,IP6K2,LGALS3,LGALS4,LGALS8,RAP1GAP,SRC	8
Cell Cycle	re-entry into S phase of tumor cell lines	0.000532		0.174	bias	CDK2,EGFR,IGF1,MXD1,MYC,TF,TFDP1,TGFA	8
Organismal Development	size of body	0.000543	Increased	4.371	bias	A2M,ABCA2,ABCB11,ACOT13,ACOX1,ACP1,ADCY3,ADD1,ADH7,ADRB2,AFG3L2,AGPAT6,Airn,ALDH5A1,ALPL,ANGPTL3,ANGPTL4,Ank2,Anp32b,ANXA2,ANXA7,APBA2,APP,AQP7,AR,ARNTL,ASPA,ATG7,ATP2B2,ATRN,BACE1,BCLAF1,BMPER,Bmyc,BRCA1,BRCA2,BSG,CA5A,CA5B,CACNA1D,CADPS2,CAMK4,CASP6,CBS/LOC102724560,CCND1,CD36,CD74,CD9,CDK2,Cdkn1c,CDKN2C,CDO1,CEBPA,CERK,CFL2,CHRM3,CHRNE,CIDEB,CLCF1,COL5A3,COPS5,CPB2,CTSD,CUL4B,DACT1,DBI,DDB2,DE…	244
Carbohydrate Metabolism	catabolism of glycogen	0.000549				ADRA1B,ADRB2,CPS1,G6PC,GAA,GCK,PITPNA,PPP1R3B,PPP1R3C,PYGB,PYGL	11
Cancer, Gastrointestinal Disease, Hepatic System Disease, Organismal Injury and Abnormalities	liver adenoma	0.00056		-0.264		BHMT,CRP,ENTPD5,FAH,GLUL,MSH2,MTOR,NBN,PPARA,STAT3,TERT,TGFA,TRIM24,XPA	14
Drug Metabolism, Lipid Metabolism, Small Molecule Biochemistry, Vitamin and Mineral Metabolism	metabolism of tretinoin	0.00056		1.197	bias	ADH1C,ADH4,ADH7,Aldh1a7,CYP1A2,Cyp2c70,CYP2C8,CYP2E1,CYP3A5,CYP3A7,RARG,RBP1,RDH10,RDH16	14
Cell Cycle	S phase	0.000574		1.522		AGK,ANGPT1,APP,AR,BID,BRCA1,BTLA,CCND1,CCNG1,CCNG2,CDH1,CDK2,Cdkn1c,CDKN2C,CKS2,COPS5,CREM,CXCL12,E2F8,EGFR,ERBB2,FBXO5,FN1,FOXO3,GADD45A,GPC1,GRB10,HMGA1,ID1,IGF1,IL6R,IL7,ING5,ITGA2,KITLG,LGALS1,MAPK3,MCM7,mir-10,mir-27,MTCH2,MTOR,MXD1,MYBL1,MYC,NBN,NPM1,NRAS,NRIP1,ORC2,PBX1,PEA15,PLK2,PMEPA1,POLA1,PPAP2C,PPARG,PPIF,PRKAA2,PSAP,PSEN2,PTPN6,RAD18,SOX9,SRC,SSH2,STAT3,TF,TFDP1,TGFA,TIPIN,TNFRSF14,…	77
Lipid Metabolism, Small Molecule Biochemistry, Vitamin and Mineral Metabolism	modification of retinaldehyde	0.000585		0.784	bias	ADH1C,ADH4,Aldh1a7,AOX1,Aox3,CYP1A2,CYP2C8,DHRS4,RDH11,RDH16	10
Cellular Assembly and Organization, Cellular Function and Maintenance	organization of peroxisomes	0.000585				ABCD3,PEX1,PEX11A,PEX14,PEX16,PEX19,PEX3,PEX7,SEC16B,TMEM135	10
Cancer, Organismal Injury and Abnormalities, Reproductive System Disease	tumorigenesis of breast carcinoma	0.000585		0.314		BRCA1,BRCA2,ERBB2,ESR1,MTA1,MYC,PTPRE,SRC,STX2,TGFBR3	10
Developmental Disorder, Hereditary Disorder, Metabolic Disease	Zellweger syndrome	0.000587				ABCD2,ABCD3,PEX1,PEX13,PEX14,PEX16,PEX19,PEX3,PEX7	9
Cellular Assembly and Organization	development of cytoplasm	0.000593	Increased	2.256		ABCD3,ADD1,ADORA1,AKAP1,ANG,ANKRD27,APP,AR,ARFGEF1,ARHGAP32,ARHGAP6,ARHGEF10,ARHGEF2,ARHGEF3,ARL2,ATG12,ATG7,AVPR1A,BAIAP2L1,CAMK4,CCND1,CD74,CDH13,CHCHD2,CHUK,Clec2d (includes others),CNP,CNTNAP1,COBL,COL5A3,COQ7,CORO1A,CORO1C,CTGF,CTSD,CTTN,CXCL12,DPYSL3,EDN1,EGFR,EHD4,EIF2A,EML2,F2R,F7,FBXO5,FMN1,FN1,GAS7,GDA,GNA12,GNAO1,GNG12,GNG2,GPR65,HCLS1,HDAC6,IGF1,IPO4,ITGA3,KIRREL,KISS1,LAS1L,LIMK1,LIM…	133
Cell Death and Survival	cell death of leukemia cell lines	0.000607		-0.303		ABCB1,ABCB4,AIMP1,B2M,BAK1,BCL2A1,BID,C5,CALR,CASP8,CBR1,CCND1,CD4,CD59,CDH1,CEACAM1,CEBPA,CHKA,CREM,CSF2RB,CTSD,CXCL12,CYCS,DFFA,DIABLO,DNASE1,DUSP1,DVL2,EIF2A,EIF4B,EPHB6,ERG,ERN1,ESR1,FAS,FKBP5,FOXO3,FTH1,GAPDH,GLO1,GPX4,GSTP1,HCLS1,HDAC6,HES1,HSPA1A/HSPA1B,IGF1,IL7,INHBA,KIT,KITLG,LGALS1,LGALS3,LGALS8,LRP1,MALT1,MAPK9,MSRB2,MTDH,MYC,NFIL3,NOTCH3,NPM1,NQO1,PAFAH2,PAK1,PAWR,PBX3,PHB2,PLA2G7,PPP…	92
Cardiovascular Disease	salt-sensitive essential hypertension	0.000623		-1	bias	ADD1,CORIN,CYP3A5,CYP4A11,NEDD4L,SCNN1B	6
Cancer, Organismal Injury and Abnormalities	transformation of astrocytes	0.000623				EGFR,ERBB2,HES1,HEY1,MYC,TERT	6
Cancer, Organismal Injury and Abnormalities, Respiratory Disease	stage 1-2 non-small cell lung cancer	0.000626				ANXA2,B2M,EEF1A1,EGFR,EIF4A1,EPB41L4B,FGG,FN1,IFI30,MAFB,RHOC,RPL27,RPL7,RPS27A,SEC61G,SERBP1,TPT1	17
Cancer, Gastrointestinal Disease, Hepatic System Disease, Organismal Injury and Abnormalities	bile duct cancer	0.000639		0.391		ABCB11,ADH1C,ALPL,AMBP,ANXA2,C1S,CD14,EGFR,ERBB2,FGA,GNB2L1,HDAC6,HPD,IDH1,IDH2,LEPR,MAOA,NRAS,PGK1,PKM,RPL13A,RPL4,RPL9,STAT3,TM4SF1,UGT1A4,UGT1A7 (includes others)	27
Cancer, Organismal Injury and Abnormalities, Reproductive System Disease	prostatic intraepithelial neoplasia	0.000642		0.239		ABCC4,AKAP12,ANXA2,AR,ARHGDIB,ASS1,C1R,CCND1,CD74,CFH,CFI,ENTPD5,ERBB2,ERG,ESR1,ESRRG,GBP2,GPC1,HSD17B6,IER3,IGFBP3,KLK3,LY6E,MFGE8,MIPEP,MYC,NBN,NCOA7,PPARG,PSAT1,RCAN2,SERPINB1,SERPING1,SLC16A5,SMS,SPRY1,SPRY2	37
Post-Translational Modification	glycosylation of protein	0.000643		0.788		ALG12,ALG5,ATXN10,B3GALNT2,B3GALT1,BACE1,CALR,Ces2a,CMAS,ENTPD5,FUT1,FUT8,GAL3ST1,GALNT1,GALNT2,GALNT7,GCNT4,HSPA5,LARGE,LRP2,MGAT2,MGAT4A,MGAT5,MGEA5,MOGS,NFE2L2,NPC1,NQO1,RPN1,SERP1,SERPINA1,SLC4A10,ST3GAL1,ST3GAL2,ST3GAL4,ST3GAL5,ST3GAL6,ST8SIA4,SYVN1,UBE2G2	40
Cancer, Organismal Injury and Abnormalities, Reproductive System Disease	breast cancer	0.000653		0.73		ABCB1,ABCC4,ABCG2,ACAA1,ACADVL,ACOT2,ACOT9,ADAM23,ADAMTS14,ADAMTS6,ADCY3,ADRB2,AGPAT6,AIDA,AIG1,AKAP12,ALDOA,ALPL,ANG,ANKRD27,ANXA3,AQP7,AR,ARFGEF1,ARHGAP8/PRR5-ARHGAP8,ARHGDIA,ARHGDIB,ARHGEF2,ARHGEF5,ARNTL,ASH2L,ATL3,ATP2B2,ATP5A1,ATP5C1,ATP5J2,BAK1,BCL6B,BEX1,BMP1,BRCA1,BRCA2,BSG,C15orf59,C19orf53,C1QBP,C9orf3,CA9,CADM1,CASP8,CASZ1,CBX8,CCDC18,CCND1,CCNG1,CCP110,CCR2,CD34,CD4,CD9,CDC27,Cdc42,CD…	417
Cancer, Organismal Injury and Abnormalities	adenoma	0.000672		0.176		ADTRP,AMHR2,ANXA2,ANXA5,AR,ARHGEF2,ARL4C,ASS1,ATG7,ATP4A,ATP8B1,BAK1,BHMT,BID,C4A/C4B,CACNA1D,CAD,CALR,CCND1,CDC27,CDH1,CDKN2C,CFH,CHKA,CLU,CMTM4,COL15A1,CRP,CTNNAL1,CYP2F1,DDB2,DMWD,DNASE1L3,DNMT3B,DUT,EGFR,EIF4EBP1,ENPEP,ENTPD5,EPHB6,ERBB2,ERRFI1,ESR1,F2R,FABP4,FAH,FKBP10,FOXO3,FOXO4,FZD3,GADD45A,GINS1,GLUL,GSTM5,GSTP1,HINT1,HMGA1,HMGB2,HSD11B1,HTATIP2,ID1,IGFBP2,IL6R,INHBA,LAMB3,let-7,LGALS1,L…	127
Amino Acid Metabolism, Small Molecule Biochemistry	catabolism of L-amino acid	0.000674				AASS,ASPA,CBS/LOC102724560,CDO1,CSAD,GLUL,GOT1,HAL,HDC,HPD,IDO2,KYNU,PCYOX1,SDS,TDO2	15
Lipid Metabolism, Small Molecule Biochemistry	distribution of lipid	0.000674		-0.485		APOA5,APP,CBS/LOC102724560,CHMP1A,CXCL12,FABP1,LGALS1,Plscr2,PLTP,RAB9A,SCARB1,Scd2,SLC27A1,SLCO1B3,UGCG	15
Cellular Assembly and Organization	formation of actin bundles	0.000674				ADD1,Cdc42,Cdkn1c,CORO1B,DPYSL3,EPS8,FMN2,FSCN1,GAS7,LIMA1,LIMK1,MTSS1,MYO1B,PAWR,SHROOM1	15
Organismal Injury and Abnormalities, Reproductive System Disease	infertility	0.000687		-0.389	bias	ABCG5,ABCG8,ACOX1,ADRA1A,ADRA1B,AMBP,AMHR2,ANTXR1,AR,ARHGDIA,ARHGDIB,ARNTL,BBIP1,Bmp8b,BRCA2,BSG,CADM1,CALR3,CAMK4,CATSPER2,CATSPER3,CBS/LOC102724560,CCND1,CD9,Cdc42,CDK2,Cdkn1c,CDO1,CKS2,CLCN2,CPEB1,CREM,DACT1,DERL2,ENTPD5,ESR1,ETV5,FADS2,FANCL,FETUB,FGA,FOXO3,FST,FZD1,GAL3ST1,GAMT,GHR,GJA4,GNPAT,GOPC,H3F3A/H3F3B,HMGA1,HSD17B2,HSD17B4,IGF1,IL11RA,ING2,INHBA,INHBB,INSL6,KISS1,KIT,KRT8,LIPE,LSR,MC…	100
Carbohydrate Metabolism, Molecular Transport	transport of carbohydrate	0.000687		-0.331		ABCB1,ABCB4,ABCC3,APP,AQP3,AQP7,CAPN10,CD14,CHUK,CSF2RB,EDN1,ESR1,FABP1,FFAR4,G6PC,G6PC3,GCK,GRB10,HK2,IGF1,LBP,LMBRD1,MAP4K4,MGAT4A,MGEA5,MIF,MYC,NT5C2,PEA15,PITPNA,PPARGC1B,PPP1R3B,PPP1R3C,PRKAA2,PRKAG3,PRKCA,PRKCB,PTK2,RHOQ,SCARB1,SESN2,SLC16A1,SLC17A3,SLC1A2,SLC23A1,SLC25A27,SLC2A2,SLC2A5,SLC37A4,SLC5A3,Slco1a4,SORBS1,SORT1,STXBP4,TRIB3,TXNIP	56
Cell Death and Survival	cell death of muscle	0.000696		-0.937		ADCY5,ADCY6,ADRA1A,ADRB2,ALDOA,ALS2,ANGPT1,APOPT1,APP,BID,BNIP3,BRCA2,C1QTNF9B,CALR,CAMK2D,CASP8,CDK2,Cdkn1c,COQ6,CREM,CXCL12,CYCS,DSP,ECSCR,EDN1,EEF1A1,EEF1D,ERBB2,FAS,FOXO3,GAPDH,GHRL,HADHA,HIF1A,HK2,HSPD1,HSPE1,ID1,IGF1,IKBKE,IL18,IL1RN,INHBA,IRF2,KIFAP3,KIT,KITLG,LEPR,let-7,LIMS1,MANF,MAOA,MAP4K4,MFN2,MKL1,MNAT1,MTM1,MTPN,MYC,MYLK3,NAMPT,NCL,NDUFV2,NMNAT1,NOA1,NOL3,NOTCH3,NOX4,NRAS,PDCD4,PHB,…	101
Organismal Development	growth of multicellular organism	0.000702				ADD1,ANKRD11,APBA2,AR,ATF5,BRCA2,CCM2,Cdc42,Cdkn1c,ETNK2,FKBP8,FLVCR1,G6PC,GPD2,ICMT,IGF1,NDUFS6,Pde4d,PKDCC,PLEKHA1,RARB,RARG,Rpl29 (includes others),SLC1A2,SLC4A10,SMO,SPTBN2,TNS2,TTC8,WWTR1,XPA	31
Cancer, Gastrointestinal Disease, Organismal Injury and Abnormalities	incidence of digestive organ tumor	0.000702		-1.266	bias	ABCB4,ACOX1,ANXA7,BHMT,BRCA2,CCNG1,CDH1,CDKN2C,DIABLO,ENTPD5,FAH,GNMT,GPX7,HTATIP2,IQGAP1,ITIH4,MAD1L1,MSH2,NLRP6,PPARA,PRKCB,RINT1,SAV1,SMAD2,TERT,TFF1,TRIM24,TRIM62,UACA,XPA,XRCC5	31
Reproductive System Development and Function	litter size	0.000778		1.329	bias	A2M,ACADL,ACSL4,ADCY3,ADRA1B,AKAP1,AMBP,CABLES1,CAMK4,CBS/LOC102724560,Cd24a,CD46,CD59,CD9,CEBPA,CX3CR1,DNAH11,EFEMP1,ETNK2,FZD1,GHR,GPD2,HEXA,IL11RA,INHBA,INHBB,INSL6,KHDC3L,KHDRBS3,LBH,LIPC,LPAR3,MEP1B,MFGE8,MMP12,MPP1,Mug1/Mug2,MYC,Oas1d (includes others),Pde4d,PER1,PHB2,PLAT,PTPRS,PTTG1,S1PR2,SLC9A3R1,SNAI2,SRD5A1,SRD5A2,SULF2,SYCP3,TEKT4,TERT,WIPF3,XRCC5	56
Cancer, Organismal Injury and Abnormalities, Reproductive System Disease	benign neoplasm of female genital organ	0.000806				ADRA1A,ADRA1B,ADRA2A,ADRB2,AIG1,ALDOA,ARL4C,ARL4D,ASH2L,ATP8B1,ATRN,BDH1,C4A/C4B,CFH,CLU,CMTM4,CNP,COL15A1,CRY2,CTNNAL1,CTSC,DYRK2,EGFR,EIF4EBP1,ENPEP,EPHB6,ESR1,ESRRG,F2R,FAS,FTH1,FZD3,GINS1,GSTM5,GUCY1A2,HNF4G,HNMT,HSD11B1,HSD17B10,IFIH1,IGFBP2,IQGAP1,let-7,LGR4,LIFR,LRIG1,LRP2,LRRN4,MAOA,MAPK3,MCAM,MED12,MEGF9,MEST,mir-27,MMP11,MR1,MYC,NDUFV2,NOTCH3,NR0B2,NR1I2,OCLN,OLFM1,PDE5A,PDK4,PEG3,PHLDA…	107
Neurological Disease, Organismal Injury and Abnormalities	bleeding of nervous system	0.000821		-1.12	bias	ADORA1,ANXA7,APP,COL4A1,COL4A2,CST3,DNMT3B,F10,F3,F5,F7,FAS,IDH1,KIT,LLGL1,NDUFS4,NME5,PCSK5,PDE4C,PDGFB,PLAT,RHBDF1,SMAD2,YBX1	24
Cellular Function and Maintenance, Molecular Transport	exocytosis by cells	0.000844		1.026		ARFGEF1,CACNA1D,CADPS2,CCL5,Cdc42,EXOC2,FEZ2,FGA,FGB,FGG,JAGN1,KCNB1,LILRB4,MIA3,MYO5A,PLA2G6,PRKCA,RAB11A,RAB21,RAB3D,RAB9A,RALA,RAPGEF4,RIMS2,RPH3AL,SEPT5,SGK1,SRCIN1,STAM2,STX1B,STX4,STXBP2,STXBP6,SYTL4,SYTL5,TRIM72,TXN,UNC13B	38
Cell Death and Survival, Skeletal and Muscular Disorders	cell death of muscle cells	0.000866		-0.944		ADCY5,ADCY6,ADRA1A,ADRB2,ALDOA,ALS2,ANGPT1,APOPT1,APP,BID,BNIP3,BRCA2,C1QTNF9B,CALR,CAMK2D,CASP8,CDK2,Cdkn1c,COQ6,CREM,CXCL12,CYCS,DSP,ECSCR,EDN1,EEF1A1,EEF1D,ERBB2,FAS,FOXO3,GAPDH,GHRL,HADHA,HIF1A,HK2,HSPD1,HSPE1,ID1,IGF1,IKBKE,IL18,IL1RN,INHBA,IRF2,KIFAP3,KIT,KITLG,LEPR,let-7,LIMS1,MANF,MAOA,MAP4K4,MFN2,MKL1,MNAT1,MTM1,MTPN,MYC,NAMPT,NCL,NDUFV2,NMNAT1,NOA1,NOL3,NOTCH3,NOX4,PDCD4,PHB,PNPLA2,PPAR…	98
Energy Production	metabolism of pyruvic acid	0.000884		-0.513		AGXT,ALDOA,FBP2,IL1RN,NQO1,PKLR,PKM,PPARD,SDS,SLC16A1,SLC27A1	11
Behavior, Digestive System Development and Function	nursing	0.000884				CCND1,EFNA3,EFNA5,ESR1,FMN2,MKL1,MYBL1,OCLN,PTK2,SIRT6,SRC	11
Cell Death and Survival, Skeletal and Muscular Disorders	necrosis of muscle	0.000886		-0.937		ADCY5,ADCY6,ADRA1A,ADRB2,ALDOA,ALS2,ANGPT1,APOPT1,APP,BID,BNIP3,BRCA2,C1QTNF9B,CALR,CAMK2D,CASP8,CDK2,Cdkn1c,COQ6,CREM,CXCL12,CYCS,DSP,ECSCR,EDN1,EEF1A1,EEF1D,ERBB2,FAS,FOXO3,GAPDH,GHRL,HADHA,HIF1A,HK2,HSPD1,HSPE1,ID1,IGF1,IKBKE,IL18,IL1RN,INHBA,IRF2,KIFAP3,KIT,KITLG,LEPR,let-7,LIMS1,MANF,MAOA,MAP4K4,MFN2,MKL1,MNAT1,MTM1,MTPN,MYC,MYLK3,NAMPT,NCL,NDUFV2,NMNAT1,NOA1,NOL3,NOTCH3,NOX4,PDCD4,PHB,PLAT,…	100
Cell-To-Cell Signaling and Interaction	adhesion of central nervous system cells	0.000893		0.254	bias	ADGRG1,CADM1,FN1,ITGA3,VTN	5
Organismal Injury and Abnormalities	fibrosis of exocrine gland	0.000893	Increased	2.2	bias	CCND1,CDK2,KRT8,MMP14,TRAF3IP2	5
Hematological Disease	hypochromic microcytic anemia	0.000893				ATP4A,Hamp/Hamp2,PICALM,SLC11A2,STEAP3	5
Carbohydrate Metabolism, Small Molecule Biochemistry	metabolism of D-fructose	0.000893				ALDOA,ALDOB,FBP1,FBP2,KHK	5
Gastrointestinal Disease, Hepatic System Disease, Metabolic Disease	severe hepatic steatosis	0.000893				ACOX1,AR,ESR1,PPARA,UCP2	5
Lipid Metabolism, Small Molecule Biochemistry	synthesis of ketone body	0.000893				HMGCL,HMGCS2,PPARA,SLC27A5,TXNIP	5
Lipid Metabolism, Molecular Transport, Small Molecule Biochemistry	transport of oleic acid	0.000893	Increased	2.236	bias	ACSL1,ACSL3,ACSL4,ACSL5,NPC1	5
Lipid Metabolism, Molecular Transport, Small Molecule Biochemistry	uptake of oleic acid	0.000893		1.387	bias	ACSL5,CD36,PPARG,SCARB1,SLC27A4	5
Cardiovascular Disease	peripheral vascular disease	0.000895		0.575		ABCG2,ADRA1A,ADRA1B,ADRA2A,ADRB2,AHSG,ANKRD6,APP,AR,ARHGDIB,ARL4C,ATR,B2M,BAG3,BEX4,CAPG,CASP8,CCL5,CCM2,CD1D,CD36,CFH,CFHR1,CHMP2B,CHRNA2,CHRNE,CKAP4,CLU,COL4A1,CSF2RB,CST3,CTSC,CXCL12,CYTIP,DNAJA1,DNAJB5,EDN1,EEF1B2,EIF2A,F10,F11,F2R,F5,FABP3,FAS,FPR1,FTH1,GABRB2,GABRG1,HCLS1,HEBP2,HIBCH,HIF1A,HSD17B11,HSPA1A/HSPA1B,Hspa1b,HSPH1,HTATIP2,HYOU1,IFI30,IGF1,KIAA0020,LPL,LRP1,MAFB,MAP4K4,MAPT,MAT1A,…	110
Lipid Metabolism, Molecular Transport, Small Molecule Biochemistry	uptake of cholesterol	0.000918		-0.546		ABCB4,ABCG5,ABCG8,ACAT2,APOA4,CD36,Cdc42,ESR1,FABP1,GNMT,LPL,MTTP,NR0B2,PNPLA2,PPARA,RAB11A,SCARB1,SOAT2	18
Metabolic Disease	hyperkalemia	0.000924				CA1,CA2,CA7,KCNE3,KLK3,PIEZO1,SGK1	7
Cancer, Organismal Injury and Abnormalities	transformation of neuroglia	0.000924		-0.832	bias	EGFR,ERBB2,HES1,HEY1,MYC,PAK1,TERT	7
Carbohydrate Metabolism	synthesis of glycogen	0.000942		0.641		ACADM,ADRA1B,APLN,CD36,DYRK2,EPM2AIP1,ERBB2,FITM2,G6PC,GCK,GCKR,GPAM,GRB10,GYG1,GYS2,IGF1,IGFBP3,LEPR,MTOR,NR1D1,PPARG,PPP1R3B,PPP1R3C,PPP1R3F,PPP1R3G,PRKAA2,PRKAG3,SORBS1	28
Connective Tissue Development and Function, Tissue Morphology	quantity of adipose tissue	0.000943		0.494		ACADL,ACADS,ACADVL,ACOT11,ACOT13,ADRA2A,ADRB2,AGPAT6,ALPL,ANGPTL4,APOA4,Apoc3,AR,ARNTL,ASPA,BAG3,BRCA1,CASP8,CD14,CEACAM1,CEBPA,CES1,CHAD,CIDEA,CIDEB,CIDEC,COL5A3,COMT,DGAT1,DUSP1,EFEMP1,EIF4EBP1,ESR1,FABP2,FFAR4,GAMT,GHR,GPD2,GTF2IRD1,HDC,HSD11B1,HSPA5,ID1,IGF1,IL18,Irs3,KLB,LCLAT1,LEPR,LIPA,LIPC,LIPE,LPL,MTOR,MTTP,MYC,NQO1,PLA2G6,PLIN2,PLVAP,PNPLA2,PPARA,PPARD,PPARG,PPARGC1B,PRKCB,PTPRS,RHBDF1,…	81
Cell Death and Survival	apoptosis of breast cancer cell lines	0.000962		-0.282		AIM2,ANGPT2,ARHGDIA,ATG7,B2M,BAG3,BAK1,BCAS2,BCL2L13,BID,BNIP3,BRCA1,CASP6,CASP7,CASP8,CCND1,CDH1,CEACAM1,CLU,CTGF,CYCS,DIABLO,DUSP1,EGFR,ERBB2,ESR1,EXOC2,FAS,FBXO5,FN1,FOXO3,FTH1,GADD45A,HIF1A,HINT1,HK2,HSPA5,HSPD1,IER3,IGF1,IGFBP3,IL17RB,IRF2BP2,ITGA2,KDM2B,KRT18,LGALS3,MAPK3,MAPK9,MARCH8,MIF,mir-148,MKNK1,MMP14,MTDH,MYBBP1A,NQO1,PDCD4,PDHA1,PEA15,PEBP1,PHB,PLK2,PPARG,PRKCA,PTK2,PTK6,PTPN13,PTT…	82
Organismal Injury and Abnormalities, Renal and Urological Disease	kidney stones	0.000981				ADRA1A,ADRA1B,AHSG,CA1,CA2,CA3,CA5A,CA5B,CA7,CA9,HAO1,SLC26A1,SLC9A3R1	13
Lipid Metabolism, Small Molecule Biochemistry	catabolism of fatty acid	0.000984	Increased	2.189	bias	ACOT7,ALDH5A1,ECI2,LPL,MGLL,MLYCD,NUDT7,PPARA,PPARD,SLC27A4	10
Nutritional Disease	central obesity	0.000984				CA1,CA2,CA3,CA5A,CA5B,CA7,CA9,CYP2E1,ESR1,GHR	10
Cell Morphology, Digestive System Development and Function, Hepatic System Development and Function, Organ Morphology, Organismal Development, Tissue Morphology	abnormal morphology of biliary canaliculi	0.000986				ABCB11,ABCB4,CEBPA,PCTP	4
Developmental Disorder, Hereditary Disorder, Metabolic Disease	carnitine palmitoyltransferase II deficiency	0.000986				CPT2,PPARA,PPARD,PPARG	4
Cellular Assembly and Organization, Cellular Function and Maintenance	formation of peroxisome membrane	0.000986				PEX11A,PEX16,PEX19,PEX3	4
Organ Morphology, Organismal Development, Renal and Urological System Development and Function	lack of urinary bladder	0.000986				DACT1,ITGA3,ITGA6,SESTD1	4
Cancer, Organismal Injury and Abnormalities, Reproductive System Disease	metastatic HER2-positive breast cancer	0.000986				EGFR,ERBB2,FKBP1A,MTOR	4
Carbohydrate Metabolism, Small Molecule Biochemistry	phosphorylation of D-glucose	0.000986		-0.345		G6PC,GCK,GCKR,HK2	4
Cell Cycle	re-entry into S phase of colon cancer cell lines	0.000986		-1.091	bias	EGFR,IGF1,TF,TGFA	4
Lipid Metabolism, Molecular Transport, Small Molecule Biochemistry	secretion of bile salt	0.000986				ABCB1,ABCB11,ATP8B1,PCTP	4
Molecular Transport	transport of fexofenadine	0.000986		-1	bias	ABCB11,ABCC3,Slco1a4,SLCO1B3	4
Carbohydrate Metabolism, Molecular Transport, Small Molecule Biochemistry	transport of glucose-6-phosphate	0.000986				G6PC,G6PC3,SLC17A3,SLC37A4	4
Cancer, Organismal Injury and Abnormalities, Tumor Morphology	invasion of tumor	0.000993		1.965		AGAP2,ALCAM,ANXA2,ARHGEF18,B4GALT5,BSG,CA9,CAPN2,CD14,CDH1,CEACAM1,CLU,CTGF,CTTN,CXCL12,DSP,EDN1,EGFR,ENPP2,ERBB2,ESM1,F2R,F3,FAP,FAS,FGF9,FGFR4,FKBP1A,FN1,FOXO3,GNA12,GPC1,HIF1A,HSPA5,ID1,IGF1,ITGA2,ITGA6,KISS1,let-7,LGALS1,LGR4,LIMK1,LIMK2,LOXL2,MCAM,MMP14,MTA1,NFE2L2,PDCD4,POSTN,PTK2,PTTG1,PXN,RALGAPA2,RECK,RGN,SDC1,SERPINE1,SNAI2,SOX7,SRC,STAT3,TBX2,TERT,TGFA,TIMP2,TRPV2,UHRF1,WNT5A,ZBTB16	71
Organ Morphology, Reproductive System Development and Function	abnormal morphology of epididymis	0.000993				ADRA1B,AR,ARNTL,Bmyc,DACT1,DNAJA1,ESR1,FHL5,HEXA,HMGA1,HSD17B4,INHBA,LAMC1,LASP1,MANBA,MFGE8,PARL,PLTP,PSAP,RARG,SERPINA5,SERPINE2,SRD5A1,SRD5A2,STAR,XPA	26
Cancer, Dermatological Diseases and Conditions, Organismal Injury and Abnormalities	hyperplasia of epidermis	0.000996		0		C1QBP,CCND1,CDH1,CHUK,CTSE,DDB2,DGAT1,ERBB2,ERRFI1,FA2H,GTF2IRD1,IGF1,KDELR2,KIT,LAD1,LRIG1,MAPK9,MDFI,MYC,NAB2,ODC1,PCBD1,PCSK4,PHB,PLCE1,POSTN,PPARD,PRKCA,PRSS8,PSEN2,RABGEF1,SAV1,SMO,UPP1,XPA	35
Cell Death and Survival	cell death of carcinoma cell lines	0.00101		-1.116		ACO2,ALDH1L1,ATG7,BAK1,CASP8,CCND1,CDCP1,CDKN2C,CEBPA,CFH,COL4A1,COL4A2,COPS5,CTTN,DNAJC15,DPYD,DUSP1,EGFR,EIF2S1,ERBB2,EXOG,FAS,FBXO31,FBXO5,FOXO3,GAPDH,HIF1A,HK2,HMGA1,HSPA5,IGF1,IGFBP3,IKBKE,KLF6,KRT18,let-7,MAD2L1,MAPK9,MFN2,mir-10,MTDH,MTOR,MYC,NEK2,NQO1,NT5E,PAWR,PEA15,PMEPA1,PPARG,PPARGC1B,PPP1R1B,PTPN6,RABGGTB,RARB,REPS2,SERPINA3,SPRY2,SRC,STAT3,TERT,TGM2,UACA,UQCRFS1,WNT2,XPA,YBX1,ZBTB16	68
[truncated: 125 more rows]

## Sheet: Tox Functions
© 2000-2015 QIAGEN. All rights reserved.		WY-14,643-treatment of C57BL/6
[truncated: 439 more rows]
