# Supplementary material for: Induction of endogenous retroelements as a potential mechanism for mouse-specific drug-induced carcinogenicity
Source: PLoS One. 2017 May 4;12(5):e0176768. doi: 10.1371/journal.pone.0176768 (PMC5417610; doi:10.1371/journal.pone.0176768)
Supplement: S4 Excel File — IPA’s canonical pathway, upstream regulator, disease & biofunctions, and tox functions analyses were performed on genes identified as differentially expressed between the WY-14643 treatment and the control animals in the C3H/HeJ strain. (XLS) [file pone.0176768.s004.xls]

## Sheet: Canonical Pathways
© 2000-2015 QIAGEN. All rights reserved.		WY-14,643-treatment of C3H/HeJ
Ingenuity Canonical Pathways	-log(p-value)	p-value	Ratio	z-score	Molecules
LPS/IL-1 Mediated Inhibition of RXR Function	12.1	7.94328e-13	0.196	-2.840	ABCG8,CYP3A7,ABCG5,GSTM5,SLC27A2,CPT1B,HMGCS2,SLC27A4,GSTT2/GSTT2B,ALDH1A1,CYP3A5,ALDH3A2,ACSL5,NR1I3,GSTM4,FABP1,ACSL4,PPARGC1B,FABP4,CYP2A6 (includes others),FMO1,FABP3,FMO4,GSTM1,ABCB1,CPT1A,FMO2,ACOX1,ALDH9A1,Cyp2a12/Cyp2a22,IL1RN,Cyp4a14,CPT2,SLC27A1,PLTP,ABCC3,TNF,CYP4A11,ABCC4,GSTP1,ACSL1,CYP2C8,MAOA
Fatty Acid β-oxidation I	10.6	2.51189e-11	0.484	NaN	SLC27A2,ACAA1,SLC27A4,ACAA2,ECI1,Acaa1b,ECI2,ACSL5,ACSL4,SLC27A1,EHHADH,ACADM,HSD17B4,HADHA,ACSL1
Stearate Biosynthesis I (Animals)	8.39	4.0738e-09	0.389	NaN	BDH2,SLC27A2,ACOT7,SLC27A4,ACOT2,SRD5A3,CYP2E1,ACSL5,ACOT1,ACSL4,SLC27A1,ACOT4,ACSL1,ACOT8
Estrogen Biosynthesis	7.06	8.70964e-08	0.342	NaN	POR,CYP3A7,HSD17B13,Cyp2c40 (includes others),AKR1C3,CYP3A5,CYP2E1,CYP2U1,HSD17B12,CYP2A6 (includes others),HSD17B4,CYP1B1,CYP2C8
Mitochondrial L-carnitine Shuttle Pathway	7.01	9.77237e-08	0.529	NaN	CPT1A,SLC27A2,CPT1B,ACSL5,CPT2,ACSL4,SLC27A1,SLC27A4,ACSL1
Nicotine Degradation II	5.74	1.8197e-06	0.238	NaN	CYP3A7,FMO2,Cyp2c40 (includes others),CYP2U1,UGT1A4,UGT1A1,CYP1B1,POR,CYP3A5,CYP2E1,Ugt1a7c,CYP2A6 (includes others),FMO1,FMO4,CYP2C8
PXR/RXR Activation	5.38	4.16869e-06	0.224	NaN	GSTM1,ABCB1,CYP3A7,CPT1A,CES3,HMGCS2,UGT1A1,ALDH1A1,CYP3A5,ALDH3A2,NR1I3,CYP2A6 (includes others),ABCC3,TNF,CYP2C8
Aryl Hydrocarbon Receptor Signaling	5.38	4.16869e-06	0.164	0.000	GSTM1,CCNE2,GSTM5,NQO1,CCND1,CYP1B1,ALDH9A1,CHEK1,MYC,GSTT2/GSTT2B,CCNE1,NCOA7,ALDH1A1,TGFB1,NFIA,ALDH3A2,E2F1,RARB,GSTM4,DCT,TNF,NFE2L2,GSTP1
Bupropion Degradation	5.27	5.37032e-06	0.36	NaN	POR,CYP3A7,Cyp2c40 (includes others),CYP2E1,CYP3A5,CYP2U1,CYP2A6 (includes others),CYP1B1,CYP2C8
Ketogenesis	5.24	5.7544e-06	0.6	NaN	BDH2,ACAT2,ACAT1,HMGCL,HMGCS2,HADHA
Acetone Degradation I (to Methylglyoxal)	4.95	1.12202e-05	0.333	NaN	POR,CYP3A7,Cyp2c40 (includes others),CYP2E1,CYP3A5,CYP2U1,CYP2A6 (includes others),CYP1B1,CYP2C8
EIF2 Signaling	4.73	1.86209e-05	0.141	4.000	RPL24,RPL22,RPS18,RPL13,RPS20,RPL18A,RPS13,RPL21,RPL19,RPS17,RPL31,RPS24,PABPC1,RPL4,RPL3,RPL17,RPS8,AGO2,RPL12,RPL10A,RPS26,RPL5,RPL6,RPL37,RPL13A,RPSA
γ-linolenate Biosynthesis II (Animals)	4.65	2.23872e-05	0.412	NaN	SLC27A2,ACSL5,FADS2,ACSL4,SLC27A1,SLC27A4,ACSL1
Xenobiotic Metabolism Signaling	4.49	3.23594e-05	0.122	NaN	CYP3A7,GSTM5,CAMK1D,MAPK13,GSTT2/GSTT2B,Ces1g,ALDH1A1,CES1,CYP3A5,Ugt1a7c,ALDH3A2,NR1I3,GSTM4,FMO1,FMO4,NFE2L2,CAMK2B,PRKCA,GSTM1,ABCB1,MAP3K6,FMO2,NQO1,UGT1A4,UGT1A1,ALDH9A1,CYP1B1,PPP2R3A,ABCC3,TNF,GSTP1,MAOA,CYP2C8
Superpathway of Melatonin Degradation	4.42	3.80189e-05	0.21	NaN	CYP3A7,Cyp2c40 (includes others),CYP2U1,UGT1A4,UGT1A1,CYP1B1,POR,CYP2E1,CYP3A5,Ugt1a7c,CYP2A6 (includes others),MAOA,CYP2C8
Nicotine Degradation III	4.39	4.0738e-05	0.222	NaN	POR,CYP3A7,Cyp2c40 (includes others),CYP2E1,CYP3A5,CYP2U1,Ugt1a7c,CYP2A6 (includes others),UGT1A4,UGT1A1,CYP1B1,CYP2C8
Fatty Acid Activation	4.39	4.0738e-05	0.462	NaN	SLC27A2,ACSL5,ACSL4,SLC27A1,SLC27A4,ACSL1
GADD45 Signaling	4.28	5.24807e-05	0.368	NaN	CCNE2,CCNE1,GADD45B,GADD45A,BRCA1,CCND1,CDK1
Melatonin Degradation I	4.15	7.07946e-05	0.211	NaN	POR,CYP3A7,Cyp2c40 (includes others),CYP2E1,CYP3A5,CYP2U1,Ugt1a7c,CYP2A6 (includes others),UGT1A4,UGT1A1,CYP1B1,CYP2C8
Cell Cycle Control of Chromosomal Replication	4.04	9.12011e-05	0.296	NaN	MCM5,MCM3,MCM6,CDC45,MCM2,CDT1,CDC6,MCM4
Tryptophan Degradation III (Eukaryotic)	3.96	0.000109648	0.333	NaN	ACMSD,ACAT2,ACAT1,IDO2,EHHADH,HSD17B4,HADHA
Oxidative Ethanol Degradation III	3.78	0.000165959	0.375	NaN	ACSS3,ALDH1A1,ALDH3A2,ACSS1,ALDH9A1,ACSL1
Fatty Acid β-oxidation III (Unsaturated, Odd Number)	3.73	0.000186209	1	NaN	ECI2,EHHADH,ECI1
Triacylglycerol Degradation	3.55	0.000281838	0.292	NaN	ABHD6,CES1,LPL,PNLIPRP1,MGLL,LIPG,PNPLA2
Glutaryl-CoA Degradation	3.47	0.000338844	0.417	NaN	ACAT2,ACAT1,EHHADH,HSD17B4,HADHA
Acyl-CoA Hydrolysis	3.47	0.000338844	0.417	NaN	ACOT2,ACOT1,ACOT4,ACOT7,ACOT8
Ethanol Degradation II	3.38	0.000416869	0.242	NaN	ACSS3,ALDH1A1,ALDH3A2,ADH1C,ACSS1,ALDH9A1,ACSL1,DHRS4
Ethanol Degradation IV	3.18	0.000660693	0.3	NaN	ACSS3,ALDH1A1,ALDH3A2,ACSS1,ALDH9A1,ACSL1
Ketolysis	2.98	0.00104713	0.444	NaN	BDH2,ACAT2,ACAT1,HADHA
Androgen Biosynthesis	2.96	0.00109648	0.333	NaN	CYP17A1,HSD3B1,SRD5A3,AKR1C3,HSD3B2
Eumelanin Biosynthesis	2.77	0.00169824	0.6	NaN	MIF,DDT,DCT
Acetate Conversion to Acetyl-CoA	2.77	0.00169824	0.6	NaN	ACSS3,ACSS1,ACSL1
Estrogen-mediated S-phase Entry	2.73	0.00186209	0.25	2.449	MYC,CCNE2,CCNE1,E2F1,CCND1,CDK1
Triacylglycerol Biosynthesis	2.5	0.00316228	0.2	NaN	MOGAT1,LCLAT1,PPP2R2D,GPAT2,MBOAT2,AGPAT9,LPIN2
Eicosanoid Signaling	2.5	0.00316228	0.156	2.236	PLA2G16,PLA2G6,ALOX15,PTGFR,PTGES,AKR1C3,PTGER3,PLA2G4F,PLA2G7,PLA2G12A
Guanine and Guanosine Salvage I	2.49	0.00323594	1	NaN	PNP,HPRT1
Mevalonate Pathway I	2.31	0.00489779	0.308	NaN	ACAT2,ACAT1,HMGCS2,HADHA
DNA Double-Strand Break Repair by Homologous Recombination	2.18	0.00660693	0.286	NaN	RAD51,LIG1,BRCA2,BRCA1
Isoleucine Degradation I	2.18	0.00660693	0.286	NaN	ACAT2,ACAT1,EHHADH,HADHA
Phenylalanine Degradation IV (Mammalian, via Side Chain)	2.18	0.00660693	0.286	NaN	SLC27A2,ALDH3A2,ACSF3,MAOA
NRF2-mediated Oxidative Stress Response	2.15	0.00707946	0.106	2.333	GSTM1,GSTM5,NQO1,MAFF,BACH1,DNAJB13,GSTT2/GSTT2B,GSTM4,FMO1,FKBP5,NFE2L2,ABCC4,HACD3,ACTG1,ENC1,GSTP1,CBR1,EPHX1,PRKCA
Retinoate Biosynthesis I	2	0.01	0.182	NaN	SDR9C7,ALDH1A1,AKR1C3,RDH16,ADH1C,DHRS4
Retinol Biosynthesis	2	0.01	0.182	NaN	Ces1g,CES1,LPL,PNLIPRP1,LIPG,PNPLA2
Serotonin Degradation	2	0.01	0.141	NaN	ALDH1A1,ALDH3A2,Ugt1a7c,ADH1C,UGT1A4,UGT1A1,ALDH9A1,DHRS4,MAOA
Cell Cycle: G1/S Checkpoint Regulation	2	0.01	0.141	-0.707	MYC,CCNE2,CCNE1,TGFB1,PAK1IP1,E2F1,RPL5,GNL3,CCND1
CDP-diacylglycerol Biosynthesis I	1.96	0.0109648	0.25	NaN	LCLAT1,GPAT2,MBOAT2,AGPAT9
Atherosclerosis Signaling	1.96	0.0109648	0.113	NaN	PLA2G16,ALOX15,APOA4,CD36,PLA2G7,PLA2G6,SELP,IL1RN,TGFB1,LPL,PLA2G4F,COL11A2,TNF,PLA2G12A
Folate Transformations I	1.92	0.0120226	0.333	NaN	MTHFD1L,MTHFS,MTHFR
Noradrenaline and Adrenaline Degradation	1.88	0.0131826	0.171	NaN	ALDH1A1,ALDH3A2,ADH1C,ALDH9A1,DHRS4,MAOA
FXR/RXR Activation	1.87	0.0134896	0.11	NaN	C4A/C4B,ABCG8,PPARG,ABCG5,APOA4,ABCB4,PKLR,IL1RN,SLC10A2,LPL,C9,PLTP,VLDLR,TNF
Putrescine Degradation III	1.86	0.0138038	0.235	NaN	ALDH1A1,ALDH3A2,ALDH9A1,MAOA
Superpathway of Geranylgeranyldiphosphate Biosynthesis I (via Mevalonate)	1.86	0.0138038	0.235	NaN	ACAT2,ACAT1,HMGCS2,HADHA
Antiproliferative Role of TOB in T Cell Signaling	1.84	0.0144544	0.192	NaN	PABPC1,CCNE2,CCNE1,PABPC4,TGFB1
Type II Diabetes Mellitus Signaling	1.8	0.0158489	0.111	NaN	PPARG,MTOR,PKLR,SLC27A2,CD36,ACSL5,ACSL4,SLC27A1,IRS2,TNF,ACSL1,SLC27A4,PRKCA
Phosphatidylglycerol Biosynthesis II (Non-plastidic)	1.77	0.0169824	0.222	NaN	LCLAT1,GPAT2,MBOAT2,AGPAT9
Arsenate Detoxification I (Glutaredoxin)	1.74	0.018197	0.5	NaN	AS3MT,PNP
α-tocopherol Degradation	1.74	0.018197	0.5	NaN	CYP4F12,CYP4A11
Mitochondrial Dysfunction	1.74	0.018197	0.0994	NaN	COX17,CPT1A,NDUFA7,CPT1B,ATP5S,MT-CO2,VDAC3,COX7A1,NDUFA13,APP,NDUFV2,MT-CYB,COX6B2,CYCS,NDUFAB1,UQCRQ,MAOA
Tryptophan Degradation X (Mammalian, via Tryptamine)	1.69	0.0204174	0.211	NaN	ALDH1A1,ALDH3A2,ALDH9A1,MAOA
DNA damage-induced 14-3-3σ Signaling	1.69	0.0204174	0.211	NaN	CCNE2,CCNE1,BRCA1,CDK1
Oxidative Phosphorylation	1.67	0.0213796	0.11	NaN	COX17,NDUFV2,NDUFA7,COX6B2,MT-CYB,CYCS,ATP5S,MT-CO2,COX7A1,NDUFAB1,NDUFA13,UQCRQ
Glutathione-mediated Detoxification	1.65	0.0223872	0.172	NaN	GSTT2/GSTT2B,GSTM1,GSTM5,GSTM4,GSTP1
p53 Signaling	1.63	0.0234423	0.112	0.000	CASP6,GADD45B,GADD45A,PLAGL1,ADCK3,E2F1,GNL3,BRCA1,CCND1,CHEK1,SERPINE2
Ceramide Biosynthesis	1.54	0.0288403	0.4	NaN	SPTLC3,KDSR
Adipogenesis pathway	1.54	0.0288403	0.102	NaN	PPARG,NR1D2,ARNTL,FZD4,SMAD9,TGFB1,TXNIP,LPL,FABP4,SAP130,KLF3,TNF,WNT5A
Histamine Degradation	1.46	0.0346737	0.231	NaN	ALDH1A1,ALDH3A2,ALDH9A1
Guanosine Nucleotides Degradation III	1.46	0.0346737	0.231	NaN	NT5C3B,NT5E,PNP
Glucocorticoid Biosynthesis	1.46	0.0346737	0.231	NaN	CYP17A1,HSD3B1,HSD3B2
Circadian Rhythm Signaling	1.43	0.0371535	0.152	NaN	PER3,PER1,ARNTL,NR1D1,CRY2
Role of MAPK Signaling in the Pathogenesis of Influenza	1.38	0.0416869	0.116	NaN	PLA2G16,PLA2G6,PLA2G4F,MAPK13,PLA2G7,TNF,PRKCA,PLA2G12A
Urate Biosynthesis/Inosine 5'-phosphate Degradation	1.38	0.0416869	0.214	NaN	NT5C3B,NT5E,PNP
Colanic Acid Building Blocks Biosynthesis	1.38	0.0416869	0.214	NaN	GMDS,PMM1,GALK1
Dopamine Degradation	1.35	0.0446684	0.167	NaN	ALDH1A1,ALDH3A2,ALDH9A1,MAOA
Phospholipases	1.34	0.0457088	0.121	NaN	PLA2G16,PLA2G6,PLA2G4F,LIPG,PLA1A,PLA2G7,PLA2G12A
Cell Cycle Regulation by BTG Family Proteins	1.33	0.0467735	0.143	NaN	CCNE2,CCNE1,PPP2R3A,E2F1,CCND1
ATM Signaling	1.31	0.0489779	0.119	1.342	RAD51,GADD45B,GADD45A,MAPK13,BRCA1,CDK1,CHEK1
Phosphatidylcholine Biosynthesis I	1.25	0.0562341	0.286	NaN	CEPT1,CHKB
Adenine and Adenosine Salvage III	1.25	0.0562341	0.286	NaN	PNP,HPRT1
2-amino-3-carboxymuconate Semialdehyde Degradation to Glutaryl-CoA	1.24	0.057544	1	NaN	ACMSD
Xanthine and Xanthosine Salvage	1.24	0.057544	1	NaN	PNP
Phosphatidylethanolamine Biosynthesis III	1.24	0.057544	1	NaN	PTDSS2
Methylglyoxal Degradation III	1.23	0.0588844	0.188	NaN	AKR1C3,CYP2E1,Akr1b7
Fatty Acid α-oxidation	1.23	0.0588844	0.188	NaN	ALDH1A1,ALDH3A2,ALDH9A1
Hereditary Breast Cancer Signaling	1.19	0.0645654	0.093	NaN	RAD51,NPM1,GADD45B,GADD45A,WEE1,E2F1,BRCA2,DDB2,BRCA1,CCND1,CDK1,CHEK1
Adenosine Nucleotides Degradation II	1.16	0.0691831	0.176	NaN	NT5C3B,NT5E,PNP
Superpathway of Cholesterol Biosynthesis	1.14	0.0724436	0.143	NaN	ACAT2,ACAT1,HMGCS2,HADHA
Regulation of eIF4 and p70S6K Signaling	1.13	0.074131	0.089	NaN	PABPC1,RPS18,RPS8,AGO2,MAPK13,MTOR,RPS20,RPS26,PPP2R3A,RPS13,RPS17,RPS24,RPSA
Thyroid Cancer Signaling	1.12	0.0758578	0.125	NaN	PPARG,MYC,NTRK2,BDNF,CCND1
Cyclins and Cell Cycle Regulation	1.12	0.0758578	0.103	0.707	CCNE2,CCNE1,TGFB1,PPP2R3A,WEE1,E2F1,CCND1,CDK1
cAMP-mediated signaling	1.12	0.0758578	0.0822	1.000	ENPP6,APLNR,CAMK1D,PTGER3,PDE9A,RGS7,ADCY6,GNAI1,RAPGEF4,PPP3CC,CHRM3,AKAP7,GABBR2,CHRM2,P2RY14,PDE1B,TDP2,CAMK2B
Sucrose Degradation V (Mammalian)	1.05	0.0891251	0.222	NaN	KHK,TKFC
Phosphatidylethanolamine Biosynthesis II	1.05	0.0891251	0.222	NaN	CEPT1,CHKB
Leucine Degradation I	1.05	0.0891251	0.222	NaN	HMGCL,ACADM
Heme Biosynthesis II	1.05	0.0891251	0.222	NaN	ALAS2,CPOX
DNA Methylation and Transcriptional Repression Signaling	0.991	0.102094	0.15	NaN	CHD3,MTA1,SAP130
Purine Nucleotides Degradation II (Aerobic)	0.991	0.102094	0.15	NaN	NT5C3B,NT5E,PNP
Small Cell Lung Cancer Signaling	0.964	0.108643	0.0986	NaN	MYC,CCNE2,CCNE1,E2F1,RARB,CYCS,CCND1
S-methyl-5'-thioadenosine Degradation II	0.956	0.110662	0.5	NaN	MTAP
Choline Degradation I	0.956	0.110662	0.5	NaN	CHDH
Taurine Biosynthesis	0.956	0.110662	0.5	NaN	CSAD
Adenine and Adenosine Salvage I	0.956	0.110662	0.5	NaN	PNP
GDP-L-fucose Biosynthesis I (from GDP-D-mannose)	0.956	0.110662	0.5	NaN	GMDS
Putrescine Biosynthesis III	0.956	0.110662	0.5	NaN	ODC1
Endothelin-1 Signaling	0.945	0.113501	0.0814	2.887	PLA2G16,MAPK4,GNA12,GNAI1,ADCY6,MAPK13,PLA2G7,MYC,CASP6,PLA2G6,PLA2G4F,GUCY1B3,PLA2G12A,PRKCA
MIF-mediated Glucocorticoid Regulation	0.936	0.115878	0.121	2.000	PLA2G6,MIF,PLA2G4F,PLA2G12A
D-myo-inositol (1,4,5,6)-Tetrakisphosphate Biosynthesis	0.912	0.122462	0.0846	NaN	CA3,PTPN6,NUDT11,PPP2R3A,EPHX2,PAWR,STYXL1,EYA4,PPM1K,ALPL,PTPN12
D-myo-inositol (3,4,5,6)-tetrakisphosphate Biosynthesis	0.912	0.122462	0.0846	NaN	CA3,PTPN6,NUDT11,PPP2R3A,EPHX2,PAWR,STYXL1,EYA4,PPM1K,ALPL,PTPN12
Inhibition of Angiogenesis by TSP1	0.9	0.125893	0.118	NaN	TGFB1,CD36,MAPK13,GUCY1B3
Polyamine Regulation in Colon Cancer	0.896	0.127057	0.136	NaN	PPARG,MYC,ODC1
Ovarian Cancer Signaling	0.895	0.12735	0.084	NaN	RAD51,MTOR,MMP7,FZD4,PROK1,FGF9,E2F1,BRCA2,BRCA1,CCND1,WNT5A
3-phosphoinositide Degradation	0.875	0.133352	0.0816	NaN	CA3,PTPN6,NUDT11,PPP2R3A,EPHX2,MTM1,PAWR,STYXL1,EYA4,PPM1K,ALPL,PTPN12
Apoptosis Signaling	0.873	0.133968	0.0899	1.134	CAPN5,CASP6,CYCS,TNF,MAP4K4,CDK1,DFFA,PRKCA
tRNA Splicing	0.866	0.136144	0.114	NaN	ENPP6,PDE9A,PDE1B,TDP2
PPARα/RXRα Activation	0.846	0.142561	0.0782	1.069	ACAA1,Cyp2c40 (includes others),CD36,ACOX1,CPT1B,ADCY6,Cyp2c54 (includes others),ACADL,TGFB1,LPL,SLC27A1,MAP4K4,PRKCA,CYP2C8
Cell Cycle: G2/M DNA Damage Checkpoint Regulation	0.839	0.144877	0.102	1.342	GADD45A,WEE1,BRCA1,CDK1,CHEK1
Mineralocorticoid Biosynthesis	0.834	0.146555	0.167	NaN	HSD3B1,HSD3B2
BER pathway	0.834	0.146555	0.167	NaN	LIG1,POLE
LXR/RXR Activation	0.819	0.151705	0.0826	-1.134	ABCG8,C4A/C4B,ABCG5,APOA4,IL1RN,CD36,LPL,C9,PLTP,TNF
Gustation Pathway	0.819	0.151705	0.0826	NaN	ENPP6,SCNN1A,P2RY14,SCNN1G,PDE9A,PDE1B,ADCY6,TDP2,P2RY1,SCNN1B
Factors Promoting Cardiogenesis in Vertebrates	0.815	0.153109	0.087	NaN	CCNE2,CCNE1,NOX4,FZD4,SMAD9,TGFB1,CDC6,PRKCA
Tumoricidal Function of Hepatic Natural Killer Cells	0.813	0.153815	0.125	NaN	CASP6,CYCS,DFFA
Hepatic Fibrosis / Hepatic Stellate Cell Activation	0.794	0.160694	0.0765	NaN	LEPR,MYH14,IFNGR2,COL4A2,COL15A1,COL6A6,CYP2E1,PROK1,TGFB1,MYL4,COL11A1,COL11A2,TNF,COL27A1
L-carnitine Biosynthesis	0.792	0.161436	0.333	NaN	ALDH9A1
1,25-dihydroxyvitamin D3 Biosynthesis	0.792	0.161436	0.333	NaN	POR
Methionine Salvage II (Mammalian)	0.792	0.161436	0.333	NaN	BHMT
Docosahexaenoic Acid (DHA) Signaling	0.745	0.179887	0.103	NaN	ALOX15,CYCS,PNPLA2,APP
NAD Salvage Pathway II	0.739	0.18239	0.115	NaN	NT5C3B,NMRK1,NT5E
mTOR Signaling	0.732	0.185353	0.0745	0.447	RPS8,RPS18,FKBP1A,MTOR,RPS20,PROK1,RPS26,PPP2R3A,RPS13,GNB1L,RPS17,RPS24,PRKCA,RPSA
Synaptic Long Term Depression	0.73	0.186209	0.0775	2.111	PLA2G16,PLA2G6,PPP2R3A,GNA12,GRID1,GNAI1,PLA2G4F,PLA2G7,GUCY1B3,PRKCA,PLA2G12A
Agrin Interactions at Neuromuscular Junction	0.702	0.198609	0.087	2.000	LAMC1,PKLR,Nrg1,ITGA6,NRG4,ACTG1
Breast Cancer Regulation by Stathmin1	0.698	0.200447	0.0733	NaN	CCNE2,CAMK1D,GNAI1,ADCY6,TUBB,CDK1,ARHGEF19,CCNE1,PPP2R3A,E2F1,GNB1L,ARHGEF9,PRKCA,CAMK2B
CDK5 Signaling	0.694	0.202302	0.0808	0.378	LAMC1,NTRK2,BDNF,MAPK4,PPP2R3A,ITGA6,ADCY6,MAPK13
Antioxidant Action of Vitamin C	0.694	0.202302	0.0808	-2.646	PLA2G16,SLC23A2,PLA2G6,PLA2G4F,MAPK13,PLA2G7,TNF,PLA2G12A
Role of CHK Proteins in Cell Cycle Checkpoint Control	0.694	0.202302	0.0909	0.447	PPP2R3A,E2F1,BRCA1,CDK1,CHEK1
MIF Regulation of Innate Immunity	0.692	0.203236	0.0976	2.000	PLA2G6,MIF,PLA2G4F,PLA2G12A
γ-glutamyl Cycle	0.68	0.20893	0.133	NaN	OPLAH,GGCT
Airway Inflammation in Asthma	0.68	0.20893	0.25	NaN	TNF
Heme Biosynthesis from Uroporphyrinogen-III I	0.68	0.20893	0.25	NaN	CPOX
Phenylethylamine Degradation I	0.68	0.20893	0.25	NaN	ALDH3A2
Melatonin Degradation II	0.68	0.20893	0.25	NaN	MAOA
Rapoport-Luebering Glycolytic Shunt	0.68	0.20893	0.25	NaN	MINPP1
G-Protein Coupled Receptor Signaling	0.679	0.209411	0.0703	NaN	ENPP6,APLNR,PTGER3,PDE9A,RGS7,ADCY6,GNAI1,RAPGEF4,CHRM3,CHRM2,GABBR2,P2RY14,PDE1B,TDP2,ADRA1A,ADRA1B,PRKCA,CAMK2B
D-myo-inositol-5-phosphate Metabolism	0.677	0.210378	0.0753	NaN	CA3,PTPN6,NUDT11,PPP2R3A,EPHX2,PAWR,STYXL1,EYA4,PPM1K,ALPL,PTPN12
Regulation of Cellular Mechanics by Calpain Protease	0.651	0.223357	0.0877	NaN	CAPN5,CCNE1,TLN2,CCND1,CDK1
Pyrimidine Ribonucleotides Interconversion	0.644	0.226986	0.103	NaN	CTPS2,CTPS1,ENTPD7
Granzyme B Signaling	0.637	0.230675	0.125	NaN	CYCS,DFFA
Dermatan Sulfate Degradation (Metazoa)	0.637	0.230675	0.125	NaN	HYAL2,IDUA
Parkinson's Signaling	0.637	0.230675	0.125	NaN	CYCS,MAPK13
Gαi Signaling	0.612	0.244343	0.075	1.414	GABBR2,CHRM2,APLNR,P2RY14,PTGER3,RGS7,GNAI1,ADCY6,GNB1L
Sperm Motility	0.599	0.251768	0.0744	2.333	PLA2G16,PLA2G6,PDE1B,PTK6,PLA2G4F,PLA2G7,GUCY1B3,PRKCA,PLA2G12A
Creatine-phosphate Biosynthesis	0.595	0.254097	0.2	NaN	MAP4K4
Tetrahydrofolate Salvage from 5,10-methenyltetrahydrofolate	0.595	0.254097	0.2	NaN	MTHFD1L
Tetrapyrrole Biosynthesis II	0.595	0.254097	0.2	NaN	ALAS2
CMP-N-acetylneuraminate Biosynthesis I (Eukaryotes)	0.595	0.254097	0.2	NaN	NANP
Galactose Degradation I (Leloir Pathway)	0.595	0.254097	0.2	NaN	GALK1
Folate Polyglutamylation	0.595	0.254097	0.2	NaN	MTHFD1L
Wnt/β-catenin Signaling	0.592	0.255859	0.071	1.000	MYC,SOX7,MMP7,FZD4,PPARD,TGFB1,PPP2R3A,SOX12,RARB,BCL9,CCND1,WNT5A
Pancreatic Adenocarcinoma Signaling	0.591	0.256448	0.0755	NaN	RAD51,CCNE1,CYP2E1,PROK1,TGFB1,E2F1,BRCA2,CCND1
Pyrimidine Ribonucleotides De Novo Biosynthesis	0.588	0.258226	0.0968	NaN	CTPS2,CTPS1,ENTPD7
Role of Oct4 in Mammalian Embryonic Stem Cell Pluripotency	0.576	0.265461	0.087	NaN	CASP6,PHB,PHC1,BRCA1
Valine Degradation I	0.563	0.273527	0.111	NaN	EHHADH,HADHA
Cytotoxic T Lymphocyte-mediated Apoptosis of Target Cells	0.563	0.273527	0.0938	NaN	CASP6,CYCS,DFFA
Role of BRCA1 in DNA Damage Response	0.547	0.283792	0.0769	1.633	RAD51,GADD45A,E2F1,BRCA2,BRCA1,CHEK1
RAR Activation	0.542	0.287078	0.0684	NaN	SDR9C7,TRIM24,ALDH1A1,SMAD9,AKR1C3,TGFB1,RDH16,RARB,ADCY6,ADH1C,SORBS3,MAPK13,PRKCA
Estrogen-Dependent Breast Cancer Signaling	0.54	0.288403	0.0794	NaN	HSD17B13,TERT,HSD17B12,CCND1,HSD17B4
3-phosphoinositide Biosynthesis	0.538	0.289734	0.0696	NaN	CA3,PTPN6,NUDT11,PPP2R3A,EPHX2,PAWR,STYXL1,EYA4,PPM1K,ALPL,PTPN12
Ceramide Degradation	0.528	0.296483	0.167	NaN	ACER2
Glycogen Biosynthesis II (from UDP-D-Glucose)	0.528	0.296483	0.167	NaN	GYG1
GDP-mannose Biosynthesis	0.528	0.296483	0.167	NaN	PMM1
Interferon Signaling	0.515	0.305492	0.0882	NaN	IFITM3,OAS1,IFNGR2
Hepatic Cholestasis	0.498	0.317687	0.0679	NaN	ABCG8,ABCB1,ABCG5,ABCB4,IL1RN,TGFB1,SLC10A2,ADCY6,ABCC3,TNF,PRKCA
Thyroid Hormone Metabolism II (via Conjugation and/or Degradation)	0.493	0.321366	0.0857	NaN	Ugt1a7c,UGT1A4,UGT1A1
Prostate Cancer Signaling	0.489	0.32434	0.0732	NaN	MTOR,CCNE2,CCNE1,E2F1,CCND1,GSTP1
GABA Receptor Signaling	0.476	0.334195	0.0746	NaN	GABBR2,GABRG1,ADCY6,ALDH9A1,GABRB2
NAD Salvage Pathway III	0.473	0.336512	0.143	NaN	NMRK1
Pregnenolone Biosynthesis	0.473	0.336512	0.143	NaN	CYP2E1
Aspartate Degradation II	0.473	0.336512	0.143	NaN	MDH2
Endoplasmic Reticulum Stress Pathway	0.471	0.338065	0.0952	NaN	TAOK3,MBTPS2
p38 MAPK Signaling	0.457	0.34914	0.0684	2.828	MYC,PLA2G6,IL1RN,TGFB1,PLA2G4F,MAPK13,TNF,PLA2G12A
Complement System	0.452	0.353183	0.0811	NaN	C4A/C4B,C1S,C9
TR/RXR Activation	0.45	0.354813	0.0706	NaN	UCP3,MTOR,AKR1C3,STRBP,RCAN2,THRSP
CCR5 Signaling in Macrophages	0.448	0.356451	0.0725	NaN	CD4,GNAI1,MAPK13,GNB1L,PRKCA
Maturity Onset Diabetes of Young (MODY) Signaling	0.445	0.358922	0.0909	NaN	PKLR,FABP1
Relaxin Signaling	0.441	0.362243	0.0667	NaN	ENPP6,PDE9A,GNA12,PDE1B,GNAI1,ADCY6,TDP2,GNB1L,GUCY1B3
Unfolded protein response	0.432	0.369828	0.0741	NaN	PPARG,HSPA9,NFE2L2,MBTPS2
Airway Pathology in Chronic Obstructive Pulmonary Disease	0.427	0.374111	0.125	NaN	TNF
Sphingosine and Sphingosine-1-phosphate Metabolism	0.427	0.374111	0.125	NaN	ACER2
Histidine Degradation III	0.427	0.374111	0.125	NaN	MTHFD1L
Superoxide Radicals Degradation	0.427	0.374111	0.125	NaN	NQO1
Tryptophan Degradation to 2-amino-3-carboxymuconate Semialdehyde	0.427	0.374111	0.125	NaN	IDO2
Purine Ribonucleosides Degradation to Ribose-1-phosphate	0.427	0.374111	0.125	NaN	PNP
Salvage Pathways of Pyrimidine Deoxyribonucleotides	0.427	0.374111	0.125	NaN	CDA
Sphingomyelin Metabolism	0.427	0.374111	0.125	NaN	SGMS1
Bladder Cancer Signaling	0.425	0.375837	0.069	NaN	MYC,MMP7,PROK1,FGF9,E2F1,CCND1
Chemokine Signaling	0.421	0.379315	0.0704	0.447	CAMK1D,GNAI1,MAPK13,CAMK2B,PRKCA
Role of JAK1, JAK2 and TYK2 in Interferon Signaling	0.398	0.399945	0.0833	NaN	PTPN6,IFNGR2
Ephrin B Signaling	0.395	0.402717	0.0685	NaN	EPHB6,KALRN,GNA12,GNAI1,GNB1L
STAT3 Pathway	0.395	0.402717	0.0685	NaN	MYC,PTPN6,NTRK2,MAPK13,NDUFA13
ErbB2-ErbB3 Signaling	0.388	0.409261	0.0702	NaN	MYC,Nrg1,NRG4,CCND1
Assembly of RNA Polymerase I Complex	0.387	0.410204	0.111	NaN	POLR1D
Prostanoid Biosynthesis	0.387	0.410204	0.111	NaN	PTGES
Toll-like Receptor Signaling	0.383	0.414	0.0676	2.000	TLR5,IL1RN,MAPK13,TNF,MAP4K4
Mechanisms of Viral Exit from Host Cells	0.381	0.415911	0.0732	NaN	CHMP4C,ACTG1,PRKCA
IL-17A Signaling in Gastric Cells	0.376	0.420727	0.08	NaN	MAPK13,TNF
Glycolysis I	0.376	0.420727	0.08	NaN	PKLR,FBP2
Gluconeogenesis I	0.376	0.420727	0.08	NaN	MDH2,FBP2
Molecular Mechanisms of Cancer	0.374	0.422669	0.0603	NaN	CCNE2,SMAD9,GNA12,ADCY6,GNAI1,MAPK13,CCND1,CHEK1,MYC,ARHGEF19,CASP6,CCNE1,FZD4,TGFB1,E2F1,CYCS,BRCA1,ARHGEF9,PTCH2,PRKCA,WNT5A,CAMK2B
Death Receptor Signaling	0.37	0.42658	0.0652	1.633	CASP6,CYCS,TNF,MAP4K4,ACTG1,DFFA
Superpathway of Inositol Phosphate Compounds	0.363	0.433511	0.0615	NaN	CA3,MINPP1,PTPN6,NUDT11,PPP2R3A,EPHX2,PAWR,STYXL1,EYA4,PPM1K,ALPL,PTPN12
VEGF Family Ligand-Receptor Interactions	0.36	0.436516	0.0658	2.000	PLA2G6,NRP2,PLA2G4F,PRKCA,PLA2G12A
Salvage Pathways of Pyrimidine Ribonucleotides	0.359	0.437522	0.0645	NaN	DMPK,UPP2,MAP3K6,SGK1,CDA,CDK1
Lipid Antigen Presentation by CD1	0.356	0.440555	0.0769	NaN	Cd1d2,PSAP
AMPK Signaling	0.355	0.44157	0.0615	1.667	MTOR,CPT1A,PPP2R3A,CPT1B,CPT2,IRS2,MAPK13,GNB1L,CCND1,ADRA1B,ADRA1A
Role of NFAT in Cardiac Hypertrophy	0.355	0.44157	0.0615	0.000	CAMK1D,TGFB1,GNAI1,ADCY6,RCAN3,PPP3CC,MAPK13,GNB1L,RCAN2,CAMK2B,PRKCA
Histidine Degradation VI	0.353	0.443609	0.1	NaN	CYP2E1
Glycine Betaine Degradation	0.353	0.443609	0.1	NaN	BHMT
Corticotropin Releasing Hormone Signaling	0.35	0.446684	0.0631	NaN	BDNF,GNAI1,ADCY6,MAPK13,GUCY1B3,PTCH2,PRKCA
Induction of Apoptosis by HIV1	0.349	0.447713	0.0667	NaN	SLC25A4,CYCS,TNF,DFFA
Glioma Signaling	0.339	0.458142	0.0632	0.816	MTOR,CAMK1D,E2F1,CCND1,CAMK2B,PRKCA
VDR/RXR Activation	0.338	0.459198	0.0641	NaN	SERPINB1,GADD45A,PPARD,S100G,PRKCA
iNOS Signaling	0.336	0.461318	0.0682	NaN	IFNGR2,HMGA1,MAPK13
Serotonin Receptor Signaling	0.336	0.461318	0.0682	NaN	ADCY6,SLC18A1,MAOA
Reelin Signaling in Neurons	0.327	0.470977	0.0633	NaN	ITGA6,DAB1,VLDLR,ARHGEF9,APP
Cardiac β-adrenergic Signaling	0.311	0.488652	0.0602	0.000	ENPP6,PDE9A,PPP2R3A,PDE1B,ADCY6,TDP2,GNB1L,AKAP7
ILK Signaling	0.307	0.493174	0.0591	2.111	MYC,MTOR,PROK1,PPP2R3A,MYH14,MYL4,IRS2,KRT18,CCND1,TNF,ACTG1
Pyridoxal 5'-phosphate Salvage Pathway	0.303	0.497737	0.0625	NaN	DMPK,MAP3K6,SGK1,CDK1
Axonal Guidance Signaling	0.3	0.501187	0.0577	NaN	SLIT3,MMP7,BDNF,UNC5B,ADAM11,TUBB,EPHB6,PROK1,EFNA5,MYL4,GNB1L,SHANK2,PTCH2,PRKCA,SEMA3E,KALRN,NRP2,SEMA5A,GNA12,GNAI1,PPP3CC,NTRK2,FZD4,RTN4,WNT5A
CCR3 Signaling in Eosinophils	0.299	0.502343	0.0598	NaN	PLA2G6,GNAI1,PLA2G4F,MAPK13,GNB1L,PRKCA,PLA2G12A
nNOS Signaling in Neurons	0.296	0.505825	0.0638	NaN	CAPN5,PPP3CC,PRKCA
IL-12 Signaling and Production in Macrophages	0.296	0.505825	0.0593	NaN	PPARG,STAT4,ALOX15,APOA4,TGFB1,MAPK13,TNF,PRKCA
Non-Small Cell Lung Cancer Signaling	0.292	0.510505	0.0615	NaN	E2F1,RARB,CCND1,PRKCA
Agranulocyte Adhesion and Diapedesis	0.289	0.514044	0.0582	NaN	MMP7,SELP,IL1RN,MYH14,CCL28,GNAI1,ITGA6,Podxl,MYL4,TNF,ACTG1
Role of p14/p19ARF in Tumor Suppression	0.287	0.516416	0.0667	NaN	NPM1,E2F1
Sonic Hedgehog Signaling	0.287	0.516416	0.0667	NaN	CDK1,PTCH2
Mitotic Roles of Polo-Like Kinase	0.282	0.522396	0.0606	NaN	TGFB1,PPP2R3A,WEE1,CDK1
GPCR-Mediated Nutrient Sensing in Enteroendocrine Cells	0.28	0.524807	0.0595	NaN	FFAR4,GNAI1,ADCY6,RAPGEF4,PRKCA
Ubiquinol-10 Biosynthesis (Eukaryotic)	0.273	0.533335	0.0769	NaN	CYP2E1
Choline Biosynthesis III	0.273	0.533335	0.0769	NaN	CEPT1
Oleate Biosynthesis II (Animals)	0.273	0.533335	0.0769	NaN	FADS2
Bile Acid Biosynthesis, Neutral Pathway	0.273	0.533335	0.0769	NaN	AKR1C3
TNFR1 Signaling	0.273	0.533335	0.0612	NaN	CASP6,CYCS,TNF
HIPPO signaling	0.263	0.545758	0.0581	-2.000	TEAD1,LLGL1,PPP2R3A,WWTR1,TEAD2
IL-10 Signaling	0.262	0.547016	0.0588	NaN	IL1RN,MAPK13,TNF,MAP4K4
RhoA Signaling	0.262	0.547016	0.0574	2.236	SEPT14,NRP2,PLEKHG5,ANLN,GNA12,MYL4,ACTG1
Superpathway of Methionine Degradation	0.259	0.550808	0.0625	NaN	BHMT,PRMT3
α-Adrenergic Signaling	0.254	0.557186	0.0575	2.000	GNAI1,ADCY6,GNB1L,ADRA1A,PRKCA
DNA Double-Strand Break Repair by Non-Homologous End Joining	0.252	0.559758	0.0714	NaN	DCLRE1C
Amyloid Processing	0.251	0.561048	0.0588	NaN	CAPN5,MAPK13,APP
IL-9 Signaling	0.233	0.58479	0.0588	NaN	IRS2,TNF
TWEAK Signaling	0.233	0.58479	0.0588	NaN	CASP6,CYCS
NAD biosynthesis II (from tryptophan)	0.233	0.58479	0.0667	NaN	IDO2
Chondroitin Sulfate Degradation (Metazoa)	0.233	0.58479	0.0667	NaN	HYAL2
Vitamin-C Transport	0.233	0.58479	0.0667	NaN	SLC23A2
Role of JAK2 in Hormone-like Cytokine Signaling	0.222	0.599791	0.0571	NaN	PTPN6,IRS2
Mismatch Repair in Eukaryotes	0.216	0.608135	0.0625	NaN	EXO1
RAN Signaling	0.2	0.630957	0.0588	NaN	IPO5
Methionine Degradation I (to Homocysteine)	0.2	0.630957	0.0588	NaN	PRMT3

## Sheet: Upstream Regulators
© 2000-2015 QIAGEN. All rights reserved.		WY-14,643-treatment of C3H/HeJ
Upstream Regulator	Fold Change	Molecule Type	Predicted Activation State	Activation z-score	Notes	p-value of overlap	Target molecules in dataset	Mechanistic Network
PPARA	-1.052	ligand-dependent nuclear receptor	Activated	7.305		7.63e-50	ABCB4,ABCD2,ABCD3,ACAA1,Acaa1b,ACAA2,ACADL,ACADM,ACADVL,ACAT1,ACAT2,Acot1,ACOT2,Acot5,Acot6,ACOT8,ACOX1,ACSL1,ACSL5,ADTRP,Akr1b7,ALDH3A2,ALDH9A1,ANGPTL4,APOA4,AQP3,AQP7,C1S,C9,CCND1,CCNE1,Cd24a,CD36,CDK1,CES3,CHAF1B,CHRNA2,CIDEA,CIDEC,Clec2d (includes others),COX6B2,CPT1A,CPT1B,CPT2,CROT,CSAD,CTSE,Cyp2c40 (includes others),Cyp2c54 (includes others),CYP2C8,CYP4A11,Cyp4a14,DECR1,DECR2,ECH1,ECI1,ECI…	251 (17)
pirinixic acid		chemical toxicant	Activated	8.838	bias	3.2e-44	ABCB4,ABCC3,ABCD3,ACAA1,Acaa1b,ACAA2,ACADL,ACADM,ACADVL,ACAT1,ACAT2,ACMSD,Acot1,ACOT2,ACOT4,Acot5,ACOT8,ACOX1,ACSL1,ACSL4,ACSL5,ADH1C,AKR1C3,ALDH3A2,ALDH9A1,ANGPTL4,ANXA7,APOA4,AQP3,BNIP3,C9,CCND1,CCNE1,Cd24a,CD36,CDK1,CEACAM1,CHAF1B,CHEK1,CIDEA,CIDEC,CPT1A,CPT1B,CPT2,Cyp2c40 (includes others),Cyp2c54 (includes others),CYP2C8,CYP3A5,CYP3A7,CYP4A11,Cyp4a14,DECR1,DECR2,ECH1,ECI1,ECI2,EHHADH,ETFDH,F…	245 (17)
ACOX1	8.218	enzyme	Inhibited	-5.327		6.9e-33	ABCD3,ACAA1,ACADL,ACADM,ACADVL,ACER2,ACOT2,ACOX1,ACSL1,AIG1,C9,CBR1,CD36,CES3,COL4A2,CPOX,CRAT,CTSE,Cyp2c54 (includes others),CYP2C8,Cyp2d9 (includes others),CYP4A11,Cyp4a14,CYP4F12,EHHADH,FABP4,GADD45A,GSTP1,HSD11B1,HSD3B1,IGFBP2,IMPACT,KRT23,KRT8,LPL,LY6D,MGLL,Mup1 (includes others),NFE2L2,PALMD,PEX11A,PIGP,QPCT,RBM3,RPL12,RPS24,SGK1,SLC22A25,SLC27A2,SLC4A4,SLCO2B1,TRPV2,UGCG,UPP2,Vnn3	186 (7)
ciprofibrate		chemical drug	Activated	5.186		1.79e-31	A1CF,ABCB1,ABCB4,ABCD3,ACAA1,ACADL,ACADM,ACOT2,ACOX1,AIG1,C9,CBR1,CD36,CEACAM1,CES3,CIDEA,COL4A2,CPOX,CRAT,Cyp2c54 (includes others),CYP2C8,Cyp2d9 (includes others),CYP2E1,CYP4A11,Cyp4a14,CYP4F12,EHHADH,FABP4,GSTP1,HADHA,HSD11B1,HSD17B4,HSD3B1,IGFBP2,IMPACT,KRT8,LPL,LY6D,MGLL,Mup1 (includes others),PALMD,PEX11A,PPARG,QPCT,RBM3,RPL12,SLC10A2,SLC22A25,SLC4A4,Slco1a1,SLCO2B1,TRPV2,UPP2,Vnn3	300 (20)
clofibrate		chemical drug	Activated	6.137	bias	5.63e-29	ABCC3,ABCC4,ABCD3,ACAA1,ACADL,ACADVL,Acot1,ACOT2,ACOT4,ACOT8,ACOX1,ANXA7,CCND1,CD36,CDK1,CEACAM1,CHEK1,CPT1A,CPT2,CROT,Cyp2b13/Cyp2b9,CYP4A11,Cyp4a14,DECR1,DECR2,ECH1,ECI1,EHHADH,FABP1,GADD45A,GSTP1,HADHA,HMGCS2,IL1RN,MYC,NQO1,NR2C1,PEX11A,RTN4,SLC27A1,Slco1a1,SLCO2B1,TNF	454 (20)
PPARD	-3.874	ligand-dependent nuclear receptor	Activated	2.87	bias	3.04e-23	ACAA1,ACAA2,ACADL,ACADVL,ACOX1,ALDH3A2,ALDH9A1,ANGPTL3,ANGPTL4,APOA4,AQP3,AQP7,CCNE1,CD36,CDK1,Cdkn1c,CFAP54,CPT1A,CPT1B,CPT2,CSAD,ECH1,ECI2,FABP1,FABP3,FABP4,HMGCS2,IGFBP2,LGALS4,LIPG,LPIN2,LPL,MMD2,Pcp4l1,PER3,PKLR,PNPLA2,PPARD,PPARG,SERINC2,SLC10A2,SLC22A3,SLC25A20,SLC27A1,SLC27A2,ST3GAL5,TLR5,TNF,UCP3,VLDLR	221 (15)
TO-901317		chemical reagent	Activated	2.158		5.52e-22	ABCG5,ABCG8,ACAA1,Acaa1b,Acot1,ACOX1,ACSL1,ACSL5,ADAM11,ADH1C,Akr1b7,ALAS2,ALDH3A2,ANGPTL3,APP,C9,CCND1,CIDEA,COX17,CPT1A,CRAT,Cyp2d9 (includes others),CYP3A5,CYP4A11,Cyp4a14,ECI1,EHHADH,EPHX1,FABP4,FADS2,FMO1,HK2,HMGCS2,HSD11B1,HSD17B11,HSD17B12,HSD3B1,ITGA6,LIPG,LPL,MGLL,Mug1/Mug2,Mup1 (includes others),NR1D1,PGLYRP1,PLTP,POR,PPARG,PTGER3,RDH16,SERPINA3,SLC27A2,TGFB1,THRSP,TNF	248 (14)
fenofibrate		chemical drug	Activated	6.427		4.86e-21	ABCB4,ABCD2,ABCD3,ACAA1,ACAA2,ACADL,ACADM,ACADVL,ACAT1,ACMSD,Acot1,ACOT2,ACOX1,ACSL1,ACSL4,ACSL5,ANGPTL4,APP,CCND1,CD36,CHEK1,CPT1A,CPT1B,CPT2,CYP17A1,CYP4A11,DECR1,ECH1,ECI2,EHHADH,FABP1,FABP4,FADS2,FBP2,GADD45A,GAL3ST1,GYG1,HADHA,HSD17B4,LPL,LY6D,MGLL,PLTP,POR,PSMA4,PTPRS,SLC25A20,SLC27A1,SLC27A2,SLCO2B1,TERT,TGFB1,TNF,TXNIP,UCP3,UGT1A4	327 (16)
POR	8.763	enzyme		1.408	bias	5.79e-21	ABCC3,ACADL,ACADVL,ACAT2,Acot1,ACSL1,ACTG1,ALDH1A1,APOA4,C11orf54,CAPRIN2,CD36,CHMP4C,CPT1A,CPT2,CSAD,CYP17A1,CYP2A6 (includes others),CYP2C8,CYP39A1,CYP4A11,ECI1,EHHADH,ENTPD5,FADS2,FLVCR2,GADD45B,GSTM1,GSTM5,HLF,HSD17B11,HSD17B12,HSD3B1,Hsdl2,LGALS1,LPL,MAP3K6,NRG4,PLA2G7,POR,PPARG,RAB30,RETSAT,SECISBP2L,SERPINA3,SLC22A5,SLC23A2,VNN1
bezafibrate		chemical drug	Activated	5.419	bias	1.27e-20	ABCB4,ABCD3,ACAD11,ACADL,ACADM,ACADVL,Acot1,ACOT2,ACOT4,ACOX1,ACSL1,ACSL4,ACSL5,ANGPTL4,BNIP3,CD36,CPT1B,CROT,Cyp4a14,DECR2,ECH1,ECI1,EHHADH,FABP1,FABP4,HADHA,HSD17B4,Ivl,LY6D,MGLL,PEX11A,PPARG,SLC27A2,TNF,UCP3	329 (15)
PPARG	12.118	ligand-dependent nuclear receptor	Activated	5.914		8.41e-19	ACAA1,Acaa1b,ACAA2,ACADL,ACADM,ACOT8,ACOX1,ACSL1,ACSL4,ACSL5,ALDH9A1,ANGPTL4,APP,AQP3,AQP7,BRCA1,CA2,CCND1,CD36,Cdkn1c,CES1,CIDEA,CIDEC,CORIN,CPT1A,CPT1B,CPT2,CRAT,CTPS1,CYP4A11,Cyp4a14,EHHADH,EPHX1,FABP1,FABP3,FABP4,FBP2,GDF15,HADHA,HK2,HMGCS2,IRS2,KRT18,KRT20,LAMB3,LOC102637129/S100a11,LPL,LY6D,MGLL,MYH14,NFE2L2,NOX4,NR1D1,ODC1,PEX11A,PMM1,PPARD,PPARG,PPARGC1B,PTGES,RARB,RPSA,SCNN1G,SLC25A20,SL…	349 (21)
RORA	-1.208	ligand-dependent nuclear receptor		1.91	bias	3.55e-17	ABCD2,ABCG5,ACOT2,ACSL4,APOA4,ARNTL,BHMT,CD36,CYP2A6 (includes others),Cyp2b13/Cyp2b9,Cyp2c54 (includes others),CYP2C8,CYP2E1,CYP39A1,CYP3A5,CYP4A11,Cyp4a14,ELOVL7,FABP3,GADD45B,GSTM4,GSTP1,HSD3B1,LPIN2,LRTM1,Mup1 (includes others),NR1D1,NR1D2,NR1I3,POR,RDH16,SDR9C7,SLC15A4,SLC16A7,SLC1A2,SLC30A10,SLC39A5,SLC41A2,Slco1a1,SULF2,TNF,UCP3,VLDLR	250 (11)
KLF15	1.456	transcription regulator	Activated	4.321	bias	5.22e-17	ACADL,ACADM,ACADVL,ACAT1,Acot1,ACOX1,ACSL1,ACSS1,CD36,CPT1B,CPT2,DECR1,E2F1,EHHADH,ESRRG,FABP3,HADHA,PPARG,SLC25A20,SLC27A1,SYNPO,UCP3	291 (12)
RORC	-1.766	ligand-dependent nuclear receptor				7.36e-17	ABCD2,ABCG5,ACOT2,APOA4,ARNTL,BHMT,CD36,CYP2A6 (includes others),Cyp2b13/Cyp2b9,Cyp2c54 (includes others),CYP2C8,CYP2E1,CYP39A1,CYP3A5,CYP4A11,Cyp4a14,ELOVL7,GADD45B,GSTM4,GSTP1,HSD3B1,LPIN2,LRTM1,Mup1 (includes others),NR1I3,POR,RDH16,SDR9C7,SLC15A4,SLC16A7,SLC1A2,SLC30A10,SLC39A5,SLC41A2,SLC7A2,Slco1a1,SULF2,TNF,VLDLR
GPD1	1.52	enzyme				4.97e-16	ABCC4,ACOT2,AGPAT9,Akr1b7,ALPL,APOA4,APP,C9,CCND1,CD36,CGREF1,Cyp2b13/Cyp2b9,CYP2C8,CYP39A1,GADD45A,GPCPD1,Hamp/Hamp2,KRT23,MCM2,MTHFD1L,Mug1/Mug2,Mup1 (includes others),NOL3,NQO1,SERPINA3,Serpina3b/Serpina3j,SERPINB1,SERPINE2,SUSD4,VLDLR
SLC25A13	1.591	transporter				9.54e-16	ABCC4,ACOT2,AGPAT9,Akr1b7,ALPL,APOA4,APP,C9,CCND1,CD36,CGREF1,Cyp2b13/Cyp2b9,CYP2C8,CYP39A1,GADD45A,GPCPD1,Hamp/Hamp2,KRT23,MCM2,MTHFD1L,Mug1/Mug2,Mup1 (includes others),NOL3,NQO1,SERPINA3,Serpina3b/Serpina3j,SERPINB1,SERPINE2,SUSD4,VLDLR
beta-estradiol		chemical - endogenous mammalian	Activated	2.133	bias	2.79e-15	ABCB1,ACAA1,ACAA2,ACADM,ACADVL,ACER2,Acot1,ACOX1,ACSL1,ACSM3,ADGRG2,ADH1C,ALOX15,ANGPT1,APOA4,APP,BDNF,BRCA1,BRCA2,C1QTNF6,C4A/C4B,CA2,CBFA2T3,CCND1,CCNE1,CCNE2,CDC45,CDC6,CDK1,CHEK1,CHI3L1,CHRM3,Clec2d (includes others),CLYBL,CNP,COA4,COL6A6,CPT1A,CPT1B,CTPS1,CYP17A1,CYP1B1,CYP2A6 (includes others),CYP2E1,DCAF6,DECR1,DNPH1,DUSP3,E2F1,ECH1,ENC1,FABP3,FABP4,FGD6,FGF9,FHL2,FMO1,FMO2,FMOD,GADD45A,GA…	421 (19)
gemfibrozil		chemical drug	Activated	3.437	bias	4.72e-15	ACAA1,ACADL,ACADVL,ACOT2,ACOX1,ANXA7,CCND1,CHEK1,CNP,CPT1A,CPT2,DECR1,DECR2,ECH1,ECI1,EHHADH,GADD45A,HADHA,MYC,NR2C1,POR,PPARD,PPARG,RTN4,TNF	475 (21)
LEP		growth factor	Activated	2.245		6.64e-15	ABCC3,ABCD3,ABCG5,ABCG8,ACADL,ACADM,ACADVL,ACAT1,ACOX1,ACSL5,ANGPTL4,APOA4,APP,AQP3,AQP7,BDNF,CA3,CASP6,CCND1,CD36,CPT1A,CPT1B,CROT,CYP17A1,Cyp2a12/Cyp2a22,Cyp2c54 (includes others),CYP2C8,Cyp2d9 (includes others),CYP2E1,CYP3A5,CYP4A11,Cyp4a14,DFFA,ECH1,EHHADH,EPHX2,ETFDH,FABP3,FABP4,FADS2,FBP2,GADD45A,IGFBP2,IL1RN,IRS2,KLB,LEPR,LPL,MMP7,MT-CYB,MTA1,MYC,OPLAH,PNPLA2,PPARG,PPARGC1B,SELP,SLC27A1,SL…	342 (19)
INSR	1.18	kinase	Activated	4.232	bias	6.86e-15	ACAA2,ACADL,ACADM,ACADVL,ACOT13,ACOT2,ACSL1,ACSL4,ACSL5,ATP5S,CASP6,CBR1,CCND1,CD36,CDC45,CDC6,CDK1,CPT1B,CPT2,CRAT,CYCS,CYP1B1,DECR1,ECI1,ETFB,ETFDH,FABP4,GADD45A,GRB10,HADHA,HELLS,HSD17B4,HSPD1,KLF10,LEPR,LGALS1,MAOA,MCM2,MCM4,MCM5,MDH2,MYC,NDUFV2,NFE2L2,PLAGL1,PPARG,PPARGC1B,PRKRIR,RAD51,RPL5,SATB1,SFMBT2,SLC25A20,TGFB1,TNF,Tpm2,TWIST1,UCP3,UHRF1	364 (18)
dexamethasone		chemical drug	Activated	3.759		2.8e-14	ABCB1,ABCB4,ABCC3,ABHD2,ACADL,ACADM,ACAT1,ACKR4,ACSL1,ACTG1,Akr1b7,AKR1C3,ALDH1A1,AMIGO2,ANGPTL4,APOA4,APP,AQP7,ARHGEF19,ATP13A3,BDNF,BHMT,BRCA1,BRCA2,C10orf10,CA2,CASP6,CBR1,CCND1,CCNE1,CD36,Cdkn1c,CEACAM1,CELF2,CEP70,CES1,CHI3L1,Clec2d (includes others),COL11A1,COL11A2,COL15A1,COL4A2,CPT1B,CREG1,CYP1B1,Cyp2a12/Cyp2a22,CYP2A6 (includes others),CYP2C8,CYP2E1,CYP3A5,CYP3A7,CYP4A11,DCT,DECR1,DLGAP5…	388 (22)
RXRA	-1.349	ligand-dependent nuclear receptor	Activated	2.114	bias	8.69e-14	ABCB1,ABCB4,ABCC3,ABCD2,ACADM,Acot1,ACOX1,ACSL1,ADH1C,ALDH1A1,ANGPTL3,APP,AQP7,BRCA1,CCND1,CD36,CIDEA,CLMN,CPT1A,CPT1B,CPT2,CYP3A5,CYP4A11,EHHADH,EPHX1,FABP1,FABP3,FABP4,FADS2,HADHA,HMGCS2,HSD17B4,LPL,NR1D1,PKLR,PLTP,PPARD,PPARG,RARB,S100G,SLC10A2,SLC27A1,TGFB1,TNF,UCP3,Ugt1a7c,WEE1	232 (17)
methylprednisolone		chemical drug		1.095		1.13e-13	ABCB4,ACSL1,ADCY6,ADRA1B,AKR1C3,ALDH1A1,ALDH3A2,ARNTL,ASPA,ATPIF1,BDNF,C9,CAMK1D,CBLB,CCND1,Cd24a,CD9,CIDEA,CNP,CREG1,CROT,CYCS,Cyp2a12/Cyp2a22,Cyp2b13/Cyp2b9,DNPH1,DSG1,EPHX1,EPHX2,FBP2,G0S2,GADD45A,GNL3,GPC1,GPR182,GSTP1,GSTT2/GSTT2B,HACD3,HSD17B12,HYAL2,IDH2,IL1RN,LAMA3,LPL,MTDH,MYBBP1A,MYC,NCL,NFE2L2,NFIA,NPM1,ODC1,OPLAH,PAQR7,PEX11A,PIGR,PLA1A,PLA2G16,POR,PPL,RAPGEF4,SCEL,SERPINA3,SERPINA6,S…	285 (14)
SMARCB1	-1.089	transcription regulator		-0.799	bias	3.05e-13	ACAT1,ACSL1,ADD3,BNIP3,C4A/C4B,CA5A,CCND1,CCNE1,CDC6,CDK1,CDT1,CEACAM1,Cyp2c54 (includes others),CYP2C8,Cyp2d9 (includes others),CYP2E1,CYP39A1,CYP3A7,CYP4A11,Cyp4a14,Defb1,DSG2,E2F1,FABP4,GADD45A,GMNN,IGFBP2,MCM2,MCM3,MCM4,MCM5,Mup1 (includes others),OAS1,PGLYRP1,PPARG,RAD54B	218 (10)
rosiglitazone		chemical drug	Activated	4.88		3.34e-13	ACAA2,ACADL,ACADM,ACADVL,ACSL1,ANGPTL3,ANGPTL4,AQP3,AQP7,BDNF,BRCA1,C4A/C4B,CCND1,CD36,Cdkn1c,CIDEA,CIDEC,COX7A1,CPT1A,CPT1B,CYCS,DECR1,ECH1,EPHX2,ETFDH,FABP1,FABP4,GYG1,HSD11B1,HSPA9,IGFBP2,IL1RN,IRS2,KLB,KRT18,KRT20,LAMB3,LPL,MCM6,MDH2,MGLL,Mup1 (includes others),NOX4,NR1D1,OAS1,PEX11A,PLTP,PPARG,PPARGC1B,PTGES,RARB,SGK1,SLC27A1,SLC27A2,SLC27A4,TERT,TNF,UCP3,VLDLR,WWTR1	282 (19)
NR1I2	2.273	ligand-dependent nuclear receptor		1.527		6.9e-13	ABCB1,ABCC3,ACOX1,ALDH1A1,ALDH3A2,BHMT,CD36,CES1,CES3,CPOX,CPT1A,CYP2A6 (includes others),CYP2C8,Cyp2d9 (includes others),CYP3A5,CYP3A7,CYP4A11,E2F1,ENTPD5,GSTM1,GSTM5,GSTP1,Hamp/Hamp2,HMGCS2,HSD3B2,MT-CO2,Mup1 (includes others),NAT8B,NR1I3,POR,PPARG,TNF,UGT1A1	370 (21)
TP53	1.036	transcription regulator		0.109		3.43e-12	ABCB1,ABCB4,ACAA2,ACADVL,ACAT1,ADCK3,ADD3,AIFM2,ALDH9A1,ALOX15,ANGPT1,ANLN,APP,AQP3,BNIP3,BRCA1,BRCA2,C9,CAMK2B,CASP6,CCND1,CCNE1,CCNE2,CDC42BPA,CDC6,CDK1,CDT1,CERS6,Ces1b/Ces1c,CGREF1,CHD3,CHEK1,CHMP4C,CPOX,CTIF,DBP,DCLRE1A,DDB2,DDIAS,DLGAP5,DSN1,E2F1,ECH1,EDA2R,EPHX1,EPS8,EXO1,FABP3,FABP4,FHL2,FIGNL1,FKBP1A,FKBP5,FMO1,GADD45A,GDF15,GMNN,GNAI1,GNL3,GPD1L,GSTM1,GSTM5,GSTP1,HADHA,Hist1h1b,HJURP,HK…	315 (17)
progesterone		chemical - endogenous mammalian		1.559		5.33e-12	ABCB1,ABCB4,ACAT1,Acot1,ACOT7,ACSL1,AKR1C3,ALDH1A1,ALOX15,ALPL,ARNTL,BDNF,BRCA1,CA2,CA3,CAPRIN2,CCND1,CCNE1,Cdkn1c,CDT1,CES1,CIDEC,COL15A1,CYP1B1,CYP2A6 (includes others),CYP2C8,CYP2E1,CYP3A5,DBP,ENC1,FKBP5,GABRB2,GGCT,HSD11B1,HSD17B4,HUNK,IDH2,IGFBP2,IRS2,KLF10,LAMB3,LEPR,LGALS1,LMO7,LPL,MAOA,MCOLN2,MMP7,MPZ,MYC,PEG3,PIGR,PLA2G7,PTGER3,RAB11FIP5,RTN4,S100G,SCNN1B,SCNN1G,SGK1,SLC27A1,TERT,TGFB1,T…	371 (21)
dihydrotestosterone		chemical - endogenous mammalian		1.875	bias	7.59e-12	ABCC4,ACADVL,ADH1C,ADTRP,AIG1,Akr1b7,APP,C4A/C4B,CA3,CCND1,CCNE1,CD36,CDC6,CHI3L1,CPT1A,CYP17A1,Cyp2d9 (includes others),CYP4A11,DDIAS,DTL,ELOVL7,FABP4,FKBP5,G0S2,GSTP1,HINT1,HK2,HSD3B2,IGFBP2,INHBB,IRS2,KALRN,LGALS1,LOC102637129/S100a11,LPL,MAFF,MCM4,MCM5,MGLL,MMP7,MT-CO2,MT-CYB,Mup1 (includes others),MYC,ODC1,PDE9A,PER1,PHB,PLAGL1,PPARG,RPL12,RPL19,RPL3,RPL5,RPS17,RPS20,RPS24,RPS26,SERPINE2,SGK…	383 (22)
EHHADH	118.885	enzyme	Inhibited	-3.302	bias	1.03e-11	ABCD3,ACAA1,ACOT2,ACOX1,ACSL1,CD36,CYP4A11,Cyp4a14,LY6D,MGLL,PEX11A	164 (7)
di(2-ethylhexyl) phthalate		chemical toxicant	Activated	3.318		3.45e-11	ABCD3,ACMSD,Acot1,ACOX1,ALOX15,CD36,CEACAM1,CROT,CYP17A1,CYP4A11,Cyp4a14,EHHADH,FABP1,MYC,PEX11A,POR,SLC27A1,Slco1a1,SLCO2B1	191 (8)
diethylnitrosamine		chemical toxicant	Activated	2.326		4.44e-11	C9,CCND1,CES3,Cyp2c54 (includes others),CYP2C8,CYP4A11,CYP4F12,GSTP1,HSD3B1,IGFBP2,KRT8,LPL,LY6D,Mup1 (includes others),MYC,PRKCA,QPCT,SLC22A25,SLCO2B1,TNF,TRPV2,UPP2,Vnn3	214 (12)
FGF19	1.089	growth factor		1.452		5.78e-11	ACSL1,Akr1b7,ALDH1A1,BTG3,CCND1,CD36,CTSE,CYP17A1,Cyp2d9 (includes others),Cyp4a14,FABP3,G0S2,GADD45A,HSD3B2,IL1RN,LEPR,PEG3,PKLR,PPARGC1B,SERPINA3,SGK1,SLC10A2,THRSP	262 (5)
1,2-dithiol-3-thione		chemical reagent	Activated	3.159	bias	8.69e-11	ABCC3,ACAA1,ACSL5,ACTG1,ALAS2,APOA4,BHMT,BNIP3,CBR1,CREG1,Cyp2a12/Cyp2a22,Cyp4a14,ENTPD5,EPB41,EPHX1,FABP1,FKBP5,FMO1,GSTM1,GSTM5,GSTP1,GSTT2/GSTT2B,HACD3,HPRT1,HSD3B1,HTATIP2,LPL,MGLL,NAT8B,NFE2L2,NQO1,NR1I3,PSMA4,SERPINA3,SERPINA6,THRSP,UGT1A1	53 (3)
GW501516		chemical drug	Activated	3.165	bias	5.24e-10	ACAA2,ACADL,ACADM,Acot1,ACSL1,ACSL4,ANGPTL4,CCND1,CPT1A,CPT1B,DECR1,ECH1,FABP3,HADHA,IGFBP2,LAMB3,LIPG,LPL,PPARD,PPL,SLC27A1,UCP3,VLDLR,VNN1	222 (14)
RRP1B	1.031	other				6.54e-10	BRCA1,BRCA2,CCND1,CCNE1,CDC6,CDK1,CHEK1,EXO1,GADD45A,MCM2,MCM3,MCM4,MCM5,MCM6,PRKCA,RPL13A,RPL19,RPL22,RPL37,RPS26,Rps27/Rps27rt,SERPINE2,TGFB1
HSD17B4	2.167	enzyme	Inhibited	-2.891	bias	7.2e-10	ABCD3,ACAA1,ACOT2,ACOX1,ACSL1,CD36,CYP4A11,Cyp4a14,LY6D,MGLL,PEX11A,PTCH2
calcitriol		chemical drug		-0.402		8.66e-10	ABCB1,ABCC3,ACKR4,ANLN,APITD1/APITD1-CORT,APP,BRCA1,CA2,CCND1,CCNE1,CDC45,CDC6,CDK1,CDT1,CES1,CHAF1B,Clec2d (includes others),COL4A2,CPOX,CYP3A7,ECT2,EXO1,FABP4,FBXL2,FIGNL1,GADD45A,Hmgb3,HSD17B4,HSPD1,IL1RN,KRT23,LBH,LGALS1,LIG1,LPL,MCM2,MCM3,MCM4,MCM5,MYC,NDUFV2,NOX4,ODC1,PALMD,PDE9A,POLE,PPARG,PRKCA,PTGFR,RAD51,S100G,SERPINB1,TERT,TGFB1,TNF,TXNIP,WEE1	326 (21)
CEBPB	1.132	transcription regulator	Activated	2.531	bias	1.19e-09	ABCB1,ADH1C,Akr1b7,AKR1C3,ALDH1A1,APLNR,ARPP19,BDNF,BHMT,CCND1,CCNE1,CDC45,CDC6,CDT1,CPT1A,CYP17A1,CYP2A6 (includes others),Cyp2d9 (includes others),CYP2E1,DDB2,E2F1,FABP4,FHL2,GADD45A,Hamp/Hamp2,HMGA1,HSD11B1,HSD17B4,HSD3B2,HSPD1,IFITM3,IL11RA,IL1RN,IRS2,KRT18,LAMC1,LEPR,MCM3,MYC,NFE2L1,ODC1,PPARD,PPARG,PTGES,PTGFR,S100G,SBSN,SEMA3E,SGK1,TGFB1,TNF,VLDLR	471 (21)
NFE2L2	2.006	transcription regulator	Activated	4.043	bias	1.31e-09	ABCB4,ABCC3,ABCC4,ACSL5,ACTG1,ALAS2,APOA4,ATP6V0D2,BDNF,BHMT,BNIP3,BRCA1,CBR1,CD36,Ces1g,COL4A2,CREG1,Cyp2a12/Cyp2a22,Cyp4a14,ENTPD5,EPB41,EPHX1,FABP1,FKBP5,FMO1,GSTM1,GSTM4,GSTM5,GSTP1,GSTT2/GSTT2B,HACD3,HPRT1,HSD3B1,HSPA9,HTATIP2,IFNGR2,IL1RN,LPL,MAFF,MGLL,NAT8B,NFE2L1,NFE2L2,NQO1,NR1I3,PSMA4,SERPINA3,SERPINA6,TGFB1,THRSP,TNF,UGT1A1	271 (12)
cholic acid		chemical - endogenous mammalian	Activated	2.326		1.36e-09	ABCB1,ABCB4,ABCC3,ABCC4,ABCG5,ABCG8,ACOX1,CBR1,CYP3A5,CYP4A11,Cyp4a14,EHHADH,EPHX1,FABP1,KRT18,KRT8,LPL,PLTP,SLC10A2,Slco1a1	313 (13)
decitabine		chemical drug	Activated	2.167	bias	1.68e-09	ABCB1,ABCC3,ANGPTL4,B3GALT5,BNIP3,BRCA2,BTG3,CCND1,CD9,CDC42BPG,CDK1,CGREF1,CHI3L1,CYP17A1,CYP1B1,CYP2A6 (includes others),CYP3A5,CYP3A7,EEF1B2,EPHB6,GADD45B,GDF15,GSTP1,HELLS,HK2,HMGCS2,HPRT1,IGFBP2,KRT18,KRT20,KRT8,LAMA3,LEPR,MMP7,MYC,NPTX1,NQO1,OAS1,PABPC1,PAWR,PDE9A,PKLR,PPARG,PTPN6,RARB,RECK,RIMS2,RPL37,RPL4,RPS13,SGK1,SLC1A2,STAT4,TERT,TNF,Tpm2,UGT1A1,WNT5A	345 (20)
CYP1B1	2.647	enzyme		1.265		1.93e-09	CCND1,CCNE1,COX6B2,CYP17A1,CYP1B1,ECI2,Ifi27l2a/Ifi27l2b,IGFBP2,MCM4,NQO1,RAD51,SHANK2,Slco1a1,TRPM8,Ugt1a7c,VLDLR,WEE1	320 (14)
MYCN	-2.771	transcription regulator	Activated	4.43		1.98e-09	ACTG1,ALDH1A1,CCND1,E2F1,HK2,HMGA1,HSPD1,LGALS1,NCL,NPM1,ODC1,PHB,RD3,RPL12,RPL13,RPL13A,RPL17,RPL18A,RPL19,RPL21,RPL22,RPL24,RPL3,RPL31,RPL37,RPL4,RPL5,RPL6,RPS13,RPS17,RPS20,RPS24,RPS26,RPS8,SLC1A2,SLIT3,TERT,TUBB
cephaloridine		chemical drug	Activated	3.75	bias	2.37e-09	ANGPTL4,APOA4,CCNE1,CCNE2,CDC45,CDC6,CDT1,CHAF1B,CHEK1,CYP1B1,DSG2,E2F1,EXO1,FBP2,GSTM5,GSTP1,LAMB3,MCM3,MCM5,MCM6,NQO1,PIR,POLE
troglitazone		chemical drug	Activated	2.309		2.51e-09	ABCD2,ABHD2,ACADM,Acot1,ACOT2,ACOX1,ACSL1,ANGPTL4,AQP3,AQP7,ARHGEF19,CCND1,CD36,CEP70,CHCHD10,CIDEC,COL15A1,COX7A1,CPT1B,CPT2,CYP3A5,CYP3A7,E2F1,ECH1,ECT2,ENTPD5,FABP3,FABP4,FADS2,G0S2,GADD45A,GDF15,HUNK,ITGA6,KRT20,LAMA3,LPL,MYC,PEX11A,PPARG,PTGES,SLC27A1,TERT,TGFB1,THRSP,TMPRSS4,TNF,UCP3,UGT1A1,WEE1	381 (18)
nafenopin		chemical drug	Activated	2.219	bias	2.58e-09	ACOX1,APOA4,AQP3,CCND1,CPT1A,CYP17A1,CYP4A11,Cyp4a14,DECR1,HSD11B1,HSD17B4,POR,SGK1,SLC27A1	187 (8)
NR1I3	4.19	ligand-dependent nuclear receptor	Activated	3.173	bias	2.91e-09	ABCB1,ABCC3,ABCC4,ACOX1,ALDH1A1,CYP2A6 (includes others),Cyp2b13/Cyp2b9,CYP2C8,CYP39A1,CYP3A5,CYP3A7,EPHX1,GADD45B,GSTM1,GSTM4,GSTM5,GSTP1,HSD17B4,MAFF,MYC,POR,RARB,UGT1A1	373 (14)
Cg		complex	Activated	2.178	bias	3.47e-09	ABCB1,ACSL1,Akr1b7,AKR1C3,APLNR,BDNF,BHMT,BTG3,CBFA2T3,CCNE2,CDC6,Cml3 (includes others),CNNM1,COL11A1,CYP17A1,DDX25,DNAH11,DTL,EPHB6,F2RL1,FABP4,FAM110C,FGF9,FZD4,G0S2,GGCT,GPC1,HK2,HMGA1,HSD11B1,HSD3B1,HSD3B2,IGFBP2,INHBB,IRS2,KHK,LEPR,LIMCH1,PPARG,PTGFR,SBSN,SCUBE1,SEMA3E,SLC4A4,STC1,TENM4,TNF	442 (20)
thioacetamide		chemical toxicant	Activated	2.138	bias	3.56e-09	ABCC4,ABCG5,ABCG8,ACOT2,ADD3,AKR1C3,BRCA1,BRCA2,C4A/C4B,Cd24a,CHAF1B,CHRNA2,CIDEC,CPT1B,DAB1,ELMOD3,EPHX1,GDE1,GYG1,Hrk,LGALS1,MCM3,MCM6,MYC,NFE2L2,ODC1,PLA1A,POLE,POR,PTGFRN,PTPRS,RBM3,SLC22A5,ST3GAL2,TGFB1,TNF,USP2,WNT5A
PPARGC1A	1.226	transcription regulator	Activated	4.235	bias	3.78e-09	ACADL,ACADM,ACADVL,ACAT1,ACOX1,ADGRG1,APOA4,BNIP3,CD36,CIDEA,CPT1A,CPT1B,CYCS,CYP2A6 (includes others),CYP3A5,FABP3,FABP4,HK2,HMGCL,HSD3B2,IL1RN,IRS2,LPL,MDH2,MT-CO2,NCEH1,NDUFV2,NR1I3,PNPLA2,PPARGC1B,SLC25A20,TNF,UCP3,UGT1A1	268 (17)
RB1	-1.108	transcription regulator	Inhibited	-2.824	bias	4.14e-09	ALPL,BNIP3,BRCA1,BTG3,CASP6,CCND1,CCNE1,CCNE2,CDC6,CDK1,Cdkn1c,CDT1,CENPK,DDB2,DYNLRB1,E2F1,EPS8,FABP4,GMNN,HACD3,HUNK,KRT18,LIG1,MCM2,MCM3,MCM4,MCM5,MCM6,MCM8,MTOR,MYC,PPARG,PPARGC1B,PTPN4,RAD51,SOX7,TERT,TGFB1,TNF	146 (13)
TCF7L2	1.384	transcription regulator		1.919	bias	4.67e-09	ABCD2,ACAA1,ACADL,ACOT4,ALDH3A2,AQP3,CCND1,CD4,CYP2C8,CYP2E1,EHHADH,FBP2,HMGCS2,IRS2,LBH,MYC,SLC1A2,SLC27A2	263 (13)
hydroxyurea		chemical drug	Activated	2.921	bias	4.81e-09	ABCB1,BCAM,CCND1,CCNE1,CDC45,CDC6,CHEK1,GADD45A,GMNN,HJURP,KRT18,LIG1,MCM2,MCM5,MYC,RAD51,UHRF1	205 (15)
TNF	7.615	cytokine		-0.532	bias	8.57e-09	ABCC3,ABCD2,ACADM,ACADVL,ACOX1,ACSL1,ANGPT1,ANGPTL4,ANXA11,APP,AQP3,AQP7,BDNF,BMPER,BTG3,C10orf10,CASP6,CCL28,CCND1,CD36,CD4,CHI3L1,CIDEC,CNP,COL15A1,CPT1A,CPT1B,CPT2,CYP17A1,CYP1B1,CYP2C8,CYP2E1,DDIAS,E2F1,ECH1,EMP2,ENTPD5,F2RL1,FABP1,FABP4,FMO1,G0S2,GABRB2,GADD45A,GADD45B,GDF15,GNAI1,GSTP1,Hamp/Hamp2,HK2,HPRT1,Hrk,HSD11B1,HSD3B2,HSPD1,IDH2,IFNGR2,IGFBP2,IL1RN,IRF5,IRS2,ITGA6,KLB,KLF10,KRT23,LAM…	421 (23)
BRCA1	1.975	transcription regulator		1.469	bias	1.99e-08	ANGPT1,BACH1,BRCA1,BRCA2,CAMK2B,CARD10,CCND1,CCNE1,CYP1B1,DDB2,EXO1,FHL2,FKBP5,GADD45A,GADD45B,GDF15,LAMA3,MYC,NFE2L2,NQO1,PLTP,SERPINE2,STC1,TERT,TNF,TWIST1,WEE1	354 (18)
MYC	6.774	transcription regulator	Activated	2.798	bias	2.74e-08	ACAT1,ACOT12,ACSL4,ACSS1,ANGPT1,APP,ATPIF1,BDNF,BMPER,BRCA1,CCND1,CCNE1,CCNE2,CD9,CDK1,CHEK1,CIDEC,CNP,COBLL1,COL15A1,COL4A2,CPT1A,CPT2,CYCS,DDB2,DNPH1,DNTT,E2F1,EVPL,FABP1,FABP4,FADS2,FKBP5,FMOD,GADD45A,GADD45B,Gar1,GPC1,HK2,HMGA1,HSPA9,HSPD1,IDH2,IMPACT,ITGA6,KLF10,LAMB3,LGALS1,MCM5,MCM6,MIF,MMP7,MTHFR,MYBBP1A,MYC,NCL,NPM1,OAS1,ODC1,PCDH18,PEG3,PEX19,PHB,PKLR,PLA1A,PPARD,PPL,RAD51,RPL13,RPL19,R…	387 (17)
sirolimus		chemical drug	Inhibited	-3.348	bias	2.86e-08	ACADM,ACADVL,APP,AQP3,CCND1,CCNE1,CDA,CHEK1,CRAT,CYCS,CYP2E1,DDT,E2F1,FGF9,GSTP1,HMGCS2,HSPD1,IRS2,LEPR,MPZ,MTOR,MYC,NCL,NPM1,ODC1,PPARD,PPARG,PRKCA,PRSS36,PSMA4,RAB9A,RCAN2,RPL10A,RPL13A,RPL18A,RPL19,RPL21,RPL3,RPL37,RPL5,RPS13,RPS17,RPS18,RPS24,RPS26,RPS8,RPSA,SLC1A2,SLC3A2,TERT,TGFB1,TNF	351 (20)
AHR	1.114	ligand-dependent nuclear receptor		1.208		2.91e-08	ABCC4,ACOX1,APP,CBR1,CCND1,CCNE1,CD36,CDK1,CGREF1,COL11A1,COL27A1,COL4A2,CYP17A1,CYP1B1,CYP2A6 (includes others),CYP2C8,E2F1,ESRRG,FABP4,FGF9,FMO2,GADD45A,GHITM,GSTM5,HUNK,ITGA6,MMD2,MYC,NFE2L2,NPTX1,NQO1,NRG4,Pcp4l1,PKLR,PLA2G12A,PMM1,PPARG,RDH16,SDR9C7,SLC16A5,TGFB1,TNF,UGT1A1	380 (19)
valproic acid		chemical drug		0.43		3.89e-08	ABCD2,ACSS1,AKR1C3,APOA4,Atp10d,BDNF,C1QTNF6,CCND1,CHAF1B,CHEK1,CPT1A,CRAT,CROT,CTPS1,CYP17A1,CYP1B1,CYP2A6 (includes others),Cyp2b13/Cyp2b9,Cyp2c54 (includes others),CYP2C8,CYP2U1,CYP39A1,CYP4A11,Cyp4a14,EHHADH,FABP1,GADD45B,HMGCS2,HSD3B2,Marcks,MCM3,MCM6,MTHFR,NRG4,PAQR7,PLTP,PNPLA2,PPARG,PPP2R2D,PSMA4,RDH16,SGK1,SLC1A2,SLC35D1,SMAD9,TENM3,TGFB1,THRSP,TNF,TTC39A,UGT1A1,WNT5A	451 (24)
PLIN5	3.273	other		-1.599		5.43e-08	ACAA2,ACADL,ACADM,ACADVL,ACOX1,CPT1B,NFE2L2,NQO1,POR,PPARGC1B,UCP3
ethanol		chemical - endogenous mammalian	Activated	2.642		6.13e-08	ACADL,ACADM,ACOX1,ADCY6,ADH1C,BDNF,BHMT,BRCA1,C9,CAPN5,CBR1,CCND1,CPT1A,CYP2A6 (includes others),Cyp2b13/Cyp2b9,CYP2C8,CYP2E1,CYP3A5,CYP3A7,CYP4A11,DCT,DNTT,EPHX1,FAM72A,GADD45A,GDE1,GNAI1,Hamp/Hamp2,HAO2,HSD3B1,HTATIP2,IL1RN,LGALS1,MYC,NQO1,NTRK2,Pde4d,PHB,PPARG,SGK1,SLC1A2,TGFB1,TNF,TTC3,WEE1	498 (25)
HNF4A	1.174	transcription regulator		0.88		6.59e-08	A1CF,ABCC3,ABCG5,ABCG8,ABHD6,ACAA2,ACAT1,ACMSD,Acot1,ACOT13,ACOX1,ACSL1,ACSS3,ADCK3,ADPRHL1,AKR1C3,ALDH1A1,APOA4,AQP3,ARHGAP11A,ARHGEF19,AS3MT,ATP6V0C,BHMT,BNC1,C10orf10,C11orf54,C1S,C4A/C4B,CCND1,CCNE1,CCNE2,CDC45,CDC6,CDK1,CDKL3,Cdkn1c,CEACAM1,CHCHD3,CHI3L1,CIDEC,CLDND1,CLYBL,CMSS1,COA4,COQ10B,CPT1A,CPT1B,CPT2,CRAT,CROT,CUX2,CYP1B1,Cyp2a12/Cyp2a22,CYP2A6 (includes others),CYP2C8,CYP2E1,CYP3A5,C…	407 (17)
MED1	1.415	transcription regulator	Activated	3.756	bias	6.96e-08	ACAA1,ACOX1,CCND1,CCNE1,CDC6,CDK1,CIDEA,CYP3A5,CYP4A11,Cyp4a14,E2F1,EHHADH,FABP4,GADD45A,GSTP1,HPRT1,HSD17B4,LY6D,MYC,NCL,NR1I3,ODC1,PEX11A,PPARG,RARB,TERT	393 (14)
ESRRA		ligand-dependent nuclear receptor	Activated	3.91	bias	7.22e-08	ACADM,ACADVL,ACOX1,ACSL1,CD36,CPT1B,CSAD,CYCS,CYP17A1,ETFDH,FABP3,FAM102A,HADHA,HK2,HSD17B4,LPL,MINOS1,NR1D1,PPARG,SLC25A20	373 (21)
NRIP1	1.467	transcription regulator	Inhibited	-2.284	bias	7.74e-08	ACAA2,AIFM2,CCND1,CCNE1,CDC6,CDK1,CIDEA,COX7A1,CPT1B,CYP2C8,NR2C1,OPLAH,RARB,SLC25A20,THRSP,TNF	370 (11)
BSCL2	1.274	other				9.92e-08	ACSL1,AKR1C3,CCND1,CD36,CIDEC,CYP2E1,FABP4,GREM1,HMGA1,LPL,MGLL,MOGAT1,PNPLA2,PPARG,PPARGC1B,THRSP	135 (6)
Ins1		other		0.365	bias	1.04e-07	ACADM,Acot1,ADH1C,ANGPTL4,AQP7,BDNF,CCND1,CCNE1,CRAT,Cyp2d9 (includes others),CYP2E1,ECI1,ECI2,EHHADH,FABP3,FABP4,FADS2,FBP2,GSTP1,HK2,HSD17B4,IGFBP2,IRS2,ITGA6,LPL,Marcks,MFI2,MIF,MPZ,MYC,ODC1,PER1,PKLR,PPARD,PPARG,PRKCA,PTGFRN,RETSAT,SLC27A1,THRSP,TNF	315 (20)
E2F2	-2.186	transcription regulator	Activated	2.121	bias	1.26e-07	CASP6,CCND1,CCNE1,CDC45,CDC6,CDK1,E2F1,MCM2,MCM3,MCM4,MCM5,MCM6,MYC,RAD51,Raet1d/Raet1e,TERT	168 (11)
NR1H4	1.303	ligand-dependent nuclear receptor		-0.162		1.36e-07	ABCB4,ABCC3,ABCC4,ABCG5,ABCG8,ACSS1,Akr1b7,CCNE1,CPT2,CYP3A5,DDAH1,FABP1,MYC,NR1I3,PKLR,PLTP,PPARG,PPARGC1B,RARB,SLC10A2,Slco1a1,TGFB1,TNF,TXNIP,UCP3	284 (20)
E2F1	2.138	transcription regulator	Activated	5.726	bias	1.81e-07	ABCB1,ACSL5,ALPL,BNIP3,BRCA1,CA2,CASP6,CCND1,CCNE1,CCNE2,CD9,CDC45,CDC6,CDK1,Ces1b/Ces1c,CHEK1,E2F1,ECT2,EYA4,FHDC1,GMNN,HADHA,HELLS,HMGA1,Hrk,HSPD1,IRS2,MCM2,MCM3,MCM4,MCM5,MCM6,MYC,NCL,PAWR,PDCD5,PHB,PHC1,PTPN4,RAD51,Raet1d/Raet1e,SLC3A2,SOX7,TERT,TGFB1,TNF,UHRF1,WEE1,YBX3,ZNF22	236 (14)
nitrofurantoin		chemical drug		-1.012		2.02e-07	ACAA1,ACADM,ACADVL,ACOX1,ACTG1,C4A/C4B,CASP6,CCND1,CES1,CPT1A,CYP4A11,EHHADH,FABP1,GADD45A,GSTM1,GSTP1,HMGCS2,HSD17B4,MYC,NQO1,ODC1,RPL13,RPL13A,RPL6,RPS8,SLC27A2,TUBB
pioglitazone		chemical drug		1.538		2.35e-07	ANGPTL4,APOA4,APP,AQP7,BRCA1,CCND1,CD36,CYP17A1,FABP4,FBP2,HSD3B2,IL1RN,IRS2,LEPR,LPL,NCEH1,PPARD,PPARG,PPARGC1B,RARB,SCNN1G,SLC27A1,TGFB1,TNF,UCP3,VLDLR	376 (20)
acetaminophen		chemical drug		1.02		2.36e-07	ABCB1,ABCB4,ABCC3,ABCC4,ACADM,ACTG1,CA3,CCND1,CES1,CYP2E1,CYP3A5,CYP4A11,FABP1,GADD45A,GSTP1,HMGCS2,HSD17B4,HSPD1,MYC,NQO1,ODC1,SLC27A2,Slco1a1,TNF,TUBB	418 (21)
SPARC	1.344	other		0.768		2.51e-07	ABCC4,ACOT2,AKR1C3,BRCA1,BRCA2,CHAF1B,CHRNA2,CIART,CIDEC,CPT1B,DAB1,ELMOD3,MCM6,MID2,NIPAL1,POLE,SLC22A5,SYDE2,TGFB1,TRIM5,USP2
gentamicin		chemical drug		0		2.99e-07	ACAA1,ACADM,ACSM3,ALDH1A1,ALPL,BTG3,C4A/C4B,CD9,CPEB1,DECR1,DECR2,EAF1,EPHX2,ETFDH,FMO1,GADD45A,GDF15,GNL3,GSTM5,GUK1,HSD17B4,MCM6,MYBBP1A,MYC,NCL,NPM1,NR1D1,NR1D2,S100G,SLC22A5,TGFB1,TNF,TUBB,YBX3
methapyrilene		chemical drug		-0.316		3.07e-07	ACAA1,ACADL,ACADM,ACTG1,BHMT,CCND1,CD36,CES1,CPT1A,CYP4A11,DECR1,EHHADH,FABP1,GADD45A,GSTM1,HMGCS2,MYC,ODC1,OPLAH,RPL13A,RPS8,SLC27A2,SLC3A2,TUBB
E2F8	1.596	transcription regulator				3.22e-07	CCND1,CCNE2,CDC6,CDK1,CHEK1,E2F1,ECT2
tetrachlorodibenzodioxin		chemical toxicant		0.981		3.34e-07	ABCB1,ACOT2,ACOX1,ANGPT1,AQP3,BDNF,CA3,CBR1,CCND1,CCNE1,CCNE2,CD36,CES1,CYP17A1,CYP1B1,CYP2A6 (includes others),CYP3A7,CYP4A11,E2F1,ESRRG,FGF9,FMO2,GHITM,HUNK,KCNE3,MYC,NFE2L2,NPTX1,NQO1,NRG4,ODC1,Pcp4l1,PLA2G12A,PLAGL1,PMM1,PTGFR,RDH16,SLC22A5,SLCO2B1,TERT,TNF,UGT1A1,UGT1A4,VLDLR	387 (19)
phenobarbital		chemical drug	Activated	2.942	bias	3.41e-07	ABCB4,ABCC3,ABCC4,BDNF,CCND1,CYP1B1,CYP2A6 (includes others),Cyp2b13/Cyp2b9,CYP2C8,CYP39A1,CYP3A5,EPHX1,GADD45B,GSTM5,GSTP1,Slco1a1,THRSP,UGT1A1	273 (9)
FOS	-1.853	transcription regulator		0.442		3.83e-07	ABCB1,ACOX1,ACTG1,AKR1C3,AQP3,BCL9,BDNF,CA2,CASZ1,CCND1,CCNE1,CELF2,CHI3L1,CMTM4,COBLL1,CYCS,CYP17A1,Defb1,EPHX2,EPS8,FABP4,GSTP1,Hrk,HSD3B1,HSD3B2,HTATIP2,IRS2,ITGA6,KRT8,LAMA3,LGALS4,LPL,MAOA,MAP4K4,MCM5,MMP7,MYC,NFE2L2,NPTX1,NQO1,Nrg1,ODC1,PLAGL1,PTPN12,RPS18,RPS24,SDK1,SEMA3E,SERPINE2,SLC10A2,SULF2,TGFB1,TNF,TUBB,UGCG,WEE1,WNT5A	378 (19)
L-triiodothyronine		chemical - endogenous mammalian		1.906		4.69e-07	ABCD2,ABCD3,ABCG5,ACOT2,ACOX1,ACSL1,ALAS2,ALDH1A1,ANGPTL3,APP,C1S,C4A/C4B,CBR1,CCND1,CCNE1,CPT1A,CPT1B,CYP17A1,CYP4A11,DBP,DNTT,E2F1,EHHADH,FABP4,FKBP10,HINT1,HLF,MT-CO2,Mup1 (includes others),MYC,NR1D1,ODC1,PER1,POR,PPARG,RAB30,RAB34,RCAN2,SLC27A1,THRSP,TNF,UCP3	262 (17)
CYP1A2	-7.464	enzyme		0.277		4.99e-07	CCND1,COX6B2,CYP17A1,ECI2,Ifi27l2a/Ifi27l2b,IGFBP2,NQO1,SHANK2,Slco1a1,TRPM8,Ugt1a7c,VLDLR,WEE1	129 (4)
tretinoin		chemical - endogenous mammalian		1.381		5.14e-07	ACOX1,ACSL1,ADAM11,ADD3,ALDH1A1,ALDH9A1,ALPL,ANGPTL4,APLNR,APP,B3GALT5,BHMT,BNIP3,BRCA1,CA2,CASP6,CBR1,CCND1,CCNE1,CD36,CEACAM1,CES1,Ces1b/Ces1c,CHRM2,CIDEA,COL4A2,CPT1A,CPT1B,CRAT,CREG1,CYP17A1,CYP2U1,CYP4A11,Cyp4a14,DDB2,DLGAP5,DSG1,DTL,ECI2,EPHX1,FABP4,FAM101B,G0S2,GDE1,GDF15,GMNN,GNA12,GRB10,GREM1,GSTP1,GTPBP10,HADHA,HMGA1,HMGCS2,HPRT1,HSD11B1,HSD17B11,HSPD1,IGFBP2,ILF3,IQCK,ITGA6,KRT18,LEPR,…	391 (22)
mono-(2-ethylhexyl)phthalate		chemical toxicant	Activated	3.994	bias	5.64e-07	ACADL,ACADM,ACADVL,ACAT2,ACOX1,ACSL1,ACSL4,ANGPTL4,CCNE1,CD36,CPT1B,CPT2,CYP2C8,CYP4A11,FABP4,FBP2,HADHA,HK2,IRS2,LPL,MDH2,NDUFV2,PPARD,PPARG,PPARGC1B,TNF	306 (14)
PCK1	-1.24	kinase	Inhibited	-2.646	bias	7.38e-07	ACADL,ACADM,ACADVL,ACOX1,CRAT,EHHADH,IRS2	196 (7)
CTNNB1	-1.361	transcription regulator		0.781	bias	8.37e-07	ABCB1,ABCD2,ADGRG2,ALDH1A1,ALDH3A2,CA3,CASC4,CCND1,CCNE1,CCNE2,CD4,Cdkn1c,CEACAM1,CELSR1,CIDEC,COL27A1,COL4A2,CRAT,CYP2A6 (includes others),Cyp2d9 (includes others),CYP2E1,CYP4F12,DCT,FABP4,FAM126A,FGF9,GADD45B,GNA12,GREM1,HTRA1,IGFBP2,ILF3,INHBB,ITGA6,LBH,LPL,MECOM,MMP7,MPZ,MTA1,Mup1 (includes others),MYC,MYL4,NPTX1,NRP2,Podxl,PSAP,PTCH2,QPCT,SEMA5A,SERPINA3,SERPINE2,SGK1,SLC1A2,Slco1a1,SORBS3,S…	372 (18)
Insulin		group		0.776		9e-07	ACADM,ACAT1,ACOT12,ACSL1,ANGPTL4,APP,CA3,CCND1,CCNE1,CD36,CHRM3,CIDEA,CYP17A1,FABP4,FADS2,GSTP1,HSD11B1,HSD3B2,IGFBP2,IRS2,LEPR,LPL,MAOA,MCM6,MDH2,MTOR,MYC,ODC1,PLA2G16,PNPLA2,PPARD,PPARG,PPARGC1B,PRKCA,SLC10A2,SLC25A27,TGFB1,THRSP,TNF,VLDLR	395 (23)
1-(carboxymethylthio)tetradecane		chemical drug	Activated	2.804	bias	9.85e-07	ACOX1,APOA4,CPT2,DECR1,ECI1,FABP1,LPL,SLC27A1	203 (13)
CYP1A1	1.027	enzyme		0.714		1.15e-06	ANXA7,BANF1,CCND1,COX6B2,CYP17A1,DYNLRB1,ECI2,GPC1,Ifi27l2a/Ifi27l2b,IGFBP2,NQO1,ODC1,PTP4A3,SHANK2,Slco1a1,TRPM8,Ugt1a7c,VLDLR,WEE1	129 (7)
RICTOR	1.242	other	Inhibited	-5.042	bias	1.21e-06	ATP6V0C,ATP6V0D2,CD4,COX17,COX6B2,COX7A1,IRS2,LEPR,NCAM2,NDUFA7,NDUFAB1,NDUFV2,NIPAL1,PRKCA,PSMA4,Raet1d/Raet1e,RPL10A,RPL12,RPL13A,RPL17,RPL21,RPL22,Rpl23a,RPL4,RPL6,RPS13,RPS18,RPS24,RPS26,RPS8,RPSA,SGK1,SLC10A2,UQCRQ
PER2	-1.119	transcription regulator		-0.896		1.52e-06	ALAS2,ARNTL,CCND1,CCNE1,DBP,PER1,PER3	30 (4)
1,4-bis[2-(3,5-dichloropyridyloxy)]benzene		chemical toxicant	Activated	2.604	bias	1.58e-06	ABCB4,ABCC3,ABCC4,CCND1,CDK1,CPT1A,Cyp2b13/Cyp2b9,CYP39A1,CYP3A5,ECI2,GADD45B,GSTP1,MAFF,MCM5,MCM6,NR1I3,Slco1a1,THRSP,UGT1A1	289 (10)
poloxamer		chemical reagent	Inhibited	-2.425	bias	1.63e-06	ABCD3,ACADM,ACOX1,CD36,CPT1A,LPL
CCND1	5.92	transcription regulator		1.685		1.71e-06	ABCC4,AQP3,BRCA1,CCND1,CCNE1,CCNE2,CDC45,CDC6,CENPK,COL27A1,CPEB1,DDIAS,DTL,E2F1,ELOVL7,EPS8,GAS2L3,HJURP,KIF20B,MAFF,MCM4,MORC4,MYC,NT5E,PPARG,PSMC3IP,RAD51,SATB1,SLC4A4,SPC25,TNF,TRPM8,UHRF1,ZFP28	187 (11)
streptozocin		chemical drug		1.08		1.98e-06	ABCB1,ABCG5,ABCG8,ACMSD,ALDH3A2,ALPL,CPT1A,CPT1B,CPT2,CYP2E1,CYP4A11,Cyp4a14,FABP3,FABP4,GREM1,HSPD1,IRS2,LPL,NOX4,NQO1,NT5E,PKLR,PPARD,PPARG,S100G,SLC25A20,TGFB1,TNF,UCP3	395 (22)
LIPE	2.713	enzyme		0.817		2e-06	ACSL1,ADH1C,ALDH1A1,ANGPT1,ARNTL,CA2,CD36,DMPK,FABP4,FBP2,FKBP5,FMOD,G0S2,GRB10,ITGA6,PER1,PPARG,RARB,ST3GAL5,THRSP,TNF	274 (16)
MAP4K4	3.317	kinase	Inhibited	-4.022	bias	2.25e-06	ACAA2,ACADVL,ACSL5,CBLB,CHKB,DHRS4,HADHA,HMGCL,HYAL2,MGLL,NDUFAB1,PEX11A,PEX19,PLA2G12A,PLA2G6,PMM1,PPARG,PTDSS2,PTGES,ST3GAL2
HDAC1	-1.432	transcription regulator		-0.951		2.67e-06	ABCB1,BDNF,BRCA2,CCND1,CCNE1,CCNE2,CD4,CDC6,CDK1,CDT1,DCLRE1C,FABP1,FABP4,GSTP1,LIG1,MCM3,MCM5,MPZ,MYC,NCL,PPARG,PTPN6,RECK,SATB1,SGK1,SLC1A2,SLC35D1,TERT,TNF,UCP3,UHRF1	270 (17)
FECH	-1.081	enzyme				2.76e-06	APOA4,CCND1,Cyp2b13/Cyp2b9,CYP2C8,Cyp2d9 (includes others),CYP2E1,CYP3A5,CYP4A11,FABP1,Slco1a1
KLF5	-1.01	transcription regulator		0.217	bias	2.92e-06	ACADM,ACOX1,CCND1,CDK1,CDT1,CGREF1,CPT1B,MYC,PPARG,PTGES,SORCS2,TCF23,UCP3	433 (23)
AGT	2.587	growth factor		1.607	bias	2.93e-06	ACAT2,ADD3,ADH1C,ALOX15,ANGPT1,ARHGEF9,BACH1,BRCA1,CCND1,CCNE1,CCNE2,CD36,CDK1,CGREF1,COL11A2,COX7A1,CYP17A1,CYP2E1,CYP4A11,Cyp4a14,FBXO21,GSTM5,GSTP1,HSD3B1,HSD3B2,INHBB,LEPR,LPP,MIF,MYC,NCALD,NCL,NOTCH3,NOX4,PALLD,PIR,PPARG,PTGFR,SCNN1A,SGK1,STC1,TGFB1,TLN2,TNF,TXNIP,UGCG,ZCCHC11	462 (21)
rifampin		chemical drug	Activated	3.224	bias	3.14e-06	ABCB1,ABCB4,ABCC3,ABHD2,ARHGEF19,CD36,CEP70,CES1,CYP2A6 (includes others),CYP2C8,CYP2E1,CYP3A5,CYP3A7,CYP4A11,ECT2,FMO4,GPRC5B,GSTP1,HUNK,LAMA3,SERPINB1,TMPRSS4,UGT1A1	392 (21)
tamoxifen		chemical drug		1.153		3.29e-06	ACOX1,APOA4,BDNF,BRCA1,C10orf10,CA2,CCND1,COL11A1,CSAD,CYP2E1,CYP3A5,EPHX1,FABP1,FABP4,FADS2,FHL2,G0S2,GDF15,IL1RN,MAFF,MIF,MYC,PTPRS,S100G,SALL1,SERPINA3,SERPINA6,SLC1A2,SLC7A2,TERT,TNF,UGCG	407 (22)
NR4A1	1.125	ligand-dependent nuclear receptor		1.3		3.69e-06	ABCG5,ABCG8,ACSL4,CCND1,CD36,CIDEA,CYP17A1,DFFA,E2F1,EHHADH,FABP4,FBP2,G0S2,GSTM5,HSD3B2,KRT18,KRT8,LPL,MMP7,MPZ,NT5E,PPARG,RARB,UCP3	381 (25)
HNF1A	-1.708	transcription regulator		1.179	bias	3.76e-06	A1CF,ACAT2,ADAM32,ADH1C,AKR1C3,ANGPTL3,AQP3,ARHGAP11A,B3GALT5,C1S,C9,CASC4,CCL28,CCND1,CCNE1,CDC45,CLIC5,CLYBL,COL27A1,COQ10B,CYP2E1,DCT,DTL,FABP1,FBP2,FMO1,G0S2,GMDS,HNF4G,HSD11B1,MFI2,MIA2,NR1D1,PIGR,PKLR,PLA1A,RARB,RNF186,SGK2,SLC10A2,SLC7A2,Slco1a1,TEF,TMPRSS4,UGT1A1,Ugt1a7c,VLDLR	363 (13)
RBL1	1.044	transcription regulator	Inhibited	-2.561	bias	3.87e-06	CASP6,CCND1,CCNE1,CDC6,CDK1,Cdkn1c,E2F1,MCM2,MCM3,MCM5,MCM6,MTOR,MYC,TERT,TNF	161 (15)
fatty acid		chemical - endogenous mammalian	Activated	2.932	bias	3.87e-06	ACOX1,CD36,CIDEA,CPT1B,CYP2E1,FABP4,FADS2,LEPR,LPIN2,LPL,PPARD,SLC27A1,ST3GAL5,THRSP,TNF,UCP3,VNN1	333 (18)
TFAM	1.421	transcription regulator	Activated	2.828	bias	4.42e-06	ACADL,ACADM,ACOX1,CPT2,ECH1,FABP3,FABP4,SLC25A20	196 (7)
methotrexate		chemical drug		-0.533		4.55e-06	ABCD3,ACAA1,ACAA2,ACADM,ACADVL,ACOX1,ACSL4,ACTG1,CCND1,CES1,Ces1b/Ces1c,CPT1A,CYCS,CYP4A11,ECH1,EHHADH,FA2H,FABP1,HADHA,HMGCS2,HSD11B1,HSD17B4,LPL,MYC,NQO1,PBX1,PPARD,SLC27A2,TEF,TGFB1,TNF	421 (22)
NTRK2	-74.053	kinase	Activated	3.229	bias	4.56e-06	ABCB1,APP,BDNF,CCND1,CCNE1,CCNE2,CDC6,CDK1,E2F1,MCM5,MYC,PYCARD,TNF	363 (15)
sulindac		chemical drug		-0.342		5.25e-06	ABCB1,ALOX15,APP,CCND1,CCNE1,CDC6,CDK1,CYP1B1,E2F1,G0S2,MYC,NQO1,SERPINB1,WEE1	320 (12)
dehydroisoandrosterone		chemical - endogenous mammalian		0.636		5.56e-06	APOA4,AQP3,CPT1A,CYP17A1,CYP3A5,CYP4A11,Cyp4a14,FABP4,FKBP5,HADHA,HSD11B1,POR,PPARG,SLC27A1,TNF	415 (25)
AGN194204		chemical drug		1.678	bias	5.73e-06	ACAA1,Acaa1b,ACAA2,ACAT2,Acot1,Akr1b7,ANXA11,Cd24a,CDK1,CPT1A,Cyp2c54 (includes others),Cyp4a14,EPB41,GADD45A,GNAI1,HK2,Hmgb3,IFITM3,IRS2,LGALS1,LPL,MYC,RCAN3,SLC3A2	210 (7)
MTOR	2.01	kinase		1.371		6.45e-06	ACADL,ACADM,ACOX1,BNIP3,CCND1,CCNE1,CNP,CPT1B,CPT2,CYP17A1,FABP4,FKBP1A,GSTM5,HADHA,Hamp/Hamp2,HMGCS2,HSD11B1,IRS2,MDH2,MTOR,Mug1/Mug2,MYC,NFKBIL1,OAS1,PPARD,PPARG,PPARGC1B,PTPN6,RPL12,RPS18,SERPINB1,TLR5	413 (22)
PXR ligand-PXR-Retinoic acid-RXRα		complex	Activated	2.311	bias	6.61e-06	ABCB1,ABCC3,ALDH1A1,ALDH3A2,CES3,CYP2A6 (includes others),CYP2C8,CYP3A5,CYP3A7,GSTM1,UGT1A1
E2F3	1.486	transcription regulator	Activated	2.569	bias	6.64e-06	CCND1,CCNE1,CDC45,CDC6,CDK1,E2F1,MCM2,MCM3,MCM4,MCM5,MCM6,MYC,RAD51,Raet1d/Raet1e,TERT	243 (16)
HDAC5	-1.771	transcription regulator				7.13e-06	ACADL,ACADM,ACSL1,COX7A1,CPT1B,CPT2,HK2,LPL,MYC,PPARG,TNF,TWIST1	185 (7)
IGF1R	1.346	transmembrane receptor	Activated	2.185	bias	7.33e-06	ABCC4,ACADM,ACSL1,ATP5S,CD36,CDK1,COL4A2,CPT2,CYCS,GRB10,HADHA,HTRA1,IFNGR2,IRS2,MYC,NDUFV2,RBM3,RPL10A,RPL24,RPL3,RPS24,RPS26,SCARA5,SFMBT2,SLC25A20,TGFB1,Tpm2,TWIST1,ZFP36L2	387 (20)
TBX2	1.239	transcription regulator	Activated	3.357		7.89e-06	ANLN,CDC6,CDK1,CDT1,CHAF1B,CHEK1,DBP,E2F1,HELLS,LIG1,MCM2,MCM4,MCM5,MCM6,NCAPG2	197 (10)
SLC22A2	-8.274	transporter	Inhibited	-2	bias	7.95e-06	CPT1A,CPT1B,CPT2,SLC22A5	212 (7)
SLC51A	1.906	transporter	Inhibited	-2.219	bias	8.17e-06	ABCC3,ABCC4,CYP3A5,NR1I3,SLC10A2,UGT1A1
SCD	-1.12	enzyme	Inhibited	-2.26		8.54e-06	ACADL,ACADVL,ACOX1,ANGPTL4,CD36,CPT1A,CPT1B,GADD45A,LPL,PPARD,SLC27A1,TNF,UCP3	406 (21)
allyl sulfide		chemical drug		1.691	bias	8.82e-06	ABCC3,CYP2E1,CYP3A5,EPHX1,GSTM5,NFE2L2,Slco1a1	192 (4)
FST	-1.065	other		1.849		8.93e-06	ACSL1,AGPAT9,CD36,CIDEA,CYCS,FABP3,FABP4,INHBB,Mup1 (includes others),PPARG,PPARGC1B,THRSP	362 (15)
beta-naphthoflavone		chemical toxicant		1.329	bias	8.93e-06	ABCC3,ALAS2,CBR1,CYP1B1,CYP2U1,CYP4A11,GSTM1,GSTM5,GSTP1,NQO1,SLCO2B1,UGT1A1	266 (10)
butylated hydroxyanisol		chemical toxicant		0.416		9.06e-06	CBR1,GSTM1,GSTM4,GSTM5,GSTP1,NFE2L2,NQO1,Slco1a1,SLCO2B1	54 (3)
Sos		group				9.79e-06	ACOX1,AKR1C3,AQP3,CA2,CASZ1,CHI3L1,CMTM4,COBLL1,CYP17A1,Defb1,EPS8,FABP4,HSD3B1,IRS2,ITGA6,LAMA3,LGALS4,MAOA,MAP4K4,NFE2L2,NPTX1,Nrg1,ODC1,PTPN12,SEMA3E,TGFB1,UGCG	231 (7)
MED13	1.154	transcription regulator		-1.463	bias	1.02e-05	ACSM3,CIDEA,CIDEC,CLSTN3,CYP2A6 (includes others),NTRK2,PPARG,THRSP
E2F6	-1.183	transcription regulator	Inhibited	-2.985	bias	1.04e-05	BRCA1,CCNE1,CDC45,CDC6,E2F1,EFNA5,GMNN,LIG1,MCM2,MCM3,MCM5,MYC,RAD51	310 (16)
Rxr		group		1.664		1.05e-05	ABCD2,Akr1b7,ANGPTL4,AQP3,CD36,CPT1A,CPT1B,CYP2C8,CYP3A5,GADD45A,MYC,PLTP,POR,PPARG,RARB,TERT	365 (19)
NO 1886		chemical drug	Activated	2.646	bias	1.43e-05	ACAA2,ACADL,CES1,CPT2,GAL3ST1,HADHA,LPL
CDKN1A	1.454	kinase		-1.323		1.44e-05	ANLN,APP,BRCA1,CCND1,CCNE1,CDC6,CDK1,CHAF1B,CHEK1,DLGAP5,DTL,EXO1,HJURP,Ivl,KNSTRN,KRT18,MCM2,MCM3,MCM4,MCM6,MYC,NPM1,PSAP,RAD51,TERT,TNF,UHRF1,VEZT	261 (15)
PML	-1.44	transcription regulator	Inhibited	-2.228		1.45e-05	ACADL,ACADM,ACOX1,ACSL4,ACTG1,CCND1,CCNE1,CPT1A,CPT1B,FABP1,GADD45A,LPL,MAFF,NFE2L2,NQO1,PCBP2,PRKCA,SLC25A20,UCP3	291 (19)
lipopolysaccharide		chemical drug		-0.565	bias	1.55e-05	ABCB1,ABCB4,ABCC3,ABCC4,ABCG5,ABCG8,ACADM,Acot1,ACSL1,ALOX15,ANGPTL3,ANGPTL4,ANXA7,APLNR,APP,AQP3,AQP7,BDNF,CCND1,CCNE1,Cd24a,CD36,CD4,CD9,CEACAM1,CHAF1B,CHI3L1,COL4A2,COX7A1,CPT1B,CUX2,CYCS,CYP2A6 (includes others),Cyp2b13/Cyp2b9,CYP2C8,CYP2E1,CYP3A5,CYP4A11,E2F1,EHHADH,EPHX2,F2RL1,FABP3,FABP4,G0S2,GADD45A,GADD45B,GGCT,GSTP1,GUCY1B3,Hamp/Hamp2,HK2,HMGA1,HMGCS2,Hrk,HTRA1,IDO2,IFNGR2,IL1RN,INHBB,I…	436 (22)
clotrimazole		chemical drug	Activated	2.415	bias	1.56e-05	ABCB1,ABCC3,CCND1,CCNE1,CYP3A5,UGT1A1	312 (10)
RIPK2	1.561	kinase		1.193	bias	1.57e-05	ABCG5,ACADL,ACADM,ACOX1,ACSL1,CD36,FABP1,LMO4,MCOLN2,PNPLA2,PPARD,PTGES,SLC27A1,TNF	336 (17)
PNPLA2	6.158	enzyme	Activated	2.933	bias	1.7e-05	ACAA2,ACADL,ACADM,Acot1,ACOT2,ACOX1,ACSL1,CD36,CPT1A	340 (20)
AR	-1.108	ligand-dependent nuclear receptor		0.381	bias	1.78e-05	ABCC4,Akr1b7,AKR1C3,ALDH1A1,AQP3,C4A/C4B,CCND1,Cdkn1c,CDT1,CLCN1,CUX2,CYP17A1,Cyp2j13,DDT,EPHX1,FKBP5,GDF15,GPR182,GSTM1,GSTP1,HSD3B1,HSD3B2,ITGA6,MAOA,Marcks,MCM2,MCM4,MYC,ODC1,OVGP1,PDE9A,PER1,PIGR,PRKCA,SCEL,SGK1,STK39,TACC2,TGFB1,TNF,TWIST1,WEE1,ZWINT	371 (22)
meldonium		chemical drug	Activated	2.236	bias	2.06e-05	ACOX1,CD36,CPT1A,CPT1B,HADHA	53 (3)
2-amino-5-azotoluene		chemical toxicant	Activated	2.236	bias	2.06e-05	ABCC4,CYP2C8,CYP3A5,MYC,UGT1A1
NR1D2	2.967	ligand-dependent nuclear receptor		0.277		2.06e-05	ARNTL,CD36,FABP3,FABP4,NR1D1	203 (8)
IL1B	1.785	cytokine		0.94	bias	2.07e-05	ABCC3,ABCD3,ALOX15,ALPL,ANGPT1,ANGPTL4,APP,BDNF,CCL28,Cd24a,CD4,Cdkn1c,CHI3L1,CYP2E1,CYP3A5,DBP,DDIAS,E2F1,F2RL1,FABP1,FKBP5,G0S2,GADD45A,GADD45B,GDF15,Hamp/Hamp2,HK2,HMGA1,HPRT1,Hrk,HSD11B1,IL1RN,IRS2,KLF10,LAMA3,LAMB3,MIF,MMP7,MT-CO2,MTDH,MYC,NFE2L2,NQO1,NR1D1,NR1I3,ODC1,PIGR,PPARG,PPARGC1B,PTGES,PTGFR,RARB,RPSA,SCNN1A,SCNN1B,SCNN1G,SCUBE1,SERPINA3,Sf1,SLC10A2,SLC1A2,SLC25A4,Slco1a1,STAT4,TGFB1…	484 (22)
INS		other		0.343		2.09e-05	ACADL,ACADM,ACADVL,ALDH3A2,AQP3,CCND1,CD36,CIDEA,CIDEC,CPT1A,CYP17A1,IGFBP2,IRS2,LPL,PPARG,SELP,TGFB1,TNF,VLDLR	407 (24)
pregnenolone carbonitrile		chemical drug		1.576	bias	2.09e-05	ABCB1,ABCC3,CPT1A,Cyp2b13/Cyp2b9,CYP3A5,HMGCS2,Slco1a1,SLCO2B1,UGT1A1,UGT1A4	191 (4)
GW7647		chemical drug	Activated	2.8	bias	2.13e-05	ABCD3,CPT1A,CPT1B,FABP1,IGFBP2,SLC16A13,SLC22A5,SLC27A2	168 (8)
PD98059		chemical - kinase inhibitor	Inhibited	-2.007	bias	2.57e-05	ACAT2,ACOT7,ARPP19,BDNF,BNIP3,CA2,CCND1,CCNE1,CCNE2,CD36,CD4,CYCS,CYP17A1,CYP1B1,DSG1,E2F1,FABP4,FKBP5,GADD45A,IL1RN,KRT8,LAMA3,LIPG,LPL,MCM8,MGLL,MIF,MMP7,MYC,NQO1,PABPC1,PAWR,PER1,PLA1A,PLAGL1,PNP,PPARD,PPARG,PTGES,RECK,RETSAT,SCNN1A,SLC16A7,SLC3A2,ST6GALNAC2,TEAD2,TERT,TGFB1,TNF,TWIST1,TXNIP,ZFP36L2	427 (20)
ERBB2	2.419	kinase	Activated	3.078	bias	2.75e-05	Acaa1b,ACAA2,ACSL4,ADAMTS16,ANGPTL4,BNIP3,CBFA2T3,CCND1,CCNE1,CCNE2,CD36,CD9,CDK1,CDT1,CES1,CHCHD10,CHEK1,CIDEC,CPT2,DECR1,DSG2,EHHADH,EPHX2,ETFB,FGF9,FZD4,GNAI1,GPC1,GYG1,HSD17B11,HTRA1,ITGA6,LGALS1,MAOA,MAPK13,MAPK4,Marcks,MIF,MMP7,MYC,NDUFAB1,NOTCH3,NOX4,Nrg1,PBX1,PPARG,PTGES,RAB34,RECK,RPL17,SERPINA3,ST3GAL6,STRBP,SYCP3,TERT,TNF,WNT5A,ZFP36L2,ZWINT	381 (22)
APOE	-1.098	transporter		-0.817	bias	2.79e-05	ABCA2,ABCG8,ACAT1,ANXA11,APP,BCAM,CCND1,CD36,CPT1A,CYP3A5,DDT,F2RL1,FKBP5,HSD11B1,HSPD1,IL1RN,LIPG,LPL,MYBBP1A,NOX4,PPARD,PPARG,PTP4A3,ROGDI,SERPINA3,STAT4,TGFB1,TNF,Tpm2	381 (20)
potassium chloride		chemical drug		0.064	bias	2.83e-05	AMIGO2,BDNF,CASP6,CCNE1,CDK1,CIDEA,E2F1,Hrk,MYC,NPTX1,NTRK2,ODC1,S100G,TXNIP,UNC5B	324 (25)
SLC13A1	27.842	transporter		0.5		2.92e-05	ACSL5,ACTG1,AKR1C3,ALDH1A1,APOA4,C9,CHD3,Cyp2b13/Cyp2b9,DCLRE1A,G0S2,HK2,IGFBP2,KHDRBS3,PBX1,SDF2L1,UPP2
linolenic acid		chemical - endogenous mammalian		0.618		2.99e-05	ABCD2,ABCD3,ACSL1,CD36,FABP1,SELP,THRSP,TNF	327 (18)
NR2C2	-1.008	ligand-dependent nuclear receptor		-0.277		2.99e-05	ACOX1,CCND1,CD36,CNTFR,HADHA,RARB,SLC27A1,THRSP	178 (10)
RXRG	1.099	ligand-dependent nuclear receptor				3.04e-05	ACAA2,ACADM,ACSL1,CYP4A11,EHHADH,FABP1,FABP3,FABP4,LPL	248 (15)
ADIPOQ		other		1.465		3.06e-05	Acaa1b,ACOX1,ACSL1,ACSL5,CASP6,CCND1,CD36,FABP3,FABP4,HMGCS2,LEPR,LPL,NOX4,PPARD,PPARG,SLC27A1,SLC27A2,TGFB1,TNF,UCP3	350 (23)
MNT	1.475	transcription regulator	Inhibited	-2	bias	3.38e-05	GADD45B,KLF10,NCL,ODC1,TERT,TNF,TXNIP
paclitaxel		chemical drug		0.338		3.46e-05	ABCA2,ABCB1,APLNR,CCND1,CDA,CHAF1B,CRY2,CYP1B1,CYP2C8,CYP2E1,CYP3A5,DDAH1,G0S2,GADD45B,GDF15,GPR12,IDUA,ITGA6,KDSR,LLGL1,MYC,PPP2R3A,PTPN12,RBM3,SLC25A20,STC1,TNF,TWIST1,UGCG,UHRF1,UTP14C,WWTR1	426 (21)
CLOCK	-1.265	transcription regulator		1.925	bias	3.79e-05	ACOX1,ACSL4,ANGPTL4,CBR1,DBP,FKBP5,GADD45A,GADD45B,HES6,HMGCS2,LOC102637129/S100a11,MMP7,NR2C1,PER1,PER3,POR,SLC1A2,ST3GAL5,TEF,USP2,WEE1	25 (2)
MLYCD	1.663	enzyme	Inhibited	-2	bias	3.8e-05	ACOT2,CD36,CPT1B,UCP3	164 (7)
L-glutamic acid		chemical - endogenous mammalian	Activated	3.939	bias	3.83e-05	APP,ARNTL,BDNF,CCND1,CCNE1,CIDEC,Cyp2b13/Cyp2b9,Defb1,FADS2,FMO2,GADD45B,MGLL,PER1,SLC1A2,SLC27A1,TNF	369 (19)
BMS-690514		chemical drug	Inhibited	-3	bias	3.98e-05	BRCA1,CCND1,CDK1,CYCS,MCM3,MCM4,MCM5,MCM6,PPARG
thyroid hormone		chemical - endogenous mammalian		-0.744		4.09e-05	ACSL5,ADCY6,ALAS2,APOA4,BDNF,CCND1,Cdkn1c,COX7A1,CPT1A,CRAT,Cyp4a14,DAB1,DDAH1,E2F1,ECH1,IGFBP2,KLF3,LPL,MYC,NTRK2,PER1,PKLR,SERPINE2,THRSP	382 (26)
3-methylcholanthrene		chemical toxicant		1.668	bias	4.12e-05	ABCB1,ALAS2,CD36,CYP1B1,GSTM1,GSTM5,NQO1,POR,PTGES,TNF,UGT1A1	304 (12)
Growth hormone		group		0.7	bias	4.18e-05	ANGPTL4,CCND1,CD36,FABP4,FKBP5,GDF15,GSTM1,GSTM5,IGFBP2,KLF10,LEPR,LPL,MYC,NOX4,NR1D1,PPARG,SCNN1A,SGK1,TXNIP	408 (22)
CFTR	1.276	ion channel	Activated	2.062		4.36e-05	ACAA1,Acaa1b,ACAA2,Cyp2c40 (includes others),Cyp2d9 (includes others),CYP3A5,CYP4A11,EPHX2,FADS2,HSD17B11,HSD17B4,PGLYRP1,POR,SLC27A2,TNF
D-glucose		chemical - endogenous mammalian		0.903		4.59e-05	ABCB1,ACAA1,ACAA2,ACADL,ACADM,ACOX1,ACSL1,ACSS1,ANLN,ARNTL,CCND1,CD36,CDK1,CDT1,CPT1B,CPT2,CYP2E1,DECR1,FBP2,GDF15,GREM1,HK2,HPRT1,HSPD1,IRS2,KLF10,LAMC1,LPL,MDH2,MIF,MTOR,MYC,NFE2L2,NOX4,NQO1,ODC1,PHB,PKLR,PPARD,PPARG,PTPN6,S100G,SGK1,SLC3A2,Smcp,TGFB1,THRSP,TNF,TXNIP	351 (21)
diacylglycerol		chemical - endogenous mammalian	Activated	2.236	bias	4.63e-05	ACADM,ACOX1,CD36,FABP1,ODC1,PRKCA	168 (7)
octanoic acid		chemical - endogenous mammalian		-1	bias	4.63e-05	CD36,FABP4,LPL,PKLR,PPARD,PPARG
miR-503-5p (miRNAs w/seed AGCAGCG)		mature microrna	Inhibited	-2.4	bias	4.63e-05	ANLN,CCND1,CCNE1,CCNE2,CHEK1,WEE1	69 (7)
forskolin		chemical toxicant	Activated	2.973	bias	4.68e-05	ACOX1,ADGRG1,Akr1b7,ALPL,APP,AQP3,ATP6V0C,BDNF,CARD10,CCND1,CD4,CD9,CERK,CGREF1,CHKB,CIDEC,CNP,COL15A1,CYP17A1,CYP1B1,CYP3A5,DCT,FKBP5,GADD45A,GADD45B,GPRC5B,GSTM5,GSTP1,HK2,HSD11B1,HSD3B1,HSD3B2,INHBB,IRS2,KRT18,MAP4K4,MIF,MPZ,MYC,NOL3,NT5E,NTRK2,ODC1,PAWR,PER1,PKLR,PLAGL1,PTGES,RARB,RPS20,SERINC2,SGK1,SLC1A2,STC1,SYNPO,THRSP,TNF,TXNIP,YBX3	394 (21)
8-bromo-cAMP		chemical reagent	Activated	2.876	bias	4.73e-05	ACOX1,ACSL4,APP,CYP17A1,CYP1B1,DDX25,GNAI1,GSTP1,HSD3B2,INHBB,KRT8,MYC,NQO1,NR1I3,ODC1,PPARD,PTGFR,SGK1,SLC1A2,SYNPO,TNF,UGT1A1,VLDLR	463 (21)
calyculin A		chemical toxicant		0.956		4.95e-05	CCND1,CCNE1,CYP1B1,ODC1,PRKCA,SELP,TNF	367 (25)
E2F4	-1.116	transcription regulator		-0.743		4.96e-05	ANLN,BNIP3,BRCA1,CASP6,CCND1,CCNE1,CCNE2,CDC6,CDK1,CHEK1,E2F1,ECT2,GMNN,MCM3,MCM4,MCM5,MCM6,MYC,NCL,NFE2L1,NPM1,PPARG,RAD51,SLC3A2,TERT,TNF,UHRF1	106 (3)
TCF		group				5.01e-05	ABCB1,ADGRG2,ALDH1A1,ALDH3A2,CCND1,CEACAM1,CRAT,FGF9,HTRA1,INHBB,MMP7,MYC,QPCT,SERPINA3,UGCG	264 (12)
NR3C1	-1.046	ligand-dependent nuclear receptor		1.789		5.11e-05	ABHD2,ACAT1,ADCK3,ADH1C,AMIGO2,ANGPTL4,APP,APTX,AS3MT,BDNF,BRCA1,C4A/C4B,CACNA2D3,CARD10,CASP6,CCND1,CIDEA,CIDEC,CYP2A6 (includes others),CYP2C8,CYP3A5,CYP3A7,ELMOD3,ENC1,F2RL1,FKBP5,GADD45A,GADD45B,GSTP1,HMGCS2,HSD11B1,HSD17B12,Ivl,LMO4,MAOA,MYC,NOL3,NR1I3,OASL,PAWR,PER1,PIGR,PLAGL1,PPARG,PPP3CC,RAPGEF4,RTN4,SCNN1A,SGK1,SLC10A2,SLC25A33,STK39,STON1,TGFB1,TLR5,TNF,UGCG,WNT5A,ZNF704	418 (23)
KMT2D	-1.085	transcription regulator	Activated	4.371	bias	5.18e-05	ACADM,Acot1,ACOT4,ADGRG1,ADGRG2,BTG3,E2F1,ECI2,FABP3,GALK1,GKAP1,LAMB3,NT5E,POLE,PPARG,PPP1R26,REEP6,SH3BGRL2,SYDE2,TRPV2,ZNF250,ZNF35,ZNF761	142 (7)
phorbol myristate acetate		chemical drug		0.892	bias	5.57e-05	ABCB1,ACSL4,AMER2,ANGPT1,ANGPTL4,APP,BDNF,C10orf90,CA2,CCND1,CCNE1,CD36,CD4,CDK1,CERK,CES1,CIDEC,CYP17A1,CYP2A6 (includes others),CYP2E1,Cyp2g1,DBP,DNTT,DSG1,DTL,E2F1,FKBP5,GAL3ST1,GDF15,GSTM1,GSTP1,Hamp/Hamp2,HMGA1,HSD11B1,HSD17B13,HSD3B1,IFNGR2,IGFBP2,ILF3,INHBB,Ivl,LEPR,LPL,MMP7,MPZ,MYC,NCR1,NPM1,NQO1,ODC1,PAQR7,PER1,PLAGL1,PNP,PPARD,PPARG,PRKCA,PTGES,PTGFR,PTPN6,Raet1d/Raet1e,RARB,RPL19,SBSN,…	457 (20)
U0126		chemical - kinase inhibitor	Inhibited	-2.581	bias	5.78e-05	ABCB1,ANGPTL4,APLNR,AQP3,BDNF,CCND1,CCNE1,CCNE2,CD36,CHAF1B,CRY2,CYP1B1,CYP2A6 (includes others),CYP2E1,DBP,DDAH1,FABP4,FKBP5,G0S2,GADD45B,GDF15,GPR12,IDUA,ITGA6,KDSR,KLF10,LLGL1,LPL,MYC,PABPC1,PAWR,PER1,PLAGL1,PPARD,PPARG,PPP2R3A,PTPN12,SCNN1A,SGK1,SLC25A20,STC1,TERT,TNF,TWIST1,UTP14C,WWTR1	385 (21)
IFNG	3.977	cytokine		-0.103	bias	5.86e-05	ABCB1,ABCD3,Acot1,ACSS1,ADGRG1,ADGRG2,ALOX15,AMER2,ANGPTL4,APP,ARPP19,AUTS2,BACH1,BDNF,BRCA2,C10orf10,C4A/C4B,CASP6,CCL28,CCND1,Cd24a,CD36,CD4,CEACAM1,CELSR1,CERS6,CLIC5,CYP2E1,DBP,DCT,DDB2,DDIAS,DECR1,Defb1,E2F1,F2RL1,FHL2,FKBP5,GAL3ST1,GDF15,GPR12,GPRC5B,Gvin1 (includes others),HK2,HMGA1,Hrk,HSD17B4,HSPD1,HTRA1,IFITM3,IFNGR2,IL1RN,IRF5,IRS2,ITGA6,KLF10,LAG3,LAMC1,LPL,MIF,MYC,NCALD,NFE2L1,NOTCH3…	369 (19)
CYP19A1	4.242	enzyme		1.271		6.07e-05	ACADL,ACADM,ACADVL,ACOX1,BDNF,CCND1,CCNE1,CYP17A1,LPL,PPARG,SLC27A2,TGFB1,TNF	407 (21)
deferoxamine		chemical drug		0.689	bias	6.39e-05	ANGPTL4,APP,BACH1,BDNF,BNIP3,CCND1,CCNE1,CYP3A5,ESRRG,GADD45A,GDF15,IGFBP2,LAMA3,LPL,MT-CYB,MYC,PPARG,SERPINE2,TGFB1,UBE2D1	380 (20)
ARNTL	-7.64	transcription regulator	Activated	2.421	bias	6.66e-05	ACOX1,ARNTL,DBP,HCRTR2,HMGCS2,NR1D1,PER1,PER3,PPARGC1B,WEE1	30 (5)
RXRB	1.253	ligand-dependent nuclear receptor				6.66e-05	ACADM,ACOX1,ACSL1,ALDH1A1,FABP1,FABP4,NR2C1,TERT,THRSP,TNF	271 (11)
fluconazole		chemical drug		1.98		7.09e-05	ADH1C,Cyp2c40 (includes others),CYP2C8,Cyp2g1,CYP3A5,CYP3A7,POR
PER1	7.296	other		-0.651		7.09e-05	ALAS2,ARNTL,CCND1,CCNE1,DBP,PER1,PER3	83 (11)
KRAS	-1.087	enzyme		1.197		7.29e-05	ABCC4,ARPP19,BNC1,BNIP3,CCND1,CDT1,DDAH1,E2F1,GADD45A,GMNN,IFITM3,IGFBP2,LAMB3,LBH,LIPG,MMP7,MYC,NFE2L2,NQO1,NT5E,OAS1,PALLD,PAWR,PEG3,PLA1A,PLAGL1,PPARD,PPARG,RPSA,SERPINA3,SERPINE2,SLC3A2,TEAD2,TMEM98,TNF,Tpm2	352 (21)
PPARα-RXRα		complex	Activated	2.449	bias	7.36e-05	ACAA1,ACADL,ACOX1,CPT1B,LPL,SLC27A1
KDM5A	1.255	transcription regulator		0.346		7.36e-05	CCND1,CCNE1,E2F1,MCM2,MCM3,TERT	124 (7)
E2F7	-2.238	transcription regulator				7.36e-05	CCNE2,CDC6,CDK1,CHEK1,E2F1,ECT2
PLIN1		other				7.36e-05	ACADL,ACADM,ACADVL,CIDEC,HADHA,UCP3
2,3,4,7,8-pentachlorodibenzofuran		chemical toxicant		1		7.38e-05	ACOT2,CA3,CES1,CYCS,CYP1B1,CYP2C8,CYP3A7,FGF9,GADD45A,NQO1,PTGFR	190 (7)
Vegf		group	Activated	3.142	bias	7.72e-05	ABCB1,ACKR4,ADGRG1,ANGPTL4,APLNR,ARNTL,BNC1,CA2,CCNE2,CDC45,CDC6,CDK1,CELSR1,CHI3L1,CNTFR,CYP4A11,EMP2,FABP4,FKBP5,GMNN,GRB10,GUCY1B3,HELLS,HK2,HMGCS2,INHBB,ITGA6,KIF20B,MCM2,MCM5,MIF,MYC,P2RY14,PPARD,PSMC3IP,RECK,SGK1,STC1,TCF23,TGFB1,TNF	315 (17)
FGF21	-1.152	growth factor	Activated	2.103	bias	8.21e-05	ACADM,CIDEA,COX7A1,CPT1A,CPT1B,HMGCL,HMGCS2,IRS2,KLB,TGFB1	186 (7)
bromobenzene		chemical toxicant		1.912		8.27e-05	ABCC3,BHMT,Cyp2b13/Cyp2b9,CYP2E1,Cyp4a14,FMO1,GADD45A,GSTM1,GSTP1,MYC,NQO1,POR,RPL22
Rb		group	Inhibited	-3.121	bias	8.27e-05	CCND1,CCNE1,CCNE2,CDC6,CDK1,CDT1,E2F1,ECT2,GMNN,MCM3,MCM5,MYC,TERT	220 (16)
22(R)-hydroxycholesterol		chemical - endogenous mammalian		1.064	bias	8.41e-05	ABCG8,ACOX1,ANGPTL3,APP,HSD11B1,LIPG,LPL,PLTP,TNF	291 (12)
Shc		group		-0.063	bias	8.47e-05	CCNE1,FABP4,LPL,MYC,PPARG	399 (20)
nicardipine		chemical drug		-1.513		8.47e-05	BDNF,CHRM3,CYP3A5,CYP4A11,Cyp4a14
eicosapentenoic acid		chemical drug	Activated	2.151		8.61e-05	ACADVL,ACAT1,ANGPTL4,CD36,CIDEA,ECH1,FADS2,NFE2L2,PKLR,PTGES,SLC25A20,TGFB1,THRSP,TNF	232 (16)
3,4,5,3',4'-pentachlorobiphenyl		chemical toxicant		0.719	bias	8.61e-05	ACOT2,BDNF,CA3,CES1,CYCS,CYP1B1,CYP2C8,CYP3A7,FGF9,GADD45A,GSTP1,NQO1,PTGFR,SLCO2B1	313 (14)
Pkc(s)		group	Activated	2.815	bias	8.82e-05	APP,AQP3,BDNF,CD36,CD4,CDC6,CPT1A,CYP2A6 (includes others),CYP2E1,DBP,FABP4,GADD45A,GADD45B,KRT8,NOX4,NQO1,NR1D1,PER1,PPARG,PRKCA,RARB,SLC1A2,STC1,TGFB1,TNF	404 (21)
metribolone		chemical reagent		1.532	bias	8.86e-05	ABCC4,Akr1b7,APP,CCND1,CDC6,CHEK1,FHL2,FKBP5,GDF15,HES6,HK2,ITGA6,KRT18,MAOA,MBTPS2,MGLL,PIGR,RIMS2,STK39,TACC2,TNF,TWIST1,TXNIP,WEE1	451 (23)
CEBPA	-1.873	transcription regulator	Activated	3.037		9.57e-05	ABCB1,ACSL1,ADH1C,AKR1C3,APLNR,APOA4,BHMT,CA2,CHI3L1,CPT1A,CREG1,CYCS,CYP2A6 (includes others),CYP3A5,CYP3A7,E2F1,EPHX1,EVPL,FABP4,G0S2,GADD45A,GSTP1,Hamp/Hamp2,HMGA1,HSD11B1,IL1RN,IRS2,LEPR,LGALS1,LPL,Mup1 (includes others),MYC,PPARD,PPARG,PPL,PTGFR,S100G,SBSN,SEMA3E,SERPINB1,VLDLR	502 (21)
NR1H2	-1.162	ligand-dependent nuclear receptor		1.492		9.61e-05	ABCA2,ABCG5,ABCG8,ACOX1,HSD11B1,HSD17B4,HSD3B2,IL1RN,LPL,PLTP,PNPLA2,RARB,TNF	285 (19)
Nuclear factor 1		group				9.81e-05	ADRA1B,Akr1b7,CHI3L1,CYP2A6 (includes others),GUCY1B3,PKLR,S100G,SERPINA3
HTT	-1.078	transcription regulator		1.299		9.87e-05	ACADM,ACAT2,ACOT2,APP,ARNTL,ARPP19,ATP5S,BDNF,BTG3,CACNA2D3,CAMK2B,CBR1,CCND1,Cd24a,CD9,CEPT1,CLCN1,COL4A2,COX6B2,CYCS,DBP,ECI1,GABRG1,GPC1,Hamp/Hamp2,HMGA1,HSPA9,HSPD1,HUNK,IL11RA,Marcks,MDH2,MT-CYB,MTOR,Mup1 (includes others),MYL4,NDUFA7,NFE2L2,NPTX1,NR1D2,NTRK2,PABPC4,PDE1B,PER1,POR,PPARD,PPARG,PPARGC1B,RARB,Sacs,SATB1,SCN4B,SERPINA3,SGK1,SLC1A2,ST3GAL2,THRSP,Tpm2,TUBB,UCHL3,USP2	384 (18)
trichostatin A		chemical drug	Activated	2.14	bias	0.000102	ABCB1,ALPL,ANGPT1,BRCA1,BRCA2,C1QTNF6,CA5A,CCND1,CD9,CDC42BPG,CDC6,CDK1,CGREF1,CHEK1,COL11A2,CTPS1,CYP1B1,CYP2A6 (includes others),CYP2C8,CYP3A5,CYP3A7,DDT,FABP4,GADD45A,GSTM4,HMGCS2,LAMA3,LEPR,MCM3,MCM6,MMP7,MYC,MYH14,PBX1,PHB,PPARG,RARB,RCAN3,RECK,RIMS2,RPL13,SATB1,SGK1,SLC1A2,TERT,TGFB1,TMEM245,TNF,TTC39A,TXNIP,WNT5A	381 (21)
GSTP1	-11.553	enzyme		-1.901	bias	0.000103	AMER2,C10orf90,CYP2A6 (includes others),CYP2E1,Cyp2g1,DTL,FKBP5,GSTP1,Hamp/Hamp2,HSD17B13,MMP7,NFE2L2,NQO1,PAQR7,PER1,SLC6A7,SUSD4,Tchh,TEAD2,TEF,THRSP,TNF	352 (13)
flutamide		chemical drug		0		0.000104	ALAS2,CASP6,CYP17A1,CYP1B1,Cyp2d9 (includes others),CYP3A5,DDX25,GSTM1,NQO1,ODC1,Slco1a1,TNF	391 (19)
amiodarone		chemical drug		0.816	bias	0.000106	CA3,CYP4A11,Cyp4a14,FABP1,FADS2,HSPD1,PPARG,SLCO2B1,TNF	251 (15)
let-7	-8.084	microrna	Inhibited	-4.252	bias	0.000108	BRCA1,BRCA2,CCND1,CCNE2,CDC45,CDC6,CDK1,CDT1,CHEK1,GMNN,IRS2,MCM2,MCM3,MCM4,MCM5,MCM6,MCM8,MYC,PLAGL1	274 (11)
Esrra	-1.043	transcription regulator		-1.134		0.000113	ACADL,ACADM,ACOX1,ACSL5,APOA4,ATP6V0D2,CPT1A,CPT2,CRAT,CYCS,ECH1,FABP1,HSD3B1,TNF	185 (7)
gefitinib		chemical drug		0.831	bias	0.000115	ALDH1A1,BDH2,BRCA1,CCND1,CCNE1,CCNE2,CDC6,CHEK1,COL15A1,ECT2,FMO2,GADD45B,MAP4K4,MCM3,MCM8,NOX4,NRP2,PPARG,TWIST1,XRCC2	369 (19)
arsenite		chemical toxicant		1.758	bias	0.000118	ABCB1,ADAMTS16,CCND1,CELF2,CYP1B1,GADD45A,GPC1,GSTP1,HSPA9,INHBB,MAFF,MYC,NFE2L2,NQO1,SEMA5A,TGFB1	395 (18)
propylthiouracil		chemical drug				0.000118	ABCC3,AKR1C3,BDNF,FADS2,GSTT2/GSTT2B,HSD3B2,ITGA6,LGALS1,LRRC4,NTRK2,QPCT,S100G,SERPINB1,SLC1A2,THRSP,VLDLR
GH1		growth factor		0.735		0.000121	ACAA1,ACSL1,ANGPTL4,CA3,CROT,Cyp2a12/Cyp2a22,CYP2C8,CYP2E1,Cyp4a14,DDT,DECR1,FABP4,GADD45A,GSTP1,LPL,MT-CO2,MT-CYB,MYC,PLA2G16,PPARG,RPL6,S100G,SATB1,Slco1a1,STC1	396 (17)
FOXO1	1.253	transcription regulator	Activated	3.083	bias	0.000121	ACSL5,AIFM2,ANGPTL4,ANLN,ATP6V0D2,CA2,CASP6,CCND1,CDK1,Cdkn1c,CIDEA,CTSE,CYCS,DLGAP5,FABP4,FBXO21,GADD45A,GADD45B,IRF5,IRS2,LPIN2,LPL,MCM5,MYC,NDUFA7,PKLR,PNPLA2,PPARG,PPARGC1B,SGK1,SPC25,TGFB1,TNF,TXNIP	334 (21)
dinoprost		chemical - endogenous mammalian		1.212	bias	0.000129	ANGPTL3,CCND1,CD36,FABP4,GSTM1,GSTP1,HMGCS2,LPL,MYC,POR,PTGFR,TGFB1,THRSP	398 (22)
STAT6	-1.378	transcription regulator		1.321		0.000129	ACOX1,ACSL1,ADAM11,ALOX15,ANKRD55,CASP6,Cd1d2,Cd24a,Cmah,COBLL1,CPOX,DDAH1,EPHX1,FABP4,FAM126A,FKBP5,GADD45B,HSD3B1,IL1RN,IRS2,LOC102637129/S100a11,LPIN2,PPP3CC,SAMD4A,SELP,STAT4,TMTC1,TNF,USP2	430 (18)
GW9662		chemical reagent		-1.691		0.000129	ANGPTL4,APP,CD36,CEACAM1,FABP1,GDF15,IRS2,KRT20,NR1D1,PPARG,PTGES,RARB,TGFB1,TNF	391 (19)
ADRB		group		0.75		0.000131	ACAT2,ACSS1,ANGPTL4,BNIP3,BRCA2,CASP6,CCND1,CCNE1,E2F1,FAM110C,GADD45A,GDF15,HSPD1,LBH,NCL,NQO1,OASL,RAD51,WEE1	285 (12)
TGFB1	2.017	growth factor		1.234		0.000132	ACAA2,Acot1,ACSM3,ACSS1,ADAMTS12,ADGRG2,ALDH3A2,ALOX15,AMER2,ANGPT1,ANGPTL4,ANXA11,APLNR,APP,ARHGEF19,ATP13A3,BDNF,C1S,CBFA2T3,CCND1,CCNE1,CCNE2,CD36,CD4,CDK1,Cdkn1c,CDT1,CEACAM1,CELF2,CHI3L1,CIDEC,Clec2d (includes others),COL11A1,COL4A2,CORIN,CPT1B,CTPS1,CYP17A1,CYP3A7,DDB2,DSG2,E2F1,F2RL1,FGF9,GABRB2,GABRG1,GADD45A,GADD45B,GDF15,GPR12,GPRC5B,GREM1,GYG1,HINT1,HMGA1,HSD3B2,HTRA1,IGFBP2,IL1RN,INHB…	481 (20)
FOXA3	-1.168	transcription regulator		-0.58		0.000132	ACADM,CIDEA,CPT1A,CYCS,Cyp2a12/Cyp2a22,CYP2C8,CYP3A5,CYP3A7,SLC27A1	175 (7)
ESR2		ligand-dependent nuclear receptor		-0.363		0.000141	CBFA2T3,CCND1,CES1,Cml3 (includes others),CNNM1,COL11A1,CYP17A1,DDAH1,DNAH11,EYA4,FAM110C,GGCT,GSTP1,KRT20,KRT8,LIMCH1,LPL,MYC,PTGFR,SCUBE1,SUSD4,TENM4,TERT,TNF,TWIST1	327 (20)
THRB	-1.039	ligand-dependent nuclear receptor		0.306		0.000145	ABCD2,ABCD3,ACOX1,ANGPTL3,CCND1,CCNE1,COX7A1,CPT1A,E2F1,EHHADH,FABP4,FZD4,IGFBP2,LPL,PER1,POR,PPARG,TGFB1,THRSP,TNF,UCP3,Ugt1a7c	338 (20)
epinephrine		chemical - endogenous mammalian		1.556	bias	0.000148	ADRA1B,AQP3,AQP7,CCND1,CCNE1,CDK1,HK2,LPL,NR1I3,PER1,TLR5,TNF,UGT1A1	357 (19)
PPARGC1B	2.854	transcription regulator		0.487	bias	0.000148	ACADL,ACADM,ACADVL,CCND1,CPT1B,CYCS,ESRRG,HK2,MCM4,MINOS1	233 (14)
UBD	4.906	other	Inhibited	-2.236	bias	0.000149	ACOT1,Acot1,ACOX1,ACSL1,UCP3
GW3965		chemical reagent		0.738		0.00015	ABCG5,ABCG8,ANGPTL3,APP,IL1RN,LPL,NR1D1,PKLR,PLTP,THRSP,TNF	135 (4)
UPP1	3.737	enzyme				0.00015	Acot1,ACOX1,EHHADH
ARF1	1.471	enzyme				0.00015	CCND1,E2F1,MCM6	183 (11)
ATAD2	1.154	enzyme				0.00015	CCND1,E2F1,MYC
cardiotoxin		chemical - other	Activated	2.236	bias	0.000152	ACOX1,ACSL5,CCND1,CCNE1,CCNE2,Cdkn1c,E2F1,GMNN,IL1RN,ITGA6,MCM2,MCM3,NPM1,PEG3,PIGR,PLAGL1,RPSA,SNX5,TNF,UCP3
doxorubicin		chemical drug		1.469		0.000159	ABCB1,ABCB4,ABCC3,APP,BRCA1,BRCA2,C4A/C4B,CA2,CCND1,CDK1,CHEK1,DDIAS,E2F1,EEF1B2,EXO1,GADD45A,GDF15,IRF5,KRT18,MCM3,MYC,NFE2L2,NOL3,NOTCH3,NOX4,NQO1,PLA1A,PSAP,RAD51,RBM3,SLC22A5,SLC25A4,TERT,TGFB1,TNF,TUBB,UGCG	321 (19)
indomethacin		chemical drug		1.123		0.000163	ABCD3,ACOT1,ACOX1,ACSL1,ALOX15,ANGPT1,APP,BDNF,C4A/C4B,CCND1,CPT1A,CYP2C8,FABP4,GDF15,IFITM3,KRT8,LPL,MCM3,MYC,PLA1A,PPARD,PPARG,PRKCA,PTGES,RBM3,TNF,TUBB	366 (20)
methylselenic acid		chemical reagent		-0.128		0.000166	ABCC4,ADD3,ALDH3A2,BACH1,BRCA1,BRCA2,CCND1,CDC6,CDK1,E2F1,EPHX1,FKBP5,GADD45A,GDF15,HSD17B11,KIF20B,KRT20,MCM2,MCM3,MCM5,MCM6,MYC,NQO1,PEG3,PRKCA,PTGES,RAPGEF4,SGK1	389 (20)
STAT5B	-1.731	transcription regulator		-0.677		0.00017	AKR1C3,CASP6,CCND1,CCNE1,CHEK1,CIDEA,COX7A1,CUX2,CYP2A6 (includes others),Cyp2b13/Cyp2b9,Cyp2d9 (includes others),CYP3A5,GADD45A,HSD3B2,MYC,MYL4,NOL3,THRSP,TNF,TOX,TRIM24	368 (16)
palmitic acid		chemical - endogenous mammalian		1.218	bias	0.000182	ACAA1,ACADL,ACADM,ACSL1,CD36,CIDEA,EPHX2,F2RL1,FABP1,GDF15,HK2,IDH2,IRS2,NFE2L2,PKLR,PPARG,PPARGC1B,SLC25A4,TNF,TXNIP	363 (21)
oleoyl-estrone		chemical drug		-1.818	bias	0.000183	ACADVL,CPT1B,CYP2C8,FABP4,LPL,SLC27A1,TNF	151 (7)
okadaic acid		chemical toxicant		1.634		0.00019	APP,BDNF,BNIP3,CCND1,CDK1,CYP17A1,CYP1B1,IL1RN,MYC,ODC1,PRKCA,RARB,THRSP,TNF	436 (20)
HNRNPA2B1		other				0.000192	ABCB1,ACSL5,ADGRG2,ANXA7,CIDEC,ELOVL7,EYA4,GABRB2,GDF15,GPRC5B,IGFBP2,INHBB,LEPR,MYC,OAS1,PBX1,SETBP1,SLC1A2,TWIST1	304 (11)
2,4,5,2',4',5'-hexachlorobiphenyl		chemical toxicant	Activated	2.514	bias	0.000195	ABCC3,Akr1b7,Cyp2b13/Cyp2b9,Cyp2c54 (includes others),CYP3A5,GADD45A,GADD45B,GSTM4,MYC,NOL3,PLA2G12A,WEE1,ZWINT
RETNLB		other		0.662	bias	0.000195	CAMK2B,CTSE,FABP1,FABP4,IRS2,MAP3K6,Mup1 (includes others),MYC,Nnt,PLA1A,TERT,TGFB1,WNT5A	406 (20)
IL10RA	1.002	transmembrane receptor		1.878		0.000201	ABCB1,ACSL1,ACSM3,ADD3,ADH1C,B4GALNT3,CA2,Cd24a,CD36,Ces1f,Ces1g,CTSE,Cyp2c40 (includes others),EMP2,ENTPD5,FAM83B,GPR171,GSTM1,GSTM5,HAO2,IL1RN,KCNE3,LMO4,MECOM,Nnt,Nrg1,PLA2G16,SLCO2B1,ST3GAL6,ST6GALNAC2,TGFB1,TNF
bexarotene		chemical drug		1.261		0.000201	ACOX1,ADD3,AKR1C3,C10orf10,CCND1,CYCS,EHHADH,FABP4,KLF10,LPL,MAFF,ODC1,PPARG,RARB,SLC27A1	249 (16)
HDAC2	1.265	transcription regulator		-0.466		0.000205	BRCA1,CCNE2,CD4,CDT1,COL11A1,DCLRE1C,FABP1,LIG1,MCM3,MCM5,MPZ,MYC,RARB,SATB1,SLC35D1,TERT,TNF	338 (21)
cisplatin		chemical drug		-0.792		0.000225	ABCC3,ABCC4,ACADM,ACADVL,ACOX1,APITD1/APITD1-CORT,AQP3,ATP6V0C,C4A/C4B,CASP6,CCND1,CDK1,CHEK1,CLSTN3,CPT1A,CPT1B,CPT2,DDB2,E2F1,FABP4,GABRB2,GADD45A,GDF15,GKAP1,GMDS,GSTM1,GSTP1,HADHA,HAO2,HJURP,HK2,LMO4,MAOA,MCM3,MYC,NOX4,NQO1,ODC1,PAWR,PLA1A,PRKCA,PTGES,RAD51,RBM3,RPL13A,SLC22A5,SLC25A4,Slco1a1,TERT,TGFB1,TNF,TUBB,UHRF1,ZNF174	410 (24)
fulvestrant		chemical drug	Inhibited	-3.314		0.000232	CCND1,CCNE1,CDK1,CYP17A1,E2F1,FGF9,FKBP1A,GADD45A,GSTP1,GUCY1B3,INHBB,KLF10,LEPR,LPL,MCM2,MCM3,MCM5,MYC,POLE,PPARG,PTGER3,S100G,SELP,SLC22A5,STC1,TGFB1,TNF,WEE1	338 (20)
dextran sulfate		chemical drug		1.124	bias	0.000235	ANLN,C4A/C4B,CD36,CDK1,CHAF1B,EFNA5,ERCC6L,EXO1,FIGNL1,GSTM5,HJURP,IFITM3,MCM3,MCM5,MCM6,MYC,NQO1,POLE,PTP4A3,RAD51,SELP,SPC25,TNF,UGT1A1,UHRF1	161 (7)
FBXW7	1.016	transcription regulator		-1.782	bias	0.000243	APP,CD36,CIDEC,FABP4,MYC,NQO1,PPARG	466 (19)
USF2	1.006	transcription regulator		-0.263	bias	0.000243	BRCA2,CHI3L1,CPT1A,CPT1B,Hamp/Hamp2,MYC,PIGR,PKLR,TERT,TGFB1,THRSP
methylene blue		chemical drug		1.109		0.000243	APP,BDNF,MT-CO2,NQO1,PTGES	299 (10)
SLC22A1	-1.447	transporter	Inhibited	-2	bias	0.000244	CPT1A,CPT1B,CPT2,SLC22A5	212 (7)
ABCD1	1.11	transporter				0.000244	ABCD2,ABCD3,SLC27A2,TNF
MLLT3	2.058	other				0.000244	MYC,SCNN1A,SCNN1G,SGK1
mifepristone		chemical drug		0.726		0.000246	ABCB1,ABCC3,Acot1,ALOX15,ALPL,CA2,CCND1,Cd24a,Cdkn1c,CEACAM1,CHI3L1,COL15A1,CYP3A5,FKBP5,GSTM1,HSD11B1,INHBB,IRS2,LAMB3,MT-CO2,MYC,NFE2L2,NOX4,NR1I3,PGLYRP1,S100G,SLC1A2,TENM3,TGFB1,TNF	422 (21)
ZBTB20	-1.647	other		0.149		0.000254	Akr1b7,Cyp2b13/Cyp2b9,Cyp2c54 (includes others),CYP2C8,CYP3A5,GSTM4,GSTM5,IGFBP2,LEPR,TNF	155 (7)
TERC	1.304	other				0.000263	ARNTL,Cyp2b13/Cyp2b9,CYP2C8,CYP4A11,NR1D1,TERT,TGFB1,UPP2
TAF4	-1.075	transcription regulator		-1.941	bias	0.000273	BDNF,CCND1,FMOD,GREM1,IL1RN,ITGA6,LRRC16A,MAFF,MAP3K6,MAP4K4,OAS1,SCUBE1,Tchh,TGFB1
CAV1	-1.382	transmembrane receptor		-0.114		0.000277	ADGRG2,CCND1,CCNE1,CD36,HK2,HSD17B12,Ivl,KRT18,KRT8,NPM1,NQO1,NTRK2,OSBPL7,RPL17,RPS13,SLC7A2,TNF	379 (19)
KDM5B	-2.281	transcription regulator		-1.78	bias	0.000293	BRCA1,CCND1,CCNE1,CDK1,DLGAP5,E2F1,ECT2,GADD45A,HACD1,IGFBP2,LIMCH1,MCM2,MCM3,MIA3,NOL3,PIR,SCNN1A,TGFB1	268 (15)
sulindac sulfide		chemical drug		1.569		0.000293	ALOX15,APP,BCAM,CCND1,CYP1B1,GADD45A,GDF15,MMP7,NQO1,PPARD,PTGES,STC1	321 (12)
LPL	13.426	enzyme		1.044		0.000299	ACOX1,APOA4,CD36,CPT1A,IRS2,LPL,SLC27A1,TGFB1,TNF	313 (20)
TXNIP	18.518	other		-0.728		0.000299	Acot1,CCND1,CD36,Cyp4a14,G0S2,LPL,NOX4,THRSP,TXNIP	364 (19)
phosphate		chemical - endogenous mammalian		1.192		0.000308	ACAT1,ALPL,CPT2,DECR2,HK2,Nnt,NPM1,PLA2G12A,PRKRIR,SDF2L1,STC1,TGFB1,Tpm2,ZFP36L2
IGF1	-1.723	growth factor		1.115	bias	0.000318	APP,BDNF,BRCA1,C4A/C4B,CCND1,CCNE1,CDK1,CNP,CYP17A1,E2F1,FABP4,HMGA1,HSD11B1,HSD3B1,IFITM3,IFNGR2,IGFBP2,IRS2,LEPR,LPL,MIF,MPZ,MYC,NFE2L2,NOX4,NTRK2,ODC1,OSBPL7,PHC1,PPARG,RARB,SLC23A2,TGFB1,THRSP,TNF,TWIST1,WEE1,YBX3	454 (21)
fumonisin B1		chemical toxicant		0.728		0.000332	ABCB1,CYP4A11,HADHA,TGFB1,TNF,UGCG	300 (14)
Histone h4		group				0.000348	ABCB1,BTG3,CCND1,CCNE1,CDC6,CDK1,GSTP1,MCM3,MCM4,PKLR,PPARG,RPL10A,RPL12,TACC2,TERT,TNF	268 (19)
halofuginone		chemical drug				0.000351	ABCG5,ABCG8,ADD3,C4A/C4B,Cd24a,EPHX1,GDE1,GYG1,Hrk,LGALS1,NFE2L2,POR,PTGFRN,PTPRS,ST3GAL2,TGFB1,USP2,WNT5A
THRA	-1.997	ligand-dependent nuclear receptor		-1.304		0.000351	ANGPTL4,APP,CCND1,CPT1A,E2F1,EHHADH,LPL,POR,PPARG,RARB,RCAN2,TGFB1,THRSP,TNF,Ugt1a7c	383 (23)
5-fluorouracil		chemical drug	Inhibited	-2.598	bias	0.000358	BNIP3,CCND1,CDK1,CYCS,E2F1,FKBP1A,GDF15,HADHA,IDH2,MTA1,MYC,NCL,NDUFV2,RPL10A,RPL19,RPL21,RPL24,RPL31,RPL37,RPL5,RPL6,RPS13,RPS8,SERPINB1,YBX3	305 (18)
ESR1	-3.937	ligand-dependent nuclear receptor		0.104		0.000369	ABCB1,ABCG5,ABCG8,BRCA1,C1QTNF6,CA2,CCND1,CCNE1,Clec2d (includes others),CSAD,CYP17A1,CYP1B1,DECR1,E2F1,FAM102A,GREM1,GUCY1B3,HSD3B2,IGFBP2,INHBB,IRS2,ITGA6,LEPR,LPL,MINOS1,MYC,NOTCH3,NQO1,NR1D1,PDCD5,POR,S100G,SGK1,SLC7A2,Slco1a1,TERT,TNF,TXNIP	446 (22)
MAX	1.361	transcription regulator	Inhibited	-2.425	bias	0.00037	CYCS,E2F1,FADS2,GADD45A,GADD45B,HMGA1,KLF10,MYC,NCL,NPM1,ODC1,TERT,TXNIP	45 (2)
medroxyprogesterone acetate		chemical drug		-0.968		0.00037	ANLN,BDNF,CCND1,CDK1,DLGAP5,FMOD,HSD11B1,HTRA1,MCM5,MYC,Nrg1,SGK1,SPC25,TGFB1,TNF,TWIST1,WNT5A	431 (21)
1-chloro-2-(2,2,2-trichloro-1-(4-chlorophenyl)ethyl)benzene		chemical toxicant		1.491	bias	0.000378	APOA4,CYP17A1,CYP3A5,GADD45A,GADD45B
dehydroepiandrosterone sulfate		chemical - endogenous mammalian		0.837		0.000378	ACOX1,CCND1,CYP4A11,Cyp4a14,PPARG	406 (16)
CRY1	-2.895	enzyme		-1.982		0.000378	ARNTL,DBP,PER1,SGK1,TNF	30 (5)
CRY2	1.682	enzyme		-1.992	bias	0.000378	ARNTL,DBP,PER1,SGK1,TNF	30 (5)
NF1	-1.098	other	Inhibited	-2.4	bias	0.000409	CCND1,MPZ,MYC,NCL,NPM1,RPL10A,RPL21
isobutylmethylxanthine		chemical toxicant	Activated	2.756	bias	0.00042	ACOX1,ACSL4,ANGPTL4,BDNF,CCND1,CCNE1,CD36,CYP17A1,ENC1,FABP4,LPL,MYC,PLA2G16,PPARD,PPARG,PTGFRN,TGFB1,TUBB	400 (20)
oleic acid		chemical - endogenous mammalian		1.98		0.000433	ACADL,ACADM,ACSL1,APP,AQP3,CD36,CPT1B,FABP1,GADD45A,GADD45B,HK2,LPL,THRSP,UCP3	239 (18)
linoleic acid		chemical - endogenous mammalian		1.145		0.000441	ACADM,ACSL4,APP,CPT1A,CPT1B,FABP1,GEMIN2,LPL,PKLR,PPARD,TWIST1	317 (18)
SP1	1.056	transcription regulator		1.837	bias	0.000444	ABCB1,ABCD2,ABHD2,ACSL1,ACSS1,ADRA1B,Akr1b7,ALAS2,ALDH3A2,ALPL,ATP6V0C,B4GALT5,BDNF,CCND1,CDC42BPG,CDK1,CEACAM1,CES1,CHI3L1,CYP17A1,CYP1B1,Cyp2d9 (includes others),E2F1,GDF15,HADHA,HINT1,HK2,HMGA1,HSD3B1,IFITM3,KRT18,LPL,MAOA,Marcks,MTA1,MYC,PPARD,PRKCA,RECK,SGK1,SLC25A4,TEAD1,TERT,TGFB1,TNF,UGCG	310 (21)
CDC73	1.26	other				0.000453	APP,CCND1,HMGA1,HMGCS2,MYC,PTGES	137 (7)
alitretinoin		chemical drug		1.796	bias	0.000462	ABCC3,ACADM,ACOX1,ANGPTL3,APP,CCND1,CD36,CIDEA,CPT1B,CYCS,FABP1,FABP4,GREM1,PGLYRP1,PLTP,PPARG,RARB,SLC27A1,TGFB1	325 (19)
MEDAG	-1.613	other	Activated	2	bias	0.000468	ACOX1,CD36,LPL,PPARG
lead acetate		chemical toxicant		0.063	bias	0.000468	CCND1,GSTM1,GSTM5,GSTP1
ABCB1	5.704	transporter				0.000468	ABCB1,ABCD2,APP,UGCG	198 (7)
hydrocortisone		chemical - endogenous mammalian		1.727		0.000489	ALOX15,BRCA1,BRCA2,CCND1,CCNE1,CDK1,FGF9,GABBR2,GADD45B,HSD11B1,HSPD1,LPL,NR1I3,NTRK2,PPARG,PTPN4,TUBB	386 (22)
R5020		chemical reagent	Activated	2.074	bias	0.000507	CCND1,CCNE1,CYP2A6 (includes others),E2F1,FKBP5,INHBB,IRS2,MYC,S100G,SGK1,TXNIP	366 (21)
DUSP1	-2.283	phosphatase		1.775		0.000507	CIDEA,CIDEC,CYP17A1,IL1RN,MGLL,PAQR7,PEX11A,RETSAT,SYNPO,TNF,VNN1	302 (12)
butyric acid		chemical - endogenous mammalian		-1.66		0.000514	ABCB1,ADGRG1,ALDH1A1,ALOX15,CCND1,CCNE1,CDC6,CDK1,COL11A1,COL4A2,CYCS,CYP4A11,E2F1,FABP4,G0S2,GADD45A,GSTP1,IFNGR2,MAPK13,MAPK4,MMP7,MPP3,MT-CO2,MYC,MYH14,MYL4,NCL,NPM1,PHB,PPARG,PSAP,S100G,SGK1,SLC1A2,TGFB1,TNF,UQCRQ,WEE1,WNT5A	338 (20)
ENPP2	-2.084	enzyme		-1.342	bias	0.000563	CIDEA,FABP4,PPARG,PPARGC1B,TNF	197 (7)
alefacept		biologic drug	Inhibited	-3.162	bias	0.000569	ABCB1,ADGRG1,AKR1C3,AUTS2,CBLB,NCALD,NCR1,PTPN4,STAT4,TGFB1
LRRC8C	2.183	other				0.000576	FABP4,LPL,PPARG
quercetin		chemical drug	Activated	2.442		0.000585	ACAA2,ACOT1,ACOX1,BDNF,CYP2E1,CYP4A11,Cyp4a14,ECH1,HMGCS2,LPL,MYC,NFE2L1,NFE2L2,NR1I3,ODC1,POR,TNF	340 (20)
ritonavir		chemical drug		1.154		0.000585	ABCB1,ABHD2,ACAT2,ARHGEF19,CD36,CEP70,CYP2C8,CYP3A5,ECT2,FABP4,FADS2,HUNK,LAMA3,PPARG,TMPRSS4,TNF,UGT1A1	428 (21)
docosahexaenoic acid		chemical drug		-0.077		0.000585	ABCD2,ABCD3,ACOX1,APP,BACH1,BDNF,CPT1A,CYCS,FADS2,MYC,NFE2L2,NOX4,PKLR,PLTP,PTGES,TNF,UCP3	379 (20)
TCF3	-1.104	transcription regulator	Inhibited	-2.186		0.000604	ANLN,CA2,CASP6,CBFA2T3,CCNE1,CCNE2,CD4,CDC45,CERK,CGREF1,CPT1B,DNTT,ECT2,GADD45A,GADD45B,HADHA,LMO4,MYC,MYL4,NTRK2,PSAP,TMEFF1,TNF,TOX
9Z,11E-octadecadienoic acid		chemical - endogenous non-mammalian		1.067		0.000606	ACOX1,CD36,CPT1B,CYP4A11,FABP1,PPARG	200 (12)
MAT1A	2.048	enzyme		0.816		0.000606	ACADL,CYP2E1,CYP4A11,Cyp4a14,KRT18,PHB
FABP4	52.384	transporter		0.765		0.000606	ACAT1,CD36,FABP4,PPARD,PPARG,TNF	383 (19)
lenalidomide		chemical drug	Inhibited	-2.214		0.000639	AJAP1,APTX,AUTS2,C10orf10,CCND1,DFFA,GABRB2,GINS4,LPL,LRRC8B,MTAP,NETO2,PCBP2,RCAN3,SLC7A2,TNF,ZWILCH
cigarette smoke		chemical toxicant		0.498	bias	0.000639	CCND1,CHRM2,CHRM3,COL4A2,CYP1B1,CYP2E1,CYP3A5,GSTM5,GSTP1,HSPA9,MAFF,NFE2L2,NOX4,NQO1,OAS1,OASL,PPARG,PRKCA,PTGES,SERPINA3,TGFB1,TNF,TTC3	403 (20)
HOXA10		transcription regulator		-1.342		0.000654	ALAS2,ALDH1A1,ALPL,BCHE,CA3,Cdkn1c,COL15A1,CYP2E1,DBP,HLF,IDH2,KLF10,KRT18,LEPR,PEG3,PIGR,PTGER3,SLC27A1,THRSP,TTC3,ZNF22
cycloheximide		chemical reagent		-1.906		0.000659	ABCB1,ACOX1,ADRA1B,Akr1b7,APP,BDNF,BRCA1,CCND1,CD4,CYP3A5,CYP4A11,FABP1,GADD45A,GADD45B,GNAI1,HSD11B1,IGFBP2,IL1RN,IRS2,KLF3,LPL,MMP7,MT-CO2,MYC,NFE2L2,NPM1,NQO1,PIGR,PPARG,RBM3,SELP,TERT,TGFB1,TNF	434 (23)
SIN3A	1.201	transcription regulator				0.000661	BDNF,GADD45B,GSTP1,KLF10,MYC,NCL,PEG3,PMM1,RARB,TXNIP	181 (7)
arachidonic acid		chemical - endogenous mammalian		0.668		0.000664	ACOX1,ACSL4,AQP3,CD36,FABP1,FABP4,FADS2,PKLR,PLTP,PTGES,SELP,THRSP,TNF	218 (14)
USF1	-1.396	transcription regulator		0.544	bias	0.00072	BRCA2,CEACAM1,CHI3L1,CPT1A,CPT1B,Hamp/Hamp2,PIGR,PKLR,SYNPO,TERT,TGFB1,TXNIP
benzo(a)pyrene		chemical toxicant		1.005	bias	0.000734	ABCB1,ADAMTS16,ALAS2,BRCA1,BTG3,CELF2,CYP1B1,ECT2,ENTPD5,EPHX1,FGF9,GNAI1,GPC1,GSTM1,GSTP1,INHBB,MAFF,NQO1,NUDT16,PRKCA,SELP,SEMA5A,TGFB1,ZWINT	195 (7)
CSHL1		transcription regulator		-0.344	bias	0.000764	ABCB4,CA3,CUX2,Cyp2a12/Cyp2a22,CYP2C8,Cyp2d9 (includes others),CYP3A5,CYP4A11,TOX,TRIM24	270 (8)
NFIX	-1.557	transcription regulator		-1.293		0.000796	ADRA1B,CCND1,CHI3L1,FABP4,PKLR,SERPINA3	147 (7)
IL3		cytokine		1.958	bias	0.000797	ABCA2,ACOX1,CCND1,Ces1b/Ces1c,CPT1A,CRAT,ECH1,GADD45A,GADD45B,HK2,Hrk,HSPA9,MCM5,MYC,NCL,ODC1,PDE1B,PLA2G7,RBM3,RPL13,Rpl23a,RPL3,RPL4,RPL5,RPL6,RPS17,RPS20,SERPINA3,SLC3A2,STAT4,TERT,TNF	325 (19)
PARP2	1.147	enzyme		1.98	bias	0.000807	CD36,FABP4,LPL,PPARG
Bcl9-Cbp/p300-Ctnnb1-Lef/Tcf		complex		0.747	bias	0.000807	CCND1,MMP7,MYC,PPARD
PLAGL1	11.626	transcription regulator	Activated	2.209	bias	0.000807	ANGPTL4,FABP1,FABP4,KRT20,PPARG	166 (7)
FABP1	3.16	transporter		-0.394		0.000807	ABCG5,ABCG8,CD36,SLC10A2,SLC27A1	202 (9)
THRAP3	1.226	transcription regulator		-0.686	bias	0.000807	CA3,CCND1,Cd24a,NR1D2,TXNIP
nimodipine		chemical drug		-1.342	bias	0.000807	BDNF,CYP3A5,MYC,ODC1,TNF	301 (12)
SREBF1	-1.029	transcription regulator		0.955	bias	0.000811	ABCD2,ACSL1,ACSL4,ACSL5,ADH1C,CAMK1D,CSAD,EHHADH,ELOVL7,FABP4,FADS2,HK2,IRS2,LPL,PKLR,PPARG,RPS24,SORBS3,TGFB1,THRSP,TNF	275 (16)
thalidomide		chemical drug		-1.629	bias	0.000816	ANGPT1,APP,GADD45B,GDF15,TERT,TGFB1,TNF	461 (22)
IRS1	-1.124	enzyme	Activated	2.36	bias	0.000816	CCND1,CIDEA,COL4A2,COX7A1,FABP4,FMO1,IRS2,LPL,MYC,MYL4,PHB,PPARG,PPARGC1B,RAB9A,UCP3,WNT5A	316 (17)
omeprazole		chemical drug				0.000844	ABCC3,CBR1,CD36,CELF2,CYP3A5,ITGA6,NTRK2,POR,UGT1A1	345 (10)
SHH		peptidase		1.566	bias	0.000845	ANGPT1,BRCA1,CCND1,CCNE1,CHEK1,CTPS1,GPC1,HELLS,HK2,HMGA1,MCM2,MCM3,MCM5,MCM6,MYBBP1A,MYC,PSMC3IP,PTCH2,RAD51,SALL1	352 (16)
roscovitine		chemical drug	Inhibited	-2.01	bias	0.000877	APP,CCND1,CHEK1,FABP4,MYC,PPARG,Raet1d/Raet1e,UGT1A1	376 (22)
carbon tetrachloride		chemical toxicant		0.63	bias	0.000884	ABCC4,C9,CA3,Ces1g,Cyp2b13/Cyp2b9,CYP2E1,FABP1,FKBP1A,GADD45A,GADD45B,GDF15,GSTM1,GSTP1,HSPD1,MYC,NQO1,ODC1,PPARD,PPARG,Slco1a1,TGFB1,TNF	424 (20)
HOXA9	-1.46	transcription regulator		1.109	bias	0.000909	ADD3,ADGRG1,ALDH1A1,ARHGAP11A,ARNTL,CD36,CDC6,CELF2,DCT,DLGAP5,EPS8,GMNN,KIF20B,KRT18,MYC,NEB,NFIA,SATB1,SERINC2,ZNF22
RNA polymerase II		complex				0.000919	ALPL,BRCA1,CD4,CYP1B1,FABP4,GADD45A,GADD45B,GDF15,HPRT1,IL1RN,MCM3,MINOS1,MYC,OASL,PBX1,PKLR,PPARG,PPARGC1B,RARB,RPL10A,RPL12,RPL13A,SLC27A2,TERT,TGFB1,TNF	257 (12)
IL6	-1.328	cytokine		1.959	bias	0.000921	ABCC3,ACOX1,APP,BDNF,CCND1,CCNE1,CD36,CDC45,CDC6,CDK1,CEACAM1,CES1,CHEK1,CYP1B1,CYP2C8,CYP2E1,CYP3A5,E2F1,EXO1,GADD45A,GADD45B,GREM1,Hamp/Hamp2,IFITM3,IL1RN,KRT18,KRT8,LAG3,LGALS1,LIG1,LPL,MCM3,MIA2,MMP7,MTOR,MYC,PHB,PPARG,PTGES,PTGFR,PTP4A3,SCNN1A,SERPINA3,SGK1,Slco1a1,SPC25,STAT4,TERT,TGFB1,THRSP,TLR5,TNF,TWIST1,VLDLR,WEE1,WNT5A	456 (20)
CD44	1.459	enzyme		1.585	bias	0.000941	ABCA2,ABCB1,ANXA11,BCAM,CCND1,CD36,CIDEA,CIDEC,FKBP5,GADD45A,IL1RN,LGALS1,LY6D,MMP7,MOGAT1,MYBBP1A,PTP4A3,TNF,Tpm2	448 (21)
N-cor		group		-1.664	bias	0.000986	ACSL1,ARNTL,CCND1,CD36,CIDEC,FABP4,FADS2,GSTP1,RARB	443 (25)
INSIG1	-1.57	other	Inhibited	-3.053	bias	0.000996	ACSL4,FABP4,FADS2,HMGCS2,IRS2,LIPG,LPL,PLA2G4F,PLA2G7,PPARG,PTGES,STAT4,TGFB1,VNN1	133 (5)
diethylstilbestrol		chemical drug		0.864	bias	0.00101	ADCY6,ADH1C,ALPL,AQP3,CCND1,CYP17A1,CYP2A6 (includes others),FMO1,FMOD,GADD45A,GREM1,IGFBP2,INHBB,LMO4,MAOA,NPDC1,Nrg1,PGLYRP1,PIGR,S100G,TGFB1,VNN1,WNT5A	387 (21)
LPIN1	-2.688	phosphatase		-1.422	bias	0.00103	ACADM,FABP4,LPIN2,MPZ,PPARG,TNF	332 (20)
corticosterone		chemical - endogenous mammalian		1.206		0.00104	ACOX1,APP,BDNF,CCND1,CPT1B,FKBP5,HSD11B1,MAOA,MTOR,MYC,NOX4,PNPLA2,SGK1,SLC1A2,TNF	376 (22)
EP400	-1.197	other		1.342	bias	0.00105	CDC6,E2F1,FABP4,MCM3,MCM4,NCAPG2,PPARG,UHRF1	61 (6)
LEPR	25.449	transmembrane receptor		0.728		0.00109	ABCG5,ABCG8,ACOX1,ALOX15,ANGPTL4,APOA4,CYP2E1,GADD45B,IL1RN,IRS2,LEPR,LPL,MAP4K4,MMP7,Mup1 (includes others),PPARD,PPARG,TGFB1,TNF	413 (21)
lithium chloride		chemical drug		-1.122	bias	0.0011	APP,CCND1,CD4,CDC6,DCT,GDF15,KRT20,Marcks,MTHFR,MYC,NOTCH3,PER1,PPARG,TERT	332 (19)
Ca2+		chemical - endogenous mammalian	Activated	2.037	bias	0.00116	ABCB1,ABCG5,APP,BDNF,CCND1,CCNE1,CYP1B1,DBP,E2F1,FABP4,IRS2,ITGA6,KRT8,NR1D1,NTRK2,ODC1,PER1,PPARG,S100G,SBSN,SELP,SGK1,STC1,TGFB1,TNF,UGCG	437 (22)
NR3C2	1.278	ligand-dependent nuclear receptor		-0.749		0.00121	CACNA2D3,FKBP1A,FKBP5,HSPA9,NFIA,NOX4,RAPGEF4,SCNN1A,SERPINA3,SGK1,TACC2,TGFB1,TNF,VLDLR	410 (22)
CDK4		kinase				0.00125	AQP3,BRCA1,CDC45,CDC6,CENPK,CPEB1,DDIAS,DTL,GAS2L3,HJURP,KIF20B,MORC4,NT5E,PSMC3IP,SATB1,SPC25,ZFP28	187 (14)
bile salt		chemical - endogenous mammalian		1.982		0.00129	ABCB4,ABCC3,ABCC4,SLC10A2	259 (7)
thyroid hormone receptor		group				0.00131	ABCD2,ACOX1,CPT1A,EHHADH,MYC,POR	258 (18)
IL4	1.095	cytokine	Activated	3.434	bias	0.00133	ABCA2,ACOX1,ACSL1,ALOX15,ANKRD55,BDNF,BNIP3,CA2,CASP6,CCNE1,Cd1d2,Cd24a,CD36,CDK1,CELF2,Cmah,COBLL1,CPOX,CYP2E1,DCT,DDAH1,DECR1,DSG1,EPHX1,F2RL1,FABP4,FAM126A,FKBP5,GSTT2/GSTT2B,HK2,HSD11B1,HSD3B1,HSD3B2,IFNGR2,IL1RN,LAS1L,LGALS1,LIPG,LPIN2,MAOA,MCM5,MTDH,MYC,NCL,PAWR,PDE1B,PHB,PIGR,PNP,PPARG,SAMD4A,SDF2L1,SELP,SLC7A2,STAT4,TGFB1,TMED5,TMTC1,TNF,UCHL3,USP2	410 (19)
KMT2E	-1.124	enzyme				0.00138	CDC6,CDK1,E2F1
SLC12A2	1.567	transporter				0.00138	SCNN1A,SCNN1B,SCNN1G
DBI	1.883	other				0.00138	PPARD,PPARG,TNF	232 (7)
AGA	-1.126	enzyme				0.00138	MCM3,MCM4,MCM5
KRT10		other				0.00138	CCND1,CCNE1,TNF	309 (17)
AD-5057		chemical drug				0.00138	FABP4,HSD11B1,UCP3	345 (10)
PSEN1	1.169	peptidase		1.369		0.00139	ACSL1,ACTG1,APP,BDNF,C1S,CCND1,CD9,Csl,CYCS,DBP,ERMP1,FKBP1A,Fus,FZD4,GADD45B,GNA12,GSTP1,HINT1,HSPD1,IMPACT,IRF5,MTHFD1L,MYC,Pcp4l1,PER3,PPARG,RPGR,SLC1A2,SRD5A3,TGFB1,TNF,Tpm2,TPT1,TUBB,UQCRQ	405 (19)
PAX7		transcription regulator		0.588	bias	0.0014	CAMK1D,Cd24a,CNTFR,EYA4,F2RL1,Marcks,NQO1,PEG3,PLAGL1,PPARG,SEMA3E
etoposide		chemical drug	Activated	2.191	bias	0.00141	ABCB1,CA2,CCND1,CREG1,CYCS,CYP3A5,E2F1,EEF1B2,GADD45A,GDF15,HK2,Hrk,MT-CO2,NOTCH3,SGK1,TERT,TNF,UHRF1	372 (22)
MTTP	1.529	transporter		-0.647		0.00149	ABCG5,ABCG8,CD36,CIDEC,CPT1A,PPARG,TNF	202 (9)
TGFB1I1	2.379	transcription regulator		1.087		0.00152	CD36,FABP1,KRT18,KRT20,NOX4
vanadate		chemical - other		0.314		0.00152	CCND1,CHEK1,NPM1,ODC1,TNF	438 (21)
ethoxyquin		chemical toxicant		0.27	bias	0.00152	GSTM5,GSTP1,NQO1,Slco1a1,SLCO2B1
BTG2	-1.507	transcription regulator				0.00152	BRCA1,CCND1,CCNE1,NQO1,RARB	237 (17)
estrogen		chemical drug	Activated	2.444	bias	0.00156	BDNF,BRCA1,CCND1,CCNE2,COL15A1,COL4A2,CRY2,CYP17A1,DNTT,E2F1,GALK1,IGFBP2,LGALS1,LIG1,LPL,MCM3,MCM4,MCM5,MYC,POLE,S100G,SERPINA3,SERPINE2,Slco1a1,TERT,TNF,UHRF1	342 (20)
nifedipine		chemical drug		-0.97		0.00157	ABCB1,ABCC3,BDNF,CYP17A1,CYP3A5,CYP4A11,Cyp4a14,Hrk,NTRK2,SGK1,TNF	355 (16)
Lh		complex		0.739		0.00158	ADGRG1,ALPL,ARNTL,ATPIF1,BDNF,CARD10,COL15A1,CYP17A1,DUSP3,FKBP5,GPRC5B,HK2,HSD11B1,HSD3B1,HSD3B2,INHBB,KRT18,MAP4K4,NOL3,PAWR,PER1,PHB,RGS7,SGK1,YBX3	262 (11)
E2f		group	Activated	3.063	bias	0.00162	BRCA1,CCNE1,CDC45,CDC6,CDK1,E2F1,GMNN,ITGA6,LIG1,MCM2,MCM5,MCM6,MYC,RAD51,YBX3	285 (13)
lithocholic acid		chemical - endogenous mammalian		1.72	bias	0.00165	ABCC3,CYP3A5,MBOAT2,Slco1a1,TGFB1,TNF	362 (17)
NCOR-LXR-Oxysterol-RXR-9 cis RA		complex		1.633	bias	0.00165	ABCG5,ABCG8,APOA4,CD36,LPL,PLTP
diallyl disulfide		chemical - endogenous non-mammalian		1.477	bias	0.00165	ABCC3,CYP2E1,GDF15,GSTM5,NFE2L2,NQO1	54 (3)
dibutyl phthalate		chemical toxicant		0.92		0.00165	CYP17A1,CYP4A11,INHBB,MYC,NFE2L2,POR	232 (7)
WNT3A		cytokine		0.337	bias	0.00166	ALPL,ANGPT1,BDNF,CCND1,COL11A2,CPT2,FABP4,FAM101B,FHL2,FMOD,IRS2,LBH,MYC,NCALD,PPARG,SERPINB1,SGMS1,SLC7A2,TERT,TNF,TWIST1,TXNIP,WNT5A	417 (23)
RBL2	1.094	other	Inhibited	-2.079	bias	0.00185	BRCA1,CASP6,CCND1,CCNE1,CDC6,CDK1,Cdkn1c,E2F1,KLF10,MTOR,MYC,TERT,TNF	71 (12)
ciprofloxacin		chemical drug		0		0.00191	ABCC4,ACAA1,ACSL5,APP,HSPA9,HSPD1,MPP1,MTHFD1L,MYBBP1A,PSAP,RPL10A,RPL12,RPS18,SPRED1
CTNNβ-TCF/LEF		complex	Activated	2	bias	0.00194	ALPL,CCND1,FGF9,MMP7
CPT1C	1.495	enzyme		1.414	bias	0.00194	ACADM,CPT1A,CPT1B,MT-CO2
MAFF	12.877	transcription regulator		1	bias	0.00194	ABCC3,ABCC4,GSTP1,NQO1
GRN	1.392	growth factor				0.00194	ANGPT1,APP,CCND1,TNF	392 (21)
tunicamycin		chemical - endogenous non-mammalian		0.961	bias	0.00197	ABCB1,ACOX1,CCND1,CPT1A,CPT2,GADD45B,GEMIN2,Hamp/Hamp2,HSD11B1,HSPA9,MTDH,MTHFR,MYC,Nrg1,SDF2L1,TNF,TXNIP	318 (18)
CCNE1	2.27	transcription regulator		1	bias	0.00202	BRCA1,CCNE1,CDC45,E2F1,MCM4	168 (12)
glycine		chemical - endogenous mammalian		0.973		0.00202	BDNF,CCND1,CCNE1,ODC1,TNF	412 (20)
bryostatin 1		chemical drug		0.142	bias	0.00205	APP,IFNGR2,MYC,ODC1,PRKCA,TNF	424 (24)
urethane		chemical toxicant		-0.647		0.00205	CCND1,Cdkn1c,CYP2E1,E2F1,PTGES,TERT	232 (7)
H2AFY	-1.118	other		-1.195	bias	0.00214	BRCA2,CD36,GADD45A,KRT23,LPL,TERT,THRSP
norepinephrine		chemical - endogenous mammalian	Activated	2.882	bias	0.00217	ADRA1B,APP,ARNTL,BDNF,Cd24a,COQ10B,CRY2,GDF15,GMNN,IRS2,LAMB3,PER1,PIGR,PLAGL1,PPARG,SGK1,THRSP,TNF	386 (19)
PGR	-1.113	ligand-dependent nuclear receptor		1.18	bias	0.00217	ACOX1,ACSL1,AKR1C3,ALOX15,CCND1,CDC6,CDK1,CPT1B,CPT2,ENC1,FKBP5,GRB10,IRS2,ITGA6,MYC,RAB9A,TNF,UGCG	368 (22)
fluoxetine		chemical drug		-0.736		0.00219	BDNF,C10orf10,FABP1,GNAI1,MTOR,MYC,NTRK2,SERPINA3,SERPINA6,SLC1A2,TERT
telmisartan		chemical drug		1.058		0.00229	ACSL1,APLNR,BDNF,CPT1A,LPL,PPARD,PPARG,TGFB1,TNF	389 (24)
GAST		other		1.67	bias	0.00243	ANXA7,CCND1,Hamp/Hamp2,MCM3,MDH2,ODC1,PHB,PLA2G7,POR,PPARG,SELP	237 (11)
NCOR1	1.164	transcription regulator				0.00243	ACOX1,CCND1,DDT,NR1D1,PDE9A,PPARG,RARB,STK39,THRSP,UCP3,UQCRQ	366 (22)
MAPK9	1.311	kinase		1.19	bias	0.00245	CDT1,CIDEC,GADD45B,GSTM1,HMGA1,IGFBP2,LMO7,LPL,MIF,MYC,NCL,PLA1A,PPARG,PTGES,RPSA,TNF,Vnn3	422 (22)
simvastatin		chemical drug		0.455		0.00246	ABCB4,ABCG5,ACMSD,APP,CCND1,CD9,DDAH1,E2F1,ENC1,FABP1,FADS2,IMPACT,LPL,MYC,NTRK2,PGLYRP1,SELP,SLC16A7,STAT4,TNF,UNC13A	408 (21)
ibuprofen		chemical drug		0.339		0.00253	APP,CCND1,CD36,GDF15,PPARG,SERPINA3,TNF	373 (18)
TSH		complex		0.87	bias	0.00261	CCND1,CCNE1,GNAI1,IL1RN,MYC,NOX4,PPARD,TNF,WNT5A	398 (20)
Ncoa-Nr1i2-Rxra		complex	Activated	2.236	bias	0.00262	ABCB1,ABCC3,CYP2C8,CYP3A5,CYP3A7
EIF4G1	1.037	translation regulator	Activated	2.236	bias	0.00262	BRCA1,BRCA2,CHEK1,GADD45A,RAD51
SMARCE1	-1.095	transcription regulator		0		0.00262	BRCA1,BRCA2,CCNE1,CDK1,MYC
thioridazine		chemical drug		-0.447		0.00262	C10orf10,CCNE2,CHRM3,FABP1,SERPINA3
ETV1	1.03	transcription regulator		-1.4	bias	0.00262	BRCA1,E2F1,MMP7,TERT,TWIST1
thioinosine		chemical toxicant				0.00265	CD36,LPL,PPARG
FAM132B	-1.084	other				0.00265	CD36,FABP1,FABP4
saquinavir		chemical drug				0.00265	FABP4,MYC,TERT	196 (7)
IGF2	2.314	growth factor		1.206		0.00267	CASP6,CCND1,CD36,CDC45,CDC6,CDK1,Cdkn1c,CYP1B1,GADD45A,HELLS,IGFBP2,MCM2,MCM4,MCM5,MYC,RAD51,SATB1,UHRF1	383 (21)
SIRT1	1.052	transcription regulator		1.023		0.00267	ABCB1,ACADM,ATXN10,BDNF,BNIP3,CCND1,CPT1A,DBP,HCRTR2,MAOA,MYC,NR1D1,PER1,RPL10A,RPL13,SCNN1A,TERT,TNF	337 (21)
IGFBP2	3.128	other	Activated	2.2	bias	0.00268	COL11A1,DDAH1,EMP2,GDF15,IGFBP2,ITGA6,MRPL30,PTGFRN
FGF1	-1.001	growth factor		0.285		0.00268	CCND1,FAM101B,GSTM1,GSTM5,GSTP1,MYC,NFE2L2,NOTCH3,NQO1,ODC1,PNLIPRP1,SERPINB1,SGMS1,SLC7A2	361 (18)
MBD3	1.733	other				0.0027	CCDC169-SOHLH2,CCND1,EFNA5,FZD4,HTRA1,MYC,PEG3,PPARD,PTPN4,WNT5A,Yaf2
PPP3CA	1.227	phosphatase				0.00272	APP,CA2,CD9,CPT1A,DECR1,GSTP1,Hrk,PSAP,PTGFR,TNF	169 (7)
RGS2	1.106	other	Activated	2	bias	0.00279	FABP4,LPL,PPARG,Vnn3	293 (15)
RELN	-1.635	peptidase		-0.883		0.00279	APP,BDNF,DAB1,NTRK2
mir-33		microrna		-1.965	bias	0.00279	CPT1A,CROT,IRS2,PPARG
CDCA7L	-1.264	other				0.00279	CCNE1,CDC6,MAOA,MCM3
tegafur		chemical drug				0.00282	CYP3A5,POR
15-LOX		group				0.00282	CD36,PPARG	184 (7)
MCPH1	-1.2	other				0.00282	BRCA1,CHEK1
RETSAT	13.36	enzyme				0.00282	FABP4,PPARG
RPRD1B	-1.761	other				0.00282	CCND1,MYC	180 (13)
DHCR24	1.043	enzyme				0.00282	APP,TNF	335 (14)
CTNNβ-LEF1		complex				0.00282	CCND1,MYC
1-(3-C-ethynylribopentofuranosyl)cytosine		chemical drug				0.00282	BRCA2,RAD51
GPC3	-1.135	other				0.00282	CCND1,MYC	304 (13)
RRAD	1.141	enzyme				0.00282	CCND1,LPL
miR-16-1-3p (miRNAs w/seed CAGUAUU)		mature microrna				0.00282	CHEK1,WEE1
TIMM50	-1.078	phosphatase				0.00282	HSD3B1,HSD3B2
UBA3	1.392	enzyme				0.00282	CCNE1,Cdkn1c	120 (7)
gimeracil		chemical drug				0.00282	CYP3A5,POR
clofenapate		chemical drug				0.00282	ACOX1,CYP4A11	137 (3)
dioctyl adipate		chemical toxicant				0.00282	CD36,SLC27A1
N-methylscopolamine		chemical drug				0.00282	CHRM2,CHRM3
oleylamide		chemical - endogenous mammalian				0.00282	LPL,PPARG
NUPR1	7.845	transcription regulator		-1		0.00286	ACSS1,ADGRG1,ARHGAP11A,AS3MT,BCL9,BNIP3,BRCA1,BRI3BP,CERK,CROT,CTPS2,DSN1,ERCC6L,ERMP1,EXO1,FHL2,GADD45A,GDF15,GPCPD1,HJURP,HK2,IRS2,KXD1,LRRC16A,MEGF9,MGLL,MSANTD3,MYC,NR1D1,NR1D2,PER3,RAB11FIP5,RAD51,SAMD4A,SLC25A20,SPC25,ST3GAL2,TDRKH,TMEM136,UNC5B,USP31,XRCC2	199 (7)
5-N-ethylcarboxamido adenosine		chemical reagent		-0.82		0.00292	CES1,CHAF1B,Cyp2a12/Cyp2a22,GADD45A,HK2,NT5E,ODC1,ST3GAL1,TGFB1,TNF,TNS2,TXNIP,USP2	156 (7)
conjugated linoleic acid		chemical drug		1		0.00298	ACOX1,ANGPTL4,CPT1B,GDF15,IL1RN,PPARG,TNF	312 (11)
estradiol benzoate		chemical drug		1.383	bias	0.00304	BDNF,CPT1B,CYP17A1,NQO1,OXSR1,PPARD,RARB,STK39,TGFB1,UCP3	199 (7)
caspase		group	Activated	2.425	bias	0.00306	ACER2,APP,CCND1,CCNE1,CDK1,TNF	385 (20)
HIF1A	1.697	transcription regulator	Activated	2.09	bias	0.00308	ABCB1,ANGPTL4,BNIP3,BRCA1,CCND1,Cdkn1c,CTPS1,ESRRG,FHL2,GADD45B,Hamp/Hamp2,HES6,HK2,HMGCL,IGFBP2,INHBB,IRS2,KRT18,LGALS1,MAFF,MIF,MYC,NOX4,NPM1,NT5E,NTRK2,PRKCA,ST3GAL1,TERT,TGFB1,TMEM79,TNF	357 (18)
cholesterol		chemical - endogenous mammalian	Activated	2.315		0.00318	ABCA2,ABCG5,ABCG8,Acaa1b,Acot1,ACSL1,ADAM11,APP,CAMK1D,CYP3A5,EPHX1,GNAI1,HES6,IL1RN,LEPR,LPL,PLTP,TGFB1,TNF,UCP3	311 (19)
PRKAG3	-1.031	other				0.00325	ANGPTL4,CD36,Cdkn1c,CELF2,CES1,CIDEC,GOLM1,ITGA6,JPH1,MYL4,ODC1,PEG3,RPL12,RPL13A,RPL22,RPL5,SLC7A2,THRSP
tert-butyl-hydroquinone		chemical reagent		1.808	bias	0.0033	GADD45A,GSTM5,GSTP1,MTA1,NFE2L2,NQO1,PALLD,TNF,UGT1A1,WNT5A,ZFP36L2	379 (16)
ELOVL5	-1.524	enzyme	Inhibited	-2.219	bias	0.00334	ABCG8,ACADL,EHHADH,FADS2,PLTP	130 (5)
Akt		group		1.605	bias	0.00338	ANGPT1,AQP3,B4GALT5,BRCA1,CCND1,CD36,COPS6,CPT1A,FABP4,HK2,IGFBP2,LPL,MYC,NFE2L2,NOX4,NRP2,PPARD,PPARG,RAD51,SLC1A2,TERT,TNF	415 (24)
BDNF	2.76	growth factor		-0.587	bias	0.00343	ACOT7,APP,BDNF,CCND1,Cdkn1c,GNAI1,HADHA,HSD17B12,HSD17B4,INHBB,KIF5A,KLF10,LAMC1,LGALS1,MACROD1,MYL4,NTRK2,PALMD,PLTP,RPL13,Rpl23a,SCCPDH,SEMA3E,SH3BGRL2,SLC16A7,SLC1A2,TTC3,TXNIP	278 (14)
ADCYAP1	-1.289	other		-0.982		0.00362	ACAT1,ADD3,ANGPT1,BCAM,BDNF,CACNA2D3,Cdkn1c,GABRB2,IDH2,KRT8,MAPK4,MCM2,MYC,NQO1,NTRK2,PLAGL1,POR,RPSA,SERPINA3,SERPINB1,SERPINE2,SLC1A2,TNF	453 (25)
kainic acid		chemical toxicant		1.397	bias	0.00366	APP,BDNF,CCND1,CCNE1,CIART,CTSE,E2F1,GABRB2,GADD45B,MMP7,NTRK2,ODC1,PER1,PTGER3,PTGES,TNF	375 (19)
daunorubicin		chemical drug		-0.2		0.00369	ABCA2,ABCB1,ABCC4,EPS8,MYC,SLC25A4
dichlorovinylcysteine		chemical toxicant		-0.666		0.00369	ACAT1,CCND1,HSPA9,MDH2,ODC1,SLC27A2
PRKG1	-1.537	kinase		-0.896		0.00369	ALOX15,CCND1,GUCY1B3,HINT1,PPARG,TGFB1	353 (19)
VDR	-1.271	transcription regulator		1.12		0.00369	ABCC3,BRCA1,CPT2,GADD45A,IL1RN,PNPLA2,RARB,S100G,SLC10A2,Slco1a1,STAT4,TERT,TGFB1,UCP3	360 (20)
Sn50 peptide		chemical toxicant	Inhibited	-2.27	bias	0.00375	IFNGR2,LIPG,MIF,MMP7,MTDH,MYC,SLC1A2,STC1,TNF	234 (7)
FABP2	1.682	transporter	Activated	2		0.00386	ABCG5,ABCG8,CPT1A,PPARG
GNB3		enzyme		1.969	bias	0.00386	APP,PRKCA,RGS9BP,TRPM1
clofibric acid		chemical drug		1.949	bias	0.00386	ACOX1,CYP4A11,Cyp4a14,VLDLR	188 (9)
farnesyl pyrophosphate		chemical - endogenous mammalian		0.927		0.00386	APP,LIPG,SELP,TGFB1
HNRNPA1		other				0.00386	ANXA7,APP,MYC,TNF
genistein		chemical drug		0.645		0.0039	AKR1C3,ANGPTL4,ATP6V0D2,BDNF,BTG3,CCND1,CD4,CDK1,DNPH1,GAL3ST1,GDF15,GNPTAB,GUCY1B3,IDUA,KDSR,LPL,MAOA,MYC,NFE2L2,OSBPL3,PER1,PLA2G7,PLTP,PPARG,PSAP,PTPN6,S100G,SLC4A4,Slco1a1,ST3GAL2,TGFB1,TNF,WEE1,WNT5A	381 (20)
WISP2	-2.562	growth factor		-0.539		0.00402	FABP4,KRT18,KRT8,LAMB3,LPL,PPARG,TGFB1,TWIST1	281 (11)
discodermolide		chemical drug				0.00406	BRCA1,BRCA2,CDK1,CHEK1,GADD45A,RAD51,WEE1	184 (7)
berberine		chemical drug		-1.803		0.0041	CCND1,CPT1A,Cyp2b13/Cyp2b9,CYP2E1,CYP3A5,CYP4A11,Cyp4a14,PPARD,PPARG,TGFB1,TNF,TRPM8	419 (23)
FOLR1		transporter				0.0041	ADH1C,ASPA,CD9,CELF2,CENPK,ECI2,ENTPD7,PVT1,RPS24,SLC3A2,ST3GAL6,TTC3
actinomycin D		chemical drug	Inhibited	-2.972	bias	0.00413	APP,BDNF,BRCA1,CCND1,GADD45A,GSTM5,GSTP1,GUCY1B3,IRS2,LPL,MAOA,MYC,NPM1,NTRK2,RAD51,SCNN1B,SCNN1G,SLC27A1,TGFB1,TNF,UBE2D1	418 (21)
mibolerone		chemical drug		1.434		0.00414	ACSL1,C4A/C4B,CCDC116,CCND1,CDK1,CEACAM1,FKBP1A,FKBP5,GMNN,HSD17B11,KLF10,LPL,MYC,SLC22A5,UCP3	234 (7)
CAR ligand-CAR-Retinoic acid-RXRα		complex	Activated	2.213	bias	0.00419	ABCC3,ABCC4,CYP2C8,CYP3A5,CYP3A7
MECOM	1.847	transcription regulator	Activated	2.201	bias	0.00419	CA3,Cdkn1c,E2F1,ITGA6,PBX1
HSPA9	1.95	other		1.387	bias	0.00419	Cdkn1c,CLMN,MYC,PBX1,RARB
NFE2L1	2	transcription regulator		-1	bias	0.00419	CYP4A11,Cyp4a14,GSTP1,NQO1,TNF
SIN3B	-1.16	transcription regulator				0.00419	GADD45B,KLF10,MYC,NCL,TXNIP	137 (7)
Histone h3		group				0.00432	ABCB1,ACOT4,ADD3,BDNF,BTG3,CCND1,CCNE1,CDC6,CEACAM1,CYP3A5,DNTT,E2F1,FABP4,GKAP1,IFITM3,MCM2,MCM3,MCM4,MCM5,MPZ,PALLD,PPARG,PTGES,RARB,RPL10A,RPL12,SCNN1A,SGK1,TACC2,TERT	364 (20)
ALOX5	1.986	enzyme		1.109		0.0044	ACOX1,ATP6V0D2,CCND1,CD36,FABP1,TNF	338 (14)
GCK	-6.234	kinase		-0.277		0.0044	ACADM,CA5A,CPT1A,CPT2,IRS2,PKLR	279 (14)
MLXIPL	1.29	transcription regulator		-0.658	bias	0.0044	CPT1A,KHK,PKLR,THRSP,TKFC,TXNIP
TGM2	1.812	enzyme		0.137	bias	0.00442	ALPL,BNIP3,CA2,CCND1,CD36,CEACAM1,FAM101B,GTPBP10,ITGA6,MYC,OAS1,OASL,POR,PTGES,SELP,SLC16A13,SLC25A20,SLC27A2,SLC7A2,SRD5A3,TGFB1,TNF	318 (17)
miR-124-3p (and other miRNAs w/seed AAGGCAC)		mature microrna	Inhibited	-3.897	bias	0.00442	1700047I17Rik2/Fam177a,ACAA2,ALDH9A1,APEX2,BDNF,BTG3,CAPRIN2,CLDND1,CYP1B1,ECI2,EYA4,FA2H,FAM129B,HTATIP2,LAMC1,LIMCH1,PTPN12,SLC15A4,SLC22A5,TEAD1,UHRF1,ZFP36L2
triciribine		chemical drug				0.00446	ANGPTL4,CIDEA,SLC1A2
VTCN1	-1.12	other				0.00446	CCND1,CCNE1,TNF	412 (19)
ganetespib		chemical drug				0.00446	CDK1,CHEK1,MYC	83 (4)
GRM5	3.284	g-protein coupled receptor				0.00446	BDNF,SLC1A2,TNF	322 (13)
RBP4	1.149	transporter				0.00446	ADCY6,RARB,TGFB1
AFF1	-1.49	transcription regulator				0.00446	CD4,MYC,TERT
CUL1	1.06	enzyme				0.00446	BRCA1,CCNE1,MYC	306 (19)
ZNF423	1.195	transcription regulator				0.00446	BRCA1,PPARG,RARB	184 (7)
PPP5C	-1.011	phosphatase				0.00446	CD36,FABP4,SGK1	228 (7)
plicamycin		chemical drug		-0.543		0.00447	B4GALT5,C17orf96,CACNA2D3,CYP2E1,EPS8,MAOA,Marcks,MIF,MYH14,NFE2L2,RASL11B,SERPINE2
E. coli serotype 0127B8 lipopolysaccharide		chemical - endogenous non-mammalian		-0.46		0.00463	Acot1,ACSS1,ADGRG2,AMER2,BDNF,CASP6,F2RL1,GPR12,GPRC5B,IRF5,LAMC1,NCALD,NOTCH3,NTRK2,P2RY1,P2RY14,PTGES,SLC1A2,TNF	433 (19)
POU2F1	-1.25	transcription regulator		0.152		0.00465	ACSL1,ATP6V0C,CCND1,CYP2A6 (includes others),CYP2C8,DECR1,GADD45A,GSTM1,GSTM4,GSTM5,LPL,PDE9A,PTGES,Rnu6
APP	3.718	other		1.559		0.00466	ABCD3,ACTG1,APP,ARNTL,BDNF,C1S,C4A/C4B,CCND1,CCNE1,CDK1,Csl,CYCS,DDAH1,ECH1,ELMOD3,ERMP1,EYA4,F2RL1,FABP3,FKBP1A,Fus,GABBR2,GALK1,GDF15,GNA12,GPC1,GSTP1,HINT1,HMGA1,Hrk,HSPD1,IGFBP2,IRF5,IRS2,ITGA6,KCNE3,LMO4,MAFF,MASTL,MT-CO2,MT-CYB,MTHFD1L,MYC,NPTX1,NR1D1,NRP2,Pcp4l1,PPARD,PPARG,PRKCA,PTCH2,RNF24,RPGR,SATB1,SLC1A2,ST3GAL5,TGFB1,TLR5,TNF,Tpm2,TPT1,TUBB,UQCRQ	435 (18)
ERK		group	Activated	2.867	bias	0.00466	ACSL5,BTG3,CCND1,CCNE1,FABP4,GDF15,HMGA1,KLF10,KRT18,MAFF,MAP4K4,MYC,NFE2L2,NOTCH3,ODC1,PPARD,PTGES,RARB,RECK,TERT,TNF,UGCG	434 (26)
MAPT	-1.797	other				0.00469	ACTG1,APP,BDNF,C1S,CCND1,Csl,CYCS,ERMP1,FKBP1A,Fus,GNA12,GSTM5,GSTP1,HINT1,HSPD1,MTHFD1L,Pcp4l1,RPGR,SLC1A2,TNF,Tpm2,TPT1,TUBB,UQCRQ	321 (13)
LG100268		chemical reagent		1.994		0.0047	ABCG5,ABCG8,CD36,CPT1B,LPL,SLC27A1,TNF	232 (14)
IRS2	3.406	enzyme		1.8		0.0047	CCND1,FABP4,LPL,MYC,PPARG,THRSP,TNF	393 (22)
SST		other		-1.134		0.0047	ABCB1,APP,CCND1,CCNE1,CUX2,TOX,TRIM24	435 (17)
CALR	-1.555	transcription regulator				0.0047	FABP4,LPL,PPARG,SCNN1A,SCNN1G,TGFB1,TNF	356 (16)
Jnk		group		1.551	bias	0.00491	APP,BRCA1,CCND1,CCNE1,F2RL1,FABP4,GADD45A,GDF15,MT-CO2,MYC,NFE2L2,NOX4,NQO1,PTGES,RAD51,TERT,TGFB1,TNF,TWIST1	421 (22)
androgen		chemical drug		-0.308		0.00511	AKR1C3,BDNF,C4A/C4B,CA2,CA3,CCND1,COL4A2,IGFBP2,MYC,NTRK2,TACC2,TPT1,TRPM8,TWIST1,VNN1,Vnn3,WNT5A	381 (20)
NKX2-3		transcription regulator	Activated	2.898		0.00512	ALPL,ANGPTL4,ANKRD55,ANLN,BCHE,CD36,CERK,F2RL1,GDF15,MMP7,NETO2,NT5DC2,PAWR,PLA1A,PLEKHA4,Podxl,SERPINE2,TRIM5,TTC3,UCP3,ZNF704
salicylic acid		chemical drug		1.282	bias	0.00517	BDNF,CDK1,CYP2E1,FKBP5,GDF15,SELP,TGFB1,TNF	428 (23)
meclizine		chemical drug		1.715	bias	0.00518	CYP3A5,HK2,MYC,UGT1A1	192 (4)
APBB1	-1.17	transcription regulator		1.235	bias	0.00518	APP,CCND1,MYC,VLDLR	308 (11)
PI-103		chemical - kinase inhibitor		-0.849		0.00518	ABCB1,CCND1,CIDEA,CIDEC	100 (5)
GHRHR	1.37	g-protein coupled receptor				0.00518	CCND1,CCNE1,HSD11B1,TNF
agmatine		chemical - endogenous mammalian		1.993	bias	0.00519	ALDH9A1,ODC1,PPARG,SLC22A5,UCP3
pitavastatin		chemical drug		1.016	bias	0.00519	ACADM,ACOX1,CD36,SLC27A2,TNF	188 (9)
GABA		chemical - endogenous mammalian		-1		0.00519	BDNF,MMP7,NTRK2,TGFB1,TNF	119 (4)
E2F5	-1.068	transcription regulator				0.00519	CASP6,CDK1,E2F1,MYC,TERT
CDK2	1.069	kinase		1.342	bias	0.00522	BRCA1,CCNE1,CDC6,CHEK1,E2F1,MYC	188 (16)
linsidomine		chemical drug		0.555		0.00522	HPRT1,MYC,PPARD,PPARG,SLC23A2,TNF	408 (21)
KIAA1524	2.652	other		0.822	bias	0.00526	COL15A1,GADD45A,KIAA1324,LRP4,MYC,NCL,NPTX1,SERPINE2,SLC25A4
NR1H3	-1.205	ligand-dependent nuclear receptor		1.791		0.00528	ABCA2,ABCG5,ABCG8,ACOX1,ANGPTL3,HSD11B1,IL1RN,LPL,PLTP,PPARG,TNF	285 (19)
fluocinolone acetonide		chemical drug		-0.378		0.00542	ACKR4,ANGPTL4,FKBP5,LIMCH1,PER3,PIR,RASL11B
testosterone		chemical - endogenous mammalian	Activated	2.594	bias	0.00546	ACSL1,Akr1b7,BDNF,CA3,CCND1,CCNE1,CYP2E1,FABP4,GADD45A,GPC1,HCRTR2,HMGCS2,HSD3B2,HSPD1,INHBB,IRS2,MAOA,MMP7,MT-CO2,MT-CYB,ODC1,PPARG,RIMS2,RPL21,SCNN1A,SELP,Slco1a1,SNRNP25,WNT5A	442 (19)
PTGS2	-5.078	enzyme		0.766	bias	0.00549	ANGPT1,BRCA1,CCND1,CCNE1,CYP1B1,FABP4,ITGA6,Ivl,MMP7,MYC,NEB,Pde4d,PTGER3,ST3GAL1,STC1,TNF	406 (22)
staurosporine		chemical - kinase inhibitor	Inhibited	-2.111		0.0056	ABCB1,CA2,CCND1,CREG1,CYP2A6 (includes others),CYP2E1,INHBB,KLF10,NQO1,ODC1,PHB,SERPINA3,STAT4	359 (23)
MECP2	1.071	transcription regulator		-1.637		0.00575	ABCB1,BDNF,BRCA1,CAMK2B,EFNA5,FKBP5,GABBR2,GSTP1,MYC,PLA2G16,RARB,SGK1	173 (7)
APC	1.222	enzyme		-1.836		0.00575	CCND1,FAM126A,HK2,LPL,MDH2,MMP7,MYC,ODC1,PPARD,PRKCA,SGK1,TNF	309 (18)
GNA15	-2.153	enzyme				0.00575	ADD3,CYCS,FHL2,FMO1,GADD45A,GUCY1B3,MYC,NOX4,ODC1,PAWR,SERPINA3,UNC5B	249 (7)
atorvastatin		chemical drug		-0.4		0.00579	ABCB1,ABCB4,ABCC3,BDNF,CCNE2,CD36,LIPG,LPL,NOX4,PPARG,SELP,SLC10A2,SLCO2B1,TGFB1	383 (19)
VHL	-1.042	transcription regulator		-0.537		0.00579	ADGRG1,ALDH1A1,BNIP3,CCND1,CPT2,DECR1,E2F1,GAL3ST1,IFITM3,MIF,NOX4,PROK1,TNF,UQCRQ	351 (16)
S-nitroso-N-acetylpenicillamine		chemical reagent		0.042		0.00614	BNIP3,BRCA1,CCNE1,DDIAS,TGFB1,TNF	267 (15)
lysophosphatidic acid		chemical - other		0.198	bias	0.0062	CCND1,CCNE1,CD36,FABP4,FKBP5,LIPG,LPL,MPZ,MYC,PPARG	352 (23)
5-azacytidine		chemical drug		1.939	bias	0.00621	ABCB1,ECH1,GADD45A,GDF15,GSTP1,HK2,HSPD1,IRS2,MAFF,PLAGL1,RARB,SLC3A2,TERT,TUBB	194 (15)
CD 437		chemical drug		-1.689	bias	0.00626	ATP6V0C,BANF1,E2F1,FKBP5,GADD45A,GDF15,HADHA,LGALS1,MYC,NPM1,ODC1,PABPC1,PCBP2,PSMA4,RPL13,RPL13A,RPL19,RPL24,RPS17,UGCG	316 (12)
fibric acid derivative		chemical drug	Activated	2.226		0.00635	ABCD2,ABCD3,FADS2,LPL,SLC27A1	203 (12)
SCAP	-1.458	other	Activated	2.138	bias	0.00655	ACAA2,ACSL1,ACSL4,ACSL5,CSAD,EHHADH,FADS2,HES6	130 (5)
iron		chemical - endogenous mammalian		-0.718		0.00655	APP,CCND1,CCNE1,GADD45A,GADD45B,Hamp/Hamp2,TNF,UBE2D1	366 (19)
JUN		transcription regulator		1.899	bias	0.00661	ABCB1,ACAT2,APP,BCL9,BDNF,BRCA1,CA3,CCND1,CDK1,CYCS,CYP1B1,EPHX2,FABP4,GSTP1,HMGA1,Hrk,IGFBP2,IRS2,MMP7,MPZ,MTHFR,MYC,NQO1,PLAGL1,PTGES,PTPN6,SDK1,SGK1,SLC10A2,SULF2,TGFB1,TNF,TWIST1,WNT5A	429 (21)
MAPK8	1.181	kinase		-1.337	bias	0.00665	ABCB1,ACSL4,B4GALT5,CCND1,GSTM1,Hrk,KLB,MIF,MTHFR,MYC,NOX4,PPARD,PPARGC1B,PTGES,TNF,WNT5A	392 (18)
HOXB4	-1.46	transcription regulator	Activated	2	bias	0.00677	CCNE1,E2F1,MYC,RARB
ITIH1	-2.979	other		0.849		0.00677	IRF5,PPARG,TGFB1,TNF
LRPAP1	-1.303	transmembrane receptor		0.762		0.00677	APP,CYP17A1,LPL,SERPINA3
AKR1B1	-1.088	enzyme		0	bias	0.00677	ACOX1,CCND1,CPT1A,E2F1	164 (7)
SERTAD2	-1.076	transcription regulator		-1.067	bias	0.00677	ACOX1,CPT1B,ECH1,PPARD
Go6983		chemical - kinase inhibitor		-1.067	bias	0.00677	ACADM,CD36,PPARG,PRKCA	240 (12)
ganglioside GM1		chemical - endogenous mammalian				0.00686	APP,NTRK2,TNF
rhodamine 6G		chemical toxicant				0.00686	CCND1,CCNE1,CCNE2
LTBP4	-1.365	growth factor				0.00686	GREM1,MYC,TGFB1	273 (7)
TRIB1	-1.267	kinase				0.00686	ACOX1,CPT1A,CPT2
MED14	1.118	transcription regulator				0.00686	CD36,CIDEC,FABP4
RAB1A	1.093	enzyme				0.00686	ADRA1A,ADRA1B,PRKCA
CYP3A4		enzyme				0.00686	CYP3A7,SLC10A2,Slco1a1
oleoylethanolamide		chemical - endogenous mammalian				0.00686	CD36,CPT1A,SLC27A1	316 (16)
uridine		chemical - endogenous mammalian				0.00686	Acot1,ACOX1,EHHADH
FOXO3	-1.017	transcription regulator	Activated	2.854	bias	0.00693	Acot1,ATP6V0D2,BNIP3,CCND1,CCNE2,CPT1A,GADD45A,GADD45B,GSTM5,HMGCS2,IRS2,MYC,NOL3,SATB1,SGK1,TNF,TXNIP	390 (23)
EP300	1.017	transcription regulator	Activated	2.494	bias	0.0071	ACADL,ACADM,ANGPT1,BRCA1,CA2,CAMK2B,CCND1,CCNE1,CPT1A,CPT2,E2F1,FABP4,HES6,HMGCS2,HSD11B1,ITGA6,LAMA3,MCM3,MMP7,MYC,PKLR,PLA2G7,RAD51,RAPGEF4,RARB,SCN4B,SLC27A1,STAT4,TERT,TMPRSS4,TNF,TRPM1,TXNIP,ZFP36L2	421 (23)
dimethyl sulfoxide		chemical drug		1.112	bias	0.00714	ALAS2,AQP7,BNIP3,CA3,CYP2E1,CYP3A5,IRS2,LPL,MYC,MYL4,SELP,TERT,TNF,VLDLR	401 (23)
HSD11B1	-6.575	enzyme		-1.342		0.00718	ACOX1,ANGPTL4,CPT1A,CPT1B,PNPLA2,TNF	110 (6)
thapsigargin		chemical toxicant	Activated	3.209	bias	0.00735	ABCB1,CAPN5,CCND1,GADD45A,GADD45B,GEMIN2,HSPA9,LBH,MTHFR,MYC,NFE2L2,PAWR,PTPN6,RETSAT,SGK1,THRSP,TNF	373 (19)
PARP1	-1.089	enzyme		0.808	bias	0.00747	ATXN10,CCND1,E2F1,FKBP5,MTA1,MYC,PLA1A,RAPGEF4,SDK1,SELP,TNF	381 (22)
arotinoid acid		chemical toxicant		1	bias	0.00767	ALDH9A1,ODC1,PLTP,RARB,TNF	359 (18)
diosgenin		chemical - endogenous non-mammalian		-0.277		0.00767	ABCC3,ABCG5,ABCG8,CCND1,CYP3A5
KEAP1	-1.009	transcription regulator		-0.692		0.00767	ATP6V0D2,GSTP1,NFE2L2,NQO1,UGT1A1	52 (2)
RAG2	-1.222	enzyme				0.00767	ALOX15,CD4,HELLS,NT5E,TNF
SMAD4	-1.413	transcription regulator		0.573	bias	0.00772	ANGPT1,ANGPTL4,APOA4,CCND1,CCNE1,CELF2,CYP17A1,GADD45A,GADD45B,ITGA6,MTOR,MYC,NOTCH3,POR,SGK1,SLC23A2,SLC25A4,TGFB1,TNF,Tpm2	442 (23)
celecoxib		chemical drug		0.647		0.00811	APP,B3GALT5,CCND1,CHEK1,CIDEA,GADD45A,GDF15,PPARG,RARB,SELP,SLC25A4,TNF,WNT5A	339 (18)
GMNN	2.116	transcription regulator	Inhibited	-2.333	bias	0.00816	ANGPT1,BMPER,CDT1,COBLL1,FABP1,PCDH18,PEG3,TEAD1,TEAD2,WNT5A
thioguanine		chemical drug				0.00817	BNIP3,MYC
14,15-DHET		chemical - endogenous mammalian				0.00817	CYP4A11,EPHX2
chlormethiazole		chemical drug				0.00817	TGFB1,TNF
1,2,5,6-dibenzanthracene		chemical toxicant				0.00817	CYP1B1,FGF9
prochloraz		chemical reagent				0.00817	CYP1B1,ODC1
ATP6AP2	1.584	transporter				0.00817	NOX4,TGFB1
CSNK1E	-1.156	kinase				0.00817	APP,PER1
perfluorooctane sulfonic acid		chemical toxicant				0.00817	ACOX1,CYP4A11	137 (3)
HPRT1	2.267	enzyme				0.00817	HPRT1,P2RY1
miR-424-3p (miRNAs w/seed AAAACGU)		mature microrna				0.00817	CHEK1,WEE1
RALGDS	1.44	other				0.00817	CCND1,E2F1
DOK2	2.015	other				0.00817	MYC,TNF	231 (7)
CFH	-2.249	other				0.00817	PPARG,TNF	149 (7)
GJC1	2.09	ion channel				0.00817	TGFB1,TNF
ARHGEF2	15.978	other				0.00817	CCND1,TNF	249 (10)
TUBB1	1.756	other				0.00817	SELP,TUBB
TFPI2	1.946	other				0.00817	ABCB1,CCND1
PCYT2	-1.824	enzyme				0.00817	CD36,SLC27A4
BCKDHA	1.471	enzyme				0.00817	MYC,RARB
saccharin		chemical reagent				0.00817	FABP4,PPARG	274 (11)
oxonic acid		chemical drug				0.00817	CYP3A5,POR
glyceollin		chemical - endogenous non-mammalian				0.00817	ANGPT1,TNF	196 (7)
aripiprazole		chemical drug				0.00817	BDNF,TNF	119 (4)
18-alpha-glycyrrhetinic acid		chemical - endogenous non-mammalian				0.00817	LPL,PPARG
mizoribine		chemical drug				0.00817	CCND1,SGK1
stavudine		chemical drug				0.00817	CPT1A,PPARG
TFDP1	1.493	transcription regulator		1.987	bias	0.00833	CCND1,CCNE1,CDC6,CDK1,E2F1,MYC	203 (11)
diclofenac		chemical drug		-0.64		0.00833	APP,CCND1,GDF15,LBH,MYC,TNF	419 (24)
bleomycin		chemical drug		1.402	bias	0.00848	ANGPT1,CAMK2B,CTSE,FABP1,FABP4,MAP3K6,MIF,Mup1 (includes others),MYC,Nnt,PLA1A,TERT,TGFB1,TNF,UHRF1,WNT5A	414 (20)
INHA	-2.011	growth factor		1.051		0.00851	CCNE1,CYP17A1,CYP1B1,E2F1,EPHX1,HSD17B11,INHBB,KRT18,KRT8,MYC,SGK1,Tpm2	87 (3)
2-acetylaminofluorene		chemical toxicant		1.934	bias	0.00865	ABCB1,ABCC3,CCND1,NOTCH3	189 (4)
DBP	10.479	transcription regulator		1.067	bias	0.00865	ADH1C,NQO1,PER1,SCNN1A
Rhox5	1.337	transcription regulator		0		0.00865	CA3,HPRT1,PPARG,RPGR
ABCC8	-3.868	transporter		-1.993	bias	0.00865	ACADM,ACADVL,CPT1B,UCP3	204 (7)
EPHB6	4.587	kinase	Inhibited	-2	bias	0.00865	FKBP1A,FKBP5,TGFB1,TNF	339 (12)
heme		chemical - endogenous mammalian				0.00865	PER1,SELP,TGFB1,TNF	161 (5)
CEBPD		transcription regulator		0.642	bias	0.0088	BRCA1,BRCA2,CCND1,CYP2A6 (includes others),CYP2E1,FABP4,MPZ,MYC,PPARG,TNF,VLDLR	368 (20)
aspirin		chemical drug		0	bias	0.0088	CCND1,CROT,GDF15,NOX4,PPARD,PTGER3,RECK,SELP,SOX7,TGFB1,TNF	425 (22)
IL1A	1.07	cytokine		0.244	bias	0.00898	ALDH1A1,ALDH3A2,APP,Clec2d (includes others),CYP17A1,CYP2E1,CYP3A5,F2RL1,Hamp/Hamp2,HSD11B1,HSD3B1,IFNGR2,IL1RN,MYC,PPARG,PTGES,SERPINA3,TGFB1,TNF,WNT5A	391 (19)
N-methyl-D-aspartate		chemical reagent		1.128	bias	0.0091	AMIGO2,APP,ARNTL,BDNF,NTRK2,SLC1A2,TNF	349 (16)
BRD2	-1.328	kinase				0.0091	MYC,NQO1,PAWR,SATB1,STAT4,TNF,WEE1
FSH		complex	Activated	2.304		0.00918	ADGRG1,AKAP7,Akr1b7,ALDH3A2,ALPL,AQP3,ATPIF1,BDNF,CARD10,COL15A1,CYP17A1,DUSP3,ENC1,FKBP5,GDE1,GPRC5B,HK2,HSD11B1,HSD3B1,HSD3B2,IL1RN,INHBB,KLF10,KRT18,MAP4K4,MYC,NOL3,PAWR,PLA1A,RGS7,SGK1,YBX3	386 (20)
FXR ligand-FXR-Retinoic acid-RXRα		complex	Activated	2.19	bias	0.00918	ABCB4,ABCG5,ABCG8,PLTP,VLDLR
amitriptyline		chemical drug		1.432	bias	0.00918	BDNF,C10orf10,CYP3A5,FABP1,SERPINA3
oltipraz		chemical drug		0.323	bias	0.00918	ABCC3,GSTM5,GSTP1,NQO1,SLCO2B1
ochratoxin A		chemical toxicant		-0.465		0.00918	DDAH1,GSTM5,GSTP1,NQO1,RAD51	54 (3)
everolimus		chemical drug		-1.067		0.00918	CCND1,CCNE1,CDK1,MYC,NCEH1	242 (14)
curcumin		chemical drug		-0.462	bias	0.00953	ABCB1,APP,BDNF,CCND1,CCNE1,CD36,CDK1,CRY2,CYP2E1,E2F1,ENTPD5,GSTP1,ITGA6,LPL,MIF,MTOR,MYC,NFE2L2,NQO1,PPARG,PTGES,RGL2,SERPINB1,TACC2,TNF,TPT1,UBE2E2,WEE1,YPEL1	431 (20)
NR2F1	1.189	ligand-dependent nuclear receptor		0.555		0.00961	ACADM,APOA4,CPT2,GDF15,LPL,RARB	164 (7)
TNFSF13		cytokine		-1.633	bias	0.00961	CDC6,MCM2,MCM4,MCM5,MCM6,MYC
L-threonine		chemical - endogenous mammalian				0.00988	CCND1,CCNE1,MYC	395 (22)
11-dehydrocorticosterone		chemical - endogenous mammalian				0.00988	ACOX1,CPT1B,PNPLA2
4-nonylphenol		chemical toxicant				0.00988	FABP4,LPL,MYC	176 (7)
MEMO1	-1.071	other				0.00988	CA2,CCND1,MYC	295 (12)
PIM2	-3.031	kinase				0.00988	E2F1,MYC,STAT4	149 (7)
UTS2R		g-protein coupled receptor				0.00988	ACAT1,PPARD,PPARG	196 (7)
KAT2A	1.151	enzyme				0.00988	CCND1,CCNE1,E2F1	227 (16)
KCNJ11		ion channel				0.00988	ACADM,ACADVL,CPT1B	204 (7)
S100P		other				0.00988	CCND1,KRT18,KRT8	231 (7)
SLC30A3	-2.908	transporter				0.00988	APP,BDNF,NTRK2
anti-benzo(a)pyrene-diol-epoxide		chemical toxicant				0.00988	BNIP3,BRCA1,GADD45B	168 (7)
TGFBR2	1.177	kinase		0.585		0.00989	ANGPTL4,BDNF,CCND1,CCNE1,CHRM3,DSG2,FGF9,FMOD,GADD45B,HSD11B1,KRT18,KRT8,PLAGL1,SELP,SLC1A2,TGFB1,TNF,TXNIP	381 (20)
EZH2	1.076	transcription regulator		0.102		0.0102	ALPL,BRCA1,CA5A,CCND1,CCNE2,CHRM3,CYP1B1,DDT,E2F1,GDF15,GSTM4,MCM8,MMP7,MYC,NCOA7,PER1,PTGES,RPL10A,RPL13,SATB1,TGFB1,TNF
Rock		group		-0.447	bias	0.0103	APP,CCND1,FABP4,LPP,MYC,PPARG,TGFB1
PTPN1	1.295	phosphatase		-0.57		0.0103	ADRA1A,ADRA1B,IRS2,NOX4,PLAGL1,TNF,Vnn3
FOXA2	-1.554	transcription regulator		0.802		0.0103	ABCB4,ALOX15,CCND1,CHI3L1,CPT1A,Cyp2a12/Cyp2a22,EPHX1,HES6,HK2,HMGCS2,LPL,PNLIPRP1,PPARG,RARB,Tpm2,UCP3,WNT5A
prostaglandin E2		chemical - endogenous mammalian		-0.109		0.0108	ALOX15,ANGPT1,ANGPTL4,APP,AQP3,B3GALT5,BRCA1,CASP6,CCND1,Clec2d (includes others),F2RL1,FMOD,HSD3B2,IL1RN,MYC,NT5E,PKLR,PPARG,PTGES,ST3GAL1,ST6GALNAC2,TGFB1,THRSP,TNF,TWIST1
USP7	-1.036	peptidase		1.732	bias	0.0108	CD36,FABP1,PPARG,TNF
AGPAT2	-1.159	enzyme		1		0.0108	ACSL1,FABP4,MOGAT1,PPARG
MAFG	1.275	transcription regulator		0.277	bias	0.0108	ABCC3,ABCC4,GSTP1,NQO1
8-(4-chlorophenylthio)-guanosine-3', 5'-cyclic monophosphate		chemical reagent		0.068		0.0108	ALOX15,HINT1,PPARG,TNF
doxifluridine		chemical drug		0.038	bias	0.0108	AQP3,GADD45A,RPL10A,RPL3
acyclic retinoid		chemical drug		-1.179	bias	0.0108	CCND1,COL4A2,MYC,RARB
PECAM1	-1.001	other		-1.929	bias	0.0108	CCND1,CD36,SELP,TNF
KDM4C	-1.383	other				0.0108	CCNE1,CDC6,MCM3,MYC
CBX4	1.036	transcription regulator				0.0108	CCNE1,CDC6,MCM3,MYC
TGAL copolymer		chemical drug				0.0108	BDNF,IL1RN,TGFB1,TNF
diazoxide		chemical drug		0.625		0.0109	CYCS,LPL,MYC,ODC1,PKLR
nicotinic acid		chemical - endogenous mammalian		-0.603		0.0109	ANGPT1,CD36,FABP1,TNF,UCP3
trabectedin		chemical drug				0.0109	ABCB1,CCND1,CDK1,GADD45A,MCM5
NEDD9	-1.265	other	Activated	2.236	bias	0.011	APP,BNIP3,FABP1,GDF15,STC1,TXNIP
KAT2B	1.132	transcription regulator		0.594	bias	0.011	ABCB1,E2F1,NR2C1,RARB,THRSP,TNF
asoprisnil		chemical drug	Inhibited	-2.449	bias	0.011	AQP3,G0S2,IGFBP2,LAMB3,SGK1,VNN1
CUL4B	1.53	other				0.011	CDC6,E2F1,HSPA9,MCM8,TGFB1,TNF
estrogen receptor		group		0.229		0.0118	AGO2,BDNF,CCND1,CCNE2,CNNM1,COL4A2,KLF10,KRT18,KRT8,MT-CO2,MYC,NCAM2,NOTCH3,NT5E,PCDH18,POR,SYNPO,TERT,TGFB1,TMEFF1,WNT5A
Pdgf (complex)		complex		1.288	bias	0.012	CCND1,IRS2,MCM6,MYC,NOTCH3,NOX4,ODC1,PPARG,TERT,TGFB1,TWIST1
SP600125		chemical - kinase inhibitor		-0.436	bias	0.0121	ABCB1,ACAT2,AKR1C3,CCND1,CIDEC,CPT1B,DSG2,GADD45A,Hrk,ITGA6,MTHFR,PER1,PTGES,RARB,SELP,SLC10A2,TGFB1,TNF,TWIST1
fluticasone		chemical drug		1.213		0.0121	ANGPTL4,CD36,CD4,CES1,CHI3L1,FABP4,FKBP5,GADD45B,GSTM1,HSD11B1,HTRA1,IL1RN,IRS2,LPL,MMP7,OLFML2B,TGFB1
PRDM1	3.437	transcription regulator		0.312		0.0126	ADGRG1,AGPAT9,ALPL,ANGPTL4,AQP3,Ces2d-ps,CHI3L1,Cyp2d9 (includes others),Cyp2j13,KHDRBS3,LGALS1,MYC,PCDH18,PIK3AP1,SCARA5,SERPINA3,SLC16A5,SLCO2B1,TNF,TRPM8
WR 1065		chemical drug	Activated	2.2	bias	0.0128	CPOX,DDB2,GADD45A,GDF15,MYC
phorbol 12,13-didecanoate		chemical toxicant		-0.108		0.0128	ABCB1,CDK1,CYCS,MYC,SGK1
AICAR		chemical - endogenous mammalian		1.309		0.0129	HK2,HSD11B1,PKLR,PNPLA2,PPARD,PPARG,UCP3
TP73		transcription regulator		1.498		0.0133	ABCB1,ALAS2,ARNTL,CDK1,Cdkn1c,CLMN,CNTFR,DAB1,DBP,DCLRE1A,GADD45A,IDH2,IRF5,LBH,LIG1,LY6D,MTX3,PPL,PTGES,PTP4A3,SERPINA3,SERPINE2,TERT,TGFB1,TWIST1,UBE2D1
Ncoa-Nr1i3-Rxra		complex	Activated	2	bias	0.0134	ABCC3,CYP2C8,CYP3A5,CYP3A7
NPC2	1.795	other		-0.882	bias	0.0134	AKR1C3,PPARG,PTGES,STAT4
dichlororibofuranosylbenzimidazole		chemical toxicant		-1.71	bias	0.0134	CYP3A5,Hist1h1b,MYC,RAD51
PTEN	-1.015	phosphatase		-0.017		0.0135	ABCC4,ACAA1,ACAA2,ACOX1,ACSL1,AKR1C3,ANGPT1,CA2,CA3,CCND1,CCNE1,ECI2,EHHADH,FABP4,G0S2,GMDS,HADHA,IDH2,IFNGR2,IGFBP2,IRS2,MT-CO2,MT-CYB,MTOR,MYC,PABPC4,PCBP2,PKLR,PPARG,RAD51,TGFB1,TNF,VNN1,Vnn3
Nr1h		group	Activated	2.573	bias	0.0136	ABCD2,ABCG5,ABCG8,ACADL,ALDH1A1,ANGPTL3,AQP3,CPT2,LPL,MPZ,PLTP,PTGES,SELP,TNF
isoproterenol		chemical drug	Activated	2.36	bias	0.0136	ACSL4,ADCY6,ALOX15,APLNR,APP,CDK1,CYP1B1,LPL,MYL4,ODC1,PLAGL1,TGFB1,TNF,TUBB
digoxin		chemical drug				0.0136	ABCB1,CPT1B,PPARD
embelin		chemical - endogenous non-mammalian				0.0136	CCND1,MYC,PPARG
mGluR		group				0.0136	BDNF,NTRK2,OPHN1
ALDH1A1	2.187	enzyme				0.0136	ACADM,CPT1B,PPARD
miR-451a (and other miRNAs w/seed AACCGUU)		mature microrna				0.0136	ABCB1,CCND1,MIF
HCK	1.198	kinase				0.0136	CD36,MAOA,TNF
NCF4	2.414	enzyme				0.0136	ST3GAL1,ST3GAL6,TNF
RUVBL2	1.006	transcription regulator				0.0136	CCND1,MCM3,MCM4
TRRAP	1.076	transcription regulator				0.0136	MCM3,MCM4,TERT
alpha-santalol		chemical reagent				0.0136	BRCA1,CDK1,CHEK1
meloxicam		chemical drug				0.0136	ABCB1,Pde4d,PTGES
2-hydroxy-1-naphthylaldehyde isonicotinoyl hydrazone		chemical reagent				0.0136	CCND1,CCNE1,GADD45A
riluzole		chemical drug				0.0136	BDNF,INHBB,SLC1A2
clomipramine		chemical drug				0.0136	C10orf10,FABP1,SERPINA3
(5-(4-N-methyl-N(2-pyridyl)amino)ethoxy)benzyl thiazolidine-2,4-dione		chemical reagent				0.0136	CIDEC,FABP4,SLC27A1
NR0B2	1.938	ligand-dependent nuclear receptor		-0.464	bias	0.0137	ABCB4,ACADM,ACOX1,CD36,CPT1A,ESRRG,PPARG,SLC10A2
bucladesine		chemical toxicant		1.701	bias	0.0137	BDNF,CCND1,Cd24a,CNP,COQ10B,CPT1A,CYP17A1,CYP3A5,GADD45B,GDF15,GSTP1,HSD11B1,HSD3B1,HSD3B2,INHBB,IRS2,LAMB3,MYC,ODC1,PLAGL1,RARB,SLC1A2,SOX7,STC1,TNF
olanzapine		chemical drug	Inhibited	-2.008		0.0139	BDNF,Cyp2b13/Cyp2b9,DBP,IGFBP2,PKLR,S100G,SCNN1A,SLC22A3,SLC24A3,SLC25A27,YBX3
15-deoxy-delta-12,14 -PGJ 2		chemical - endogenous non-mammalian		1.322		0.0142	BRCA1,CCND1,CD36,CPT1B,E2F1,FABP4,GADD45A,GDF15,GSTP1,MYC,NFE2L2,NOX4,NQO1,PPARG,PTGES,RARB,TNF
propranolol		chemical drug		-1.091		0.0143	APP,HK2,LEPR,MAOA,MYC,SELP
miR-27a-3p (and other miRNAs w/seed UCACAGU)		mature microrna	Inhibited	-2.401	bias	0.0143	CYP1B1,ODC1,PHB,PPARG,WEE1,ZBTB10
CP-55940		chemical reagent				0.0143	BCL9,CCNE1,GADD45A,MYC,RPL13A,TNF
guanidinopropionic acid		chemical - endogenous non-mammalian		1.852	bias	0.0143	ATP5S,COX6B2,CYCS,NDUFA7,PPARD,PPARG,PPARGC1B
mir-27	-1.844	microrna		-0.548		0.0143	ABCB1,PHB,PPARG,PSAP,SMAD9,TNF,ZBTB10
deoxycholate		chemical - endogenous mammalian		-0.745		0.0143	ABCG5,ABCG8,CCND1,CYP2E1,CYP4A11,SLC1A2,TNF
SMARCA2	-1.191	transcription regulator	Inhibited	-2		0.0143	ALPL,CCNE1,CD36,COL11A1,DCT,E2F1,PPARG
NR5A2	1.264	ligand-dependent nuclear receptor	Activated	2.158	bias	0.0146	ABCC3,ABCG5,ABCG8,Akr1b7,CCND1,CYP17A1,HSD3B2,MYC,SLC10A2,TNF
SBDS	1.471	other				0.0146	AKR1C3,BEX1,COL27A1,FA2H,GABBR2,GADD45B,GSTT2/GSTT2B,MAFF,MAOA,PLAGL1
CDKN2A	2.859	transcription regulator	Inhibited	-3.033		0.0146	BTG3,CCND1,CCNE1,CDK1,CENPK,DYNLRB1,E2F1,EPS8,FHL2,GNL3,HACD3,HUNK,MCM4,MCM5,MCM8,MTA1,MYC,NPM1,ODC1,PEG3,PLAGL1,RAB9A,TNF
AKT1	-1.091	kinase	Activated	2.069	bias	0.0148	ABCB1,ACAT2,CCND1,CCNE1,CD4,Ces1b/Ces1c,CIDEA,E2F1,GDF15,GSTM5,HUNK,IRS2,MYC,NFE2L2,NQO1,PEX11A,PPARG,SLC1A2,SLC3A2,TNF,ZWINT
STAT3	-1.532	transcription regulator		0.926	bias	0.0148	ALAS2,ALOX15,ANGPTL4,APOA4,CCND1,CCNE1,CD9,CDK1,CEACAM1,CHEK1,CHI3L1,ECT2,FLRT3,GADD45A,HK2,IFITM3,IL1RN,LEPR,MMP7,MYC,OAS1,OASL,PHB,PTPN6,SERPINA3,SERPINB1,SERPINE2,SGK1,SMAD9,SYNPO,TERT,TGFB1,TNF,TRIM5,TWIST1,WNT5A
hydrogen peroxide		chemical - endogenous mammalian	Activated	3.335	bias	0.0149	ACAT2,APP,BRCA1,CCND1,CDC6,CDK1,CYCS,DDIAS,EEF1B2,ENC1,F2RL1,GADD45A,GADD45B,GDF15,HMGCS2,ITGA6,MCM2,MIF,MYC,NFE2L2,NOL3,NOTCH3,NTRK2,ODC1,PCBP2,PPARG,PPARGC1B,RPL21,RPL31,RPL5,SCNN1A,SGK1,TNF,TXNIP
indole-3-carbinol		chemical drug		0.585		0.0149	CCND1,CYP3A5,FMO1,GDF15,NFE2L2
PRLR	1.17	transmembrane receptor		0.508	bias	0.0149	AKR1C3,BDNF,FABP4,HSD3B1,MYC
miR-92a-3p (and other miRNAs w/seed AUUGCAC)		mature microrna		-1.387	bias	0.0149	CCND1,CCNE1,CCNE2,ENPP6,TNF
grape seed extract		chemical drug		-1.976	bias	0.0149	APP,CCND1,CCNE1,HSPD1,MYC
NFATC4	-1.271	transcription regulator				0.0149	APP,BDNF,FABP4,PPARG,TNF
SOX1		transcription regulator	Inhibited	-2.333	bias	0.015	ANGPT1,BMPER,COBLL1,FABP1,PCDH18,PEG3,TEAD1,TEAD2,WNT5A
mir-210		microrna	Inhibited	-2.236	bias	0.0157	ABCC3,BDNF,COL4A2,FAM102A,GDE1,GPD1L,INHBB,KIAA0930,NPTX1,PSAP
D-2-amino-5-phosphonovaleric acid		chemical reagent				0.0158	APP,CAMK2B
L-alanine		chemical - endogenous mammalian				0.0158	CCND1,CCNE1
exisulind		chemical drug				0.0158	ALOX15,HINT1
benoxaprofen		chemical drug				0.0158	CYP4A11,EHHADH
sucralose		chemical reagent				0.0158	FABP4,PPARG
ZBED1		enzyme				0.0158	RPL10A,RPL12
CINP	1.332	other				0.0158	CCND1,CHEK1
DACT3	-1.256	other				0.0158	CCND1,MYC
LARP1	1.204	translation regulator				0.0158	PABPC1,RPS20
CDC25B	1.738	phosphatase				0.0158	CCND1,MYC
ARTN		growth factor				0.0158	ALDH1A1,TWIST1
ORM1		other				0.0158	IL1RN,TNF
CYP8B1	-1.406	enzyme				0.0158	ABCG5,ABCG8
ARSA	3.09	enzyme				0.0158	E2F1,TGFB1
LSM1	1.637	other				0.0158	CDK1,NPM1
SNRK	1.691	kinase				0.0158	CCND1,MYC
TNIP1	1.195	other				0.0158	CD4,TNF
BET		group				0.0158	MECOM,NQO1
SLC9A3R2	-1.693	transporter				0.0158	CCND1,MYC
MAD1L1	-1.833	other				0.0158	MYC,TERT
pyrazole		chemical - endogenous non-mammalian				0.0158	CYP2E1,TNF
temsirolimus		chemical drug				0.0158	CCND1,MYC
tesaglitazar		chemical drug				0.0158	CYP4A11,PPARG
[Nle4, D-Phe7] -Alpha-MSH		chemical drug				0.0158	PPARD,PPARG
myristoylated Protein Kinase C peptide inhibitor		chemical - kinase inhibitor				0.0158	CD36,PPARG
microcystin-LR		chemical toxicant				0.0158	MYC,TNF
acetate		chemical - endogenous mammalian				0.0158	PKLR,TNF
long chain fatty acid		chemical - endogenous mammalian				0.0158	ACMSD,CPT1B
L-asparagine		chemical - endogenous mammalian				0.0158	CCND1,CCNE1
cadmium chloride		chemical toxicant		0.218	bias	0.0159	CCND1,GADD45A,GSTM1,Mup1 (includes others),MYC,NFE2L2,TERT
K+		chemical - endogenous mammalian		0.22	bias	0.0161	BDNF,CYP17A1,E2F1,GABRB2,Hrk,NPTX1
SLC29A1	-2.075	transporter		0	bias	0.0162	AQP3,GADD45A,RPL10A,RPL3
SCP2	-1.88	transporter		-0.832		0.0162	ACAA1,ACOX1,FABP1,Slco1a1
MAPK8IP1	1.44	other		-1.067		0.0162	APP,BDNF,CCND1,TNF
HTATIP2	6.96	transcription regulator				0.0162	ANGPT1,CCND1,DDB2,MYC
HOXA13		transcription regulator				0.0162	ALDH1A1,EMP2,SLC1A2,WNT5A
IL13		cytokine	Activated	2.445	bias	0.0167	ACADVL,ACOX1,ACSL1,ALOX15,CA2,CASP6,CD36,CD4,CHI3L1,FABP4,FADS2,FKBP1A,G0S2,HSD11B1,HSD3B1,HTRA1,IFNGR2,IL11RA,IL1RN,MAOA,PITRM1,PPARG,PTGES,SELP,SLC7A2,ST3GAL6,TGFB1,TNF,VNN1,WNT5A
RAF1	-1.123	kinase	Activated	2.538	bias	0.0168	ACAT2,ACOT7,CA2,CCND1,CDC6,E2F1,LAMA3,MCM8,MGLL,MYC,PNP,SCNN1A,SLC16A7,ST6GALNAC2,TERT,TNF,Tpm2,TXNIP,ZFP36L2
NRAS	1.697	enzyme				0.017	CCND1,CCNE1,CDC6,CEACAM1,EXO1,LGALS1,MCM3,PTP4A3,SPC25,WEE1
KLF2	1.464	transcription regulator	Inhibited	-2.139	bias	0.0171	APLNR,CD36,CNP,CYP1B1,FABP4,GADD45A,HYAL2,LEPR,MYC,NQO1,PPARG,TGFB1,TNF,WEE1
caffeic acid phenethyl ester		chemical toxicant		-1.559	bias	0.0171	ABCB1,ABCD2,CCND1,CCNE1,E2F1,NFE2L2,NQO1,PTGFR,RARB,TGFB1,TNF
methylnitronitrosoguanidine		chemical toxicant		1.408	bias	0.0172	CCND1,CEACAM1,GADD45A,GDF15,KLF10
PLAT	3.113	peptidase		1.172	bias	0.0172	BDNF,CCND1,MYC,TGFB1,TNF
HOXB13		transcription regulator		-0.447	bias	0.0172	BCHE,CCND1,MYC,NIPAL1,SLC30A10
carbohydrate		chemical - endogenous mammalian		-1	bias	0.0172	CPT1A,KHK,PKLR,THRSP,TKFC
R-WIN 55,212		chemical reagent	Inhibited	-2.2	bias	0.0172	CASP6,CCND1,CCNE1,E2F1,TNF
DKK1		growth factor		-0.436	bias	0.0177	CCND1,KRT18,LBH,MYC,PPARG,TWIST1,WNT5A
MAPK1	1.194	kinase		0.583		0.0178	ADH1C,ARHGAP11A,BDNF,C1S,CCND1,COX17,DDT,E2F1,FHL2,GMNN,IFITM3,IL1RN,LAG3,LGALS1,LIG1,MAPK13,NFE2L2,NT5E,OAS1,OASL,OSBPL3,PLA2G4F,RCAN3,SCNN1A,SHANK2,TNF,TRIM5
LXR ligand-LXR-Retinoic acid-RXRα		complex				0.0179	ABCG5,ABCG8,PLTP
WHSC1	1.239	enzyme				0.0179	CA2,OAS1,TWIST1
Gcn5l		group				0.0179	ACADM,CCNE1,E2F1
SFRP4	-1.861	transmembrane receptor				0.0179	CCND1,MYC,TWIST1
SAA1	-13.271	transporter				0.0179	CCND1,IL1RN,TNF
LIMA1	1.466	other				0.0179	KRT18,KRT8,MMP7
CCNT1	-1.092	transcription regulator				0.0179	CCND1,CD4,MYC
TAS1R3	-1.516	g-protein coupled receptor				0.0179	CHRM3,PPARG,SLC3A2
monensin		chemical - endogenous non-mammalian				0.0179	LPL,SLC4A4,TNF
biotin		chemical - endogenous mammalian				0.0179	BDNF,CYP1B1,SLC5A6
clonidine		chemical drug				0.0179	MYC,RARB,TNF
REL	1.162	transcription regulator	Activated	4.053	bias	0.018	ACSL4,ANLN,APP,BRCA1,CCND1,CDC6,DCLRE1B,FADS2,GADD45B,IRF5,MED12L,MINPP1,MLLT3,MYC,NFE2L2,PLA2G16,PYCARD,SASS6,SLC25A27,TNF
calphostin C		chemical - kinase inhibitor	Inhibited	-2.083	bias	0.018	ABCB1,CD36,CYP17A1,LPL,MYC,NQO1,PPARG,TNF
GATA1		transcription regulator		1.883	bias	0.0182	ABCA2,ABCC4,ALAS2,CCND1,CD36,DNTT,GUCY1B3,INHBB,ITGA6,LEPR,MECOM,MYC,Podxl,PTPN6,RPL22,SELP,ST3GAL6
Laminin		complex		-1.109		0.0182	APP,CCND1,ITGA6,MYL4,RPSA,WNT5A
BRD4		kinase	Activated	2.644	bias	0.0182	ABCC4,ACSL5,ACSM3,CCND1,CD4,MTHFD1L,MYC,NQO1,SLC7A2,WNT5A
MKNK1	1.81	kinase	Activated	3.317	bias	0.0183	ACOT7,GNAI1,HADHA,HSD17B4,KIF5A,LAMC1,MYC,PLTP,TNF,TTC3,TXNIP
LY294002		chemical - kinase inhibitor	Inhibited	-2.043	bias	0.0189	ABCB1,ACAT1,ACSM3,ADH1C,AQP3,BDNF,BRCA2,CCND1,CCNE1,CD36,CYP2E1,GDF15,GSTP1,IGFBP2,IL1RN,INHBB,IRS2,KLF10,LAMB3,MTA1,MYC,NFE2L2,NPTX1,NQO1,PKLR,PPARD,PPARG,Raet1d/Raet1e,SATB1,SELP,SGK1,TERT,TGFB1,TNF,WNT5A,ZFP36L2,ZWINT
GATA6	1.335	transcription regulator		-0.513		0.0191	ALOX15,ASPA,ATP6V0C,BCAM,C4A/C4B,CYP17A1,EVPL,HSD3B2,NFIA,PPL,PTGES,SORBS3,TGFB1,THRSP
glucocorticoid		chemical drug		1.45		0.0192	BDNF,CYP3A5,CYP3A7,DBP,IL1RN,LPL,MAOA,MIF,Mup1 (includes others),MYC,ODC1,PER1,PER3,PIGR,PPARG,SCNN1A,SERPINA6,SGK1,STC1,TGFB1,TNF,TXNIP
CD38	1.348	enzyme	Activated	2.608	bias	0.0193	BNIP3,CCNE1,EAF2,EPS8,GALK1,GSTT2/GSTT2B,LMO7,MTDH,NT5E,PPP3CC,SCEL,SDF2L1,STK39,TMED5,UCHL3
11,12-epoxyeicosatrienoic acid		chemical - endogenous mammalian		1.982	bias	0.0194	CYP4A11,EPHX2,FABP4,PPARG
salvin		chemical toxicant		1.214		0.0194	CCND1,CCNE1,CES1,FABP4
UBE2I		enzyme		0.943	bias	0.0194	CYP17A1,PPARG,SCNN1A,SGK1
LIPG	1.946	enzyme		0.254		0.0194	CD36,LPL,PLTP,TNF
CTSB	-1.072	peptidase		-0.13	bias	0.0194	APP,CCND1,E2F1,MYC
ZNF202	3.891	transcription regulator				0.0194	APOA4,LAG3,LPL,PLTP
NR4A3	-1.104	ligand-dependent nuclear receptor				0.0195	CCND1,FABP4,FBP2,HSD3B2,NQO1,PPARGC1B,UCP3
PRKAA1	1.302	kinase		-1.941	bias	0.0196	ACOT7,CA2,CYP3A5,DDAH1,Foxp2,HSD3B2,LMO4,PKLR,THRSP,TNF
PRKCA	2.184	kinase	Activated	2.375	bias	0.0196	APP,CCND1,CCNE1,CYCS,GDF15,LPL,MYC,NQO1,PLA2G6,SELP,TNF
NCOA1	1.316	transcription regulator		1.606		0.0196	CCND1,FABP4,HSD3B2,MYC,NR1I3,PAWR,PPARD,PPARG,RARB,THRSP,UCP3
ROCK2	1.253	kinase		0.625	bias	0.0198	APP,DSG1,PPARG,PPL,SCEL
Focal adhesion kinase		group		-1		0.0198	FZD4,KRT18,KRT8,LPP,PALLD
oleanolic acid		chemical - endogenous non-mammalian				0.0198	BDNF,CCND1,ITGA6,NFE2L2,SYCP3
PDGF BB		complex		1.745	bias	0.0199	ACAT2,ADD3,ANXA11,BRCA1,CCND1,CCNE1,CDK1,CYCS,FHL2,FMO1,GADD45A,GDF15,GREM1,GUCY1B3,KLF10,MYC,NOX4,ODC1,PAWR,PPARD,PPARG,RPL13,SERPINA3,SGK1,TGFB1,UNC5B
HGF	-1.388	growth factor	Activated	3.228	bias	0.02	ABCB4,ACKR4,ADGRG1,ANGPTL4,ARNTL,BNC1,CCND1,CCNE2,CDC45,CDC6,CDK1,CELSR1,CNTFR,CYP17A1,DSG1,EMP2,FKBP5,GMNN,GRB10,GUCY1B3,HELLS,HK2,ITGA6,KIF20B,KRT18,MCM2,MCM5,MYC,Nrg1,PHB,PPARD,PSMC3IP,SGK1,SLC1A2,STC1,TGFB1,TNF
NFIB	-1.117	transcription regulator				0.0204	CHD3,DCT,KRT8,NT5E,PKLR,PVT1
FGFR2	1.195	kinase		1.71		0.0205	BMPER,CA2,CCND1,COL4A2,FLRT3,GRB10,INHBB,KBTBD11,KLB,S100G,SOX7,TENM3
SRC	1.259	kinase		1.049	bias	0.0205	CA2,CCND1,CCNE1,CDK1,KRT18,MYC,NFE2L2,NQO1,PRKCA,RETSAT,SYNPO,TWIST1
spironolactone		chemical drug		0.652		0.0207	ABCC3,CIDEA,CYP3A5,PPARG,SCNN1A,Slco1a1,SLCO2B1,TGFB1,TNF
arsenic trioxide		chemical drug		1.55		0.0211	ACAT2,BACH1,BNIP3,CBR1,CCND1,CDK1,MYC,NFE2L2,NQO1,PIR,PPARG,RARB,TNF
ID2	-1.299	transcription regulator		0.156		0.0212	CBFA2T3,CCND1,CCNE1,CCNE2,CDC6,CDK1,Cdkn1c,GADD45B,IFNGR2,IRF5,LMO4,MPZ,MYC,NTRK2,RAPGEF4,STAT4
PKD1	-1.546	ion channel		-1.5		0.0212	ABCB4,ACOT2,ACSS1,ALDH1A1,ARHGAP10,CDC42BPA,ENPP6,Foxp2,GREM1,KRT18,NIPAL1,Nrg1,PKNOX2,QPCT,RPL37,ZBTB10
NEUROG1		transcription regulator		0.707		0.0214	ADD3,AMIGO2,BEX1,C1S,FABP3,FGF9,GREM1,TMTC2
CSF2		cytokine	Activated	3.387	bias	0.022	ANLN,C4A/C4B,CCND1,CDK1,CEACAM1,CHAF1B,ERCC6L,EXO1,F2RL1,FIGNL1,GDF15,HJURP,HSPD1,IFITM3,IL1RN,ILF3,IRF5,MCM3,MCM5,MCM6,MYC,ODC1,PDE1B,POLE,PPARG,RAD51,RBM3,SGK1,SPC25,TGFB1,TLR5,TNF,TPT1,UHRF1
PDX1		transcription regulator		-0.426		0.0223	ACTG1,CCND1,CPT2,CROT,ECH1,IRS2,KIAA1324,KLF10,KRT18,KRT8,MYC,NQO1,PTGER3,S100G,SLIT3,TXNIP
imatinib		chemical drug		-1.383		0.0223	APP,BRCA1,CCND1,CCNE1,MYC,RAD51,TERT,TGFB1,TNF
SOX3		transcription regulator	Inhibited	-2.333	bias	0.0223	ANGPT1,BMPER,COBLL1,FABP1,PCDH18,PEG3,TEAD1,TEAD2,WNT5A
Mapk		group	Activated	3.121	bias	0.0223	ABCB1,APP,BDNF,CCND1,DBP,MMP7,MYC,PER1,PIGR,PPARD,TNF
9,10-dimethyl-1,2-benzanthracene		chemical toxicant		1.475	bias	0.0227	CCND1,CYP1B1,EPHX1,GADD45A,NQO1,TNF
chloropromazine		chemical drug		-0.152	bias	0.0227	ACAT2,C10orf10,FABP1,FADS2,SERPINA3,TNF
BMI1		transcription regulator				0.0227	BNIP3,CCNE1,HK2,TERT,TUSC3,VEZT
perhexiline		chemical drug				0.023	C10orf10,FABP1,SERPINA3
chlorcyclizine		chemical drug				0.023	C10orf10,FABP1,SERPINA3
I kappa b kinase		complex				0.023	BRCA1,BRCA2,RAD51
NELFB	-2.044	other				0.023	GADD45A,GADD45B,Ifi27l2a/Ifi27l2b
LRAT	1.829	enzyme				0.023	CCNE1,PPARD,RARB
PNN	-1.114	other				0.023	GDF15,MMP7,MYC
PLA2G4A	-1.111	enzyme				0.023	GSTM5,KRT18,MYC
EPCAM	-1.18	other				0.023	CCND1,CCNE2,MYC
Mt2	213.637	other				0.023	CCND1,GSTP1,LPL
acetaldehyde		chemical - endogenous mammalian	Activated	2	bias	0.023	MYC,PPARG,TGFB1,TNF
RPTOR	-1.162	other		1.982	bias	0.023	ACADL,ACADM,HK2,TNF
PDGFC	-2.014	growth factor		1.98	bias	0.023	CCND1,COL4A2,MYC,TGFB1
MAFK	-1.008	transcription regulator		0.105	bias	0.023	ABCC3,ABCC4,GSTP1,NQO1
cannabidiol		chemical drug		0		0.023	BDNF,NTRK2,TNF,TRPV2
FUT8	1.552	enzyme		-1	bias	0.023	CYP1B1,GOLM1,GSTM5,NFE2L2
AZGP1	1.042	transporter		-1.091		0.023	CCND1,HK2,MTOR,MYC
Cdkn1c	1.975	other		-1.964	bias	0.023	CDC6,CDT1,MCM3,MPZ
NTRK1		kinase				0.023	BDNF,GADD45A,LGALS1,WNT5A
mangiferin		chemical - endogenous non-mammalian				0.023	CD36,NQO1,TGFB1,TNF
sulforafan		chemical drug		0.03		0.0231	ABCB1,ALDH1A1,CCND1,ENTPD5,EPHX1,GSTM1,GSTM5,GSTP1,NFE2L2,NQO1,PTGES,TNF
PRKCE	1.147	kinase	Activated	2.711	bias	0.0233	ABCB1,APP,CCND1,CCNE1,E2F1,MYC,ODC1,TNF
NCOA3	-1.332	transcription regulator	Activated	2.607	bias	0.0233	CCND1,CCNE1,CDC6,E2F1,HK2,PPARD,PPARG,RARB
TP63	4.227	transcription regulator		1.092	bias	0.0237	ABCB1,BRCA1,CCND1,CCNE1,CDK1,CEACAM1,CYP2A6 (includes others),DDB2,GADD45A,GREM1,IRF5,Ivl,KHK,KRT20,LLGL1,MAFF,MYC,PKLR,PTPN12,RAD51,TGFB1,TRIM6,TWIST1,UGT1A1,WEE1,WNT5A
EHF	1.111	transcription regulator		1	bias	0.0241	ANGPTL4,CDK1,E2F1,IL1RN,NOTCH3,PPARD,SCEL,SERPINA3,VNN1
POU5F1		transcription regulator	Activated	2.226	bias	0.0241	ANGPT1,BMPER,BRCA1,CASP6,CCND1,COBLL1,EVPL,FABP1,GADD45A,HSPD1,PCDH18,PEG3,PHB,PHC1,PPL,SLC27A4,TEAD1,TEAD2,TGFB1,WNT5A
retinoid		chemical drug		-0.479		0.0252	CEACAM1,E2F1,ITGA6,MYC,RARB,TGFB1
L-aspartic acid		chemical - endogenous mammalian				0.0254	CCND1,CCNE1
etretinate		chemical drug				0.0254	KRT18,ODC1
RNF187	-1.139	enzyme				0.0254	CCND1,CDK1
CERS2	-1.602	transcription regulator				0.0254	ABCC4,CERS6
ZMIZ2	1.195	transcription regulator				0.0254	CCND1,MYC
FNDC5	-5.819	other				0.0254	BDNF,FABP4
IgG2b		complex				0.0254	APP,TNF
PRKACB	1.055	kinase				0.0254	MYC,RARB
FGR	1.744	kinase				0.0254	NQO1,TNF
MCL1	-1.005	transporter				0.0254	NQO1,TPT1
NR2C1	2.199	transcription regulator				0.0254	CNTFR,RARB
miR-378a-3p (and other miRNAs w/seed CUGGACU)		mature microrna				0.0254	ODC1,TGFB1
HPGDS	2.076	enzyme				0.0254	TGFB1,TNF
APOH	-1.642	transporter				0.0254	CD36,TNF
SCNN1B	8.063	ion channel				0.0254	SCNN1A,SCNN1G
FSTL1	-1.145	other				0.0254	GDF15,TNF
SUB1	1.264	transcription regulator				0.0254	CCND1,GADD45A
AIF1	1.054	other				0.0254	CCND1,CCNE1
BRD8	1.24	transcription regulator				0.0254	FABP4,PPARG
GTF2H4	-1.146	transcription regulator				0.0254	NCL,TERT
GRM3	-3.835	g-protein coupled receptor				0.0254	BDNF,SLC1A2
YWHAB	1.319	transcription regulator				0.0254	CCND1,SCNN1A
MYCL	1.541	transcription regulator				0.0254	HSPD1,TERT
GABRA1	-2.576	ion channel				0.0254	BDNF,GABRB2
Mamld1	4.527	other				0.0254	CYP17A1,HSD3B2
alpha-amino-3-hydroxy-5-methyl-4-isoxazolepropionic acid		chemical reagent				0.0254	BDNF,NPTX1
LY379196		chemical - kinase inhibitor				0.0254	LPL,TGFB1
silicon phthalocyanine		chemical drug				0.0254	CCND1,CCNE1
aurothiomalate		chemical drug				0.0254	MT-CO2,NQO1
vinorelbine		chemical drug				0.0254	FBXL2,TERT
azelaic acid		chemical - endogenous mammalian				0.0254	PPARG,TNF
N-arachidonoyl-dopamine		chemical - endogenous mammalian				0.0254	PTGES,TNF
vidarabine		chemical drug				0.0254	ACOX1,FABP3
quisqualic acid		chemical - endogenous non-mammalian				0.0254	BDNF,NTRK2
allosamidin		chemical reagent				0.0254	CD36,TNF
HRAS	-1.197	enzyme	Activated	2.133	bias	0.0255	ACTG1,APP,BNIP3,BPIFB4,CCND1,CCNE1,CDC42BPA,CDK1,CGREF1,CPT1A,E2F1,EPHX1,FABP3,FAM213A,HTRA1,ITGA6,KLF3,KRT18,LIPG,LPP,MTHFD1L,MYC,NQO1,PAWR,PLTP,PRKCA,PTGFRN,PTPRS,RARB,RECK,RPL37,RTN4,SCNN1A,SERPINA3,SERPINE2,TENM3,TERT,TGFB1,TNF,Tpm2,TWIST1
EGF	2.022	growth factor		0.993	bias	0.0256	ACOT2,ACSL4,ALOX15,ANGPT1,AQP3,B4GALT5,BRCA1,CCND1,CCNE1,CDK1,E2F1,GADD45A,GAL3ST1,GSTP1,HSD3B2,IGFBP2,KLF10,MT-CO2,MYC,NCL,Nrg1,ODC1,PER1,PLAGL1,PPARD,PPARG,PTGES,PTPN12,Raet1d/Raet1e,SERPINA3,SLC1A2,ST3GAL1,TERT,TGFB1,TWIST1,ZFP36L2
azoxymethane		chemical toxicant		1.222	bias	0.0256	CCND1,MYC,ODC1,PRKCA,PTP4A3
4-hydroxynonenal		chemical toxicant		0.492	bias	0.0256	APP,CD36,CDK1,TGFB1,TNF
CR1L	1.326	other		-0.555	bias	0.0256	C9,COL15A1,COL4A2,TGFB1,TNF
SIRT6	1.854	enzyme				0.0256	IRS2,PCBP2,RPL3,RPL6,TNF
GW 4064		chemical toxicant		1.977	bias	0.0258	ABCB4,DDAH1,MT-CO2,NFE2L1,PKLR,Slco1a1,THRSP
SERPINF1	-1.542	other		-0.59		0.0258	BDNF,CCND1,G0S2,MYC,PPARG,SELP,TGFB1
NFYA	-1.13	transcription regulator		1.982	bias	0.0259	ABCB1,CDK1,COL11A1,E2F1,EPHX1,GADD45A,GADD45B,THRSP,TXNIP
SYVN1	-1.677	transporter	Activated	2.184	bias	0.0263	ABCC3,ABCC4,APP,CCND1,CDA,CTPS1,CYP1B1,ITGA6,NFE2L2,PNPLA2,RAB34,SLC3A2,SLC7A2
PRKCI	1.074	kinase		-0.218	bias	0.027	CCND1,ECT2,HK2,PLS1
pregna-4,17-diene-3,16-dione		chemical - endogenous non-mammalian		-0.669	bias	0.027	CCND1,CES1,MYC,PPARG
PGF		growth factor				0.027	ANGPTL4,MAP4K4,NRP2,TNF
WNT4	-1.261	cytokine				0.027	CCND1,CYP17A1,EAF1,EAF2
dicarbethoxydihydrocollidine		chemical toxicant				0.027	ABCC3,ABCC4,SGK1,TNF
ceruletide		biologic drug				0.027	ACTG1,CCNE1,SELP,TNF
lactacystin		chemical - protease inhibitor		1.755	bias	0.0275	APP,BEX1,BRCA1,CCND1,CD9,Cdkn1c,CPOX,E2F1,GNAI1,GSTP1,IRS2,NFE2L2,PRKCA,RAD51,SLC3A2,TNF,ZFP36L2
P38 MAPK		group	Activated	2.742	bias	0.0275	ANGPT1,BDNF,BNIP3,CCND1,CCNE1,DDB2,HTRA1,IL1RN,LAMA3,MAP4K4,MIF,MT-CO2,MYC,NFE2L2,NOTCH3,PLA2G7,PPARG,PTPN12,RAD51,SCNN1A,SGK1,TERT,TGFB1,TNF,TWIST1,VLDLR,WNT5A
RET	-1.415	kinase		1.342	bias	0.0286	CCND1,HSPA9,HSPD1,ITGA6,MMP7,PER3,REEP6,RTN4,SDK1,STC1,TNF
tacrolimus		chemical drug	Inhibited	-3.241		0.0287	ABCD3,ANGPT1,APP,CCND1,CD36,ENC1,FABP4,FKBP5,GPRC5B,HELLS,HSPD1,LBH,MYC,NPTX1,ODC1,TMEFF1,TNF
NDUFA13	6.098	enzyme				0.0287	CCND1,CDK1,MCM4
MLX	-1.565	transcription regulator				0.0287	PKLR,THRSP,TXNIP
ARHGDIA	1.574	other				0.0287	SCNN1A,SCNN1B,SCNN1G
1,2-dimethylhydrazine		chemical toxicant				0.0287	CCND1,MYC,TNF
icatibant		biologic drug				0.0287	CHRM2,CHRM3,TGFB1
prostaglandin		chemical drug				0.0287	HSD11B1,LPL,TNF
maxacalcitol		chemical drug				0.0287	ALPL,S100G,TGFB1
bile acid		chemical - endogenous mammalian		1.387	bias	0.0289	EPHX1,PLTP,SLC23A2,TNF,UCP3
histone deacetylase inhibitor		chemical drug		1		0.0289	MYC,RECK,TERT,TGFB1,TXNIP
HLX	-1.156	transcription regulator		-0.391	bias	0.0289	Cd24a,CYP1B1,GDF15,MYC,UNC5B
PP1		chemical - kinase inhibitor		-1.387	bias	0.0289	ANGPT1,IL1RN,MYC,ODC1,TNF
Ras		group		1.576	bias	0.0291	B4GALT5,BNIP3,CCND1,GSTP1,HMGA1,MYC,NPM1,ODC1,PPARD,PTGES,SERPINE2,TNF
SOD2	1.369	enzyme		0.277		0.0294	ACADL,ANGPT1,ANKRD29,MMP7,MYC,NCALD,ODC1,PLAGL1,TGFB1,TRPM8
GATA2	1.165	transcription regulator		-1.777		0.0298	ANGPT1,ANGPTL4,CCND1,CES1,FABP4,MYC,PBX1,PDE9A,PPARG
SATB1	3.23	transcription regulator		-0.042		0.0301	ACTG1,CCND1,CEACAM1,Foxp2,GADD45B,GDF15,ILF3,LAG3,LPIN2,NFE2L2,SGK1,SLC27A2,TNF,TSPAN17,UHRF1
OSM		cytokine		-0.362		0.0307	ABCC3,ABCC4,ACAA1,ACOT2,ACSL5,AKR1C3,AQP7,ATP13A3,C1S,CCND1,CDA,CYP1B1,CYP3A5,EPHB6,ETFB,EVPL,Hamp/Hamp2,HK2,HSD11B1,KLF10,LY6D,MAOA,MGLL,MYC,NOTCH3,OAS1,PIGR,PPARG,PPP3CC,PTGES,SCNN1B,SELP,SERPINA3,SERPINB1,TDP2,TERT,TNF,WNT5A
MTA1	1.649	transcription regulator		-1.413		0.0309	BRCA1,CCND1,HUNK,MYC,SERPINB1,TWIST1
MBP	1.218	other		1.732		0.0313	LEPR,MYC,TGFB1,TNF
CX3CL1	1.293	cytokine		0.762	bias	0.0313	PPARG,SELP,TGFB1,TNF
ALOX15	-3.89	enzyme		0.522	bias	0.0313	ALOX15,CD36,PPARG,TNF
paroxetine		chemical drug		-0.157		0.0313	APP,BDNF,BNIP3,TNF
LCAT	1.18	enzyme		-1		0.0313	CCND1,MYC,PPARG,UCP3
miR-24-3p (and other miRNAs w/seed GGCUCAG)		mature microrna		-1.969	bias	0.0313	BRCA1,CDK1,MYC,TGFB1
NFE2	-1.185	transcription regulator				0.0313	HSD3B1,HSD3B2,NQO1,SELP
triamcinolone acetonide		chemical drug		-0.696		0.0316	ACKR4,ACSL1,ANGPTL4,AQP3,DGKH,FKBP5,KLF10,MEGF9,MYC,PALLD,PER1,PER3,RASL11B,SERPINA3,ST3GAL5,TACC2,TXNIP,VLDLR
cyclophosphamide		chemical drug		-1.414		0.0319	C4A/C4B,MYC,ODC1,PLA1A,RBM3,SLC22A5,TGFB1,TNF,UGCG
n-nitrosomethylbenzylamine		chemical toxicant				0.0324	ALDH3A2,CCND1,Cyp2a12/Cyp2a22,CYP3A7,GREM1,GSTT2/GSTT2B,HSD3B2,INHBB,KLF10,KRT20,LAMB3,LEPR,SCEL
benzyloxycarbonyl-Leu-Leu-Leu aldehyde		chemical - protease inhibitor	Activated	2.097	bias	0.0325	APP,CCND1,Cdkn1c,CDT1,CYP2C8,DDB2,G0S2,GSTP1,HSPA9,HSPD1,IRS2,MYC,NFE2L2,NOX4,NQO1,PTGFR,PTPN6,RGS7,SLC10A2,SLC27A1,TNF,YBX3
STAT1	-1.123	transcription regulator		-0.098	bias	0.0325	ALAS2,ALOX15,CASP6,CCND1,CCNE1,CEACAM1,CLIC5,CYP2C8,Cyp2d9 (includes others),CYP2E1,CYP3A5,CYP4A11,HTRA1,IFITM3,IRF5,MYC,OASL,PPARG,PPARGC1B,RARB,SERPINA3,TNF
PLAUR	2.53	transmembrane receptor		1.408	bias	0.0325	CCND1,E2F1,ITGA6,MYC,TNF
BCL2L1	1.053	other		-0.447		0.0325	CDC6,CYCS,Hrk,NQO1,TNF
KLF1	1.021	transcription regulator				0.0325	ALAS2,BCAM,EPB41,KLF3,MPP1
NOTCH1	-1.063	transcription regulator		1.351		0.0326	ANGPT1,CCND1,CCNE1,E2F1,ECT2,IGFBP2,ITGA6,Ivl,KRT8,MPZ,MYC,NDUFV2,NOTCH3,PPARG,TGFB1,TNF,WNT5A
CREBBP	-1.164	transcription regulator		-0.659	bias	0.0328	ANGPT1,CA2,CAMK2B,CCND1,CDC6,EHHADH,FABP4,HMGCS2,HSD11B1,HSD3B2,ITGA6,LPL,MCM3,MPZ,MYC,NFE2L2,PKLR,RAPGEF4,SCN4B,SELP,SERPINA3,SERPINE2,SLC1A2,STAT4,THRSP,TMPRSS4,TNF,TRPM1,ZFP36L2
RHO		g-protein coupled receptor		1.912		0.0334	ACADM,APP,EPB41,HK2,NT5E,PLA2G7,SGK1
trichloroethylene		chemical toxicant		1.89		0.0334	BNIP3,CYP2E1,Ptms,RAB9A,RTN4,Slco1a1,TXNIP
benzene		chemical toxicant		1.89		0.0334	BNIP3,CYP2E1,Ptms,RAB9A,RTN4,Slco1a1,TXNIP
MBD2	-1.391	transcription regulator				0.0334	BRCA1,EFNA5,GSTP1,HK2,KCNK10,PLA2G16,PTPN4
IRF1	1.19	transcription regulator		-0.37	bias	0.0336	CCND1,CEACAM1,E2F1,IFITM3,IRF5,MAP4K4,MYC,OAS1,ODC1,PIGR,PLA2G16,TERT,TGFB1,TNF
CD36	46.508	transmembrane receptor		0.958	bias	0.034	APOA4,FABP1,LPL,PNPLA2,PPARG,TNF
allopurinol		chemical drug		-0.469	bias	0.0341	BDNF,C4A/C4B,FABP1,MCM3,MYC,PLA1A,RBM3,TUBB,TXNIP
GCG		other	Activated	2.178	bias	0.0343	ACADL,ACADM,CPT1A,FAM72A,GSTP1,ODC1,Pde4d,PPARGC1B
CCL5	2.566	cytokine		1.911	bias	0.0343	BDNF,CYP1B1,DDAH1,F2RL1,HMGA1,PNP,SGK1,TNF
trastuzumab		biologic drug				0.0351	CCND1,CCNE1,MYC
dihydroartemisinin		chemical drug				0.0351	CCND1,E2F1,MYC
Coup-Tf		group				0.0351	ACADM,RARB,S100G
STOX1	1.675	other				0.0351	ACTG1,GADD45B,RPL17
DHX9	1.339	enzyme				0.0351	ABCB1,CCND1,TNF
10-nitrooleate		chemical - endogenous mammalian				0.0351	NOX4,PPARG,TNF
CBX3	-1.003	transcription regulator				0.0351	CDK1,E2F1,MYC
1-naphthylisothiocyanate		chemical toxicant				0.0351	ABCB4,ABCC3,Slco1a1
spermine		chemical - endogenous mammalian				0.0351	IGFBP2,ODC1,TNF
5,8,11,14-eicosatetraynoic acid		chemical reagent				0.0351	CYP4A11,FABP4,LPL
Cd2+		chemical toxicant				0.0351	CCND1,DDAH1,MYC
WDR77	1.333	transcription regulator		-0.152	bias	0.0361	Defb1,PTK6,SGK2,TGFB1
UCN		other		-1.187		0.0361	CYP17A1,PLA2G6,TNF,UCP3
ATG7	1.491	enzyme		-1.445		0.0361	CYP2A6 (includes others),GSTM5,NQO1,TNF
MAP2K1/2		group	Activated	2.408	bias	0.0362	CCND1,CDK1,CHI3L1,HK2,MYC,TGFB1,TNF
ursodeoxycholic acid		chemical - endogenous mammalian		1.219		0.0362	ABCB1,ABCC3,CYP2E1,CYP4A11,E2F1,SLC10A2,TGFB1
infliximab		biologic drug		-1.195	bias	0.0362	CDC6,G0S2,LAG3,PTGES,SLC27A2,TNF,WEE1
NLRP3	1.204	other		-1.633	bias	0.0362	BRCA1,DDB2,LIG1,MAPK13,RAD51,TACC2,TNF
PTGS1	1.069	enzyme		0.6		0.0363	ANGPT1,FABP4,PTGER3,PTGES,STC1
MSX2		transcription regulator		-1.036	bias	0.0363	ALPL,AQP3,CCND1,PPARG,TWIST1
mercuric chloride		chemical toxicant				0.0363	CYP2E1,GADD45A,GSTM1,HSPA9,Mup1 (includes others)
5-O-mycolyl-beta-araf-(1->2)-5-O-mycolyl-alpha-araf-(1->1')-glycerol		chemical - endogenous non-mammalian	Activated	2.333	bias	0.0364	ACSL1,AGPAT9,FABP4,MGLL,NT5E,PLA2G7,SERPINE2,STAT4,TNF
vancomycin		biologic drug		0.222	bias	0.0364	C4A/C4B,FMO2,MCM3,MYC,NOX4,PLA1A,RBM3,RTN4,TUBB
FOXP3	-1.326	transcription regulator		-1.769		0.0364	BRCA1,DDB2,LIG1,NT5E,PLAGL1,RAD54B,SATB1,TGFB1,TNF
CREB1	-1.155	transcription regulator	Activated	2.126		0.0364	ADRA1A,BDNF,BNIP3,CAMK1D,CAPN5,CCND1,CD4,CD9,CDA,CGREF1,CIART,CPEB1,CPT1A,ESRRG,FAM73A,GADD45A,GADD45B,GPR12,HSD11B1,IMPACT,IRS2,KIAA1549L,KIAA2022,LPL,MYC,NRP2,PER1,PPARG,PRCP,Scarna17,SERINC2,SGK1,STC1,STRBP,TNF,TPT1,UQCRQ,YPEL1
20-hydroxyeicosatetraenoic acid		chemical - endogenous mammalian				0.0367	CYP4A11,EPHX2
vanillyl-N-nonylamide		chemical drug				0.0367	CCND1,GADD45A
benfluorex		chemical drug				0.0367	HMGCS2,PKLR
AGPAT9	10.178	enzyme				0.0367	LPL,PPARG
PHF8	-1.821	enzyme				0.0367	CCNE1,RARB
DAZ2	2.773	translation regulator				0.0367	IFITM3,INHBB
AQP11	1.189	transporter				0.0367	MYC,TGFB1
taspoglutide		biologic drug				0.0367	CPT1A,FABP1
peptide T		biologic drug				0.0367	TGFB1,TNF
SAMD4A	2.92	translation regulator				0.0367	CIDEA,UCP3
PLSCR1	1.088	enzyme				0.0367	CCND1,MYC
AKAP12	3.126	transporter				0.0367	ANGPT1,CCND1
LHB		other				0.0367	HSD3B1,HSD3B2
CD33		other				0.0367	APP,TNF
miR-219a-5p (and other miRNAs w/seed GAUUGUC)		mature microrna				0.0367	ELOVL7,ENPP6
HTR2C	-3.541	g-protein coupled receptor				0.0367	BDNF,PPARG
TWIST		group				0.0367	ST3GAL2,ST3GAL5
RBX1		enzyme				0.0367	BRCA1,CDK1
EIF2AK1	1.332	kinase				0.0367	Hamp/Hamp2,TNF
AATF	1.181	transcription regulator				0.0367	APP,TNF
YES1	1.006	kinase				0.0367	NFE2L2,NQO1
MMP13	4.137	peptidase				0.0367	TGFB1,TNF
MGLL	3.947	enzyme				0.0367	APP,TNF
sulfinosine		chemical reagent				0.0367	ABCB1,GSTP1
AIP	1.126	transcription regulator				0.0367	CYP1B1,PLAGL1
PIM3	2.1	kinase				0.0367	STAT4,TNF
C4A/C4B	-14.272	other				0.0367	C4A/C4B,TNF
WAC	1.326	other				0.0367	ALPL,PPARG
STX2	1.132	transporter				0.0367	CCND1,MYC
TFF2	-6.042	other				0.0367	CCND1,CCNE1
Fructus xanthii aqueous extract		chemical - endogenous non-mammalian				0.0367	ACOX1,CD36
RNF17	-1.09	other				0.0367	ODC1,SERPINA3
TNFRSF14	-1.292	transmembrane receptor				0.0367	F2RL1,TNF
FUBP1	1.341	transcription regulator				0.0367	CCNE1,MYC
WNT10B		other				0.0367	FABP4,PPARG
Casp12	1.08	peptidase				0.0367	Defb1,TNF
BHLHE41		transcription regulator				0.0367	ANGPTL4,HK2
OBP2B		transporter				0.0367	CPT1A,PPARG
PCBP1	1.339	translation regulator				0.0367	ALOX15,MYC
ambroxol		chemical drug				0.0367	TGFB1,TNF
coumarin		chemical drug				0.0367	GSTP1,NQO1
dibenzoylmethane		chemical toxicant				0.0367	CCND1,CYP1B1
papaverine		chemical drug				0.0367	BDNF,NTRK2
curcuminoids		chemical drug				0.0367	ABCB1,NFE2L2
retinol acetate		chemical drug				0.0367	ALPL,RARB
IFI16	-2.046	transcription regulator		1.941	bias	0.0368	CCND1,GADD45A,HSD3B1,IL1RN,LPL,MIF,TNF,UCP3
17-alpha-ethinylestradiol		chemical drug		0.203		0.0376	ABCC3,ABCG5,ABCG8,APOA4,AQP3,CDK1,CYP17A1,Cyp2d9 (includes others),INHBB,ODC1,SGK1,Slco1a1,TNF
EGR1	-2.841	transcription regulator		1.096	bias	0.0377	ABCB1,CASP6,CCND1,Cdkn1c,CYP17A1,GADD45A,GADD45B,GDF15,MYC,PNPLA2,PPARG,PTGES,SGK1,TGFB1,TNF
miR-16-5p (and other miRNAs w/seed AGCAGCA)		mature microrna	Inhibited	-2.656	bias	0.0384	ANLN,BDNF,CCND1,CCNE1,CEP63,CHEK1,GRB10,GSTM4,HMGA1,LAMC1,NFIA,PNP,RAB30,RECK,RTN4,SERPINE2,WEE1
GDF2	-1.58	growth factor		0.861	bias	0.0388	Cdkn1c,FMOD,GADD45B,Hamp/Hamp2,HTRA1,MYC,RASL11B,SERPINE2,SLC3A2
GSK3B	1.301	kinase		-1.664		0.0388	APP,CCND1,CCNE2,CDC6,IRS2,MPZ,MYC,SELP,TNF
NCOA2	-1.194	transcription regulator		0.456	bias	0.0392	CCND1,FABP4,NR1D1,OASL,PPARG,TNF,UCP3
vitamin E		chemical drug		-1.254	bias	0.0392	CD36,CYP2A6 (includes others),Hamp/Hamp2,LPL,SELP,TGFB1,TNF
DICER1	-1.159	enzyme		-1.929		0.0394	AGO2,ANGPTL4,BDNF,C10orf10,CCND1,Cdkn1c,LIPG,MTOR,MYC,PRKCA,SLC4A4,SYNPO,TNF,TRIM6,ZC3HAV1L
YY1	1.43	transcription regulator		1.628		0.0395	BDNF,BRCA1,CDC6,Cdkn1c,COL15A1,DMPK,EEF1B2,HELLS,Hmgb3,MCM4,MCM5,MCM6,MYC,PAWR,PLAGL1,RAD51,SLC1A2,SLC23A2,SLC25A4,UHRF1
SB-431542		chemical reagent	Inhibited	-2.121	bias	0.0395	CCND1,CHRM3,CYP17A1,GADD45B,KRT18,MYC,SLC1A2,TGFB1
SMO	1.079	g-protein coupled receptor				0.0395	CASC4,CCND1,COL27A1,COL4A2,IL11RA,MYC,NRP2,PTCH2
aldosterone		chemical - endogenous mammalian		1.434	bias	0.0402	FABP4,FKBP1A,FKBP5,LPL,MLLT3,PPARG,SCNN1A,SCNN1G,SGK1,TGFB1,TNF
pimagedine		chemical drug		0.555		0.0404	CASP6,GADD45B,SLC22A3,TGFB1,TNF
MEN1	-1.021	transcription regulator		-0.686		0.0404	CCND1,FABP4,IGFBP2,IRS2,TERT
PTK2	1.341	kinase		0.83	bias	0.0407	CCND1,KRT18,KRT8,LPP,PALLD,SERPINB1
n-3 fatty acids		chemical drug		0.577		0.0407	FADS2,IRS2,MTHFR,PKLR,PPARG,TNF
fish oils		chemical drug				0.0407	ABCD3,ACOT1,ACOX1,ACSL1,CPT1A,CYP2C8
GRP		growth factor		1.969	bias	0.0412	CCND1,CCNE1,MYC,PRKCA
imipramine		chemical drug		0.943	bias	0.0412	BDNF,C10orf10,FABP1,SERPINA3
clodronic acid		chemical drug		0.378	bias	0.0412	CD36,SELP,TGFB1,TNF
CD9	2.605	other		-0.518		0.0412	ITGA6,MYC,TNF,WNT5A
KN-62		chemical - kinase inhibitor		-1.131	bias	0.0412	CCND1,CYP3A5,PPARG,TNF
TLX1	-1.045	transcription regulator				0.0412	CDC6,CHEK1,GABRB2,RAD51
FLT3	1.648	kinase				0.0412	MYC,PTPN6,RAD51,TNF
SRSF2	1.19	transcription regulator				0.0412	APP,CCND1,CES1,Nnt
uric acid		chemical - endogenous mammalian		-0.781		0.0414	BRCA1,DDB2,KHK,LIG1,MAPK13,RAD51,TACC2,TGFB1,TNF
ADORA2A	1.147	g-protein coupled receptor		0.39		0.0421	APP,BDNF,Cd24a,Eif1,Fus,IFITM3,KIF5A,NTRK2,PEG3,PLA2G12A,TGFB1,TNF
orotic acid		chemical - endogenous mammalian				0.0422	Cyp2a12/Cyp2a22,CYP2E1,PKLR
monophosphoryl lipid A		chemical reagent				0.0422	APP,IL1RN,TNF
obeticholic acid		chemical drug				0.0422	DDAH1,PPARG,TGFB1
PLC		group				0.0422	MYC,ODC1,TNF
VIMP	1.056	other				0.0422	FABP4,PPARG,TNF
GRHL2	-2	transcription regulator				0.0422	MYC,NRP2,TERT
ROCK1	-1.085	kinase				0.0422	APP,CCND1,E2F1
Mt1	147.881	other				0.0422	CCND1,GSTP1,LPL
NDN	-1.132	other				0.0422	CDK1,MYC,PPARG
phenytoin		chemical drug				0.0422	BDNF,CYP2C8,CYP3A5
SFTPA1	-1.601	transporter		-1.503		0.0423	ANGPTL4,CYP1B1,MYC,SLC22A3,ST3GAL1,TGFB1,TNF,TWIST1
geldanamycin		chemical - endogenous non-mammalian		-0.838	bias	0.0434	CCND1,CELF2,CHEK1,CNP,HSPD1,IRF5,IRS2,LBH,MYC,PTK6,SFMBT2,TNF,WEE1
IKBKB	-2.067	kinase		0.821	bias	0.0439	BRCA1,BRCA2,CBLB,CCND1,CCNE2,CDC6,CYP1B1,ECT2,GADD45A,HK2,IGFBP2,IL1RN,MYC,Rtp3,SERPINE2,SGK1,TGFB1,TNF,Tpm2,TWIST1
daidzein		chemical drug		0.333		0.044	ABCC3,AKR1C3,BDNF,CCND1,CD4,DNPH1,MYC,OSBPL3,PTPN6
MYOC	-1.315	other				0.044	CA2,CARD10,CHRM3,CNP,LAMC1,MPZ,NOL3,RHBDF1,STC1
2-bromoethylamine		chemical reagent		-0.128	bias	0.0444	C4A/C4B,MCM3,MYC,PLA1A,RBM3,TUBB
NR2F2	1.538	ligand-dependent nuclear receptor				0.0447	ANGPT1,APOA4,E2F1,LPL,RARB
captopril		chemical drug		-0.113		0.0453	C4A/C4B,CYP2E1,EPHX2,IL1RN,MAOA,MCM3,RBM3,TGFB1
sodium chloride		chemical - endogenous mammalian		0.68	bias	0.0456	APLNR,NOX4,PTGES,S100G,SCNN1A,TGFB1,TNF
ETS2	1.93	transcription regulator		0.052	bias	0.0456	BRCA1,KRT18,MYC,PLA2G16,TDP2,TERT,TNF
NFYB	-1.092	transcription regulator				0.0463	ABCD2,ARHGAP11A,CACNA2D3,CDK1,DCLRE1B,DTL,ENTPD7,FAM214B,GADD45A,GNA12,KHDRBS3,KIAA0930,MTAP,PTPN6,RAD51,SLIT3,THRSP,TWIST1,UHRF1,YBX3,ZNF524
arsenic		chemical toxicant		1.067		0.0467	CYP2A6 (includes others),EPHX2,NQO1,TERT
bisindolylmaleimide		chemical - kinase inhibitor		0.404	bias	0.0467	CYP2E1,FABP4,MYC,TNF
AMH		growth factor		-0.422		0.0467	CEACAM1,CYP17A1,E2F1,SMAD9
letrozole		chemical drug		-1		0.0467	CCND1,CYP17A1,MTOR,MYC
ZEB2	-1.098	transcription regulator		-1.154		0.0467	ALPL,CCND1,KRT18,TERT
ARRB1	-1.144	other				0.0467	FABP4,LPL,MYC,TNF
phorbol esters		chemical - other		1.51	bias	0.0467	APP,CERK,HK2,HSD17B4,ODC1,PRKCA,SLC1A2,TGFB1,TNF
BMP6	1.371	growth factor				0.0467	ACADM,ADD3,CHD3,CYP1B1,CYP39A1,E2F1,EPHX1,SCEL,TEF
PRKAA2	1.548	kinase		0.612	bias	0.0472	ACOT7,CA2,CYP3A5,DDAH1,E2F1,Foxp2,LMO4,NOX4,PKLR,PPARG
MAP3K8	1.708	kinase		0.954		0.0476	CLIC5,COBLL1,ECI2,GPR171,P2RY1,PPARGC1B,RAB9A,SH3D21,STAT4,TDRKH,TNF,TXNIP,Vnn3
SRF	-1.162	transcription regulator		-0.817		0.0479	CORIN,Cyp2d9 (includes others),FHL2,G0S2,GPATCH4,GSTM5,HES6,ITGA6,KDSR,LBH,LEPR,LPL,LRP4,MAP4K4,MAPK13,MYL4,NCOA7,NPM1,OPHN1,Pcp4l1,PGLYRP1,RAI2,SELP,Tpm2
cocaine		chemical drug		1.154	bias	0.0483	Acot1,BDNF,CPT1A,CPT2,GABRB2,GADD45B,IRS2,OAS1,PER1,PSAP,SDK1,SLC1A2,TNF,TUBB
carboplatin		chemical drug		0.447	bias	0.0483	ABCB1,MCM3,MYC,PLA1A,RBM3,TUBB
RTN4	4.066	other		-1.698		0.0483	APP,BDNF,IMPACT,NQO1,RTN4,Tpm2
fingolimod		chemical drug	Inhibited	-2.213	bias	0.0483	BDNF,CD36,Cdkn1c,E2F1,TGFB1,TNF
mir-15	2.825	microrna	Inhibited	-2.4	bias	0.0483	APP,CCND1,CCNE1,CHEK1,HMGA1,WEE1
CDK9	1.16	kinase				0.0483	MYC,NCL,ODC1,PPARG,TERT,WNT5A
ESRRG	6.992	ligand-dependent nuclear receptor	Activated	2.2	bias	0.0493	CYCS,HK2,KCNE3,LPL,UCP3
nitrofen		chemical toxicant		-1.342	bias	0.0493	APLNR,ITGA6,RTN4,SCNN1A,SCNN1G
KRT14		other				0.0493	ARHGEF9,DSG1,KRT18,KRT8,MMP7
AGTR1	1.145	g-protein coupled receptor				0.0493	CCND1,GSTM5,GSTP1,TGFB1,TXNIP
triolein		chemical drug				0.0496	FADS2,THRSP
L-proline		chemical - endogenous mammalian				0.0496	CCND1,CCNE1
taurodeoxycholic acid		chemical - endogenous mammalian				0.0496	SLC10A2,Slco1a1
SAV1	1.273	other				0.0496	CCND1,TNF
ZNF100		other				0.0496	DDAH1,MRPL30
ZNF85		transcription regulator				0.0496	DDAH1,MRPL30
ZNF254		other				0.0496	DDAH1,MRPL30
C1orf61		other				0.0496	CCND1,CCNE1
Ptk		group				0.0496	TGFB1,TNF
RASSF8	-1.267	other				0.0496	DDAH1,MRPL30
SMOC2	-1.606	other				0.0496	CDK1,MCM4
ZNF431		other				0.0496	DDAH1,MRPL30
sphingomyelinase		group				0.0496	MYC,TERT
enzalutamide		chemical drug				0.0496	FKBP5,TWIST1
SERPINC1	-1.673	enzyme				0.0496	MIF,TNF
DVL1	-1.418	other				0.0496	APP,MYC
HSPB1	2.204	other				0.0496	LPL,TNF
SELL	3.201	transmembrane receptor				0.0496	TGFB1,TNF
SERPINA3	-28.179	other				0.0496	APP,NOX4
RASSF1	1.043	other				0.0496	CCND1,MYC
CCL18		cytokine				0.0496	TGFB1,TNF
miR-126a-5p (and other miRNAs w/seed AUUAUUA)		mature microrna				0.0496	CYP2A6 (includes others),MMP7
MYCBP	1.041	transcription regulator				0.0496	NCL,ODC1
MTBP	1.396	other				0.0496	NCL,ODC1
ZNF665	-1.075	other				0.0496	DDAH1,MRPL30
ZNF528		other				0.0496	DDAH1,MRPL30
MLH1	-1.19	enzyme				0.0496	BNIP3,CCND1
MCM7	1.341	enzyme				0.0496	CHEK1,MCM4
ZNF43	1.578	other				0.0496	DDAH1,MRPL30
ZNF429		other				0.0496	DDAH1,MRPL30
ISG15	-2.251	other				0.0496	IFITM3,OAS1
RAD9A	-1.2	enzyme				0.0496	GPR182,SATB1
CIDEC	22.991	other				0.0496	PNPLA2,TNF
KRT8	2.337	other				0.0496	KRT18,KRT20
RBCK1	-1.065	transcription regulator				0.0496	CCND1,MYC
NPAS2	-6.338	transcription regulator				0.0496	ARNTL,PER1
GSK3A	-1.019	kinase				0.0496	SELP,TNF
ANPEP	2.216	peptidase				0.0496	IL1RN,TGFB1
ZNF708		other				0.0496	DDAH1,MRPL30
4-coumaric acid		chemical - endogenous mammalian				0.0496	MYC,ODC1
CITCO		chemical reagent				0.0496	CYP2A6 (includes others),UGT1A1
(R-(R*,S*))-threonic acid		chemical - endogenous non-mammalian				0.0496	APP,BDNF
zimelidine		chemical drug				0.0496	C10orf10,SERPINA3
vandetanib		chemical drug				0.0496	CCND1,CCNE1
diazepam		chemical drug				0.0496	NTRK2,PER1
atropine		chemical drug				0.0496	CHRM2,CHRM3
phosphatidic acid		chemical - endogenous mammalian				0.0496	CYP17A1,MYC
LDLR	-1.339	transporter		-1.951		0.0496	A1CF,CCND1,CD36,LPL,MYC,PPARG,TNF,UCP3,VLDLR
Ap1		complex		1.039	bias	0.0498	CCND1,CHRD,F2RL1,FABP4,GSTP1,KRT18,LPL,MMP7,MT-CO2,MYC,NQO1,TGFB1,TNF
RNASEL	1.078	enzyme				0.05	CTSE,MT-CO2,TNF
OMA1	1.279	peptidase				0.05	ACADVL,CPT1B,PPARGC1B
C1QBP	1.508	transcription regulator				0.05	ADRA1B,CCND1,MT-CO2
GDF15	7.771	growth factor				0.05	CCND1,GDF15,TNF
CETP		enzyme				0.05	LPL,PPARG,TNF
diethylmaleate		chemical toxicant				0.05	GSTP1,NQO1,SLC3A2
zearalenone		chemical toxicant				0.05	CCND1,MYC,TNF
ethidium		chemical toxicant				0.05	CCND1,CCNE1,CCNE2
PARK2	-1.505	enzyme		-1.987		0.0526	CCND1,CCNE1,MAOA,NDUFV2
ABCA1	1.105	transporter		-1.81		0.0542	APP,CPT1A,PPARG,SELP,TNF
MMP9	3.501	peptidase	Activated	2.18		0.0811	CCND1,GADD45A,MYC,SERPINE2,TGFB1,TNF
TOB1	1.764	transcription regulator	Inhibited	-2.159		0.0959	CCND1,CDT1,CHEK1,GMNN,HJURP
MSTN	2.417	growth factor		1.919		0.11	CBLB,INHBB,KLF10,MTOR,TGFB1
PITX2		transcription regulator		1.753		0.114	CCND1,FZD4,GADD45A,MYC,SATB1,UCP3,WNT5A
tetraethylammonium		chemical drug	Activated	2		0.141	BDNF,ECH1,HADHA,HSPA9
cyclosporin A		biologic drug	Inhibited	-2.109		0.162	ABCD3,APP,BDNF,C4A/C4B,CBLB,CCND1,CLCN1,COL4A2,CYP3A5,FKBP5,HELLS,HSPD1,LAMA3,MCM3,MDH2,MIF,MTHFS,MYC,ODC1,PRKCA,RBM3,RPS17,SLC10A2,SLC23A2,TERT,TGFB1,TNF,TUBB
caffeine		chemical drug	Activated	2.236		0.167	BDNF,CDK1,NTRK2,PPARG,PRKCA
vorinostat		chemical drug		-1.804		0.197	ABCD2,BRCA2,CCND1,CDK1,CYP1B1,DFFA,MYC,PTP4A3,SLC1A2,TERT,TNF
WNT5A	2.461	cytokine		-1.809		0.202	CCND1,FABP4,LAMA3,LAMB3,MYC,STC1,TLR5,TNF
GATA3	2.338	transcription regulator	Inhibited	-2.073		0.311	ANGPTL4,CD4,Defb1,EVPL,Ivl,MYC,PPARD,PPARG,PPL,SLC27A2,STAT4,TNF
(+)-MK-801		chemical drug		-1.886		0.526	APP,BDNF,CCND1,NTRK2
dopamine		chemical - endogenous mammalian	Activated	2		1	CACNA2D3,GPR12,GPRC5B,PDE1B

## Sheet: Diseases & Biofunctions
© 2000-2015 QIAGEN. All rights reserved.		WY-14,643-treatment of C3H/HeJ
Categories	Diseases or Functions Annotation	p-Value	Predicted Activation State	Activation z-score	Notes	Molecules	# Molecules
Energy Production, Lipid Metabolism, Small Molecule Biochemistry	oxidation of lipid	1.93e-26	Increased	4.392	bias	ABCD2,ABCD3,ACAA1,ACAA2,ACADL,ACADM,ACADVL,ACOX1,ACSL1,ACSL4,ACSL5,ADH1C,AKR1C3,ALDH1A1,APP,BDH2,CD36,CPT1A,CPT1B,CPT2,CROT,CYCS,CYP1B1,CYP2C8,CYP2E1,CYP3A5,CYP4A11,Cyp4a14,DECR1,ECI1,ECI2,EHHADH,ESRRG,FABP1,FABP3,FABP4,FITM2,G0S2,HADHA,HAO2,HMGCS2,HSD11B1,HSD17B4,IRS2,LCLAT1,LONP2,LPL,MIF,MTOR,MYC,PNPLA2,POR,PPARD,PPARG,PPARGC1B,RDH16,SLC22A5,SLC27A1,SLC27A2,SLC27A4,TGFB1,TNF,TWIST1,UCHL3,UCP3	65
Energy Production, Lipid Metabolism, Small Molecule Biochemistry	oxidation of fatty acid	3.27e-25	Increased	3.411		ABCD2,ABCD3,ACAA1,ACAA2,ACADL,ACADM,ACADVL,ACOX1,ACSL1,ACSL4,ACSL5,ADH1C,BDH2,CD36,CPT1A,CPT1B,CPT2,CROT,CYCS,CYP2E1,CYP4A11,Cyp4a14,DECR1,ECI1,ECI2,EHHADH,ESRRG,FABP1,FABP3,FABP4,FITM2,G0S2,HADHA,HAO2,HMGCS2,HSD11B1,HSD17B4,IRS2,LONP2,LPL,MTOR,MYC,PNPLA2,POR,PPARD,PPARG,PPARGC1B,SLC22A5,SLC27A1,SLC27A2,SLC27A4,TGFB1,TNF,TWIST1,UCHL3,UCP3	56
Lipid Metabolism, Small Molecule Biochemistry	fatty acid metabolism	1.69e-23	Increased	4.125	bias	ABCA2,ABCB1,ABCB4,ABCC3,ABCD2,ABCD3,ABCG5,ABCG8,ACAA1,ACAA2,ACADL,ACADVL,ACOT1,Acot1,ACOT12,ACOT2,ACOT4,Acot5,ACOT7,ACOT8,ACOX1,ACSF3,ACSL1,ACSL4,ACSL5,ACSM3,ACSS1,AKR1C3,ALOX15,ANGPTL3,APOA4,APP,BDNF,BRCA1,CD36,CD4,CD9,CERK,CERS6,CES1,CNTFR,CPT1A,CPT1B,CPT2,CRAT,CROT,CYP1B1,Cyp2c54 (includes others),CYP2C8,CYP2E1,CYP4A11,Cyp4a14,CYP4F12,DAB1,Dbil5,DBP,DECR1,DECR2,ECI2,EHHADH,ELOVL7,EPHX1,EPHX2,F…	114
Energy Production, Lipid Metabolism, Small Molecule Biochemistry	beta-oxidation of fatty acid	4.84e-23	Increased	2.311		ABCD2,ABCD3,ACAA1,ACAA2,ACADL,ACADM,ACADVL,ACOX1,ACSL5,BDH2,CPT1A,CPT2,CROT,CYP2E1,DECR1,ECI1,ECI2,EHHADH,FABP1,HADHA,HMGCS2,HSD11B1,HSD17B4,IRS2,LONP2,MTOR,MYC,PNPLA2,PPARD,SLC22A5,SLC27A2,TGFB1,TNF,TWIST1,UCHL3	35
Lipid Metabolism, Molecular Transport, Small Molecule Biochemistry	concentration of lipid	1.45e-16		-1.468		ABCA2,ABCB1,ABCB4,ABCC3,ABCC4,ABCD2,ABCG5,ABCG8,ABHD6,ACADL,ACAT1,ACAT2,ACOT13,ACOT2,ACSL1,ACSL4,ACSS1,ADH1C,ADRA1B,Akr1b7,ALDH1A1,ALOX15,ANGPTL3,ANGPTL4,APOA4,APP,AQP3,AQP7,ARNTL,BDNF,BHMT,BRCA1,CD36,CD4,CEACAM1,CERK,CERS6,CES1,CHRM3,CIDEA,CIDEC,CPT1A,CRY2,CYP17A1,CYP1B1,CYP2E1,CYP3A5,CYP3A7,DDX25,DECR1,E2F1,ECI1,EFNA5,EHHADH,ENTPD5,EPB41,EPHX2,FA2H,FABP1,FABP3,FABP4,FADS2,FFAR4,FITM2,GAL3ST1,GN…	130
Lipid Metabolism, Small Molecule Biochemistry	metabolism of long chain fatty acid	2.66e-16				Acot1,ACOT1,ACOT2,ACOT4,Acot5,ACSL1,ACSL4,ACSL5,CD36,CPT1A,CYP4A11,DBP,HLF,SLC22A5,SLC27A1,SLC27A2,SLC27A4,TEF	18
Lipid Metabolism, Small Molecule Biochemistry	synthesis of lipid	1.6e-15	Increased	3.416	bias	ABCB1,ABCC4,ABCG5,ABCG8,ABHD6,ACADL,ACADVL,ACAT1,ACAT2,ACOT7,ACSF3,ACSL1,ACSL4,ACSL5,ACSM3,ACSS1,ADH1C,AGPAT9,AKR1C3,ALDH1A1,ALOX15,ANGPT1,APOA4,APP,ASPA,BDNF,BHMT,BNIP3,BRCA1,CD36,CD4,CD9,CEPT1,CERK,CERS6,CES1,CHKB,CHRM3,CNTFR,CYP17A1,CYP1B1,CYP2E1,CYP39A1,CYP4A11,Cyp4a14,DAB1,DDX25,DECR1,DECR2,ELOVL7,EPHX2,ESRRG,F2RL1,FABP1,FADS2,FFAR4,FGF9,FITM2,GAL3ST1,GDF15,GPAT2,GPC1,HACD1,HACD3,HSD11B1,HSD…	116
Lipid Metabolism, Molecular Transport, Small Molecule Biochemistry	concentration of fatty acid	2.21e-13		-0.241		ABCD2,ACADL,ACOT13,ACOT2,ACSL1,ACSL4,ACSS1,ADRA1B,ALOX15,ANGPTL3,ANGPTL4,APP,ARNTL,BDNF,CD36,CERK,CES1,CIDEA,CIDEC,CPT1A,CYP1B1,CYP2E1,DECR1,ECI1,EFNA5,EHHADH,EPHX2,FABP1,FABP3,FABP4,FADS2,GNAI1,HADHA,HINT1,HSD11B1,HSD17B4,IL1RN,IRS2,LEPR,LPL,MYC,NCEH1,PEX11A,PLTP,PNPLA2,PPARD,PPARG,PPARGC1B,PTGES,SLC27A1,SLC27A4,TGFB1,TNF,TXNIP,UCP3,VLDLR	56
Lipid Metabolism, Molecular Transport, Small Molecule Biochemistry	quantity of steroid	2.96e-13	Decreased	-2.34		ABCB1,ABCB4,ABCC3,ABCC4,ABCG5,ABCG8,ACAT1,ACAT2,ACOT13,ADRA1B,Akr1b7,ANGPTL3,ANGPTL4,APOA4,APP,ARNTL,BDNF,BHMT,BRCA1,CD36,CD4,CES1,CRY2,CYP17A1,CYP3A5,CYP3A7,DDX25,EHHADH,ENTPD5,EPB41,EPHX2,FA2H,FABP1,FABP4,FFAR4,GPR12,HMGA1,HSD11B1,HSD17B4,IL1RN,IRS2,KCNE3,KLB,LEPR,LIPG,LPL,MIA2,MIF,NCEH1,NR1I3,NTRK2,PLA1A,PLA2G6,PLTP,PNPLA2,POR,PPARD,PPARG,PPARGC1B,PSAP,PTGFR,RAB9A,SCNN1A,SCNN1B,SERPINA6,SGK1,S…	80
Lipid Metabolism, Small Molecule Biochemistry	homeostasis of lipid	3.28e-13				ABCB4,ABCC3,ABCG5,ABCG8,ACADL,ACADVL,ACOX1,ANGPTL3,ANGPTL4,APOA4,ARNTL,Cd24a,CD36,CIDEA,Cyp4a14,EHHADH,EPHX2,FABP3,FABP4,GPR12,HSD11B1,HSD17B4,IRS2,KLB,LCLAT1,LIPG,LPL,MIA2,MTHFR,NCEH1,NR1D2,NR1I3,NUS1,NXNL1,PNPLA2,PPARD,PPARG,PSAP,SLC10A2,ST3GAL5,THRSP,TNF,TXNIP	43
Lipid Metabolism, Molecular Transport, Small Molecule Biochemistry	concentration of acylglycerol	9.88e-13		-0.124		ABCG8,ABHD6,ACOT13,ACSL1,ADRA1B,Akr1b7,ANGPTL3,ANGPTL4,APOA4,AQP3,AQP7,ARNTL,BDNF,BHMT,CD36,CEACAM1,CES1,CHRM3,CIDEA,CIDEC,E2F1,ECI1,ENTPD5,FABP1,FABP4,FADS2,FFAR4,FITM2,GPR12,HINT1,HSD11B1,IRS2,KLB,LEPR,LIPG,LPL,MGLL,MIA2,MOGAT1,MYC,NCEH1,NQO1,NR1I3,PEX11A,PLA2G6,PLTP,PNPLA2,PNPLA5,POR,PPARD,PPARG,PPARGC1B,PYCARD,SGMS1,SLC27A1,SLC27A4,THRSP,TLR5,TNF,TXNIP,UCP3,VLDLR	62
Lipid Metabolism, Molecular Transport, Small Molecule Biochemistry	transport of fatty acid	1.3e-12	Increased	3.114	bias	ABCC3,ABCD3,ACSL1,ACSL4,ACSL5,BDNF,CD36,CPT1A,CPT1B,CPT2,CRAT,CROT,FABP1,FABP3,FABP4,NTRK2,PLA2G4F,PPARG,SLC13A5,SLC27A1,SLC27A2,SLC27A4,Slco1a1	23
Molecular Transport	transport of carboxylic acid	6.87e-12	Increased	3.408	bias	ABCC3,ABCD3,ACSL1,ACSL4,ACSL5,BDNF,CD36,CPT1A,CPT1B,CPT2,CRAT,CROT,FABP1,FABP3,FABP4,MYC,NTRK2,PLA2G4F,PPARG,SLC13A5,SLC16A5,SLC16A7,SLC25A20,SLC27A1,SLC27A2,SLC27A4,SLC5A6,Slco1a1,SLCO2B1	29
Lipid Metabolism, Molecular Transport, Small Molecule Biochemistry	transport of long chain fatty acid	8.62e-12	Increased	2.905	bias	ABCD3,ACSL1,ACSL4,ACSL5,CD36,CPT1B,CPT2,CROT,FABP1,FABP3,FABP4,PPARG,SLC27A1,SLC27A4	14
Lipid Metabolism, Molecular Transport, Small Molecule Biochemistry	concentration of sterol	1.44e-11		-1.233		ABCB4,ABCG5,ABCG8,ACAT1,ACAT2,ACOT13,Akr1b7,ANGPTL3,ANGPTL4,APOA4,APP,ARNTL,BDNF,BHMT,CD36,CES1,CYP3A5,DDX25,ENTPD5,EPB41,EPHX2,FA2H,FABP1,FABP4,FFAR4,GPR12,HMGA1,HSD11B1,IL1RN,IRS2,KCNE3,KLB,LEPR,LIPG,LPL,MIA2,NCEH1,NR1I3,PLA1A,PLA2G6,PLTP,POR,PPARD,PPARG,PPARGC1B,RAB9A,SCNN1A,SLC10A2,SLC1A2,SLC27A4,ST3GAL5,TLR5,TNF,TXNIP,UGT1A1,VLDLR	56
Lipid Metabolism, Molecular Transport, Small Molecule Biochemistry	flux of lipid	2.23e-11		0.483	bias	ABCB4,ABCC3,ABCC4,ABCG5,ABCG8,ACAT1,ACSL1,APOA4,APP,CD36,CES1,CES3,FABP1,FABP4,GDF15,HSD11B1,LIPG,LPL,MMP7,NCEH1,PKLR,PLA1A,PLA2G6,PLTP,PPARG,SLC10A2,TERT,TGFB1,TNF,VLDLR,ZNF202	31
Lipid Metabolism, Molecular Transport, Small Molecule Biochemistry	concentration of cholesterol	4.38e-11		-1.068		ABCB4,ABCG5,ABCG8,ACAT1,ACOT13,Akr1b7,ANGPTL3,ANGPTL4,APOA4,APP,ARNTL,BDNF,BHMT,CD36,CES1,CYP3A5,DDX25,ENTPD5,EPHX2,FA2H,FABP1,FABP4,FFAR4,GPR12,HMGA1,HSD11B1,IL1RN,IRS2,KCNE3,KLB,LEPR,LIPG,LPL,MIA2,NCEH1,NR1I3,PLA1A,PLA2G6,PLTP,POR,PPARD,PPARG,PPARGC1B,RAB9A,SCNN1A,SLC10A2,SLC1A2,ST3GAL5,TLR5,TNF,TXNIP,UGT1A1,VLDLR	53
Lipid Metabolism, Molecular Transport, Small Molecule Biochemistry	concentration of triacylglycerol	4.46e-11		0.211		ABCG8,ACOT13,ACSL1,Akr1b7,ANGPTL3,ANGPTL4,APOA4,AQP3,AQP7,ARNTL,BDNF,BHMT,CD36,CEACAM1,CES1,CHRM3,CIDEA,CIDEC,E2F1,ECI1,ENTPD5,FABP1,FABP4,FADS2,FFAR4,FITM2,GPR12,HSD11B1,IRS2,KLB,LEPR,LIPG,LPL,MIA2,MOGAT1,MYC,NCEH1,NQO1,NR1I3,PEX11A,PLTP,PNPLA2,PNPLA5,POR,PPARD,PPARG,PPARGC1B,PYCARD,SLC27A1,THRSP,TLR5,TNF,TXNIP,UCP3,VLDLR	55
Energy Production, Lipid Metabolism, Small Molecule Biochemistry	oxidation of long chain fatty acid	4.66e-11	Increased	2.777		ABCD3,ACADL,ACOX1,ACSL1,ACSL4,ACSL5,CD36,CPT1A,CYP2E1,ESRRG,FABP1,FABP3,HMGCS2,HSD17B4,MYC,PPARD,PPARGC1B,SLC22A5,SLC27A1,SLC27A4,UCP3	21
Lipid Metabolism, Small Molecule Biochemistry	conversion of lipid	9.45e-11	Increased	2.249	bias	ACOX1,ADH1C,AKR1C3,ALOX15,ANGPTL4,APP,CPT1B,CRAT,CROT,CYP17A1,CYP1B1,CYP2C8,CYP2E1,CYP3A7,CYP4A11,Cyp4a14,DECR2,FABP1,FABP4,GSTP1,HSD11B1,HSD17B4,HSD3B1,HSD3B2,LCLAT1,MAP4K4,NFE2L2,NOX4,POR,PTGER3,PTGES,RDH16,TNF,UGCG	34
Metabolic Disease	disorder of lipid metabolism	1.18e-10		-1.485	bias	ACADM,ACADVL,ACOX1,ACSF3,ADRA1A,ADRA1B,ANGPTL3,ANGPTL4,BDNF,CA2,CA3,CA5A,CD36,CES1,CIDEC,CPT1A,CPT2,ETFB,ETFDH,FABP4,FITM2,HADHA,HSD11B1,IL1RN,IRS2,LEPR,LPL,PPARD,PPARG,PPARGC1B,PSAP,SLC10A2,SLC22A5,SLC25A20,TGFB1,TNF,TXNIP,UCP3,UGCG,VLDLR	40
Cancer, Organismal Injury and Abnormalities	tumorigenesis of tissue	5.93e-10		-0.109		A1CF,A4GNT,ABCA2,ABCB1,ABCB4,ABCC3,ABCC4,ABCD2,ABCD3,ABCG5,ABCG8,ABHD2,ABHD6,ACAA1,ACAA2,ACADM,ACADVL,ACAT1,ACAT2,ACBD5,ACKR4,ACMSD,ACOT12,ACOT2,ACOT4,ACOT7,ACOT8,ACOX1,ACSF2,ACSF3,ACSL1,ACSL4,ACSM3,ACSS1,ACSS3,ACTG1,ACYP2,ADAM11,ADAM32,ADAMTS12,ADAMTS16,ADCK3,ADCY6,ADD3,ADGRG1,ADGRG2,ADH1C,ADPRHL1,ADRA1A,ADRA1B,ADTRP,AGO2,AGPAT9,AIFM2,AIG1,AJAP1,AKAP7,AKR1C3,ALAS2,ALDH1A1,ALDH3A2,ALDH9A1,ALOX15,…	843
Cardiovascular Disease	Hypertension	8.8e-10		-1.648	bias	ACMSD,ACOX1,ADCY6,ADRA1A,ADRA1B,ALDH3A2,ANGPT1,ANKRD29,ANKRD55,APLNR,APTX,ARHGEF19,ARL8B,C10orf10,C1S,CA2,CA3,CA5A,CHRM2,CHRM3,CHRNA2,CIART,CLIC5,CORIN,CYP2E1,CYP3A5,CYP4A11,DBP,EPHX1,FBXL2,FKBP1A,FMO2,FZD4,GDF15,GEMIN2,GSTM5,GSTP1,GUCY1B3,GUK1,HSD11B1,IL1RN,IRS2,KIAA0020,KRT23,LGALS1,LPL,MAOA,MECOM,MIF,MLLT3,MMP7,MTHFR,MTHFS,MTOR,NETO2,NOTCH3,NOX4,OLFML2B,OSBPL7,PDE1B,PLA2G7,PLEKHA4,PPARD,PPARG,…	92
Lipid Metabolism, Molecular Transport, Small Molecule Biochemistry	transport of lipid	1.07e-09	Increased	3.256	bias	ABCA2,ABCB1,ABCB4,ABCC3,ABCD3,ABCG5,ABCG8,ACSL1,ACSL4,ACSL5,APOA4,BDNF,CD36,CPT1A,CPT1B,CPT2,CRAT,CROT,EPHX1,FABP1,FABP3,FABP4,LPL,NTRK2,PLA2G4F,PLTP,PPARG,PSAP,SERPINA6,SLC10A2,SLC13A5,SLC27A1,SLC27A2,SLC27A4,Slco1a1,TERT	36
Cancer, Organismal Injury and Abnormalities	malignant solid tumor	1.78e-09		-1.308		A1CF,A4GNT,ABCA2,ABCB1,ABCB4,ABCC3,ABCC4,ABCD2,ABCD3,ABCG5,ABCG8,ABHD2,ABHD6,ACAA1,ACAA2,ACADL,ACADM,ACADVL,ACAT1,ACAT2,ACBD5,ACER2,ACKR4,ACMSD,ACOT12,ACOT2,ACOT4,ACOT7,ACOT8,ACOX1,ACSF2,ACSF3,ACSL1,ACSL4,ACSL5,ACSM3,ACSS1,ACSS3,ACTG1,ACYP2,ADAM11,ADAM32,ADAMTS12,ADAMTS16,ADCK3,ADCY6,ADD3,ADGRG1,ADGRG2,ADH1C,ADPRHL1,ADRA1A,ADRA1B,ADTRP,AGO2,AGPAT9,AIFM2,AIG1,AJAP1,AKAP7,AKR1C3,ALAS2,ALDH1A1,ALDH3…	980
Lipid Metabolism, Molecular Transport, Small Molecule Biochemistry	efflux of lipid	3.22e-09		0.858		ABCB4,ABCC3,ABCC4,ABCG5,ABCG8,ACAT1,ACSL1,APOA4,APP,CD36,CES1,FABP1,FABP4,GDF15,LIPG,LPL,MMP7,NCEH1,PLA1A,PLTP,PPARG,SLC10A2,TERT,TGFB1,TNF,VLDLR,ZNF202	27
Cancer, Organismal Injury and Abnormalities	cancer	4.14e-09		-0.646		A1CF,A4GNT,ABCA2,ABCB1,ABCB4,ABCC3,ABCC4,ABCD2,ABCD3,ABCG5,ABCG8,ABHD2,ABHD6,ACAA1,ACAA2,ACAD11,ACADL,ACADM,ACADVL,ACAT1,ACAT2,ACBD5,ACER2,ACKR4,ACMSD,ACOT12,ACOT2,ACOT4,ACOT7,ACOT8,ACOX1,ACSF2,ACSF3,ACSL1,ACSL4,ACSL5,ACSM3,ACSS1,ACSS3,ACTG1,ACYP2,ADAM11,ADAM32,ADAMTS12,ADAMTS16,ADCK3,ADCY6,ADD3,ADGRG1,ADGRG2,ADH1C,ADPRHL1,ADRA1A,ADRA1B,ADTRP,AGO2,AGPAT9,AIFM2,AIG1,AJAP1,AKAP7,AKR1C3,ALAS2,ALDH1A…	989
Lipid Metabolism, Small Molecule Biochemistry	metabolism of very long chain fatty acid	4.65e-09				ABCD2,ACAA1,ACOT1,ACOT2,ACOT4,Acot5,ACOX1,HSD17B4,SLC27A2,SLC27A4	10
Developmental Disorder, Hereditary Disorder, Metabolic Disease	fatty acid oxidation disorder	5.04e-09				ACADM,ACADVL,ACSF3,CPT1A,CPT2,ETFB,ETFDH,HADHA,PPARD,PPARG,SLC22A5,SLC25A20	12
Cancer, Organismal Injury and Abnormalities	neoplasia of epithelial tissue	9.13e-09		-0.19		A1CF,A4GNT,ABCA2,ABCB1,ABCB4,ABCC3,ABCC4,ABCD2,ABCD3,ABCG5,ABCG8,ABHD2,ABHD6,ACAA1,ACAA2,ACADM,ACADVL,ACAT1,ACAT2,ACKR4,ACMSD,ACOT12,ACOT2,ACOT4,ACOT7,ACOT8,ACOX1,ACSF2,ACSF3,ACSL1,ACSL4,ACSM3,ACSS1,ACSS3,ACTG1,ACYP2,ADAM11,ADAM32,ADAMTS12,ADAMTS16,ADCK3,ADCY6,ADD3,ADGRG1,ADGRG2,ADH1C,ADPRHL1,ADRA1A,ADRA1B,ADTRP,AGO2,AGPAT9,AIFM2,AIG1,AJAP1,AKAP7,AKR1C3,ALAS2,ALDH1A1,ALDH3A2,ALDH9A1,ALPL,AMER2,AM…	824
Drug Metabolism	metabolism of xenobiotic	1.03e-08		1.762	bias	ACSL1,ALDH1A1,ALDH3A2,CES3,CYP1B1,CYP2A6 (includes others),CYP2C8,CYP2E1,CYP3A5,CYP3A7,EPHX1,FMO2,GSTM1,GSTM4,GSTP1,NCEH1,NQO1,UGT1A1	18
Developmental Disorder, Hereditary Disorder, Metabolic Disease	inborn error of lipid metabolism	1.22e-08				ACADM,ACADVL,ACSF3,CPT1A,CPT2,ETFB,ETFDH,HADHA,PPARD,PPARG,PSAP,SLC22A5,SLC25A20	13
Behavior	behavior	1.84e-08		1.582		ABCA2,ABCD2,ACAT1,ACOT13,ACSS1,ADAM11,ADRA1A,ADRA1B,Akr1b7,APLNR,APOA4,APP,ARHGEF9,ARNTL,BCHE,BDNF,CACNA2D3,CAMK2B,CASP6,CCND1,CD36,Cdkn1c,CERS6,CES1,CHRD,CHRM2,CHRM3,CIDEC,Cmah,CNTFR,CPT1A,CRY2,CYP2A6 (includes others),CYP2E1,DDHD2,DFFA,DHRS4,DMRTA1,E2F1,EFNA5,EHHADH,EPB41,EPS8,F2RL1,FA2H,FABP1,FADS2,FFAR4,Foxp2,GABBR2,GDF15,GJC2,GNAI1,GNB1L,GRID1,GSTM5,HCRTR2,HNF4G,HPRT1,HSD11B1,HSD17B4,IDUA,IL…	126
Cancer, Organismal Injury and Abnormalities	epithelial cancer	2.36e-08		0.234		A1CF,A4GNT,ABCA2,ABCB1,ABCB4,ABCC3,ABCC4,ABCD2,ABCD3,ABCG5,ABCG8,ABHD2,ABHD6,ACAA1,ACAA2,ACADM,ACADVL,ACAT1,ACAT2,ACKR4,ACMSD,ACOT12,ACOT2,ACOT4,ACOT7,ACOT8,ACOX1,ACSF2,ACSF3,ACSL1,ACSL4,ACSM3,ACSS1,ACSS3,ACTG1,ACYP2,ADAM11,ADAM32,ADAMTS12,ADAMTS16,ADCK3,ADCY6,ADD3,ADGRG1,ADGRG2,ADH1C,ADPRHL1,ADRA1A,ADRA1B,AGO2,AGPAT9,AIFM2,AIG1,AJAP1,AKAP7,AKR1C3,ALAS2,ALDH1A1,ALDH3A2,ALDH9A1,ALPL,AMER2,AMIGO2,A…	816
Lipid Metabolism, Molecular Transport, Small Molecule Biochemistry	abnormal quantity of lipid	3.07e-08				ABCA2,ABCC3,ACOT13,ACSS1,ARNTL,BHMT,CD36,CD4,CES1,ECI1,EHHADH,EPHX2,FA2H,FFAR4,GNAI1,HSD11B1,HSD17B4,KLB,LPL,NTRK2,PLTP,PPARD,PSAP,PTGES,RDH16,SERPINA6,SLC10A2,SLC27A1,TXNIP	29
Nutritional Disease	weight gain	5.86e-08		-0.412		ACADVL,ADRA1A,ADRA1B,Akr1b7,ANXA7,APOA4,APP,BCAM,BDNF,BHMT,CA2,CA3,CA5A,CCND1,CD36,CHRM2,CHRM3,CORIN,CYP1B1,E2F1,FITM2,GABRB2,GABRG1,GDF15,GPR12,HNF4G,IDUA,IL1RN,IRS2,KLF3,LEPR,LPL,MOGAT1,NTRK2,ODC1,PEX11A,PNPLA2,PPARG,PSAP,RDH16,RGS7,RHBDF1,SLC27A4,STC1,TERT,TGFB1,TLR5,TNF,UCP3	49
Lipid Metabolism, Nucleic Acid Metabolism, Small Molecule Biochemistry	metabolism of acyl-coenzyme A	6.11e-08				ACAA2,Acot1,ACOT1,ACOT12,ACOT2,ACOT4,Acot5,ACOT8,CES1,Dbil5,EHHADH,HMGCL,SLC22A5	13
Organismal Functions	energy expenditure	8.31e-08		0.548		ACADL,ACADVL,ACOT13,Akr1b7,APP,BHMT,CEACAM1,CERS6,CIDEC,FFAR4,FITM2,GDF15,GPR12,HNF4G,KLB,LCLAT1,LEPR,LPIN2,Mup1 (includes others),PPARD,PPARG,PRCP,RARB,SAMD4A,UCHL3,UCP3	26
Lipid Metabolism, Molecular Transport, Small Molecule Biochemistry	flux of cholesterol	1.13e-07		0.857		ABCG5,ABCG8,ACAT1,ACSL1,APOA4,APP,CD36,CES1,CES3,FABP1,FABP4,GDF15,LIPG,LPL,MMP7,NCEH1,PLA1A,PLTP,PPARG,TERT,TGFB1,TNF,VLDLR	23
Cancer, Organismal Injury and Abnormalities	abdominal cancer	1.29e-07		-0.524		A1CF,A4GNT,ABCA2,ABCB1,ABCB4,ABCC3,ABCC4,ABCD2,ABCD3,ABCG5,ABCG8,ABHD2,ABHD6,ACAA1,ACAA2,ACADM,ACADVL,ACAT1,ACAT2,ACKR4,ACMSD,ACOT12,ACOT4,ACOT7,ACOT8,ACOX1,ACSF2,ACSF3,ACSL1,ACSL4,ACSL5,ACSM3,ACSS1,ACSS3,ACTG1,ACYP2,ADAM11,ADAM32,ADAMTS12,ADAMTS16,ADCK3,ADCY6,ADD3,ADGRG1,ADGRG2,ADH1C,ADPRHL1,ADRA1A,ADRA1B,ADTRP,AGO2,AGPAT9,AIFM2,AIG1,AJAP1,AKAP7,AKR1C3,ALAS2,ALDH1A1,ALDH3A2,ALDH9A1,ALPL,AMER2,AM…	803
Cancer, Organismal Injury and Abnormalities	abdominal neoplasm	1.43e-07		-0.77		A1CF,A4GNT,ABCA2,ABCB1,ABCB4,ABCC3,ABCC4,ABCD2,ABCD3,ABCG5,ABCG8,ABHD2,ABHD6,ACAA1,ACAA2,ACADM,ACADVL,ACAT1,ACAT2,ACKR4,ACMSD,ACOT12,ACOT4,ACOT7,ACOT8,ACOX1,ACSF2,ACSF3,ACSL1,ACSL4,ACSL5,ACSM3,ACSS1,ACSS3,ACTG1,ACYP2,ADAM11,ADAM32,ADAMTS12,ADAMTS16,ADCK3,ADCY6,ADD3,ADGRG1,ADGRG2,ADH1C,ADPRHL1,ADRA1A,ADRA1B,ADTRP,AGO2,AGPAT9,AIFM2,AIG1,AJAP1,AKAP7,AKR1C3,ALAS2,ALDH1A1,ALDH3A2,ALDH9A1,ALPL,AMER2,AM…	810
Cell Morphology	morphology of cells	1.52e-07				ABCA2,ABCB1,ABCB4,ABCD2,ACADM,ACADVL,ACOX1,ADD3,ADRA1A,ADRA1B,AIFM2,Akr1b7,ALOX15,ALPL,ANXA7,APP,AQP7,ARHGAP10,ARHGEF9,ARNTL,ATP6V0C,ATP6V0D2,BDNF,BHMT,BNC1,BRCA1,BRCA2,CABP4,CACNA2D3,CBFA2T3,CBLB,CCDC169-SOHLH2,CCND1,Cd24a,CD36,CD4,CD9,CDK1,Cdkn1c,CERS6,CES1,CHEK1,CHI3L1,CHRD,CHRM3,CIDEC,CMIP,CNBD2,CNTFR,COL11A2,COL15A1,CYP17A1,CYP1B1,CYP2E1,CYP39A1,DCLRE1A,DCLRE1C,DDX25,DMPK,E2F1,ECT2,EFNA5,EHH…	214
Lipid Metabolism, Small Molecule Biochemistry	conversion of fatty acid	2.03e-07		0.898	bias	ACOX1,AKR1C3,ALOX15,CPT1B,CRAT,CROT,CYP2C8,CYP2E1,Cyp4a14,DECR2,FABP4,HSD17B4,MAP4K4,PTGES	14
Cardiovascular System Development and Function, Hematological System Development and Function	blood pressure	2.45e-07		-1.074		ABCB4,ADCY6,ADRA1A,ADRA1B,APLNR,APP,ARNTL,BACH1,BCHE,BDNF,CD36,Cdkn1c,CORIN,CYP2C8,CYP4A11,Cyp4a14,DBP,DDAH1,EPHB6,EPHX2,F2RL1,GUCY1B3,HLF,HSD11B1,IDUA,IRS2,LEPR,MAOA,MTHFR,NOL3,Nrg1,OXSR1,Podxl,PPARG,PTGES,SCNN1A,SCNN1B,SCNN1G,SGK1,STC1,STK39,TEF,TGFB1,TLR5,TNF,Tpm2	46
Neurological Disease	Movement Disorders	2.79e-07		-1.562	bias	ABCA2,ABCB1,ABCD2,ACADM,ACAT1,ADCK3,ADH1C,ADRA1A,ADRA1B,AIG1,APLNR,APOA4,APP,APTX,ARHGEF9,ARNTL,ARPP19,ASPA,ATXN10,B4GALT5,BCHE,BDNF,C4A/C4B,C9,CA2,CA3,CA5A,CACNA2D3,CAMK2B,CASP6,CCDC88C,CERK,CHAF1B,CHI3L1,CHRM2,CHRM3,CHRNA2,CNP,CNTFR,CPT1B,CTIF,CYCS,DAB1,DBP,DDB2,DECR1,E2F1,EPHX2,ESRRG,ETFB,FKBP1A,FMOD,FZD4,GABBR2,GABRB2,GABRG1,GADD45A,GAL3ST1,GHITM,GJC2,GNPTAB,GSTP1,GUCY1B3,HCRTR2,HELLS,HINT1,H…	127
Cell Death and Survival	cell death	3.16e-07		-1.245		ABCB1,ABCB4,ABCC3,ABCC4,ABCD2,ACAT1,ACER2,ACSL4,ADAMTS12,ADAMTS16,ADCK3,ADCY6,ADD3,ADGRG1,ADRA1A,ADRA1B,AGO2,AIFM2,AKR1C3,ALDH1A1,ALOX15,AMIGO2,ANGPT1,ANGPTL4,ANXA11,ANXA7,APMAP,APP,AQP3,AQP7,ARHGAP10,ARL8B,ARNTL,AS3MT,ATP5S,ATP6V0D2,B4GALT5,BACH1,BCHE,BDNF,BHLHB9,BNIP3,BRCA1,BRCA2,BTG3,C4A/C4B,C9,CA3,CAMK1D,CAPRIN2,CASP6,CASZ1,CBLB,CBR1,CCND1,CCNE1,Cd1d2,Cd24a,CD36,CD4,CD9,CDA,CDC45,CDC6,CDK1,Cd…	338
Lipid Metabolism, Small Molecule Biochemistry	metabolism of acylglycerol	3.44e-07	Increased	2.164	bias	ACSL1,ACSL4,ACSL5,AGPAT9,ALDH1A1,BHMT,CD36,CHRM3,CPT1A,CYP2E1,DGKH,EPHX1,ESRRG,FABP1,FITM2,GPAT2,HSD11B1,LPL,MGLL,MOGAT1,PNPLA2,PPARG,SGMS1,SLC27A1,THRSP,TNF	26
Lipid Metabolism, Molecular Transport, Small Molecule Biochemistry	efflux of cholesterol	3.46e-07		1.077		ABCG5,ABCG8,ACAT1,ACSL1,APOA4,APP,CD36,CES1,FABP1,FABP4,GDF15,LIPG,LPL,MMP7,NCEH1,PLA1A,PLTP,PPARG,TERT,TGFB1,TNF,VLDLR	22
Nervous System Development and Function, Tissue Development	myelination of nervous tissue	3.84e-07		1.019	bias	BDNF,IL11RA,LAMC1,MPZ,MTOR,Nrg1,NTRK2,PPARD,RPSA,RTN4,TENM4,TGFB1	12
Lipid Metabolism, Molecular Transport, Small Molecule Biochemistry	concentration of sphingomyelin	3.9e-07		0.647		ABCA2,ABCB4,APP,BHMT,HINT1,PLTP,SCNN1A,SGMS1,SLC27A4,TNF,UGCG	11
Molecular Transport	transport of molecule	4.19e-07	Increased	4.569	bias	ABCA2,ABCB1,ABCB4,ABCC3,ABCC4,ABCD3,ABCG5,ABCG8,ACADL,ACAT2,ACSL1,ACSL4,ACSL5,AKAP7,AKR1C3,ANGPT1,ANXA13,APOA4,APP,AQP3,AQP7,ARNTL,ATP6V0C,ATP6V0D2,BDNF,CA2,CACNA2D3,CAMK2B,CD36,CES1,CES3,CHRM3,CHRNA2,CIDEA,CLCN1,CLIC5,CNTFR,CPEB1,CPOX,CPT1A,CPT1B,CPT2,CRAT,CROT,CRY2,CYP2E1,DDX25,DMPK,DOPEY2,ECT2,EPHX1,F2RL1,FABP1,FABP3,FABP4,FFAR4,FGF9,FLVCR2,FRAS1,FZD4,GABRB2,GNPTAB,GPD1L,GRB10,GUCY1B3,HK2,HMGA…	174
Carbohydrate Metabolism	quantity of monosaccharide	4.9e-07		1.016		ABCB4,ACADM,ACSL1,Akr1b7,ALDH1A1,APOA4,AQP7,ARNTL,BDNF,CA5A,CD36,CES1,CHRM3,CIDEA,CIDEC,CPT1A,CRY2,DECR1,E2F1,EPHX2,FABP3,FABP4,FFAR4,GDF15,GPR12,HK2,HSD11B1,IRS2,KLB,LCLAT1,LEPR,LPL,MAPK13,MIF,MYC,NCEH1,NQO1,PBX1,PNPLA2,PPARG,PPARGC1B,PTPRS,RIMS2,RPH3AL,ST3GAL5,STAT4,TNF,TXNIP,UCP3	49
Lipid Metabolism, Molecular Transport, Small Molecule Biochemistry	uptake of fatty acid	5.27e-07		1.893	bias	ACSL1,ACSL5,ANGPTL4,BDNF,CD36,FABP3,LPL,PNPLA2,PPARD,PPARG,PPARGC1B,SLC27A1,SLC27A2,SLC27A4,SLCO2B1,TGFB1,TNF	17
Lipid Metabolism, Molecular Transport, Small Molecule Biochemistry	uptake of lipid	5.29e-07		0.171	bias	ABCB1,ABCB4,ABCC3,ABCG5,ABCG8,ACAT2,ACSL1,ACSL5,ANGPTL4,APOA4,BDNF,CD36,FABP1,FABP3,FABP4,LPL,PNPLA2,PPARD,PPARG,PPARGC1B,SLC10A2,SLC27A1,SLC27A2,SLC27A4,Slco1a1,SLCO2B1,TGFB1,TNF,VLDLR	29
Cancer, Organismal Injury and Abnormalities	adenocarcinoma	6.71e-07		-1.109		A1CF,A4GNT,ABCA2,ABCB1,ABCB4,ABCC3,ABCC4,ABCD2,ABCG5,ABHD2,ABHD6,ACAA2,ACADM,ACADVL,ACAT1,ACAT2,ACKR4,ACMSD,ACOT12,ACOT4,ACOT7,ACOX1,ACSF2,ACSF3,ACSL1,ACSL4,ACSM3,ACSS1,ADAM32,ADAMTS12,ADAMTS16,ADCY6,ADD3,ADGRG1,ADGRG2,ADH1C,ADRA1A,ADRA1B,AGO2,AGPAT9,AJAP1,AKAP7,ALAS2,ALDH3A2,AMER2,AMIGO2,AMIGO3,ANGPT1,ANGPTL3,ANGPTL4,ANKRD12,ANLN,ANXA11,APLNR,APP,AQP7,ARHGAP10,ARHGAP11A,ARNTL,ASPA,ATP13A3,AUTS2,…	620
Carbohydrate Metabolism, Molecular Transport, Small Molecule Biochemistry	concentration of D-glucose	7.01e-07		0.748		ABCB4,ACADM,ACSL1,Akr1b7,ALDH1A1,APOA4,AQP7,ARNTL,BDNF,CA5A,CD36,CES1,CHRM3,CIDEA,CIDEC,CPT1A,CRY2,DECR1,E2F1,EPHX2,FABP3,FABP4,FFAR4,GDF15,GPR12,HSD11B1,IRS2,KLB,LCLAT1,LEPR,LPL,MAPK13,MIF,MYC,NCEH1,NQO1,PBX1,PNPLA2,PPARG,PPARGC1B,PTPRS,RIMS2,RPH3AL,ST3GAL5,STAT4,TNF,TXNIP,UCP3	48
Gastrointestinal Disease	abnormal function of digestive system	7.89e-07				A4GNT,ABCB4,ABCG8,ACOT13,ADRA1B,ALDH1A1,ALPL,ANXA7,CCND1,CD36,CHRM3,FABP1,FGF9,HSD17B4,IRS2,KCNE3,KRT8,MAPK13,PYCARD,RIMS2,SCNN1B,SLC10A2,SULF2,TLR5	24
Lipid Metabolism, Small Molecule Biochemistry	esterification of lipid	8.03e-07		0.371	bias	ABCB1,ACAT1,ACAT2,ACSL1,APOA4,APP,CD36,FABP3,HSD11B1,LPL,PNPLA2,SLC27A1,SLC27A4,TERT	14
Nucleic Acid Metabolism	metabolism of nucleic acid component or derivative	9.18e-07	Increased	2.711	bias	ABCC4,ACAA2,Acot1,ACOT1,ACOT12,ACOT2,ACOT4,Acot5,ACOT7,ACOT8,ADCY6,APLNR,APP,CDA,CDK1,CES1,CHCHD10,CHRM2,Cmah,CROT,CTPS1,CTPS2,CYCS,CYP1B1,CYP2A6 (includes others),CYP2E1,CYP3A5,Dbil5,EHHADH,ENTPD5,ENTPD7,EXO1,FMO2,G0S2,GMDS,GNAI1,GPD1L,GPR12,GUCA1A,GUCY1B3,GUK1,HMGCL,HPRT1,HSPD1,MDH2,MTAP,MTHFR,MYC,NOTCH3,NQO1,NT5E,NUDT16,OAS1,PDE1B,Pde4d,PDE9A,PKLR,PNP,POR,PTGER3,SLC22A5,SLC23A2,SLC25A27,SLC27A…	69
Lipid Metabolism, Molecular Transport, Small Molecule Biochemistry	accumulation of lipid	1.4e-06		-0.14		ABCA2,ABCD2,ACADL,ACADVL,ACAT1,ACAT2,ACOX1,ACSL1,AGPAT9,APP,AQP7,BHMT,CD36,CERS6,CIDEC,CPT1A,ECI1,FABP1,FABP4,HADHA,IDUA,IL1RN,KIF20B,LEPR,LPIN2,LPL,MGLL,MTM1,Mup1 (includes others),NFE2L2,ODC1,PER1,PLA2G6,PLTP,PNPLA2,PPARD,PPARG,PSAP,RETSAT,SGMS1,SLC27A1,TNF,UGCG,VLDLR	44
Gastrointestinal Disease, Hepatic System Disease, Metabolic Disease	hepatic steatosis	1.59e-06	Decreased	-2.394	bias	ACADL,ACADM,ACADVL,ACOT13,ACOX1,ACSL4,Akr1b7,ARNTL,BHMT,CCND1,CD36,CIDEC,CPT1A,CYP2E1,CYP4A11,DECR1,EHHADH,FABP4,FFAR4,GSTP1,HADHA,HSD11B1,HSD17B13,HSD17B4,IRS2,KRT8,LPL,MTHFR,NFE2L1,NR1I3,PEX11A,PNPLA2,POR,PPARG,PPARGC1B,SLC22A5,SLC27A4,TLR5,TNF,TXNIP	40
Cardiovascular System Development and Function, Hematological System Development and Function	systolic pressure	1.68e-06		-0.478		ABCB4,ADRA1B,Cdkn1c,CORIN,CYP2C8,CYP4A11,Cyp4a14,DBP,EPHX2,GUCY1B3,HLF,IDUA,IRS2,LEPR,MAOA,Nrg1,PPARG,SCNN1B,SCNN1G,STK39,TEF,TGFB1,TLR5	23
Lipid Metabolism, Small Molecule Biochemistry	synthesis of fatty acid	1.77e-06		1.858	bias	ACADL,ACADVL,ACOT7,ACSF3,ACSL1,ACSL4,ACSM3,ACSS1,ALOX15,APOA4,APP,BRCA1,CD36,CD4,CERK,CNTFR,CYP2E1,CYP4A11,Cyp4a14,DAB1,DECR1,DECR2,ELOVL7,EPHX2,F2RL1,FADS2,FFAR4,GPC1,HACD1,HACD3,IL1RN,LEPR,LPL,MIF,MTOR,MYC,PLA2G4F,PLA2G6,PPARG,PRKCA,PTGES,RARB,SLC27A4,TGFB1,TNF	45
Lipid Metabolism, Small Molecule Biochemistry	modification of palmitic acid	1.84e-06		1.831		ABCD3,ACADL,CD36,CPT1A,FABP3,HMGCS2,MYC,PNPLA2,PPARD,PPARGC1B,SLC22A5,SLC27A1,SLC27A4	13
Lipid Metabolism, Small Molecule Biochemistry	cleavage of lipid	2e-06	Increased	3.144	bias	ABHD6,ACAA1,ACAA2,ACAT1,ACOT13,ACOT8,ADRA1A,ANGPTL4,CD36,CES3,CHRM2,CHRM3,CROT,CYP17A1,ENPP6,F2RL1,FABP3,FABP4,GNA12,LEPR,LIPG,LPL,MGLL,MTM1,PLA1A,PLA2G16,PLA2G6,PLA2G7,PNPLA2,PSAP,TNF,UNC5B	32
Cancer, Gastrointestinal Disease, Organismal Injury and Abnormalities	digestive organ tumor	2.52e-06		-0.029		A1CF,A4GNT,ABCA2,ABCB1,ABCB4,ABCC3,ABCC4,ABCD2,ABCD3,ABCG8,ABHD2,ACAA1,ACAA2,ACADVL,ACAT1,ACAT2,ACKR4,ACMSD,ACOT12,ACOT4,ACOT7,ACOT8,ACOX1,ACSF2,ACSF3,ACSL1,ACSL5,ACSS3,ACTG1,ACYP2,ADAM11,ADAM32,ADAMTS12,ADAMTS16,ADCK3,ADD3,ADGRG1,ADH1C,ADRA1A,ADRA1B,ADTRP,AGO2,AIFM2,AIG1,AJAP1,AKAP7,AKR1C3,ALAS2,ALDH3A2,ALDH9A1,ALPL,AMER2,AMIGO2,AMIGO3,ANGPT1,ANGPTL4,ANKRD12,ANKS6,ANLN,ANXA11,ANXA7,APLNR,AQP3,AQ…	698
Lipid Metabolism, Small Molecule Biochemistry, Vitamin and Mineral Metabolism	metabolism of terpenoid	2.7e-06	Increased	3.301	bias	ABCG5,ABCG8,ACAA1,ADH1C,AKR1C3,ALDH1A1,ANGPTL3,APOA4,APP,ASPA,BDNF,CYP17A1,CYP1B1,CYP2A6 (includes others),CYP2C8,CYP2E1,Cyp2g1,CYP39A1,CYP3A5,CYP3A7,CYP4F12,DHRS4,FGF9,HSD11B1,HSD17B4,HSD3B2,ITGA6,LEPR,MAOA,NUS1,PLTP,POR,PPARD,RDH16,RETSAT,SERPINA6,SLC10A2,SRD5A3,STC1,TNF,UGT1A1,Ugt1a7c,VLDLR	43
Digestive System Development and Function	morphology of digestive system	2.78e-06				A4GNT,ABCB4,ABCC4,ALPL,ANGPTL4,ANXA7,APP,ARNTL,BCAM,BDNF,BHMT,BRCA1,C4A/C4B,CCND1,CD36,Cdkn1c,CEACAM1,CES1,CYP2E1,E2F1,ENTPD5,EYA4,FFAR4,FGF9,Foxp2,GUCY1B3,HADHA,HMGA1,HMGCL,IDUA,INHBB,IRS2,ITGA6,KCNE3,KLB,KRT8,LAMA3,LEPR,LIG1,LPL,LRP4,MGLL,MYC,NFE2L1,NFE2L2,NQO1,PBX1,PEX11A,PIGR,PLS1,PPARG,PSAP,PTK6,PYCARD,RARB,RHBDF1,RPSA,SESTD1,SGMS1,SLC35D1,SLC4A4,SOX7,STAT4,SULF2,TDP2,TGFB1,TNF,TOX,TXNIP,UGC…	73
Cancer, Dermatological Diseases and Conditions, Organismal Injury and Abnormalities	skin tumor	2.79e-06		0.064		A1CF,ABCA2,ABCB1,ABCB4,ABCC3,ABCC4,ABCD2,ABCD3,ABCG8,ABHD6,ACAA1,ACBD5,ACMSD,ACOT12,ACSF2,ACSL4,ACSL5,ACSM3,ACSS3,ACTG1,ADAM32,ADAMTS12,ADCY6,ADPRHL1,AGO2,AKR1C3,ALDH9A1,ALOX15,ALPL,AMER2,AMIGO2,ANGPT1,ANGPTL4,ANKRD12,ANKRD29,ANKRD55,APLNR,APP,AQP7,ARHGEF19,ATP6V0D2,AUTS2,B4GALNT3,BAIAP2L1,BCAM,BCL9,BHLHB9,BMPER,BNC1,BPIFB4,BRCA2,C14orf37,C1orf111,C1S,C4A/C4B,C9,CA3,CABP4,CACNA2D3,CARD10,CASZ1,CB…	429
Endocrine System Development and Function	insulin sensitivity	2.89e-06	Decreased	-4.055	bias	ARNTL,CES1,CHRM3,CIDEC,E2F1,FABP3,FABP4,GRB10,HMGA1,IRS2,LCLAT1,LEPR,MAPK13,MIF,mir-802,PBX1,PLA2G6,PNPLA2,PPARG,SGMS1,SLC27A1,ST3GAL5,TXNIP,UCP3	24
Cancer, Organismal Injury and Abnormalities	melanoma	3.09e-06		-0.713		A1CF,A4GNT,ABCA2,ABCB1,ABCB4,ABCC3,ABCC4,ABCD2,ABCD3,ABCG5,ABCG8,ABHD6,ACAA1,ACADL,ACADM,ACBD5,ACER2,ACMSD,ACOT12,ACOT2,ACOT8,ACSF2,ACSL4,ACSL5,ACSM3,ACSS1,ACSS3,ACTG1,ADAM32,ADAMTS12,ADCY6,ADD3,ADGRG1,ADPRHL1,ADRA1A,ADRA1B,AGO2,AGPAT9,AIFM2,AJAP1,AKR1C3,ALAS2,ALDH9A1,ALOX15,ALPL,AMER2,AMIGO2,ANGPT1,ANGPTL3,ANKRD12,ANKRD29,ANKRD55,ANLN,ANXA13,APLNR,APP,AQP7,ARHGAP10,ARHGAP11A,ARHGEF19,ARHGEF9,ARN…	628
Cellular Development, Nervous System Development and Function, Tissue Development	myelination of neurons	3.63e-06		0.479	bias	BDNF,IL11RA,LAMC1,MPZ,MTOR,Nrg1,NTRK2,PPARD,RTN4,TENM4	10
Organismal Survival	organismal death	3.93e-06	Decreased	-9.832	bias	ABCA2,ABCB4,ABCC4,ACADL,ACADM,ACADVL,ACSS1,ACTG1,ADH1C,ADRA1A,ADRA1B,AGO2,AKR1C3,ALAS2,ALDH1A1,ALOX15,ALPL,ANGPT1,ANGPTL3,ANGPTL4,Anp32b,ANXA7,APLNR,APP,ARNTL,ASPA,ATP6V0C,BCHE,BDNF,BMPER,BRCA1,BRCA2,C4A/C4B,CA5A,CARD10,CBLB,CCND1,CCNE1,CCNE2,CD36,CD4,CDC45,CDK1,Cdkn1c,CELSR1,CERK,CHEK1,CHRD,Cmah,CNP,CNTFR,COL11A1,COL4A2,COX17,COX7A1,CPOX,CPT1A,CPT1B,CSAD,CUX2,CYCS,CYP17A1,CYP2E1,DAB1,DCLRE1A,DCL…	245
Dermatological Diseases and Conditions	skin lesion	4.02e-06		0.846		A1CF,ABCA2,ABCB1,ABCB4,ABCC3,ABCC4,ABCD2,ABCD3,ABCG8,ABHD6,ACAA1,ACBD5,ACMSD,ACOT12,ACSF2,ACSL4,ACSL5,ACSM3,ACSS3,ACTG1,ADAM32,ADAMTS12,ADCY6,ADPRHL1,AGO2,AKR1C3,ALDH9A1,ALOX15,ALPL,AMER2,AMIGO2,ANGPT1,ANGPTL4,ANKRD12,ANKRD29,ANKRD55,APLNR,APP,AQP7,ARHGEF19,ATP6V0D2,AUTS2,B4GALNT3,BAIAP2L1,BCAM,BCL9,BHLHB9,BMPER,BNC1,BPIFB4,BRCA2,C14orf37,C1orf111,C1S,C4A/C4B,C9,CA3,CABP4,CACNA2D3,CARD10,CASZ1,CB…	431
Behavior, Digestive System Development and Function	feeding	4.17e-06		-0.875		ACOT13,ACSS1,Akr1b7,APOA4,APP,BDNF,CCND1,CD36,Cdkn1c,CES1,CHRM3,CIDEC,CNTFR,CPT1A,EFNA5,EHHADH,FABP1,FADS2,FFAR4,Foxp2,GDF15,HCRTR2,HNF4G,HSD11B1,HSD17B4,IL1RN,ILF3,INHBB,JPH1,LEPR,Marcks,NTRK2,P2RY1,PER1,PPARG,PSAP,PTGER3,SALL1,SCNN1A,SLC27A4,TLR5,TNF,UCHL3	43
Carbohydrate Metabolism	metabolism of carbohydrate	4.21e-06	Increased	2.634	bias	A4GNT,ABCB1,ACADM,ADRA1A,ADRA1B,ALDH1A1,ALOX15,ANGPT1,ANGPTL3,APLNR,APOA4,APP,BDNF,CD36,CEPT1,CHKB,CHRM2,Cmah,COL11A1,CPT1A,CYP2E1,CYP3A5,EPHX1,ESRRG,FABP4,FBP2,FITM2,GALK1,GMDS,GNAI1,GPC1,GRB10,GUK1,GYG1,HK2,HYAL2,IDUA,IL1RN,IRS2,KHK,LEPR,LPL,MIF,mir-802,MMP7,MTM1,MTOR,Mup1 (includes others),MYC,NANP,NQO1,NR1D1,OAS1,Pgap2,PIGP,PKLR,PLA1A,PMM1,PPARD,PPARG,PPP1R3G,PTDSS2,PTGFR,PTGFRN,SERINC2,SLC23…	78
Organismal Development	abnormal morphology of abdomen	4.33e-06				A4GNT,ABCB4,ABCC4,ABCD2,ACOX1,ACSL4,ALOX15,ALPL,ANGPTL4,ANXA7,ARNTL,BCAM,BDNF,BHMT,BMPER,BRCA1,BRCA2,C4A/C4B,CBFA2T3,CCDC169-SOHLH2,CCND1,Cd24a,CD36,Cdkn1c,CEACAM1,CES1,CHRM2,CHRM3,CMIP,CYP2E1,DCLRE1C,E2F1,EAF2,ENTPD5,ESRRG,EXO1,FADS2,FFAR4,FGF9,GADD45A,GDF15,GUCY1B3,HADHA,HELLS,HMGA1,HMGCL,HSD11B1,IGFBP2,IRS2,ITGA6,KCNE3,KCP,KLB,KRT8,LAG3,LAMA3,LAMC1,LIG1,LPL,LRP4,MCM8,Mug1/Mug2,MYC,NFE2L1,NFE2L…	104
Endocrine System Disorders, Metabolic Disease	insulin resistance	4.8e-06		-1.626	bias	ABCG5,ACADL,ACAT2,ACOX1,ACSL1,ACSL4,ADRA1A,ADRA1B,Akr1b7,AQP7,BDNF,CA2,CA3,CA5A,CD36,CEACAM1,CPT1A,CYP2E1,CYP4A11,FABP4,FFAR4,HADHA,HMGA1,HSD11B1,HSD17B13,IRS2,LEPR,LPL,MIF,Mup1 (includes others),NQO1,P2RY1,PPARG,PRCP,PREX2,PYCARD,SELP,SLC27A1,TGFB1,TLR5,TNF,UCHL3,UCP3	43
Cancer, Gastrointestinal Disease, Organismal Injury and Abnormalities	Gastrointestinal Tract Cancer and Tumors	5.07e-06		0.445		A1CF,A4GNT,ABCA2,ABCB1,ABCC3,ABCC4,ABCD2,ABCD3,ABHD2,ACAA2,ACADVL,ACAT1,ACAT2,ACKR4,ACMSD,ACOT12,ACOT4,ACOT7,ACOX1,ACSF2,ACSF3,ACSL5,ADAM32,ADAMTS12,ADAMTS16,ADD3,ADRA1A,ADRA1B,ADTRP,AGO2,AJAP1,AKAP7,AKR1C3,ALAS2,ALDH3A2,AMER2,AMIGO2,AMIGO3,ANGPT1,ANGPTL4,ANLN,ANXA11,APLNR,AQP3,AQP7,ARHGAP10,ARNTL,ASPA,ATP13A3,AUTS2,BAIAP2L1,BCAM,BCHE,BCL9,BEX1,BHLHB9,BHMT,BPIFB4,BRCA1,BRCA2,C10orf90,C11orf54,C1o…	490
Connective Tissue Development and Function, Tissue Morphology	quantity of adipose tissue	5.08e-06		0.786		ACADL,ACADVL,ACOT13,Akr1b7,ALPL,ANGPTL4,APOA4,ARNTL,ASPA,BRCA1,CEACAM1,CERS6,CES1,CIDEA,CIDEC,E2F1,FFAR4,GDF15,HELLS,HSD11B1,IRS2,KLB,KLF3,LCLAT1,LEPR,LPL,MTOR,MYC,NQO1,PLA2G6,PNPLA2,PPARD,PPARG,PPARGC1B,PTPRS,RHBDF1,SGMS1,TLR5,TNF,UCP3	40
Ophthalmic Disease, Organismal Injury and Abnormalities	primary open-angle glaucoma	5.47e-06				ADRA1A,ADRA1B,BCHE,CA2,CA3,CA5A,CHRM2,CHRM3,CHRNA2,CYP1B1,PTGER3,PTGFR	12
Nutritional Disease	obesity	5.69e-06		-0.404		ACOX1,ADRA1A,ADRA1B,Akr1b7,ANGPT1,ANGPTL4,AQP7,ARNTL,BCHE,BDNF,CA2,CA3,CA5A,CEACAM1,CERS6,CIDEA,CIDEC,CYP2E1,EPHX2,F2RL1,FABP1,FABP4,FFAR4,G0S2,GABRB2,GABRG1,GPR12,HMGA1,HSD11B1,IL1RN,IRS2,LCLAT1,LEPR,LPIN2,MAOA,MAPK13,mir-802,MT-CYB,MYC,NTRK2,PEG3,PEX11A,PNPLA2,PPARD,PPARG,PPARGC1B,PTGER3,PYCARD,RETSAT,SAMD4A,SCN4B,SLC18A1,SLC27A1,TGFB1,TLR5,TNF,TXNIP,UCHL3,UCP3,UGCG	60
Lipid Metabolism, Small Molecule Biochemistry	metabolism of triacylglycerol	5.76e-06		1.688	bias	ACSL1,ACSL4,ACSL5,AGPAT9,ALDH1A1,BHMT,CD36,CPT1A,CYP2E1,FABP1,FITM2,GPAT2,HSD11B1,LPL,PNPLA2,PPARG,SLC27A1,THRSP,TNF	19
Energy Production, Lipid Metabolism, Small Molecule Biochemistry	oxidation of palmitic acid	7.02e-06	Increased	2.184		ABCD3,ACADL,CD36,CPT1A,FABP3,HMGCS2,MYC,PPARD,PPARGC1B,SLC22A5,SLC27A1,SLC27A4	12
Cancer, Gastrointestinal Disease, Organismal Injury and Abnormalities	digestive system cancer	7.73e-06		0.143		A1CF,A4GNT,ABCA2,ABCB1,ABCB4,ABCC3,ABCC4,ABCD2,ABCD3,ABCG8,ABHD2,ACAA1,ACAA2,ACADVL,ACAT1,ACAT2,ACKR4,ACMSD,ACOT12,ACOT4,ACOT7,ACOT8,ACOX1,ACSF2,ACSF3,ACSL1,ACSL5,ACSS3,ACTG1,ACYP2,ADAM11,ADAM32,ADAMTS12,ADAMTS16,ADCK3,ADD3,ADGRG1,ADH1C,ADRA1A,ADRA1B,ADTRP,AGO2,AIFM2,AIG1,AJAP1,AKAP7,AKR1C3,ALAS2,ALDH3A2,ALDH9A1,ALPL,AMER2,AMIGO2,AMIGO3,ANGPT1,ANGPTL4,ANKRD12,ANKS6,ANLN,ANXA11,ANXA7,APLNR,AQP3,AQ…	690
Cancer, Gastrointestinal Disease, Organismal Injury and Abnormalities	gastrointestinal carcinoma	7.84e-06		0.747		A1CF,A4GNT,ABCA2,ABCB1,ABCC4,ABCD2,ABCD3,ABHD2,ACAA2,ACADVL,ACAT1,ACAT2,ACKR4,ACMSD,ACOT12,ACOT4,ACOT7,ACOX1,ACSF2,ACSF3,ADAM32,ADAMTS12,ADAMTS16,ADD3,ADRA1A,AGO2,AJAP1,AKAP7,ALAS2,ALDH3A2,AMER2,AMIGO2,AMIGO3,ANGPTL4,ANLN,APLNR,AQP7,ARHGAP10,ARNTL,ASPA,ATP13A3,AUTS2,BAIAP2L1,BCAM,BCHE,BCL9,BHLHB9,BHMT,BPIFB4,BRCA1,BRCA2,C10orf90,C11orf54,C1orf53,C1S,C7orf57,C8orf59,C9,CABP4,CACNA2D3,CAMK1D,CAMK2B…	439
Lipid Metabolism, Small Molecule Biochemistry	metabolism of arachidonic acid	7.89e-06		0.886	bias	CYP1B1,Cyp2c54 (includes others),CYP2C8,DBP,EPHX1,HLF,MIF,POR,TEF	9
Carbohydrate Metabolism	quantity of carbohydrate	8.74e-06		1.587		ABCB1,ABCB4,ACADM,ACADVL,ACSL1,ADRA1A,ADRA1B,Akr1b7,ALDH1A1,APOA4,APP,AQP7,ARNTL,BDNF,BHMT,CA5A,CD36,CES1,CHRM3,CIDEA,CIDEC,CPT1A,CRY2,DECR1,E2F1,EPHX2,FABP3,FABP4,FFAR4,GDF15,GPR12,HINT1,HK2,HSD11B1,IDUA,IRS2,KLB,LCLAT1,LEPR,LIPG,LPL,MAPK13,MIF,MTM1,MTOR,MYC,NCEH1,NQO1,PBX1,PLA2G6,PNPLA2,PPARD,PPARG,PPARGC1B,PTPRS,RIMS2,RPH3AL,SLC27A4,SLC3A2,ST3GAL5,STAT4,TGFB1,TNF,TXNIP,UCP3	65
Organismal Development	size of body	9.04e-06	Increased	5.957	bias	ABCA2,ACOT13,ACOX1,ACTG1,Airn,ALPL,ANGPTL3,ANGPTL4,Anp32b,ANXA7,APLNR,APP,AQP7,ARNTL,ASPA,BDNF,BMPER,BRCA1,BRCA2,CA5A,CASP6,CCND1,CD36,CD9,Cdkn1c,CERK,CHRM2,CHRM3,COL11A2,DDB2,E2F1,EFNA5,ENTPD5,EYA4,FABP4,FADS2,FMOD,GABBR2,GDF15,GRB10,GRID1,GUCY1B3,HELLS,HINT1,HK2,HMGA1,HSD11B1,HSD17B4,IL1RN,ILF3,IRS2,KLB,KRT8,LAMA3,LAMC1,LEPR,LMO7,Marcks,MTHFR,Mug1/Mug2,MYC,NFIA,NQO1,NTRK2,PBX1,Pde4d,PEG3,PER1,P…	100
Endocrine System Development and Function, Small Molecule Biochemistry	conversion of hormone	9.57e-06		1.565	bias	AKR1C3,CYP17A1,CYP1B1,CYP3A7,GSTP1,HSD17B4,HSD3B1,HSD3B2,POR,RDH16	10
Lipid Metabolism, Small Molecule Biochemistry	hydrolysis of lipid	9.81e-06	Increased	2.922	bias	ABHD6,ACAA1,ACAT1,ACOT13,ACOT8,ADRA1A,ANGPTL4,CD36,CES3,CHRM2,CHRM3,ENPP6,F2RL1,FABP3,FABP4,GNA12,LEPR,LIPG,LPL,MGLL,MTM1,PLA1A,PLA2G16,PLA2G6,PLA2G7,PNPLA2,PSAP,TNF,UNC5B	29
Cancer, Organismal Injury and Abnormalities	incidence of tumor	1e-05	Decreased	-2.314	bias	A4GNT,ABCB4,ACADVL,ACOX1,ANXA7,BHMT,BRCA1,BRCA2,CCND1,CEACAM1,CYP1B1,CYP2E1,DCLRE1A,DDB2,E2F1,EAF2,ENTPD5,EPHX1,EXO1,GADD45A,GSTP1,HINT1,HMGA1,HTATIP2,KLF10,LMO7,MAPK13,MCM8,MIF,MMP7,MYC,NFE2L2,NQO1,PPARD,PPARG,PRKCA,PTP4A3,PYCARD,Sf1,TERT,TGFB1,TNF,TRIM24,XRCC2	44
Metabolic Disease	glucose metabolism disorder	1.03e-05	Decreased	-3.034	bias	ABCD3,ABCG5,ACAA2,ACADL,ACADVL,ACAT2,ACOX1,ACSL1,ACSL4,ACSS1,ADRA1A,ADRA1B,Akr1b7,AKR1C3,ALDH1A1,ALOX15,ALPL,ANXA11,APP,AQP7,ARNTL,BDNF,BRCA2,C1orf162,C1S,CA2,CA3,CA5A,CACNA2D3,CBLB,CCND1,Cd1d2,CD36,CD4,CEACAM1,CHI3L1,CHRM2,CHRM3,CLIC5,COL11A2,COL27A1,CPT1A,CRY2,CUX2,CYP2E1,CYP4A11,DAB1,DDAH1,DDX25,DECR1,E2F1,ENTPD5,ETFDH,FABP1,FABP3,FABP4,FADS2,FFAR4,FITM2,FKBP1A,GABRB2,GABRG1,GDF15,Gm6377,GMDS,…	142
Lipid Metabolism, Small Molecule Biochemistry	metabolism of oleic acid	1.05e-05				ACSL5,DBP,HLF,TEF	4
Cancer, Gastrointestinal Disease, Organismal Injury and Abnormalities	gastrointestinal tract cancer	1.1e-05		0.6		A1CF,A4GNT,ABCA2,ABCB1,ABCC3,ABCC4,ABCD2,ABCD3,ABHD2,ACAA2,ACADVL,ACAT1,ACAT2,ACKR4,ACMSD,ACOT12,ACOT4,ACOT7,ACOX1,ACSF2,ACSF3,ACSL5,ADAM32,ADAMTS12,ADAMTS16,ADD3,ADRA1A,ADRA1B,ADTRP,AGO2,AJAP1,AKAP7,AKR1C3,ALAS2,ALDH3A2,AMER2,AMIGO2,AMIGO3,ANGPT1,ANGPTL4,ANLN,ANXA11,APLNR,AQP3,AQP7,ARHGAP10,ARNTL,ASPA,ATP13A3,AUTS2,BAIAP2L1,BCAM,BCHE,BCL9,BEX1,BHLHB9,BHMT,BPIFB4,BRCA1,BRCA2,C10orf90,C11orf54,C1o…	483
Cancer, Dermatological Diseases and Conditions, Organismal Injury and Abnormalities	skin cancer	1.1e-05		0.275		A1CF,ABCA2,ABCB1,ABCB4,ABCC3,ABCC4,ABCD2,ABCD3,ABCG8,ABHD6,ACAA1,ACBD5,ACMSD,ACOT12,ACSF2,ACSL4,ACSL5,ACSM3,ACSS3,ACTG1,ADAM32,ADAMTS12,ADCY6,ADPRHL1,AGO2,AKR1C3,ALDH9A1,ALOX15,ALPL,AMER2,AMIGO2,ANGPT1,ANKRD12,ANKRD29,ANKRD55,APLNR,APP,AQP7,ARHGEF19,ATP6V0D2,AUTS2,B4GALNT3,BAIAP2L1,BCAM,BCL9,BHLHB9,BMPER,BNC1,BPIFB4,BRCA2,C14orf37,C1orf111,C1S,C4A/C4B,C9,CA3,CABP4,CACNA2D3,CARD10,CASZ1,CBFA2T3,CB…	420
Digestive System Development and Function	abnormal morphology of digestive system	1.11e-05				A4GNT,ABCB4,ABCC4,ALPL,ANGPTL4,ANXA7,ARNTL,BCAM,BDNF,BHMT,BRCA1,C4A/C4B,CCND1,CD36,Cdkn1c,CEACAM1,CES1,CYP2E1,E2F1,ENTPD5,EYA4,FFAR4,FGF9,Foxp2,GUCY1B3,HADHA,HMGA1,HMGCL,IDUA,INHBB,IRS2,ITGA6,KCNE3,KLB,KRT8,LAMA3,LIG1,LPL,LRP4,NFE2L1,NFE2L2,NQO1,PBX1,PEX11A,PIGR,PLS1,PPARG,PSAP,PTK6,PYCARD,RARB,RHBDF1,RPSA,SESTD1,SGMS1,SLC35D1,SLC4A4,SOX7,STAT4,SULF2,TDP2,TGFB1,TNF,TOX,TXNIP,UNC13A,WNT5A,ZFP36L2	68
Endocrine System Disorders, Metabolic Disease	metabolic syndrome X	1.16e-05				ACADL,ACAT2,ACOX1,ACSL1,ACSL4,ADRA1A,ADRA1B,CA2,CA3,CA5A,CPT1A,CYP2E1,CYP4A11,FABP4,HADHA,HSD17B13,LEPR,LPL,P2RY1,PPARG,PRCP,SELP,TGFB1,TNF	24
Connective Tissue Development and Function, Tissue Morphology	mass of adipose tissue	1.18e-05		0.202		ACOT13,Akr1b7,ANGPTL3,APOA4,AQP7,ARNTL,BHMT,CEACAM1,CHRM3,CIDEC,E2F1,Foxp2,G0S2,GDF15,GPR12,IL1RN,IRS2,LEPR,LPL,PNPLA2,PPARD,PPARG,PPARGC1B,RDH16,TLR5,TNF,UCHL3,UCP3,VLDLR	29
Lipid Metabolism, Molecular Transport, Small Molecule Biochemistry	quantity of polyunsaturated fatty acids	1.24e-05		0.26	bias	ACOT2,ACSL4,ALOX15,ARNTL,CD36,CERK,CYP1B1,CYP2E1,EPHX2,FABP1,FADS2,GNAI1,HINT1,IL1RN,LEPR,LPL,PNPLA2,PTGES,SLC27A4,TGFB1,TNF	21
Organismal Development	morphology of body cavity	1.35e-05				A4GNT,ABCB4,ABCC4,ACADL,ACADM,ACADVL,ACOX1,ACSL4,ADRA1B,AGO2,ALOX15,ALPL,ANGPTL4,ANXA7,ARNTL,BCAM,BDNF,BHMT,BMPER,BNC1,BRCA1,BRCA2,CASZ1,CBFA2T3,CCDC169-SOHLH2,CCND1,Cd24a,CD36,CD4,CD9,Cdkn1c,CES1,CHRM2,CHRM3,CMIP,CPEB1,CYP2E1,DCLRE1C,DNAH11,E2F1,EAF2,ENTPD5,ESRRG,EXO1,FADS2,Fendrr,FFAR4,FGF9,FKBP1A,FMOD,Foxp2,GADD45A,GDF15,GREM1,GUCY1B3,HADHA,HELLS,HMGA1,HMGCL,HORMAD2,HSD11B1,IDUA,IGFBP2,IL1RN,I…	133
Respiratory System Development and Function	respiratory quotient	1.45e-05		0		ACOT13,Akr1b7,ALDH1A1,ARNTL,CEACAM1,CES1,CIDEC,FFAR4,GPR12,LCLAT1,LEPR,PNPLA2,UCP3	13
Lipid Metabolism, Small Molecule Biochemistry	hydroxylation of lipid	1.57e-05	Increased	2.21	bias	CYP17A1,CYP1B1,CYP2C8,CYP2E1,CYP2U1,CYP3A5,CYP4A11,Cyp4a14,FA2H	9
Connective Tissue Development and Function, Tissue Morphology	mass of connective tissue	1.65e-05		0.038		ACOT13,Akr1b7,ANGPTL3,APOA4,AQP7,ARNTL,BHMT,CEACAM1,CHRM3,CIDEC,E2F1,Foxp2,G0S2,GDF15,GPR12,IL1RN,IRS2,LEPR,LPL,LRP4,PNPLA2,PPARD,PPARG,PPARGC1B,RDH16,TLR5,TNF,UCHL3,UCP3,VLDLR	30
Lipid Metabolism, Small Molecule Biochemistry	synthesis of triacylglycerol	1.66e-05		1.537	bias	ACSL5,AGPAT9,ALDH1A1,BHMT,FABP1,FITM2,GPAT2,HSD11B1,LPL,PNPLA2,PPARG,SLC27A1,THRSP,TNF	14
Cell Morphology	abnormal morphology of cells	1.68e-05				ABCA2,ABCB1,ABCB4,ABCD2,ACADM,ACADVL,ACOX1,ADD3,ADRA1B,ALPL,ANXA7,APP,ARHGEF9,ARNTL,ATP6V0D2,BDNF,BRCA1,BRCA2,CABP4,CBFA2T3,CBLB,CCDC169-SOHLH2,CCND1,CD36,CD4,CDK1,CHEK1,CIDEC,CMIP,CNBD2,CNTFR,COL11A2,COL15A1,CYP17A1,CYP2E1,DCLRE1A,DCLRE1C,DDX25,DMPK,E2F1,EHHADH,ENTPD5,EPS8,EXO1,FA2H,FADS2,FLRT3,FMOD,Foxp2,GADD45A,GAL3ST1,GMNN,GUCA1A,HADHA,Hamp/Hamp2,HELLS,HMGA1,Hmgb3,HMGCL,HSD11B1,HSD17B4,IDUA,I…	139
Lipid Metabolism, Small Molecule Biochemistry, Vitamin and Mineral Metabolism	steroid metabolism	1.71e-05	Increased	2.693	bias	ABCG5,ABCG8,ACAA1,AKR1C3,ANGPTL3,APOA4,APP,ASPA,BDNF,CYP17A1,CYP1B1,CYP2A6 (includes others),CYP2E1,Cyp2g1,CYP39A1,CYP3A5,CYP3A7,DHRS4,FGF9,HSD11B1,HSD17B4,HSD3B2,ITGA6,LEPR,MAOA,PLTP,POR,PPARD,RDH16,SERPINA6,SLC10A2,STC1,TNF,UGT1A1,Ugt1a7c,VLDLR	36
Nutritional Disease	body mass index	1.74e-05		-1		ABCG5,ACSM3,APOA4,BCAM,BDNF,FABP1,HSD11B1,IRS2,LEPR,LPL,MAOA,PNPLA2,PPARD,PPARG,PTP4A3,SGK1,TGFB1,TNF,UCP3	19
Endocrine System Development and Function	glucose tolerance	1.98e-05		-0.489		ABCB4,ACADVL,ACOT13,ADRA1B,ARNTL,BHMT,CEACAM1,CERS6,CES1,CHRM3,CIDEC,E2F1,F2RL1,FABP4,FFAR4,G0S2,GRB10,HMGA1,HSD11B1,IRS2,LEPR,MAPK13,mir-802,MOGAT1,PBX1,PNPLA2,PPARG,RIMS2,RPH3AL,SAMD4A,SGMS1,ST3GAL5,TGFB1,TNF,TXNIP,UCP3,UNC13A	37
Protein Synthesis	quantity of hdl cholesterol in blood	1.99e-05		0.031		ANGPTL4,APOA4,ARNTL,BHMT,CD36,FFAR4,GPR12,HSD11B1,IRS2,KCNE3,LIPG,LPL,PLTP,PNPLA2	14
Reproductive System Development and Function	morphology of reproductive system	2.21e-05				ACOX1,ACSL4,ADRA1B,AGO2,ARNTL,BNC1,BRCA1,BRCA2,CCDC169-SOHLH2,CCND1,CCNE1,CCNE2,CD4,Cdkn1c,CIDEC,CNBD2,CPEB1,DDX25,E2F1,EAF2,EXO1,FADS2,FGF9,GAL3ST1,GRB10,HMGA1,HMGCL,HORMAD2,HSD11B1,HSD17B4,IL11RA,INHBB,IRS2,ITGA6,KLF3,KRT8,LAMC1,LBH,MCM8,MECOM,MEIG1,Mug1/Mug2,MYC,Nrg1,NTRK2,PLTP,PPARD,PPARG,PSAP,PSMC3IP,RARB,SCARA5,SERPINE2,SMAD9,Smcp,STC1,SYCP3,TDRKH,TGFB1,UCP3,USP2,VDAC3,WIPF3,WNT5A,YBX3,ZPBP2	66
Cellular Assembly and Organization	activation of mitochondria	2.24e-05		0.389		APP,CCND1,MTOR,MYC,PPARGC1B,TNF,UCP3	7
Protein Synthesis	quantity of vldl triglyceride in blood	2.31e-05		-0.896		APOA4,ARNTL,CD36,CES1,LPL,PNPLA2	6
Lipid Metabolism, Molecular Transport, Small Molecule Biochemistry	transport of palmitic acid	2.31e-05	Increased	2.383	bias	CD36,FABP1,FABP3,FABP4,SLC27A1,SLC27A4	6
Carbohydrate Metabolism, Small Molecule Biochemistry	synthesis of D-glucose	2.47e-05	Increased	2.891		ADRA1B,ALDH1A1,CD36,ESRRG,FABP4,FITM2,GNAI1,IRS2,LPL,mir-802,Mup1 (includes others),MYC,PPARG,TNF,USP2	15
Organismal Functions	thermoregulation	2.48e-05		1.802	bias	ABCD3,ACADL,ACADM,ACADVL,ACSS1,BDNF,BHMT,Ces1b/Ces1c,CHRM2,CHRM3,CIDEC,CPT1B,DECR1,IDUA,IL1RN,INHBB,LEPR,MIF,PNPLA2,PPARG,PPARGC1B,PTGER3,PTGES,SLC27A1,TNF,TRPM8,UCP3	27
Neurological Disease, Psychological Disorders	Schizophrenia	2.54e-05				ABCB1,ACOT7,ADRA1A,ADRA1B,APOA4,APP,BDNF,C4A/C4B,CELF2,CERK,CHI3L1,CHRM2,CHRM3,CHRNA2,CNP,CUX2,CYP2E1,DAB1,E2F1,GABRB2,GABRG1,GNAI1,GNB1L,GPC1,GRID1,GSTM1,HPRT1,IL1RN,IPO5,KIAA1549L,LGALS1,LMO4,LRRC8B,MAOA,mir-25,MT-CO2,MTHFR,MTOR,NDUFV2,NPTX1,Nrg1,NTNG2,NTRK2,PER3,PMM1,PPP3CC,PSAP,RBFOX1,RCAN2,RECK,RGS7,RPL3,RTN4,SEMA5A,SLC18A1,SLC1A2,SLC25A27,SLIT3,SORBS3,STON1,TLR5,TMTC1,TNF,TXNIP	64
Cancer, Gastrointestinal Disease, Organismal Injury and Abnormalities	gastrointestinal adenocarcinoma	2.55e-05				A1CF,A4GNT,ABCA2,ABCB1,ABCC4,ABCD2,ABHD2,ACAA2,ACADVL,ACAT1,ACAT2,ACKR4,ACMSD,ACOT12,ACOT4,ACSF2,ACSF3,ADAM32,ADAMTS12,ADAMTS16,ADD3,ADRA1A,AJAP1,AKAP7,ALAS2,ALDH3A2,AMER2,AMIGO2,AMIGO3,ANGPTL4,ANLN,APLNR,AQP7,ARHGAP10,ARNTL,ASPA,ATP13A3,AUTS2,BAIAP2L1,BCAM,BCHE,BCL9,BHLHB9,BHMT,BPIFB4,BRCA1,BRCA2,C10orf90,C11orf54,C1orf53,C1S,C7orf57,C8orf59,C9,CABP4,CACNA2D3,CAMK1D,CAMK2B,CAPRIN2,CARD10,CASC4,C…	413
Digestive System Development and Function, Hepatic System Development and Function, Organ Morphology	mass of liver	2.83e-05		-0.752		ACOX1,Akr1b7,ANGPTL3,BHMT,CES1,DECR1,FADS2,FFAR4,GPR12,IGFBP2,NFE2L2,NR1I3,ODC1,PNPLA2,POR,PPARG,PPARGC1B,PSAP,PTGER3,RDH16,TNF	21
Carbohydrate Metabolism	synthesis of monosaccharide	2.84e-05	Increased	3.053		ADRA1B,ALDH1A1,CD36,ESRRG,FABP4,FITM2,GNAI1,IRS2,LPL,MIF,mir-802,Mup1 (includes others),MYC,PPARG,TNF,USP2	16
Cell-To-Cell Signaling and Interaction, Nervous System Development and Function	activation of nervous tissue cell lines	2.88e-05	Increased	2.186	bias	ANGPT1,APP,Nrg1,TGFB1,TNF	5
Lipid Metabolism, Small Molecule Biochemistry	synthesis of acylglycerol	3.24e-05		1.394	bias	ACSL5,AGPAT9,ALDH1A1,BHMT,CHRM3,ESRRG,FABP1,FITM2,GPAT2,HSD11B1,LPL,MOGAT1,PNPLA2,PPARG,SGMS1,SLC27A1,THRSP,TNF	18
Lipid Metabolism, Small Molecule Biochemistry	metabolism of eicosanoid	3.25e-05		1.966	bias	ACOX1,ACSL4,AKR1C3,ALOX15,CD36,CD4,CERK,CNTFR,CYP1B1,Cyp2c54 (includes others),CYP2C8,CYP4A11,Cyp4a14,CYP4F12,DBP,EPHX1,EPHX2,F2RL1,FADS2,FFAR4,GPC1,HLF,IL1RN,MIF,PLA2G4F,PLA2G6,POR,PPARG,PRKCA,PTGES,RARB,TEF,TGFB1,TNF	34
Organismal Development	abnormal morphology of body cavity	3.28e-05				A4GNT,ABCB4,ABCC4,ACADL,ACADM,ACADVL,ACOX1,ACSL4,ADRA1B,AGO2,ALOX15,ALPL,ANGPTL4,ANXA7,ARNTL,BCAM,BDNF,BHMT,BMPER,BRCA1,BRCA2,CBFA2T3,CCDC169-SOHLH2,CCND1,Cd24a,CD36,CD4,CD9,Cdkn1c,CES1,CHRM2,CHRM3,CMIP,CYP2E1,DCLRE1C,DNAH11,E2F1,EAF2,ENTPD5,ESRRG,EXO1,FADS2,Fendrr,FFAR4,FGF9,FKBP1A,FMOD,Foxp2,GADD45A,GDF15,GUCY1B3,HADHA,HELLS,HMGA1,HMGCL,HSD11B1,IDUA,IGFBP2,IL1RN,IRS2,ITGA6,KCNE3,KCP,KLB,KRT8,LA…	126
Organismal Development	lean body mass	3.29e-05		-0.302		ACOT13,CEACAM1,CNTFR,Foxp2,GDF15,HSD11B1,IRS2,LEPR,MTOR,PNPLA2,PPARD,PPARG,PRCP,TGFB1,TNF,UCP3	16
Neurological Disease	paralysis	3.29e-05		-1.32	bias	ADRA1A,ADRA1B,APP,CA2,CYP2U1,DDB2,DDHD2,E2F1,FA2H,GJC2,HSPD1,KCNE3,KIF5A,LAMC1,MPZ,MTM1,PSAP,PTPRS,SCN4B,SCN8A,SERPINA3,SLC1A2,SLC25A4,STAT4,VLDLR	25
Connective Tissue Development and Function, Tissue Morphology	quantity of connective tissue	3.41e-05		0.261		ACADL,ACADVL,ACOT13,ADD3,Akr1b7,ALPL,ANGPTL4,APEX2,APOA4,ARNTL,ASPA,BRCA1,CBFA2T3,CCND1,CD9,CEACAM1,CERS6,CES1,CIDEA,CIDEC,Clec2d (includes others),CRY2,E2F1,FFAR4,GDF15,GRID1,HELLS,Hmgb3,HSD11B1,HYAL2,IDUA,IL1RN,IRS2,KLB,KLF10,KLF3,KXD1,LCLAT1,LEPR,LIG1,LPL,MMP7,MTOR,MYC,NFE2L1,NFE2L2,NQO1,NR2C1,NT5E,PBX1,PER1,PKLR,PLA2G6,PNPLA2,PPARD,PPARG,PPARGC1B,PTPN6,PTPRS,RHBDF1,SELP,SGMS1,SLC4A4,STC1,TGFB…	72
Endocrine System Disorders, Gastrointestinal Disease, Metabolic Disease	experimentally-induced diabetes	3.54e-05				ABCD3,C1S,DDAH1,HK2,HMGCL,HMGCS2,IFITM3,IGFBP2,IL1RN,MYC,NOX4,PDE1B,PRKCA,PTPN6,SERPINA3,TGFB1,YBX3	17
Lipid Metabolism, Molecular Transport, Small Molecule Biochemistry	quantity of sphingolipid	3.68e-05		1.954		ABCA2,ABCB1,ABCB4,APP,BHMT,CERK,CERS6,GAL3ST1,HINT1,LEPR,PLTP,PSAP,SCNN1A,SGMS1,SLC27A4,TGFB1,TNF,UGCG	18
Lipid Metabolism, Small Molecule Biochemistry, Vitamin and Mineral Metabolism	synthesis of terpenoid	4.15e-05	Increased	2.225	bias	ABCC4,ABCG5,ABCG8,ACAT1,ACAT2,ADH1C,AKR1C3,ALDH1A1,ANGPT1,APP,ASPA,BDNF,CES1,CYP17A1,CYP1B1,CYP39A1,DDX25,ELOVL7,FGF9,GDF15,HSD11B1,HSD3B1,HSD3B2,IGFBP2,ITGA6,NR1D1,NUS1,ODC1,PHB,PLTP,POR,RDH16,SERPINE2,Sf1,SLC27A2,SRD5A3,STC1,TNF	38
Lipid Metabolism, Molecular Transport, Small Molecule Biochemistry	secretion of lipid	4.22e-05		1.89	bias	ABCB1,ABCB4,ABCG5,ABCG8,ACADL,ACAT2,APOA4,BDNF,CD36,CES1,CES3,F2RL1,FABP1,FABP4,FFAR4,FZD4,HMGA1,HSD11B1,LGALS1,MAFF,Mamld1,PER1,PHB,PLA2G4F,PLTP,TGFB1,TNF	27
Organismal Functions	thermogenesis	4.51e-05	Increased	3.053	bias	ABCD3,ACADM,ACADVL,ACSS1,CIDEC,CPT1B,DECR1,INHBB,LEPR,PNPLA2,PPARGC1B,SLC27A1,UCP3	13
Connective Tissue Development and Function, Tissue Morphology	quantity of white adipose tissue	4.63e-05		1	bias	ACOT13,Akr1b7,CES1,CIDEA,CIDEC,E2F1,FFAR4,GDF15,IRS2,LCLAT1,MYC,PNPLA2,PPARG,PPARGC1B,PTPRS,RHBDF1,SGMS1	17
Lipid Metabolism, Molecular Transport, Small Molecule Biochemistry	concentration of eicosanoid	4.71e-05		-0.034	bias	ACOT2,ACSL4,ALOX15,ARNTL,CD36,CERK,CYP1B1,CYP2E1,EPHX2,FABP1,FADS2,GNAI1,HINT1,IL1RN,LEPR,PTGES,SLC27A4,TGFB1,TNF	19
Hematological Disease, Metabolic Disease	dyslipidemia	4.73e-05		-0.579		ACADM,ADRA1A,ADRA1B,ANGPTL3,ANGPTL4,CA2,CA3,CA5A,FABP4,HSD11B1,IRS2,LEPR,LPL,PPARGC1B,SLC10A2,TNF,UCP3,VLDLR	18
Reproductive System Development and Function	abnormal morphology of reproductive system	4.81e-05				ACOX1,ACSL4,ADRA1B,AGO2,ARNTL,BRCA1,BRCA2,CCDC169-SOHLH2,CCND1,CCNE1,CCNE2,Cdkn1c,CIDEC,CNBD2,CPEB1,DDX25,E2F1,EAF2,EXO1,FADS2,FGF9,GAL3ST1,GRB10,HMGA1,HMGCL,HORMAD2,HSD11B1,HSD17B4,IL11RA,INHBB,IRS2,ITGA6,KLF3,KRT8,LAMC1,LBH,MCM8,MECOM,MEIG1,Mug1/Mug2,MYC,NTRK2,PLTP,PPARD,PPARG,PSAP,PSMC3IP,RARB,SCARA5,SERPINE2,SMAD9,Smcp,STC1,SYCP3,TDRKH,UCP3,USP2,VDAC3,WIPF3,WNT5A,YBX3,ZPBP2	62
Energy Production, Lipid Metabolism, Small Molecule Biochemistry	beta-oxidation of very long chain fatty acid	4.99e-05		1.969	bias	ABCD2,ABCD3,CYP2E1,SLC27A2	4
Lipid Metabolism, Small Molecule Biochemistry	metabolism of palmitic acid	4.99e-05				DBP,HLF,SLC22A5,TEF	4
Cell Morphology, Reproductive System Development and Function	whole-cell conductance of oocytes	4.99e-05		0.199	bias	CNTFR,SCNN1A,SCNN1B,SCNN1G	4
Cell Death and Survival	cell death of lymphoblastoid cell lines	5.28e-05		0.863		ADAMTS12,ADAMTS16,CCNE1,CDA,CELSR1,CHEK1,CLYBL,E2F1,LIG1,MID2,MYC,NPM1,NT5E,PDE1B,TERT,TNF,WNT5A	17
Vitamin and Mineral Metabolism	metabolism of vitamin	5.28e-05	Increased	2.229	bias	ACMSD,ADH1C,ALDH1A1,CBR1,CYP1B1,CYP2C8,CYP2E1,CYP3A5,CYP3A7,CYP4F12,MTHFD1L,MTHFR,PPARD,RDH16,RETSAT,SLC23A2,TNF	17
Neurological Disease	amyotrophic lateral sclerosis	5.28e-05				ADRA1A,ADRA1B,APP,CD36,CELF2,CHCHD10,CHRM2,CHRM3,CPT1A,DAB1,DMPK,FABP3,FBP2,FHDC1,GABRB2,GABRG1,GADD45A,HPRT1,LPL,PAWR,PPARGC1B,PSAP,RBFOX1,RTN4,SCN4B,SCN8A,SLC1A2,SUSD1,VLDLR,WWTR1,ZFP36L2	31
Developmental Disorder	midline defect	5.6e-05	Decreased	-4.235	bias	ALDH1A1,Anp32b,BMPER,BRCA1,BRCA2,CARD10,CCNE1,CCNE2,Cdkn1c,CELSR1,EFNA5,F2RL1,FGF9,FIGN,FKBP1A,GADD45A,LAMC1,LMO4,Marcks,MTHFD1L,MTHFR,PALLD,PBX1,PHC1,POR,PTPRS,PYGO1,RARB,SESTD1,SOX12,TEAD1,TEAD2,TGFB1,TWIST1,XRCC2,YBX3	36
Cellular Growth and Proliferation	proliferation of cells	5.63e-05	Increased	2.437		A4GNT,ABCB1,ABCB4,ABCC3,ABCC4,ACAT1,ACER2,ACKR4,ACSL4,ACSL5,ACTG1,ADCY6,ADGRG1,ADRA1A,ADRA1B,AGO2,AIFM2,AKR1C3,ALDH1A1,ALOX15,ANGPT1,ANGPTL4,Anp32b,ANXA11,ANXA7,APEX2,APLNR,APP,AQP7,ARNTL,ATPIF1,BAIAP2L1,BCHE,BDNF,Bhlhe41,BMPER,BNC1,BNIP3,BRCA1,BRCA2,BTG3,C10orf90,CA3,CAPRIN2,CARD10,CASP6,CASZ1,CBFA2T3,CBLB,CBR1,CCND1,CCNE1,CCNE2,Cd24a,CD36,CD4,CD9,CDA,CDC42BPA,CDC45,CDC6,CDK1,Cdkn1c,CDT1,CEACAM1…	351
Lipid Metabolism, Molecular Transport, Small Molecule Biochemistry	concentration of docosahexaenoic acid	6.17e-05		0.506	bias	ARNTL,FADS2,HINT1,PNPLA2,SLC27A4	5
Carbohydrate Metabolism, Lipid Metabolism, Molecular Transport, Small Molecule Biochemistry	quantity of phosphatidylethanolamine	6.17e-05		1.091		ABCB4,CD36,HINT1,SLC27A4,TNF	5
Cellular Assembly and Organization	binding of chromatin	6.26e-05		0.606		BTG3,CCNE1,CDC6,CDK1,CDT1,E2F1,GMNN,MYC,PHB,TNF,UHRF1	11
Dermatological Diseases and Conditions, Organismal Injury and Abnormalities	senile lentigo	6.26e-05				ANKRD12,CIDEA,CUX2,FA2H,FADS2,HAO2,HSD3B1,MOGAT1,SCEL,THRSP,TRPM1	11
Cell Death and Survival	necrosis	6.46e-05		-0.888		ABCB1,ABCB4,ABCC4,ACAT1,ACER2,ADAMTS12,ADAMTS16,ADCY6,ADRA1A,ALDH1A1,ALOX15,AMIGO2,ANGPT1,APMAP,APP,AQP7,AS3MT,B4GALT5,BACH1,BCHE,BDNF,BHLHB9,BNIP3,BRCA1,BRCA2,BTG3,C9,CA3,CASP6,CASZ1,CBR1,CCND1,CCNE1,Cd24a,CD36,CD4,CD9,CDA,CDC45,CDC6,CDK1,Cdkn1c,CDT1,CEACAM1,CELSR1,CERK,CERS6,CES1,CHEK1,CHI3L1,CIDEA,Clec2d (includes others),CLYBL,CNP,CNTFR,COL4A2,CYCS,CYP1B1,CYP2E1,DCLRE1B,DCT,DDB2,DDIAS,DECR1,D…	253
Cell Death and Survival	cell death of colon cancer cell lines	6.66e-05		-1.138		ALOX15,BNIP3,BTG3,CASP6,CDK1,CEACAM1,CHEK1,CYCS,DFFA,DSG2,E2F1,ENC1,G0S2,GADD45A,GDF15,GMDS,GSTP1,HINT1,HMGA1,HSPD1,IRF5,KRT18,MARVELD3,MIF,MLLT3,MMP7,MYC,NFE2L2,PIGR,PPARD,PPARG,PYCARD,SATB1,SGK1,TERT,TNF,WEE1	37
Lipid Metabolism, Molecular Transport, Small Molecule Biochemistry	uptake of long chain fatty acid	6.7e-05	Increased	2.304	bias	ACSL1,ACSL5,CD36,FABP3,PPARG,PPARGC1B,SLC27A1,SLC27A4	8
Cardiovascular Disease, Ophthalmic Disease, Organismal Injury and Abnormalities	hypertension of eye	6.78e-05				ADRA1A,ADRA1B,CA2,CA3,CA5A,CHRM2,CHRM3,PTGER3,PTGFR	9
Lipid Metabolism, Molecular Transport, Small Molecule Biochemistry	quantity of 12-hydroxyeicosatetraenoic acid	6.8e-05		-0.239	bias	ALOX15,CERK,CYP1B1,EPHX2,LEPR,TNF	6
Carbohydrate Metabolism, Lipid Metabolism, Molecular Transport, Small Molecule Biochemistry	quantity of lysophosphatidylcholine	6.8e-05		1.412		ABCB4,CD36,LIPG,LPL,PLA2G6,SLC27A4	6
Cancer, Organismal Injury and Abnormalities	abdominal adenocarcinoma	6.82e-05				A1CF,A4GNT,ABCA2,ABCB1,ABCB4,ABCC4,ABCD2,ABCG5,ABHD2,ABHD6,ACAA2,ACADM,ACADVL,ACAT1,ACAT2,ACKR4,ACMSD,ACOT12,ACOT4,ACOX1,ACSF3,ACSL1,ACSL4,ACSM3,ACSS1,ADAM32,ADAMTS12,ADAMTS16,ADCY6,ADD3,ADGRG1,ADGRG2,ADRA1A,AGO2,AGPAT9,AJAP1,AKAP7,ALAS2,ALDH3A2,AMER2,AMIGO2,AMIGO3,ANGPT1,ANGPTL3,ANGPTL4,ANKRD12,ANLN,APLNR,APP,AQP7,ARHGAP10,ARHGAP11A,ARNTL,ASPA,ATP13A3,AUTS2,B3GALT5,BACH1,BAIAP2L1,BCAM,BCHE,BCL9,…	545
Hematological System Development and Function, Tissue Development	homeostasis of blood	7.46e-05				ABCB4,ABCC4,ACADM,ACSS1,ALPL,CIDEC,CYP2E1,HADHA,HYAL2,MTHFR,SELP,SLC25A4,STK39,TXNIP	14
Protein Synthesis	quantity of protein in blood	7.7e-05		-0.874		ABCB4,ACSS1,ADRA1B,Akr1b7,ALPL,ANGPTL4,APOA4,ARNTL,BDNF,BHMT,CD36,CEACAM1,CERS6,CES1,CHRM3,CIDEC,Clec2d (includes others),CRY2,CTSE,E2F1,ENTPD5,FABP4,FFAR4,GPR12,HADHA,HMGA1,Hmgb3,HSD11B1,IDUA,IL1RN,INHBB,IRF5,IRS2,KCNE3,KLB,LCLAT1,LEPR,LIPG,LPL,MAPK13,MIF,MTOR,Mug1/Mug2,NFE2L2,NQO1,NT5E,NTRK2,PER1,PLTP,PNPLA2,PPARG,PTPRS,PYCARD,RIMS2,SELP,SGMS1,ST6GALNAC2,STAT4,TGFB1,TLR5,TNF	61
Neurological Disease	progressive motor neuropathy	8.15e-05				ABCB1,ADH1C,ADRA1A,ADRA1B,APP,BCHE,BDNF,C4A/C4B,CD36,CELF2,CHCHD10,CHRM2,CHRM3,CHRNA2,CNP,CPT1A,CTIF,DAB1,DMPK,E2F1,F2RL1,FABP3,FBP2,FHDC1,GABBR2,GABRB2,GABRG1,GADD45A,GSTP1,HPRT1,LPL,MIF,mir-25,NTRK2,OAS1,PAWR,PLA2G6,POLE,PPARGC1B,PSAP,RBFOX1,RPL13,RPL13A,RPL17,RPL3,RPL31,RPL5,RTN4,SCN4B,SCN8A,SEMA5A,SERPINA3,SGK1,SLC1A2,SLC24A3,STAP1,SUSD1,TNF,TPT1,VLDLR,WWTR1,ZFP36L2	62
Lipid Metabolism, Molecular Transport, Small Molecule Biochemistry	secretion of steroid	8.61e-05		1.439	bias	ABCB1,ABCB4,ABCG5,ABCG8,ACAT2,BDNF,CES1,CES3,FABP1,FZD4,HMGA1,HSD11B1,MAFF,Mamld1,PER1,PHB,TGFB1,TNF	18
Molecular Transport	transport of Na+	8.73e-05		1.937	bias	CNTFR,CPOX,DMPK,GPD1L,PER1,PPARG,SCN4B,SCN8A,SCNN1A,SCNN1B,SCNN1G,SGK1,SLC10A2,SLC17A4,SLC1A2,SLC4A4,TGFB1	17
Organismal Injury and Abnormalities, Reproductive System Disease	disorder of pregnancy	8.73e-05		-1	bias	ABCB4,ACMSD,ACOX1,ADCY6,ADRA1A,ADRA1B,ALDH3A2,ANKRD29,ANKRD55,APTX,ARHGEF19,ARL8B,C10orf10,C1S,C4A/C4B,CA2,Cdkn1c,CIART,CORIN,CYP2E1,DBP,EPHX1,FMO2,FZD4,GDF15,GSTP1,GUK1,KIAA0020,KRT23,LGALS1,MAOA,MTHFR,MTHFS,MYC,NETO2,NOTCH3,NOX4,OLFML2B,OSBPL7,PDE1B,PLA2G7,PLEKHA4,PPARD,PPARG,PTGER3,SCN4B,SCYL2,SEMA5A,SLIT3,SOX12,TEAD2,TEF,TMED5,TNF,UTP14C,YBX3,YPEL1,ZNF770	58
Developmental Disorder, Neurological Disease	neural tube defect	9.19e-05	Decreased	-3.241	bias	ALDH1A1,BMPER,BRCA1,BRCA2,CELSR1,F2RL1,FKBP1A,GADD45A,LAMC1,LMO4,Marcks,MTHFD1L,MTHFR,PALLD,POR,PTPRS,PYGO1,SESTD1,TEAD1,TEAD2,TWIST1,XRCC2,YBX3	23
Cell Death and Survival	cell death of tumor cell lines	9.23e-05		-0.431		ABCB1,ABCB4,ABCC4,ACER2,ADAMTS12,ADAMTS16,ALOX15,APMAP,APP,AS3MT,BACH1,BCHE,BDNF,BNIP3,BRCA1,BRCA2,BTG3,CASP6,CBR1,CCND1,CCNE1,Cd24a,CD4,CDA,CDC6,CDK1,CDT1,CEACAM1,CELSR1,CERK,CERS6,CHEK1,Clec2d (includes others),CLYBL,COL4A2,CYCS,CYP1B1,CYP2E1,DCLRE1B,DCT,DFFA,DSG1,DSG2,DTL,E2F1,EAF2,ENC1,ENTPD5,EPHB6,EVA1C,FABP1,FBXL2,FGF9,FKBP1A,FKBP5,G0S2,GADD45A,GADD45B,GDF15,GMDS,GPC1,GRB10,GSTM1,GSTP1,HINT…	157
Lipid Metabolism, Small Molecule Biochemistry	hydrolysis of acylglycerol	9.52e-05	Increased	2.689	bias	ABHD6,ACOT13,ANGPTL4,FABP3,LIPG,LPL,MGLL,PLA2G7,PNPLA2,TNF	10
Cancer, Connective Tissue Disorders, Dermatological Diseases and Conditions, Organismal Injury and Abnormalities	malignant cutaneous melanoma cancer	9.66e-05				A1CF,ABCA2,ABCB1,ABCB4,ABCC3,ABCC4,ABCD2,ABCD3,ABCG8,ABHD6,ACAA1,ACBD5,ACMSD,ACOT12,ACSF2,ACSL4,ACSL5,ACSM3,ACSS3,ACTG1,ADAM32,ADAMTS12,ADCY6,ADPRHL1,AGO2,AKR1C3,ALDH9A1,ALOX15,ALPL,AMER2,AMIGO2,ANGPT1,ANKRD12,ANKRD29,ANKRD55,APLNR,APP,AQP7,ARHGEF19,ATP6V0D2,AUTS2,B4GALNT3,BAIAP2L1,BCAM,BCL9,BHLHB9,BMPER,BNC1,BPIFB4,C14orf37,C1orf111,C1S,C4A/C4B,C9,CA3,CABP4,CACNA2D3,CARD10,CASZ1,CBFA2T3,CBLB,CCD…	401
Cancer, Organismal Injury and Abnormalities	breast or colorectal cancer	9.75e-05		0.136		A1CF,ABCB1,ABCC3,ABCC4,ABCD2,ABCD3,ABHD2,ACAA1,ACAA2,ACADVL,ACAT1,ACAT2,ACKR4,ACMSD,ACOT2,ACOT4,ACOT7,ACOX1,ACSF3,ACSL5,ADAM32,ADAMTS12,ADAMTS16,ADD3,ADRA1A,ADRA1B,ADTRP,AIG1,AKAP7,AKR1C3,ALAS2,ALDH1A1,ALDH3A2,ALOX15,ALPL,AMER2,AMIGO2,AMIGO3,ANGPTL4,ANLN,ANXA11,APLNR,AQP3,AQP7,ARHGAP10,ARNTL,ASPA,ATP13A3,BAIAP2L1,BCAM,BCHE,BCL9,BEX1,BHLHB9,BPIFB4,BRCA1,BRCA2,C10orf90,C11orf54,C1orf53,C1S,C7orf57,…	467
Cardiovascular Disease	essential hypertension	0.000108				ADRA1A,ADRA1B,CA2,CA3,CA5A,CORIN,CYP3A5,CYP4A11,GUCY1B3,SCNN1A,SCNN1B,SCNN1G,SELP,SLC18A1,STK39	15
Endocrine System Development and Function, Energy Production, Small Molecule Biochemistry	oxidation of hormone	0.000109	Increased	2.392	bias	AKR1C3,CYP1B1,CYP2C8,CYP3A5,HSD17B4,POR,RDH16	7
Lipid Metabolism, Molecular Transport, Small Molecule Biochemistry	excretion of lipid	0.000112		1.686		ABCB4,ABCG5,ABCG8,ACAT2,FABP1,IL1RN,KLB,PTGES,SLC10A2	9
Neurological Disease	advanced stage amyotrophic lateral sclerosis	0.000118				CD36,CPT1A,LPL,PPARGC1B,VLDLR	5
Endocrine System Development and Function, Lipid Metabolism, Small Molecule Biochemistry	conversion of androstenedione	0.000118				AKR1C3,CYP17A1,HSD3B1,HSD3B2,POR	5
Small Molecule Biochemistry	metabolism of carnitine	0.000118				ACADM,ALDH9A1,CPT1A,CROT,SLC22A5	5
Lipid Metabolism, Molecular Transport, Small Molecule Biochemistry	quantity of 5-hydroxyeicosatetraenoic acid	0.000118		1.4	bias	CERK,CYP1B1,EPHX2,TGFB1,TNF	5
Molecular Transport	quantity of carnitine	0.000118		-0.555		ACADL,ACADM,ACADVL,HADHA,SLC22A5	5
Nutritional Disease	weight loss	0.000132	Decreased	-2.147	bias	ABCC4,ACSS1,ADH1C,AQP7,ARNTL,BDNF,CHRM3,CRY2,FADS2,Hamp/Hamp2,HSD11B1,IL1RN,IRS2,KLB,LEPR,MMP7,NFE2L2,NOX4,NR1I3,Nrg1,PBX1,PHB,PLA2G6,PPARG,PSAP,RHBDF1,SCNN1G,SELP,SGK1,TDP2,TGFB1,TNF	32
Cancer, Endocrine System Disorders	hyperplasia of endocrine gland	0.000134		-1.411	bias	ANXA7,BRCA2,Cdkn1c,CYP17A1,E2F1,EPB41,HSD11B1,HSD3B2,IRS2,MTOR,MYC,POR,PPARG,RIMS2	14
Protein Synthesis	quantity of protein lipid complex in blood	0.000141		-0.642		ANGPTL4,APOA4,ARNTL,BHMT,CD36,CES1,FFAR4,GPR12,HSD11B1,IRS2,KCNE3,LIPG,LPL,PLTP,PNPLA2	15
Lipid Metabolism, Small Molecule Biochemistry	distribution of lipid	0.000142		1.172		APP,FABP1,LGALS1,PLTP,RAB9A,SERPINA6,SLC27A1,TNF,UGCG	9
Cellular Assembly and Organization	binding of chromosome components	0.000143		0.831	bias	BTG3,CCNE1,CDC6,CDK1,CDT1,E2F1,GMNN,MYC,PHB,TERT,TNF,UHRF1	12
Gastrointestinal Disease, Hepatic System Disease	abnormal function of hepatobiliary system	0.000143				ABCB4,ABCG8,ALDH1A1,FABP1	4
Drug Metabolism, Small Molecule Biochemistry	activation of acetaminophen	0.000143		1.996	bias	CYP2A6 (includes others),CYP2E1,Cyp2g1,CYP3A5	4
Cellular Function and Maintenance, Molecular Transport	efflux of Na+	0.000143		1	bias	SCNN1A,SCNN1B,SCNN1G,SGK1	4
Molecular Transport, Nucleic Acid Metabolism, Small Molecule Biochemistry	quantity of NADH	0.000143				GPD1L,NQO1,SLC27A1,TNF	4
Lipid Metabolism, Molecular Transport, Small Molecule Biochemistry	uptake of oleic acid	0.000143		1.982	bias	ACSL5,CD36,PPARG,SLC27A4	4
Cancer, Organismal Injury and Abnormalities	tumorigenesis of epithelial neoplasm	0.000146		0.292		ACOX1,AGO2,BHMT,BRCA1,BRCA2,CBR1,CCND1,CYP1B1,DDB2,E2F1,FGF9,GDF15,GSTM1,GSTP1,HINT1,LAMA3,MMP7,MTA1,MTDH,MYC,NFE2L2,NQO1,ODC1,TERT,TGFB1	25
Neurological Disease, Psychological Disorders	disorder of basal ganglia	0.000147				ABCB1,ABCD2,ACADM,ACAT1,ADH1C,ADRA1A,ADRA1B,AIG1,APLNR,APOA4,APP,ARPP19,B4GALT5,BCHE,BDNF,C4A/C4B,C9,CA2,CACNA2D3,CAMK2B,CASP6,CHAF1B,CHI3L1,CHRM2,CHRM3,CHRNA2,CNP,CPT1B,CTIF,CYCS,DBP,DDB2,E2F1,EPHX2,ESRRG,ETFB,GABRB2,GABRG1,GADD45A,GAL3ST1,GHITM,GSTP1,GUCY1B3,HINT1,HMGCS2,LPL,LRP4,MAFF,MTDH,NDUFA13,NDUFA7,NFE2L2,NPM1,NR1D1,NTRK2,PDE1B,PLA2G6,PPARG,PPARGC1B,RARB,RBFOX1,RPL13,RPL13A,RPL17,RPL3,RPL…	86
Protein Synthesis	metabolism of peptide	0.00015	Increased	2.2	bias	AS3MT,BDH2,CAMK2B,Cd1d2,CDC42BPA,CDK1,Clec2d (includes others),CORIN,CYP1B1,CYP2E1,FMO1,FMO2,GSTM1,GSTM4,GSTM5,GSTP1,GSTT2/GSTT2B,LAG3,MAPK13,MORC3,MTOR,OPLAH,PAWR,PRKCA,SGK1,TNF	26
Reproductive System Development and Function	fertility	0.000154	Increased	3.73	bias	ABCA2,ABCB4,ABCG8,ACSL4,ADRA1B,Airn,APP,BNC1,CCNE1,CCNE2,CD9,CHDH,CNBD2,CPEB1,CYP17A1,FADS2,HSD17B4,IL11RA,IL1RN,INHBB,IRS2,KLB,KRT8,LEPR,MYC,NFIA,PCSK4,Pde4d,PER1,PLA2G6,PLTP,PPARD,PTDSS2,SCARA5,Smcp,STC1,STK39,SULF2,SYCP3,TERT,TTLL5,USP2,VDAC3,WIPF3,ZPBP2	45
Lipid Metabolism, Molecular Transport, Small Molecule Biochemistry	quantity of glycosphingolipid	0.000161		1.471		ABCA2,ABCB1,ABCB4,APP,BHMT,GAL3ST1,HINT1,LEPR,PLTP,PSAP,SCNN1A,SGMS1,SLC27A4,TGFB1,TNF,UGCG	16
Cell Cycle	arrest in interphase of breast cancer cell lines	0.000163				BRCA1,CCND1,CDK1,CHEK1,FBXL2,GDF15,LGALS1,MYC,NFE2L2,TNF,WEE1	11
Cardiovascular Disease, Organismal Injury and Abnormalities, Reproductive System Disease	pregnancy-induced hypertension	0.000169				ACMSD,ACOX1,ADCY6,ADRA1A,ADRA1B,ALDH3A2,ANKRD29,ANKRD55,APTX,ARHGEF19,ARL8B,C10orf10,C1S,CIART,CORIN,CYP2E1,DBP,EPHX1,FMO2,FZD4,GDF15,GSTP1,GUK1,KIAA0020,KRT23,LGALS1,MAOA,MTHFS,NETO2,NOTCH3,NOX4,OLFML2B,OSBPL7,PDE1B,PLA2G7,PLEKHA4,SCN4B,SCYL2,SEMA5A,SLIT3,SOX12,TEAD2,TEF,TMED5,TNF,UTP14C,YBX3,YPEL1,ZNF770	49
Cell Death and Survival	apoptosis of colon cancer cell lines	0.000176		-1.046		ALOX15,CDK1,CEACAM1,CHEK1,CYCS,DFFA,DSG2,E2F1,ENC1,G0S2,GADD45A,GDF15,GMDS,GSTP1,HINT1,HMGA1,HSPD1,IRF5,KRT18,MIF,MLLT3,MMP7,MYC,NFE2L2,PPARD,PPARG,PYCARD,SATB1,SGK1,TERT,TNF	31
Lipid Metabolism, Small Molecule Biochemistry	esterification of cholesterol	0.000178		-0.641	bias	ABCB1,ACAT1,ACAT2,APOA4,APP,CD36,HSD11B1,LPL,TERT	9
Cardiovascular Disease, Hereditary Disorder, Metabolic Disease, Organismal Injury and Abnormalities, Renal and Urological Disease	Liddle syndrome	0.000184				SCNN1A,SCNN1B,SCNN1G	3
Hereditary Disorder, Metabolic Disease, Organismal Injury and Abnormalities, Renal and Urological Disease	autosomal recessive pseudohypoaldosteronism type I	0.000184				SCNN1A,SCNN1B,SCNN1G	3
Energy Production, Lipid Metabolism, Small Molecule Biochemistry	beta-oxidation of 22:6(n-3) fatty acids	0.000184				ABCD2,ACOX1,HSD17B4	3
Lipid Metabolism, Small Molecule Biochemistry	metabolism of stearic acid	0.000184				DBP,HLF,TEF	3
Lipid Metabolism, Molecular Transport, Small Molecule Biochemistry	quantity of 12(S)-hydroxyeicosatetraenoic acid	0.000184				ALOX15,LEPR,TNF	3
Endocrine System Development and Function, Lipid Metabolism, Molecular Transport, Small Molecule Biochemistry	transport of glucocorticoid	0.000184				ABCB1,ABCB4,SERPINA6	3
Lipid Metabolism, Molecular Transport, Small Molecule Biochemistry	transport of medium chain fatty acid	0.000184				CROT,SLC27A1,SLC27A4	3
Lipid Metabolism, Small Molecule Biochemistry	conversion of polyunsaturated fatty acids	0.000205		0.594	bias	ACOX1,AKR1C3,ALOX15,CYP2C8,CYP2E1,Cyp4a14,HSD17B4,PTGES	8
Lipid Metabolism, Small Molecule Biochemistry	hydroxylation of fatty acid	0.000205		1.002	bias	CYP2E1,CYP2U1,CYP4A11,Cyp4a14,FA2H	5
Lipid Metabolism, Molecular Transport, Small Molecule Biochemistry	influx of lipid	0.000205				ACAT1,CD36,LPL,PLA2G6,PPARG	5
Energy Production, Lipid Metabolism, Small Molecule Biochemistry	beta-oxidation of long chain fatty acid	0.000209		1.698		ABCD3,CPT1A,CYP2E1,FABP1,HMGCS2,MYC,SLC22A5	7
Lipid Metabolism, Molecular Transport, Small Molecule Biochemistry	concentration of arachidonic acid	0.000209		1.04	bias	ACOT2,ACSL4,ARNTL,CERK,FADS2,HINT1,SLC27A4	7
Drug Metabolism, Molecular Transport	depletion of glutathione	0.000209		-0.092		APP,CYP2E1,GSTM1,MYC,NFE2L2,TGFB1,TNF	7
Lipid Metabolism, Small Molecule Biochemistry	redistribution of lipid	0.000209		1.172	bias	APP,LGALS1,PLTP,RAB9A,SLC27A1,TNF,UGCG	7
Cell Morphology, Cellular Assembly and Organization	abnormal morphology of Nucleus	0.000219				BRCA1,BRCA2,CDK1,CHEK1,DCLRE1A,GADD45A,GMNN,HELLS,MCM8,TDP2,TDRKH,TERT,ZPBP2	13
Free Radical Scavenging, Small Molecule Biochemistry	production of hydrogen peroxide	0.000219		0.003		APP,BRCA1,CYP2E1,ESRRG,LCLAT1,MAOA,NFE2L2,NOX4,PTPN6,SLC25A27,TGFB1,TNF,UCP3	13
Lipid Metabolism, Molecular Transport, Small Molecule Biochemistry	concentration of cholesterol ester	0.000222		0		ACAT1,ACAT2,APP,CD36,FABP1,PLTP,SLC10A2,SLC27A4,TNF	9
Nervous System Development and Function	myelination	0.000222		0.306		ABCA2,BDNF,CAMK2B,CD36,FA2H,FAM126A,GAL3ST1,GJC2,GPC1,IL11RA,LAMC1,MPZ,MTOR,MYC,NFE2L2,Nrg1,NTRK2,PLA2G6,PPARD,PSAP,RARB,RPSA,RTN4,TENM4,TGFB1,TNF,UGCG	27
Organ Morphology, Reproductive System Development and Function	morphology of gonad	0.000226				ACOX1,ACSL4,ADRA1B,ARNTL,BNC1,BRCA1,BRCA2,CCDC169-SOHLH2,CCND1,CCNE2,Cdkn1c,CNBD2,CPEB1,DDX25,E2F1,EXO1,FADS2,FGF9,GAL3ST1,HMGA1,HORMAD2,HSD11B1,HSD17B4,IRS2,KLF3,LAMC1,MCM8,MEIG1,NTRK2,PLTP,PSAP,PSMC3IP,SCARA5,SERPINE2,SMAD9,Smcp,STC1,SYCP3,TDRKH,TGFB1,UCP3,USP2,VDAC3,WIPF3,YBX3,ZPBP2	46
Endocrine System Disorders, Gastrointestinal Disease, Hepatic System Disease, Metabolic Disease	nonalcoholic fatty liver disease	0.00023				ACADL,ACOX1,ACSL4,CPT1A,CYP2E1,CYP4A11,FABP4,HADHA,HSD17B13,LPL,PPARG,TNF	12
Lipid Metabolism, Small Molecule Biochemistry	metabolism of membrane lipid derivative	0.000233	Increased	3.292	bias	ABCB1,ABCG5,ABCG8,ABHD6,ACSL5,ALOX15,ANGPTL3,APOA4,APP,ASPA,BDNF,CD9,CEPT1,CERK,CERS6,CES1,CHKB,CYP39A1,GAL3ST1,HACD1,KDSR,LEPR,LPL,MAOA,MTM1,MTOR,Pgap2,PIGP,PLA1A,PLA2G16,PLA2G6,PLA2G7,PLTP,POR,PPARD,PSAP,PTDSS2,SAMD8,SERINC2,SGMS1,SLC27A1,SPTLC3,ST3GAL5,TNF,TRPV2,UGCG,VLDLR	47
Lipid Metabolism, Small Molecule Biochemistry, Vitamin and Mineral Metabolism	homeostasis of cholesterol	0.000233				ABCG5,ABCG8,ANGPTL3,APOA4,Cd24a,CD36,EPHX2,FABP3,FABP4,GPR12,LIPG,MIA2,NCEH1,NUS1,SLC10A2	15
Cell Death and Survival	cell death of epithelial cells	0.000234		1.29		ALDH1A1,ALOX15,APP,BNIP3,CA3,CCND1,CD4,CEACAM1,CHEK1,CYCS,CYP2E1,DDB2,DECR1,DFFA,E2F1,EMP2,ENTPD5,GADD45A,GADD45B,GDF15,HK2,HSPD1,IL1RN,IRF5,ITGA6,KLB,KLF10,KRT18,KRT8,MAOA,MAPK13,MECOM,mir-25,MTOR,MYC,NCL,NDUFAB1,NFE2L2,NOL3,NPM1,NR1I3,Nrg1,NRG4,NTRK2,PAWR,PPARD,PPARG,PRKCA,PYCARD,RAD51,SGK1,SLC25A4,TERT,TGFB1,TNF,UGCG,UNC5B,USP2	58
Digestive System Development and Function	ingestion by rodents	0.000238		1.591		ACSS1,ADCY6,Akr1b7,APLNR,APOA4,ARNTL,BDNF,CD36,CHRM3,CIDEC,CPT1A,FABP1,FADS2,GDF15,GPR171,HNF4G,HSD11B1,IL1RN,LEPR,NTRK2,ODC1,PER1,PNPLA2,PPARD,PPARG,PRCP,PSAP,TNF	28
Organismal Injury and Abnormalities, Reproductive System Disease	infertility	0.000249				ABCG5,ABCG8,ACOX1,ADRA1A,ADRA1B,ARNTL,BRCA2,CALR3,CCDC169-SOHLH2,CCND1,CCNE2,CD9,Cdkn1c,CNBD2,CPEB1,DDX25,DLGAP5,E2F1,ENTPD5,EXO1,EYA4,FADS2,GAL3ST1,HMGA1,HORMAD2,HSD17B4,IL11RA,INHBB,IRS2,KRT8,MCM8,MEIG1,NFIA,PLA2G6,SERPINE2,Smcp,SYCP3,TDRKH,VDAC3,YBX3,ZFP36L2,ZPBP2	42
Skeletal and Muscular System Development and Function	contractility of muscle	0.000256		1.732	bias	ABCC4,ADCY6,ADRA1B,APLNR,BDNF,CA3,CHRM2,CHRM3,CORIN,COX7A1,DMPK,FKBP1A,IDUA,JPH1,NEB,NOL3,Nrg1,Pde4d,PLA2G6,PNPLA2,PRKCA,SULF2,TGFB1,TLR5,TNF,TXNIP	26
Cell Cycle	interphase of epithelial cell lines	0.000259		-1.091		ADRA1A,ALOX15,CCND1,CCNE1,mir-25,MTOR,MYC,PRKCA,TGFB1,TXNIP	10
Nutritional Disease, Psychological Disorders	Eating Disorders	0.000259		-1.45		ADRA1A,ADRA1B,BDNF,CA2,CA3,CA5A,CEACAM1,CHRM2,CHRM3,GABRB2,GABRG1,HSD11B1,IL11RA,IL1RN,IRS2,LCLAT1,LEPR,MYC,NTRK2,PPARG,TLR5,TNF,UCP3	23
Nervous System Development and Function	myelination of nervous system	0.000262		1.661	bias	BDNF,IL11RA,LAMC1,MPZ,MTOR,MYC,Nrg1,NTRK2,PPARD,RPSA,RTN4,TENM4,TGFB1,TNF	14
Lipid Metabolism, Small Molecule Biochemistry	hydrolysis of triacylglycerol	0.000262	Increased	2.291	bias	ACOT13,ANGPTL4,FABP3,LIPG,LPL,PLA2G7,PNPLA2,TNF	8
Cancer, Gastrointestinal Disease, Organismal Injury and Abnormalities	tumorigenesis of intestine	0.000264		1.187		A1CF,ABCB1,ABCC3,ABCC4,ABCD3,ABHD2,ACAA2,ACADVL,ACAT1,ACAT2,ACKR4,ACMSD,ACOT4,ACOT7,ACOX1,ACSF3,ADAM32,ADAMTS12,ADAMTS16,ADD3,AKAP7,ALAS2,ALDH3A2,AMER2,AMIGO2,AMIGO3,ANGPTL4,ANLN,ANXA11,APLNR,AQP3,AQP7,ARHGAP10,ATP13A3,BAIAP2L1,BCHE,BCL9,BHLHB9,BPIFB4,BRCA1,BRCA2,C10orf90,C11orf54,C1orf53,C1S,C7orf57,C8orf59,CA2,CABP4,CACNA2D3,CAMK1D,CAMK2B,CAPN5,CARD10,CASC4,CASZ1,CBLB,CCDC116,CCDC18,CCDC62,CCL2…	355
Cancer	hyperplasia of secretory structure	0.000267		-1.302		ADRA1A,ADRA1B,ANXA7,BRCA2,CCND1,Cdkn1c,CHRM2,CHRM3,CYP17A1,E2F1,ENTPD5,EPB41,FA2H,GSTM1,HSD11B1,HSD3B2,IRS2,MTOR,MYC,NFE2L2,POR,PPARG,RIMS2,TRPM8	24
Hematological Disease, Infectious Diseases	parasitemia	0.000267		-1.067		ADRA1A,ADRA1B,C4A/C4B,C9,CD36,CHRM2,CHRM3,Hamp/Hamp2,MARVELD3,MT-CYB,PLA2G6,TNF	12
Molecular Transport	excretion of Na+	0.000274		1	bias	CYP4A11,Cyp4a14,DBP,HLF,OXSR1,PPARG,PTGES,TEF,TGFB1	9
Lipid Metabolism, Small Molecule Biochemistry, Vitamin and Mineral Metabolism	synthesis of steroid	0.000277		1.585		ABCC4,ABCG5,ABCG8,ACAT1,ACAT2,AKR1C3,ANGPT1,APP,ASPA,BDNF,CES1,CYP17A1,CYP1B1,CYP39A1,DDX25,ELOVL7,FGF9,GDF15,HSD11B1,HSD3B1,HSD3B2,IGFBP2,ITGA6,NR1D1,ODC1,PHB,PLTP,POR,SERPINE2,Sf1,SLC27A2,STC1,TNF	33
Cancer, Gastrointestinal Disease, Organismal Injury and Abnormalities	neoplasia of colon	0.000278		0.709		A1CF,ABCB1,ABCC3,ABCC4,ABCD3,ABHD2,ACAA2,ACADVL,ACAT1,ACAT2,ACKR4,ACMSD,ACOT4,ACOT7,ACOX1,ACSF3,ADAM32,ADAMTS12,ADAMTS16,ADD3,AKAP7,ALAS2,ALDH3A2,AMER2,AMIGO2,AMIGO3,ANGPTL4,ANLN,ANXA11,APLNR,AQP3,AQP7,ARHGAP10,ATP13A3,BAIAP2L1,BCHE,BCL9,BHLHB9,BPIFB4,BRCA1,BRCA2,C10orf90,C11orf54,C1orf53,C1S,C7orf57,C8orf59,CA2,CABP4,CACNA2D3,CAMK1D,CAMK2B,CAPN5,CARD10,CASC4,CASZ1,CBLB,CCDC116,CCDC18,CCDC62,CCL2…	354
Cell Cycle, DNA Replication, Recombination, and Repair	homologous recombination of DNA	0.00028	Increased	2.369		BRCA1,BRCA2,HJURP,PSMC3IP,RAD51,WEE1,XRCC2	7
Cancer, Cell Death and Survival, Organismal Injury and Abnormalities, Tumor Morphology	cell death of cancer cells	0.000293		1.172		APP,B4GALT5,BDNF,BRCA1,CASP6,CDC45,CDC6,CDK1,CHEK1,EMP2,FBXL2,FHL2,FMOD,GDF15,IDH2,IRF5,KLF10,LAMA3,LGALS1,MCM2,MIF,mir-25,MTA1,MTOR,MYC,NFE2L2,PAWR,PNP,PPARD,PPARG,RTN4,SERPINA3,STC1,TERT,TGFB1,TNF,TWIST1	37
Cell Cycle	interphase of breast cancer cell lines	0.000298		0.729		BRCA1,CCND1,CCNE1,CDK1,CHEK1,FBXL2,GDF15,LGALS1,MYC,NFE2L2,PPARG,TNF,WEE1,ZBTB10	14
Behavior	cognition	0.000299		1.723	bias	ACAT1,ADAM11,ADRA1B,APP,ARHGEF9,BCHE,BDNF,CAMK2B,CERS6,CHRD,CHRM2,CUX2,DDHD2,DFFA,DOPEY2,EPB41,FA2H,GABBR2,GNAI1,HSD11B1,IDUA,IL1RN,KALRN,LEPR,LMO4,MAOA,MGLL,MTOR,Mup1 (includes others),Nrg1,NT5E,NTRK2,OPHN1,P2RY1,PDE1B,PLA2G6,PRKCA,QPCT,RAPGEF4,RARB,RCAN2,RTN4,SGK1,SHANK2,SHROOM4,SPRED1,SYNPO,TNF,TRPM8,TUSC3,VDAC3,VEZT,VLDLR	53
Cardiovascular Disease, Organismal Injury and Abnormalities, Reproductive System Disease	preeclampsia	0.000301				ACMSD,ACOX1,ADCY6,ADRA1A,ADRA1B,ALDH3A2,ANKRD29,ANKRD55,APTX,ARHGEF19,ARL8B,C10orf10,C1S,CIART,CYP2E1,DBP,EPHX1,FMO2,FZD4,GDF15,GSTP1,GUK1,KIAA0020,KRT23,LGALS1,MAOA,MTHFS,NETO2,NOTCH3,NOX4,OLFML2B,OSBPL7,PDE1B,PLA2G7,PLEKHA4,SCN4B,SCYL2,SEMA5A,SLIT3,SOX12,TEAD2,TEF,TMED5,TNF,UTP14C,YBX3,YPEL1,ZNF770	48
Carbohydrate Metabolism	accumulation of carbohydrate	0.000303	Decreased	-2.396		ABCB1,ABCB4,ABCC3,APP,AQP7,CHRM2,E2F1,FABP1,GABBR2,IDUA,IL11RA,KIF20B,LPL,MTM1,NOX4,P2RY14,PPARD,PPP1R3G,PRKCA,SNED1,TNF	21
Neurological Disease	tremor	0.000303		-0.926	bias	ABCA2,ABCD2,ASPA,BDNF,CA2,CA3,CA5A,CACNA2D3,DECR1,FKBP1A,GAL3ST1,GJC2,HSD17B4,MPZ,MTOR,MYC,NFIA,PPP3CC,PSAP,SELP,VLDLR	21
Lipid Metabolism, Molecular Transport, Small Molecule Biochemistry	uptake of cholesterol	0.00031		-1.691	bias	ABCB4,ABCG5,ABCG8,ACAT2,APOA4,CD36,FABP1,LPL,PNPLA2,SLC10A2	10
Free Radical Scavenging, Molecular Transport	quantity of reactive oxygen species	0.000312		-0.144		ACOX1,ANGPT1,APP,BDNF,CA3,CYP2E1,HMGA1,HSPA9,LEPR,MAOA,MTOR,MYC,NDUFAB1,NFE2L1,NFE2L2,NOX4,NQO1,SLC25A27,STC1,TERT,TGFB1,TNF,TXNIP,UCP3	24
Cellular Movement	cell movement	0.000313	Increased	2.178	bias	ABCB4,ABCC4,ABHD2,ABHD6,ACKR4,ACSL4,ADGRG1,AJAP1,ALOX15,ANGPT1,ANGPTL3,ANGPTL4,APLNR,APP,AQP3,BDNF,BRCA1,BRCA2,C4A/C4B,CAMK1D,CARD10,CBLB,CCL28,CCND1,Cd24a,CD36,CD4,CD9,CDC42BPA,CDK1,CEACAM1,CELSR1,CES1,CHDH,CHI3L1,CHRD,CHRM3,CNBD2,CNP,COL11A1,COL4A2,CPEB1,CTSE,CYP1B1,DAB1,DDB2,DNAH11,DNMBP,DSG2,DTL,ECSCR,ECT2,EFNA5,EPS8,F2RL1,FABP4,FAM110C,FBXL2,FFAR4,FGF9,FHL2,FMOD,FZD4,GADD45A,GAL3ST1,GDF15,GN…	208
Lipid Metabolism, Molecular Transport, Small Molecule Biochemistry	release of lipid	0.000314	Increased	2.739	bias	ABCB1,ABCB4,APP,BDNF,CD4,CERK,CHRM2,CHRM3,DAB1,F2RL1,FABP4,GNA12,GPC1,IL1RN,LGALS1,LIPG,MIF,MYC,PLA1A,PLA2G4F,PLA2G6,PLTP,PNPLA2,PRKCA,PTGES,TGFB1,TNF,TRPM4	28
Cell-To-Cell Signaling and Interaction, Hematological System Development and Function, Immune Cell Trafficking, Inflammatory Response, Nervous System Development and Function	binding of microglia	0.000319		-0.422		APP,ITGA6,TGFB1,TNF	4
Lipid Metabolism, Small Molecule Biochemistry	modification of lignoceric acid	0.000319		1.838	bias	ABCD2,ABCD3,SLC27A2,SLC27A4	4
Hematological Disease, Infectious Diseases	malaria	0.000319				ADRA1A,ADRA1B,C4A/C4B,C9,CD36,CHRM2,CHRM3,MARVELD3,MT-CYB,PLA2G6,TNF	11
Organ Morphology, Reproductive System Development and Function	abnormal morphology of gonad	0.000326				ACOX1,ACSL4,ADRA1B,ARNTL,BRCA1,BRCA2,CCDC169-SOHLH2,CCND1,CCNE2,Cdkn1c,CNBD2,CPEB1,DDX25,E2F1,EXO1,FADS2,FGF9,GAL3ST1,HMGA1,HORMAD2,HSD11B1,HSD17B4,IRS2,KLF3,LAMC1,MCM8,MEIG1,NTRK2,PLTP,PSAP,PSMC3IP,SCARA5,SERPINE2,SMAD9,Smcp,STC1,SYCP3,TDRKH,UCP3,USP2,VDAC3,WIPF3,YBX3,ZPBP2	44
Developmental Disorder, Hereditary Disorder, Metabolic Disease	Gaucher disease	0.000336				BDNF,IL1RN,PSAP,TNF,UGCG	5
Carbohydrate Metabolism	accumulation of glycosides	0.000336	Decreased	-2.183	bias	ABCB1,ABCB4,ABCC3,E2F1,PRKCA	5
Lipid Metabolism, Small Molecule Biochemistry	activation of fatty acid	0.000336	Increased	2.213	bias	ACSL1,ACSL4,CYP2A6 (includes others),HADHA,SLC27A4	5
Hereditary Disorder, Nutritional Disease	familial obesity	0.000336				LEPR,NTRK2,PPARG,PPARGC1B,UCP3	5
Energy Production, Lipid Metabolism, Small Molecule Biochemistry	oxidation of polyunsaturated fatty acids	0.000336				ABCD2,ACOX1,ADH1C,CYCS,HSD17B4	5
Cancer, Cell Death and Survival, Organismal Injury and Abnormalities, Tumor Morphology	necrosis of tumor	0.000336		0.98		APP,B4GALT5,BDNF,BRCA1,CASP6,CDC45,CDC6,CDK1,CEACAM1,CHEK1,CYCS,E2F1,EMP2,FBXL2,FHL2,FMOD,GADD45A,GDF15,IDH2,IGFBP2,IRF5,KLF10,LAMA3,LGALS1,MCM2,MIF,mir-25,MTA1,MTOR,MYC,NFE2L2,PAWR,PNP,PPARD,PPARG,RECK,RTN4,SERPINA3,SGK1,STC1,TERT,TGFB1,TNF,TWIST1,UGCG	45
Organ Morphology, Reproductive System Development and Function	morphology of genital organ	0.000341				ACOX1,ACSL4,ADRA1B,ARNTL,BNC1,BRCA1,BRCA2,CCDC169-SOHLH2,CCND1,CCNE2,Cdkn1c,CNBD2,CPEB1,DDX25,E2F1,EAF2,EXO1,FADS2,FGF9,GAL3ST1,HMGA1,HORMAD2,HSD11B1,HSD17B4,IRS2,KLF3,LAMC1,MCM8,MEIG1,Mug1/Mug2,NTRK2,PLTP,PSAP,PSMC3IP,RARB,SCARA5,SERPINE2,SMAD9,Smcp,STC1,SYCP3,TDRKH,TGFB1,UCP3,USP2,VDAC3,WIPF3,WNT5A,YBX3,ZPBP2	50
Lipid Metabolism, Small Molecule Biochemistry	catabolism of lipid	0.000342	Increased	2.756	bias	ABHD6,ACOT7,AKR1C3,ANGPTL3,CES1,CYP39A1,DGKH,ECI2,HSD11B1,LPL,MGLL,PLA2G7,PNPLA2,PPARD,PSAP,SLC27A4,Ugt1a7c,VLDLR	18
DNA Replication, Recombination, and Repair	damage of genomic DNA	0.000345		1.225		APTX,BRCA2,CYP1B1,GSTP1,TERT,TNF	6
Cell Morphology, Cellular Assembly and Organization, Cellular Development, Cellular Function and Maintenance, Nervous System Development and Function, Tissue Development	myelination of axons	0.000345		0.6	bias	IL11RA,LAMC1,MPZ,Nrg1,RTN4,TENM4	6
Neurological Disease, Skeletal and Muscular Disorders	neuromuscular disease	0.000346		-1.477		ABCB1,ACADM,ACAT1,ADH1C,ADRA1A,ADRA1B,AIG1,APLNR,APOA4,APP,ARPP19,B4GALT5,BCHE,BDNF,C4A/C4B,C9,CA2,CA3,CACNA2D3,CAMK2B,CASP6,CHAF1B,CHI3L1,CHRM2,CHRM3,CHRNA2,CNP,CPT1B,CTIF,CYCS,DBP,E2F1,EPHX2,ESRRG,ETFB,F2RL1,FKBP1A,GABBR2,GABRB2,GABRG1,GADD45A,GHITM,GSTP1,GUCY1B3,HINT1,HMGCS2,IL1RN,LPL,LRP4,MAFF,MIF,mir-25,MTDH,MTOR,NDUFA13,NDUFA7,NPM1,NR1D1,NTRK2,OAS1,PDE1B,PLA2G6,POLE,PPARG,PPARGC1B,PPP3CC,PS…	95
Cell Death and Survival	cell death of fibroblast cell lines	0.000357		1.479		ABCB1,ABCC4,APP,BNIP3,BRCA1,BRCA2,CA3,CASZ1,CCND1,CCNE1,CDK1,Cdkn1c,CHEK1,DDIAS,Defb1,DFFA,E2F1,EMP2,ENTPD5,EPHX1,FABP1,GADD45B,GRB10,GSTM5,GSTP1,HINT1,HSPD1,HYAL2,IRF5,ITGA6,KRT18,KRT8,LIG1,MECOM,MTOR,MYC,NFE2L2,NSMCE1,PAWR,PGLYRP1,PRKCA,RPL37,RTN4,STRADB,TERT,TGFB1,TNF,TWIST1,TXNIP,UNC5B	50
Cell Death and Survival	apoptosis of tumor cell lines	0.000358		-0.495		ABCB1,ALOX15,APP,BACH1,BDNF,BNIP3,BRCA1,BRCA2,CASP6,CCND1,CCNE1,Cd24a,CD4,CDC6,CDK1,CEACAM1,CERS6,CHEK1,COL4A2,CYCS,CYP1B1,CYP2E1,DCT,DFFA,DSG1,DSG2,E2F1,EAF2,ENC1,ENTPD5,EPHB6,EVA1C,FABP1,FBXL2,FGF9,FKBP5,G0S2,GADD45A,GADD45B,GDF15,GMDS,GRB10,GSTP1,HINT1,HK2,HLF,HMGA1,Hrk,HSPA9,HSPD1,HTATIP2,HTRA1,IRF5,KRT18,LAG3,LGALS1,LIG1,LMO4,MAOA,MAPK13,MECOM,MIF,mir-25,MLLT3,MMP7,MTDH,MTM1,MTOR,MYBBP1A,MYC…	124
Cancer, Cell Death and Survival, Organismal Injury and Abnormalities, Tumor Morphology	cell death of tumor cells	0.000359		0.98		APP,B4GALT5,BDNF,BRCA1,CASP6,CDC45,CDC6,CDK1,CEACAM1,CHEK1,CYCS,E2F1,EMP2,FBXL2,FHL2,FMOD,GADD45A,GDF15,IDH2,IRF5,KLF10,LAMA3,LGALS1,MCM2,MIF,mir-25,MTA1,MTOR,MYC,NFE2L2,PAWR,PNP,PPARD,PPARG,RECK,RTN4,SERPINA3,SGK1,STC1,TERT,TGFB1,TNF,TWIST1,UGCG	44
Cancer, Gastrointestinal Disease, Organismal Injury and Abnormalities	colon cancer	0.00036		0		A1CF,ABCB1,ABCC3,ABCC4,ABCD3,ABHD2,ACAA2,ACADVL,ACAT1,ACAT2,ACKR4,ACMSD,ACOT4,ACOT7,ACOX1,ACSF3,ADAM32,ADAMTS12,ADAMTS16,ADD3,AKAP7,ALAS2,ALDH3A2,AMER2,AMIGO2,AMIGO3,ANGPTL4,ANLN,ANXA11,APLNR,AQP3,AQP7,ARHGAP10,ATP13A3,BAIAP2L1,BCHE,BCL9,BHLHB9,BPIFB4,BRCA1,BRCA2,C10orf90,C11orf54,C1orf53,C1S,C7orf57,C8orf59,CA2,CABP4,CACNA2D3,CAMK1D,CAMK2B,CAPN5,CARD10,CASC4,CASZ1,CBLB,CCDC116,CCDC18,CCDC62,CCL2…	352
Psychological Disorders	hyperactive behavior	0.00037	Decreased	-2.343	bias	ABCA2,ABCD2,APP,BDNF,CES1,GABBR2,GABRB2,GSTM5,KALRN,LCLAT1,LRRC4,Nrg1,OPHN1,PDE1B,PLA2G6,PSAP,RCAN2,SHANK2,USP2,VLDLR	20
Lipid Metabolism, Small Molecule Biochemistry	synthesis of sphingolipid	0.000371	Increased	2.493	bias	ABCB1,APP,CD9,CERK,CERS6,GAL3ST1,HACD1,KDSR,LEPR,SAMD8,SERINC2,SGMS1,SLC27A1,SPTLC3,ST3GAL5,TNF,UGCG	17
Cell Cycle	arrest in G1/S phase transition	0.000374				ADRA1A,CDC6,E2F1,ESRRG,GMNN,mir-25,MTOR,MYC,PPARGC1B,RPL5,TGFB1	11
Lipid Metabolism, Small Molecule Biochemistry	removal of lipid	0.000409		0.726	bias	ADH1C,ALDH1A1,ANGPTL4,HSD11B1,LPL,RAB9A,SLC10A2,TERT,VLDLR	9
Cancer, Organismal Injury and Abnormalities, Reproductive System Disease	genital tumor	0.000409		-0.127		ABCB1,ABCB4,ABCC4,ABCG5,ABHD6,ACADM,ACOT12,ACOX1,ACSL1,ACSL4,ACSM3,ADAMTS12,ADAMTS16,ADCY6,ADD3,ADGRG1,ADGRG2,ADRA1A,ADRA1B,AGO2,AGPAT9,AIG1,AJAP1,AKR1C3,ALDH1A1,ALPL,ANGPT1,ANGPTL3,ANKRD12,ANXA11,APP,AQP7,ARHGAP11A,ARNTL,ASPA,B3GALT5,BACH1,BAIAP2L1,BHLHB9,BMPER,BNC1,BPIFB4,BRCA1,BRCA2,BTG3,C10orf90,C15orf27,C1S,C4A/C4B,C9,CA2,CAMK2B,CAPN5,CAPRIN2,CARD10,CASZ1,CCDC116,CCDC146,CCDC18,CCND1,CCNE1,C…	378
Lipid Metabolism, Molecular Transport, Small Molecule Biochemistry	accumulation of acylglycerol	0.000418		-0.264		ACADL,ACSL1,AQP7,CD36,CPT1A,FABP4,LPIN2,LPL,MGLL,Mup1 (includes others),ODC1,PNPLA2,PPARD,SLC27A1,VLDLR	15
Carbohydrate Metabolism	synthesis of glycogen	0.00043		-0.769		ACADM,ADRA1B,APLNR,CD36,FITM2,GRB10,GYG1,IRS2,LEPR,MTOR,NR1D1,PPARG,PPP1R3G,TNF	14
Cellular Compromise	oxidative stress response of cells	0.000437		-0.042		ALDH3A2,APP,BRCA1,CYP2E1,FABP1,MYC,NFE2L1,NFE2L2,NQO1,TGFB1,TNF	11
Cancer, Cell Death and Survival, Organismal Injury and Abnormalities, Tumor Morphology	apoptosis of cancer cells	0.000437		1.368		B4GALT5,BRCA1,CASP6,CDC45,CDC6,CDK1,CHEK1,FBXL2,FHL2,FMOD,GDF15,IRF5,KLF10,LAMA3,LGALS1,MCM2,MIF,mir-25,MTOR,MYC,NFE2L2,PAWR,PNP,PPARD,RTN4,TERT,TGFB1,TNF	28
Cancer, Gastrointestinal Disease, Organismal Injury and Abnormalities	colon tumor	0.000442		-0.469		A1CF,ABCB1,ABCC3,ABCC4,ABCD3,ABHD2,ACAA2,ACADVL,ACAT1,ACAT2,ACKR4,ACMSD,ACOT4,ACOT7,ACOX1,ACSF3,ADAM32,ADAMTS12,ADAMTS16,ADD3,AKAP7,ALAS2,ALDH3A2,AMER2,AMIGO2,AMIGO3,ANGPTL4,ANLN,ANXA11,APLNR,AQP3,AQP7,ARHGAP10,ATP13A3,BAIAP2L1,BCHE,BCL9,BHLHB9,BPIFB4,BRCA1,BRCA2,C10orf90,C11orf54,C1orf53,C1S,C7orf57,C8orf59,CA2,CABP4,CACNA2D3,CAMK1D,CAMK2B,CAPN5,CARD10,CASC4,CASZ1,CBLB,CCDC116,CCDC18,CCDC62,CCL2…	353
Cardiovascular System Development and Function, Organismal Development	angiogenesis	0.000448		1.483	bias	A4GNT,ADAMTS12,ADGRG1,ANGPT1,ANGPTL3,ANGPTL4,APP,ARNTL,ATPIF1,BDNF,BMPER,BRCA1,CCL28,CCND1,CCNE1,CCNE2,CD36,CD9,CEACAM1,CHI3L1,COL15A1,COL4A2,CYCS,CYP1B1,CYP4A11,DDAH1,E2F1,EAF2,ECT2,EMP2,EPHX2,F2RL1,FABP4,FFAR4,FGF9,FHL2,FZD4,GADD45A,GPC1,GREM1,GSTM1,HSPD1,HTATIP2,HTRA1,IL1RN,LAMC1,LEPR,LGALS1,mir-25,MMP7,MTDH,MTOR,MYC,NCL,NOTCH3,NOX4,NPTX1,NRP2,NTRK2,ODC1,PBX1,PLA2G7,PLEKHG5,POR,PPARD,PPARG,PPA…	96
Organ Morphology, Reproductive System Development and Function	abnormal morphology of genital organ	0.000449				ACOX1,ACSL4,ADRA1B,ARNTL,BRCA1,BRCA2,CCDC169-SOHLH2,CCND1,CCNE2,Cdkn1c,CNBD2,CPEB1,DDX25,E2F1,EAF2,EXO1,FADS2,FGF9,GAL3ST1,HMGA1,HORMAD2,HSD11B1,HSD17B4,IRS2,KLF3,LAMC1,MCM8,MEIG1,Mug1/Mug2,NTRK2,PLTP,PSAP,PSMC3IP,RARB,SCARA5,SERPINE2,SMAD9,Smcp,STC1,SYCP3,TDRKH,UCP3,USP2,VDAC3,WIPF3,WNT5A,YBX3,ZPBP2	48
Cell Death and Survival	necrosis of epithelial tissue	0.000452		1.127		ALDH1A1,ALOX15,ANGPT1,APP,BDNF,BNIP3,CA3,CCND1,CD36,CD4,CEACAM1,CHEK1,CNP,COL4A2,CYCS,CYP2E1,DDB2,DECR1,DFFA,E2F1,EMP2,ENTPD5,F2RL1,GADD45A,GADD45B,GDF15,HK2,HSPD1,IL1RN,IRF5,ITGA6,KLB,KLF10,KRT18,KRT8,LGALS1,MAOA,MAPK13,MECOM,mir-25,MTOR,MYC,NCL,NDUFAB1,NFE2L2,NOL3,NPM1,NR1I3,Nrg1,NRG4,NTRK2,PAWR,PPARD,PPARG,PRKCA,PYCARD,RAD51,SERPINA3,SGK1,SLC25A4,TERT,TGFB1,TNF,UGCG,UNC5B,USP2	66
Neurological Disease, Psychological Disorders	tauopathy	0.000461				ABCA2,ADRA1A,ADRA1B,ALOX15,APOA4,APP,BCHE,BDNF,BRCA1,C4A/C4B,C9,CAMK2B,CASP6,CD36,CDK1,CHI3L1,CHRM2,CHRM3,CNP,CYP39A1,DDB2,GABBR2,GABRB2,GABRG1,HMGA1,HMGCL,HSD11B1,HSPA9,HSPD1,HTRA1,IGFBP2,LGALS1,LPL,LRP4,MACROD1,MAOA,MFI2,mir-25,MT-CO2,MTHFR,MTOR,NAT8B,NFE2L2,NPDC1,NPTX1,NQO1,NTRK2,PAWR,PLTP,PPARG,PRKCA,PSAP,QPCT,SCN4B,SCN8A,SELP,SERPINA3,SERPINE2,SLC1A2,SLC7A2,TGFB1,TNF,TUBB,VLDLR	64
Lipid Metabolism, Small Molecule Biochemistry, Vitamin and Mineral Metabolism	modification of retinaldehyde	0.00048	Increased	2.392	bias	ADH1C,ALDH1A1,CYP1B1,CYP2C8,DHRS4,RDH16	6
Cancer, Endocrine System Disorders, Organismal Injury and Abnormalities, Reproductive System Disease	growth of ovarian tumor	0.000481		0.378		GDF15,mir-25,NT5E,PLAGL1,TGFB1,TNF,TUSC3	7
Carbohydrate Metabolism, Lipid Metabolism, Molecular Transport, Small Molecule Biochemistry	concentration of choline-phospholipid	0.000494		1.238		ABCB4,BHMT,CD36,HINT1,LIPG,LPL,PLA2G6,SLC27A4,TNF	9
Cancer, Organismal Injury and Abnormalities	breast or ovarian cancer	0.000496		0.109		ABCB1,ABCC4,ACAA1,ACADVL,ACOT2,ADGRG1,AIG1,ALDH1A1,ALOX15,ALPL,ANGPT1,ANLN,AQP7,ARNTL,BCAM,BEX1,BNC1,BRCA1,BRCA2,C4A/C4B,CACNA2D3,CAMK2B,CASZ1,CCDC116,CCDC18,CCND1,CCNE1,CD4,CD9,CDC42BPA,CDK1,CELSR1,CEP120,CES1,Ces1g,CHEK1,CHI3L1,CHRM2,CHRM3,CMTM4,CNDP1,COL15A1,CORIN,CYCS,CYP17A1,CYP2E1,CYP4A11,DDHD2,DYNLRB1,E2F1,ECT2,ENTPD7,EPHB6,EPHX2,EPS8,ESRRG,FABP4,FGF9,FHL2,FKBP1A,FMO4,GADD45B,GAL3ST1,GDF15…	186
Connective Tissue Disorders, Developmental Disorder, Neurological Disease, Organismal Injury and Abnormalities, Skeletal and Muscular Disorders	exencephaly	0.0005	Decreased	-3.18	bias	BMPER,BRCA1,BRCA2,FKBP1A,GADD45A,LAMC1,LMO4,Marcks,MTHFD1L,PALLD,POR,PTPRS,PYGO1,TEAD1,TEAD2,TWIST1,XRCC2,YBX3	18
Cancer, Organismal Injury and Abnormalities, Reproductive System Disease	mammary tumor	0.000504		0.244		ABCB1,ABCC4,ACAA1,ACADVL,ACOT2,AIG1,ALDH1A1,ALOX15,ALPL,ANLN,AQP7,ARNTL,BCAM,BEX1,BRCA1,BRCA2,CACNA2D3,CASZ1,CCDC18,CCND1,CCNE1,CCNE2,CD4,CD9,CDC42BPA,CDC6,CDK1,CDT1,CES1,Ces1g,CHEK1,CHI3L1,CHRM2,CHRM3,CNDP1,CYCS,CYP17A1,CYP2E1,DDB2,DDHD2,DECR1,E2F1,EPHX2,EPS8,ESRRG,FHL2,FKBP1A,GADD45A,GADD45B,GAL3ST1,GGCT,GINS4,GMNN,GNA12,GPAT2,GPATCH4,GSTM1,GSTM4,GSTM5,GSTP1,GUK1,HMGA1,HSPD1,HTATIP2,IGFBP2,ILF3…	161
Cancer, Organismal Injury and Abnormalities	benign neoplasia	0.000512		-0.333	bias	ACAT1,ADRA1A,ADRA1B,ADTRP,AIG1,ALDH1A1,APP,BDNF,BHMT,BNC1,C4A/C4B,CAMK2B,CCND1,CCNE1,CCNE2,CEACAM1,CMTM4,CNP,COL15A1,CRY2,CYP1B1,DCLRE1A,DDB2,E2F1,ENTPD5,EPHB6,ESRRG,EXO1,FABP4,FKBP10,FKBP1A,FMOD,GADD45A,GSTM5,GSTP1,HINT1,HMGA1,HNF4G,HSD11B1,HTATIP2,IFITM3,IGFBP2,KLF10,LAMB3,LGALS1,LIG1,MAOA,MAPK13,MEGF9,MINPP1,mir-25,MMP7,MT-CO2,MTOR,MYC,NDUFV2,NETO2,NFE2L2,NOTCH3,NTRK2,ODC1,PEG3,PLA2G6,PLA2G7,P…	86
Lipid Metabolism, Molecular Transport, Small Molecule Biochemistry	absorption of cholesterol	0.000519		-1.566		ABCB4,ABCG5,ABCG8,ACAT2,APOA4,CD36,PNPLA2,SLC10A2	8
Lipid Metabolism, Molecular Transport, Small Molecule Biochemistry	clearance of lipid	0.000519		1.348	bias	ADH1C,ALDH1A1,ANGPTL4,HSD11B1,LPL,RAB9A,TERT,VLDLR	8
Lipid Metabolism, Small Molecule Biochemistry	cleavage of fatty acid	0.000519	Increased	2.566	bias	ACAA2,ACOT8,CROT,FABP4,LPL,MGLL,PLA2G16,PLA2G6	8
Connective Tissue Development and Function	adipogenesis of connective tissue	0.000519		-0.718		CCND1,E2F1,FFAR4,MIF,PKLR,PLA2G6,PPARD,PPARG,TNF,WWTR1	10
Cell Death and Survival	apoptosis	0.000538		-1.334		ABCB1,ACSL4,ADCK3,ADCY6,ADRA1A,ADRA1B,AGO2,AIFM2,ALDH1A1,ALOX15,AMIGO2,ANGPT1,ANGPTL4,ANXA11,ANXA7,APP,AQP3,AQP7,ARHGAP10,ATP6V0D2,B4GALT5,BACH1,BDNF,BHLHB9,BNIP3,BRCA1,BRCA2,CA3,CAMK1D,CAPRIN2,CASP6,CASZ1,CBLB,CCND1,CCNE1,Cd24a,CD36,CD4,CD9,CDC45,CDC6,CDK1,Cdkn1c,CEACAM1,CERKL,CERS6,CHEK1,CHI3L1,CIDEA,CIDEC,CMIP,CNP,CNTFR,COL4A2,CPEB1,CTSE,CYCS,CYP1B1,CYP2E1,DCLRE1C,DCT,DDB2,DDIAS,DDX25,DECR1,DF…	252
Cell Morphology, Cellular Function and Maintenance	transmembrane potential of mitochondria	0.000544		-0.724		ABCD3,APP,BNIP3,CD4,COL4A2,CYCS,CYP2E1,DFFA,GNA12,HSPD1,LGALS1,MAPK13,MYC,NDUFAB1,NFE2L2,NOL3,PAWR,PHB,PLA2G6,PPARG,PTPN6,PYCARD,SERPINA3,SLC25A27,TGFB1,TNF,UCP3	27
Cancer, Gastrointestinal Disease, Hepatic System Disease, Organismal Injury and Abnormalities	biliary tract cancer	0.000544				ADH1C,ALPL,BRCA2,C1S,IDH2,LEPR,MAOA,NQO1,POLE,RPL13A,RPL4,SERPINA6,TERT,UGT1A4	14
DNA Replication, Recombination, and Repair, Nucleic Acid Metabolism, Small Molecule Biochemistry	hydrolysis of nucleotide	0.000548		1.438	bias	ABCD3,ALPL,ANXA7,ARHGAP10,ATPIF1,CDC6,CDK1,DDX25,ENTPD7,GNAI1,HSPD1,IPO5,NT5E,P2RY1,PDE1B,Pde4d,PDE9A,TWIST1	18
Cellular Movement	invasion of cells	0.000553	Increased	3.238	bias	ACAT1,ACSL4,AGO2,AJAP1,ANGPTL4,APP,ATP6V0C,B4GALT5,BDNF,BRCA1,CA3,CARD10,CCND1,Cd24a,CD9,CDC42BPA,CDK1,CEACAM1,CHI3L1,CHRD,COL11A1,CYP1B1,DDB2,DNMBP,ECT2,ENTPD5,EPHB6,EPN3,EPS8,FHL2,FKBP1A,FMOD,GDF15,GNA12,GNAI1,GPC1,GPR182,HMGA1,HTATIP2,HTRA1,IFITM3,IGFBP2,ILF3,INHBB,IRS2,ITGA6,KRT8,LAMA3,LAMB3,LAMC1,LGALS1,MAP4K4,MIF,mir-25,MTA1,MTDH,MTOR,MYC,NFE2L2,NOL3,NPM1,NQO1,NRP2,NTRK2,ODC1,PALLD,PHB,PIGR…	90
Tissue Morphology	quantity of cells	0.000556	Increased	2.689		ABCB1,ACAT1,ACKR4,ADAMTS12,ADD3,ADRA1B,ALOX15,ALPL,APEX2,APOA4,APP,ARNTL,BDNF,Bhlhe41,BRCA1,BRCA2,C4A/C4B,CBFA2T3,CBLB,CCDC169-SOHLH2,CCL28,CCND1,CCNE1,Cd1d2,Cd24a,CD36,CD4,CD9,CDNF,CERK,CES1,CHI3L1,CIDEA,Clec2d (includes others),Cmah,CNTFR,CRY2,CTSE,CUX2,CYP4A11,DCLRE1C,DDIAS,E2F1,ENTPD7,EPS8,ESRRG,EXO1,F2RL1,FABP1,FADS2,FGF9,Foxp2,GABBR2,GADD45A,GADD45B,GDF15,GJC2,GNA12,GREM1,GRID1,GSTP1,HELLS,…	176
Cancer, Gastrointestinal Disease, Organismal Injury and Abnormalities	gastric cancer	0.000558		-0.294		A4GNT,ABCA2,ABCB1,ABCC4,ACMSD,ACOT12,ADAMTS16,ADRA1A,AJAP1,AKAP7,ANLN,ARNTL,AUTS2,BCAM,BRCA1,BRCA2,C10orf90,CACNA2D3,CBLB,CDC6,CEP63,CHRD,CHRM3,CHRNA2,CLSTN3,COBLL1,CORIN,CYP2A6 (includes others),DGKH,EPS8,EXO1,EYA4,FAM102A,GABRG1,GNB1L,GSTM1,GSTP1,GUCA1A,HADHA,HCRTR2,HINT1,HTRA1,IL1RN,INHBB,IPO5,KALRN,KIAA0930,KIAA2022,KIF5A,KLF10,KLF3,KNSTRN,KRT20,LAMC1,LRRC39,MASTL,MED12L,MEGF9,MFI2,mir-25,MPP…	132
Cardiovascular System Development and Function	development of cardiovascular system	0.000574		1.478	bias	A4GNT,ACADM,ADAMTS12,ADGRG1,ADRA1A,ADRA1B,AGO2,ANGPT1,ANGPTL3,ANGPTL4,Anp32b,APLNR,APP,ARNTL,ATPIF1,BDNF,BMPER,BRCA1,CCL28,CCND1,CCNE1,CCNE2,CD36,CD9,CEACAM1,CHI3L1,COL11A1,COL15A1,COL4A2,CYCS,CYP1B1,CYP4A11,DDAH1,E2F1,EAF2,ECT2,EMP2,EPHX2,F2RL1,FABP4,FFAR4,FGF9,FHL2,FKBP1A,FZD4,GADD45A,GPC1,GREM1,GSTM1,HSPD1,HTATIP2,HTRA1,IL11RA,IL1RN,LAMC1,LEPR,LGALS1,LMO4,MECOM,mir-25,MMP7,MTDH,MTOR,MYC,MYH14,…	116
Cancer, Endocrine System Disorders, Organismal Injury and Abnormalities, Reproductive System Disease	Ovarian Cancer and Tumors	0.000586		-0.718	bias	ABCB1,ADGRG1,ALDH1A1,ANGPT1,BNC1,BRCA1,BRCA2,C4A/C4B,CAMK2B,CASZ1,CCDC116,CDK1,CELSR1,CEP120,CHEK1,CHI3L1,CMTM4,COL15A1,CORIN,CYP1B1,CYP4A11,DCLRE1A,DYNLRB1,E2F1,ECT2,ENTPD7,EPHB6,FABP4,FGF9,FMO4,GADD45A,GDF15,GPATCH4,GSTM1,GSTM5,GSTP1,GYG1,HMGA1,HSD11B1,IFNGR2,IGFBP2,KALRN,KRT23,LGALS4,LIG1,MCM8,MECOM,MIF,mir-25,MMP7,MTOR,MYC,NOTCH3,NT5E,OVGP1,PAWR,PEG3,PLAGL1,PNLDC1,POLE,POR,PPARD,PTGES,PTK6,RA…	77
Cell Cycle, Cell Morphology, Cellular Assembly and Organization, DNA Replication, Recombination, and Repair	morphology of chromosomes	0.000594				BRCA1,BRCA2,DCLRE1A,GADD45A,HELLS,NCAPG2,TDP2,TDRKH,TERT	9
Developmental Disorder, Hereditary Disorder, Metabolic Disease	Gaucher disease type I	0.000608				IL1RN,PSAP,TNF,UGCG	4
Lipid Metabolism, Molecular Transport, Small Molecule Biochemistry	concentration of dinoprost	0.000608		0		CD36,CERK,EPHX2,HINT1	4
Cellular Assembly and Organization, DNA Replication, Recombination, and Repair	formation of chiasmata	0.000608				BRCA1,EXO1,HORMAD2,SYCP3	4
Drug Metabolism, Nucleic Acid Metabolism, Small Molecule Biochemistry	metabolism of theophylline	0.000608				CYP1B1,CYP2A6 (includes others),CYP2E1,CYP3A5	4
Cellular Movement	migration of pancreatic cancer cells	0.000608		1.067	bias	F2RL1,MGLL,TGFB1,WNT5A	4
Cardiovascular Disease	salt-sensitive essential hypertension	0.000608				CORIN,CYP3A5,CYP4A11,SCNN1B	4
Gastrointestinal Disease, Hepatic System Disease	cholelithiasis	0.00061				ABCB4,ABCG5,ABCG8,ACAT2,APP,FABP1,KLB,LEPR,TNF,UGT1A1	10
DNA Replication, Recombination, and Repair	initiation of replication of DNA	0.000618				CCNE1,CCNE2,CDC6,CDT1,CHEK1,MCM2,WRNIP1	7
Organismal Injury and Abnormalities, Renal and Urological Disease	urination disorder	0.000619		-1.823	bias	ACADL,ACSF3,ADCY6,ADRA1A,ADRA1B,AQP3,AQP7,Cdkn1c,CHRM2,CHRM3,CMIP,CORIN,CYP2C8,ETFB,ETFDH,GADD45A,GAL3ST1,GDF15,IDH2,IRS2,LEPR,LPL,MTHFR,Podxl,PPARG,PPM1K,PSAP,SCNN1A,SCNN1B,SCNN1G,SGK1,STC1,TGFB1,TXNIP,UGCG,VLDLR	36
Drug Metabolism, Molecular Transport, Small Molecule Biochemistry	concentration of glutathione	0.000625		-0.968		ALDH1A1,APP,CYP2E1,FABP1,FGF9,MAOA,MYC,NFE2L1,NFE2L2,SLC1A2,TGFB1,TNF,VNN1	13
Metabolic Disease, Neurological Disease, Psychological Disorders	Alzheimer's disease	0.000629				ABCA2,ADRA1A,ADRA1B,ALOX15,APOA4,APP,BCHE,BDNF,BRCA1,C4A/C4B,C9,CAMK2B,CASP6,CD36,CDK1,CHI3L1,CHRM2,CHRM3,CNP,CYP39A1,GABBR2,GABRB2,GABRG1,HMGA1,HMGCL,HSD11B1,HSPA9,HSPD1,HTRA1,IGFBP2,LGALS1,LPL,LRP4,MACROD1,MAOA,MFI2,mir-25,MT-CO2,MTHFR,MTOR,NAT8B,NFE2L2,NPDC1,NPTX1,NQO1,NTRK2,PAWR,PLTP,PPARG,PRKCA,PSAP,QPCT,SELP,SERPINA3,SERPINE2,SLC1A2,SLC7A2,TGFB1,TNF,TUBB,VLDLR	61
Cell Cycle, Cell Morphology, Cellular Assembly and Organization, DNA Replication, Recombination, and Repair	abnormal morphology of chromosomes	0.000639				BRCA1,BRCA2,DCLRE1A,GADD45A,HELLS,TDP2,TDRKH,TERT	8
Cancer, Gastrointestinal Disease, Organismal Injury and Abnormalities	stomach tumor	0.000646		-0.923	bias	A4GNT,ABCA2,ABCB1,ABCC4,ACMSD,ACOT12,ADAMTS16,ADRA1A,AJAP1,AKAP7,ANLN,ARNTL,AUTS2,BCAM,BRCA1,BRCA2,C10orf90,CACNA2D3,CBLB,CDC6,CEP63,CHRD,CHRM3,CHRNA2,CLSTN3,COBLL1,CORIN,CYP2A6 (includes others),DGKH,EPS8,EXO1,EYA4,FAM102A,GABRG1,GNB1L,GSTM1,GSTP1,GUCA1A,HADHA,HCRTR2,HINT1,HTRA1,IL1RN,INHBB,IPO5,KALRN,KIAA0930,KIAA2022,KIF5A,KLF10,KLF3,KNSTRN,KRT20,LAMC1,LRRC39,MASTL,MED12L,MEGF9,MFI2,mir-25,MPP…	133
Lipid Metabolism, Small Molecule Biochemistry	catabolism of fatty acid	0.000653				ACOT7,ECI2,LPL,MGLL,PPARD,SLC27A4	6
Drug Metabolism	conjugation of glutathione	0.000653		0.654	bias	CYP1B1,GSTM1,GSTM5,GSTP1,GSTT2/GSTT2B,MIF	6
Nucleic Acid Metabolism, Small Molecule Biochemistry	metabolism of purine base	0.000653				CYP1B1,CYP2A6 (includes others),CYP2E1,CYP3A5,HPRT1,MTAP	6
Energy Production, Lipid Metabolism, Small Molecule Biochemistry	oxidation of oleic acid	0.000653	Increased	2.438	bias	ACADL,ACSL1,ACSL4,ACSL5,CPT1A,UCP3	6
Cancer, Cellular Development, Cellular Growth and Proliferation, Endocrine System Disorders, Organismal Injury and Abnormalities, Reproductive System Disease, Tumor Morphology	proliferation of ovarian cancer cells	0.000653		0		GDF15,mir-25,PLAGL1,TGFB1,TNF,TUSC3	6
Drug Metabolism, Lipid Metabolism, Molecular Transport, Small Molecule Biochemistry	secretion of prostaglandin E2	0.000653		1.698	bias	F2RL1,FABP4,FFAR4,LGALS1,TGFB1,TNF	6
Cell Death and Survival, Nervous System Development and Function	survival of astrocytes	0.000653		1.165	bias	B4GALT5,CASP6,CHI3L1,PSAP,RAD51,TNF	6
Cell Cycle, DNA Replication, Recombination, and Repair	DNA recombination	0.000657		1.615		BANF1,BRCA1,BRCA2,DCLRE1C,EXO1,GADD45A,HJURP,HMGA1,MCM8,MEIOB,PSMC3IP,RAD51,RAD54B,SPATA22,SYCP3,UHRF1,WEE1,XRCC2	18
Cell Death and Survival	cell death of macrophages	0.000657		-0.228		ABCC4,ACAT1,APP,CASP6,DFFA,FABP4,MIF,MTOR,NCEH1,NFE2L2,PIK3AP1,PLA2G6,PPARG,PTPN6,PYCARD,SERPINA3,TGFB1,TNF	18
Cellular Movement	migration of cells	0.000669	Increased	2.049	bias	ABCB4,ABCC4,ABHD2,ABHD6,ACSL4,ADGRG1,ALOX15,ANGPT1,ANGPTL3,ANGPTL4,APP,AQP3,BDNF,BRCA1,BRCA2,C4A/C4B,CAMK1D,CARD10,CBLB,CCL28,CCND1,Cd24a,CD36,CD4,CD9,CDC42BPA,CDK1,CEACAM1,CELSR1,CES1,CHI3L1,CHRD,CHRM3,CNP,COL11A1,COL4A2,CPEB1,CTSE,CYP1B1,DAB1,DSG2,DTL,ECSCR,ECT2,EFNA5,EPS8,F2RL1,FABP4,FAM110C,FBXL2,FGF9,FHL2,FMOD,FZD4,GADD45A,GAL3ST1,GDF15,GNA12,GNAI1,GPC1,GREM1,GUCY1B3,HES6,HSPD1,HTATIP2,HYAL2…	185
Lipid Metabolism, Molecular Transport, Small Molecule Biochemistry	accumulation of triacylglycerol	0.000682		0.056		ACADL,ACSL1,AQP7,CD36,CPT1A,FABP4,LPIN2,LPL,Mup1 (includes others),ODC1,PNPLA2,PPARD,SLC27A1,VLDLR	14
Behavior	spatial learning	0.000697		1.702	bias	ADAM11,ADRA1B,APP,ARHGEF9,BDNF,DDHD2,DFFA,EPB41,FA2H,HSD11B1,IDUA,LMO4,MTOR,NTRK2,OPHN1,PDE1B,QPCT,RAPGEF4,RARB,SGK1,SHANK2,SPRED1,SYNPO,VDAC3	24
Developmental Disorder, Hereditary Disorder, Metabolic Disease	carnitine palmitoyltransferase II deficiency	0.000705				CPT2,PPARD,PPARG	3
Cellular Movement, Hematological System Development and Function	cell movement of red blood cells	0.000705				CD36,SELP,TNF	3
Digestive System Development and Function, Skeletal and Muscular System Development and Function	contraction of longitudinal muscle layer	0.000705				BDNF,CHRM2,CHRM3	3
Cell Cycle, Connective Tissue Development and Function	entry into cell cycle progression of fibroblast cell lines	0.000705				CCND1,CCNE1,MYC	3
Lipid Metabolism, Small Molecule Biochemistry	hydrolysis of cholesterol	0.000705				ACAT1,CD36,LPL	3
Hematological System Development and Function, Hematopoiesis, Tissue Morphology	quantity of LSK cells	0.000705				ALOX15,HSPA9,MECOM	3
Cell Morphology, Cellular Assembly and Organization, Cellular Development, Cellular Function and Maintenance, Nervous System Development and Function, Tissue Development	remyelination of axons	0.000705				IL11RA,MPZ,RTN4	3
Lipid Metabolism, Small Molecule Biochemistry	synthesis of docosahexaenoic acid	0.000705				ALOX15,APP,FADS2	3
Lipid Metabolism, Molecular Transport, Small Molecule Biochemistry	accumulation of fatty acid	0.000709		-0.664		ABCD2,ACOX1,CD36,ECI1,HADHA,IL1RN,PPARD,SLC27A1,TNF	9
Carbohydrate Metabolism	uptake of carbohydrate	0.000727		-0.272		ABCB4,ACSL1,APP,AQP7,CD36,CEACAM1,CPT1A,CRAT,E2F1,ESRRG,FABP3,HMGA1,IRS2,KLB,LPL,MIF,MTM1,MTOR,MYC,NOX4,PLA2G6,PLAGL1,PPARG,PREX2,PRKCA,RGL2,SLC1A2,SLC23A2,SLC27A1,SLC27A4,SNED1,TNF,TXNIP,UCP3,UGT1A1	35
Cancer, Cell Death and Survival, Organismal Injury and Abnormalities, Tumor Morphology	apoptosis of tumor cells	0.00073		1.361		B4GALT5,BRCA1,CASP6,CDC45,CDC6,CDK1,CEACAM1,CHEK1,CYCS,E2F1,FBXL2,FHL2,FMOD,GADD45A,GDF15,IRF5,KLF10,LAMA3,LGALS1,MCM2,MIF,mir-25,MTOR,MYC,NFE2L2,PAWR,PNP,PPARD,RTN4,SGK1,TERT,TGFB1,TNF,UGCG	34
Lipid Metabolism, Molecular Transport, Small Molecule Biochemistry	abnormal quantity of bile salt	0.000771				ABCC3,CD4,EHHADH,HSD17B4,SLC10A2	5
Nucleic Acid Metabolism, Small Molecule Biochemistry	metabolism of nucleoside diphosphates	0.000771				ENTPD7,GMDS,GUK1,NT5E,NUDT16	5
Organismal Injury and Abnormalities, Renal and Urological Disease	minimal change nephrotic syndrome	0.000771				CMIP,FKBP1A,MTOR,PPP3CC,TGFB1	5
Nervous System Development and Function	myelination of central nervous system	0.000781		0.479	bias	BDNF,MTOR,MYC,NTRK2,PPARD,RTN4,TGFB1,TNF	8
Cell Cycle	arrest in G1 phase of breast cancer cell lines	0.000784				BRCA1,CCND1,GDF15,LGALS1,MYC,NFE2L2,TNF	7
Cell Cycle, DNA Replication, Recombination, and Repair	homologous recombination	0.000793	Increased	2.164		BRCA1,BRCA2,GADD45A,HJURP,MCM8,MEIOB,PSMC3IP,RAD51,RAD54B,SPATA22,SYCP3,WEE1,XRCC2	13
Inflammatory Disease, Ophthalmic Disease, Organismal Injury and Abnormalities	conjunctivitis	0.000803				ADRA1A,ADRA1B,CA2,CA3,CA5A,CHRM2,CHRM3,FKBP1A,MTOR,PPP3CC,TGFB1,TNF	12
Cancer, Organismal Injury and Abnormalities	primitive neuroectodermal tumor	0.00082				ABCC3,ABCC4,BRCA1,BRCA2,CCND1,CELSR1,DHRS4,E2F1,EYA4,GABRG1,GSTP1,IRS2,KHDRBS3,mir-25,MYC,NPTX1,POR,PTCH2,PVT1,RARB,TERT,TGFB1,TTC3,TUBB,WNT5A,XRCC2	26
Carbohydrate Metabolism, Energy Production, Small Molecule Biochemistry	oxidation of D-glucose	0.000842		1.261		BHMT,CD36,CRAT,ESRRG,FABP3,LPL,PNPLA2,PPARGC1B,UCP3	9
Lipid Metabolism, Molecular Transport, Small Molecule Biochemistry	release of arachidonic acid	0.000849		1.914	bias	CD4,CERK,CHRM2,F2RL1,GNA12,GPC1,IL1RN,LGALS1,LIPG,MIF,PLA2G4F,PLA2G6,PRKCA,TNF	14
Cell Death and Survival	cell viability of breast cancer cell lines	0.000863		1.024	bias	BDNF,BRCA1,CA2,CARD10,CCND1,CHEK1,FKBP5,GDF15,HMGA1,IRS2,KIF5A,MTDH,MTHFR,MTOR,NDUFA13,NFE2L2,PBX1,PYCARD,TNF,TWIST1,UGCG	21
Free Radical Scavenging, Small Molecule Biochemistry	metabolism of hydrogen peroxide	0.000876		-0.243		APOA4,APP,BRCA1,CYCS,CYP2E1,ESRRG,LCLAT1,MAOA,NFE2L2,NOL3,NOX4,PTPN6,SLC25A27,STC1,TGFB1,TNF,UCP3	17
Free Radical Scavenging, Small Molecule Biochemistry	biosynthesis of hydrogen peroxide	0.000878		-0.244		APP,BRCA1,CYP2E1,ESRRG,LCLAT1,MAOA,NFE2L2,NOL3,NOX4,PTPN6,SLC25A27,STC1,TGFB1,TNF,UCP3	15
Cellular Development, Cellular Growth and Proliferation	proliferation of lymphoblastoid cell lines	0.000895				CLYBL,CMIP,E2F1,FKBP5,LIG1,MAP4K4,MYBBP1A,MYC,RANBP17,SLIT3,TERT	11
Endocrine System Disorders, Gastrointestinal Disease, Metabolic Disease	diabetic complication	0.000897				ADRA1A,ADRA1B,AKR1C3,BRCA2,CACNA2D3,CCND1,CD36,CHI3L1,FABP1,GMDS,HYAL2,IGFBP2,LPL,MYC,OAS1,PKLR,PPARD,PPARG,PPP3CC,PTGFR,SCNN1A,ST3GAL6,TGFB1,TNF,TUSC3	25
Cell Death and Survival	apoptosis of lymphoblastoid cell lines	0.000948		1.254		CCNE1,E2F1,LIG1,MYC,NPM1,PDE1B,TERT,TNF	8
Lipid Metabolism, Small Molecule Biochemistry	incorporation of lipid	0.000948		1.977	bias	CD36,FABP1,MYC,PLA2G6,SGMS1,SLC27A1,SLC27A4,TNF	8
Cell Cycle	arrest in interphase of epithelial cell lines	0.000983				ADRA1A,ALOX15,mir-25,MYC,PRKCA,TGFB1,TXNIP	7
Cancer, Organismal Injury and Abnormalities, Reproductive System Disease	benign prostatic hyperplasia	0.000983				ADRA1A,ADRA1B,CHRM2,CHRM3,ENTPD5,GSTM1,TRPM8	7
Endocrine System Development and Function, Lipid Metabolism, Molecular Transport, Small Molecule Biochemistry	concentration of aldosterone	0.000995	Decreased	-2.867		HSD11B1,KCNE3,PPARG,SCNN1A,SCNN1B,SGK1,SLC4A4,STK39,TGFB1	9
Neurological Disease, Psychological Disorders	Dementia	0.00101				ABCA2,ADRA1A,ADRA1B,ALOX15,APOA4,APP,BCHE,BDNF,BRCA1,C4A/C4B,C9,CAMK2B,CASP6,CD36,CDK1,CHCHD10,CHI3L1,CHRM2,CHRM3,CNP,CYP39A1,GABBR2,GABRB2,GABRG1,HMGA1,HMGCL,HSD11B1,HSPA9,HSPD1,HTRA1,IGFBP2,LGALS1,LPL,LRP4,MACROD1,MAOA,MFI2,mir-25,MT-CO2,MTHFR,MTOR,NAT8B,NFE2L2,NPDC1,NPTX1,NQO1,NTRK2,PAWR,PLTP,PPARG,PRKCA,PSAP,QPCT,SELP,SERPINA3,SERPINE2,SLC1A2,SLC7A2,TGFB1,TNF,TUBB,VLDLR	62
Neurological Disease, Psychological Disorders	pervasive developmental disorder	0.00105				ACSL5,ADRA1A,ADRA1B,AUTS2,C4A/C4B,CAMK2B,CDC42BPA,CHRM2,CHRM3,ENTPD5,GABBR2,GABRB2,GABRG1,GYG1,IFITM3,NCALD,NRP2,PNP,RBFOX1,SCN4B,SCN8A,SHANK2,SLC1A2,YBX3	24
Cell Cycle, DNA Replication, Recombination, and Repair	DNA replication checkpoint	0.00105				CDC45,CDC6,CDT1,CHEK1	4
Lipid Metabolism, Molecular Transport, Small Molecule Biochemistry	accumulation of long chain fatty acid	0.00105		0.141	bias	ACOX1,CD36,HADHA,PPARD	4
Neurological Disease, Ophthalmic Disease, Organismal Injury and Abnormalities	cycloplegia	0.00105				ADRA1A,ADRA1B,CHRM2,CHRM3	4
Hair and Skin Development and Function	hyperhidrosis	0.00105				ADRA1A,ADRA1B,CHRM2,CHRM3	4
Lipid Metabolism, Molecular Transport, Small Molecule Biochemistry	influx of cholesterol	0.00105				ACAT1,CD36,LPL,PPARG	4
Lipid Metabolism, Small Molecule Biochemistry	metabolism of linoleic acid	0.00105				Cyp2c54 (includes others),DBP,HLF,TEF	4
Nucleic Acid Metabolism, Small Molecule Biochemistry	metabolism of purine ribonucleoside diphosphate	0.00105				GMDS,GUK1,NT5E,NUDT16	4
Protein Synthesis	metabolism of toxin peptide	0.00105				AS3MT,CYP1B1,FMO1,FMO2	4
Drug Metabolism, Endocrine System Development and Function, Energy Production, Lipid Metabolism, Small Molecule Biochemistry	oxidation of beta-estradiol	0.00105		1.982	bias	CYP1B1,CYP2C8,CYP3A5,HSD17B4	4
Lipid Metabolism, Molecular Transport, Small Molecule Biochemistry	quantity of C18:2 fatty acid	0.00105				FABP1,HINT1,LEPR,TGFB1	4
Endocrine System Development and Function, Molecular Transport, Small Molecule Biochemistry	concentration of hormone	0.00106		-0.757		ABCC4,ABHD6,ADRA1B,Akr1b7,APP,ARNTL,BDNF,BRCA1,CD36,CEACAM1,CERS6,CES1,CHRM3,Clec2d (includes others),CYP17A1,Cyp4a14,E2F1,FABP1,FABP4,FFAR4,HADHA,HMGA1,IRS2,KLB,LCLAT1,LEPR,MAPK13,MGLL,MTOR,NQO1,NR1I3,NTRK2,PNPLA2,PPARG,PRCP,PSAP,PTGFR,PTPRS,RIMS2,SERPINA6,SGMS1,TLR5,TNF,UGT1A1,UTP14C	45
Cancer, Gastrointestinal Disease, Organismal Injury and Abnormalities	gastroesophageal cancer	0.00109		0.055		A4GNT,ABCA2,ABCB1,ABCC4,ACMSD,ACOT12,ACSF2,ADAMTS16,ADRA1A,AGO2,AJAP1,AKAP7,ANGPT1,ANLN,ARNTL,AUTS2,BCAM,BCHE,BHMT,BRCA1,BRCA2,C10orf90,C9,CACNA2D3,CBLB,CCND1,CDC6,CEP63,CHRD,CHRM3,CHRNA2,CISD3,CLSTN3,COBLL1,COL11A1,CORIN,CYP2A6 (includes others),DAB1,DGKH,EPS8,ETFB,EXO1,EYA4,FABP3,FADS2,FAM102A,FZD4,GABRG1,GAL3ST1,GNA12,GNB1L,GSTM1,GSTP1,GUCA1A,HADHA,HCRTR2,HINT1,HTRA1,IL1RN,INHBB,IPO5,KALRN,KIA…	155
Amino Acid Metabolism, Molecular Transport, Small Molecule Biochemistry	transport of amino acids	0.0011		1.84	bias	ABCC3,ABCC4,APP,BDNF,MTDH,MYC,NTRK2,PYCARD,SERINC2,SLC15A4,SLC1A2,SLC25A4,SLC3A2,SLC5A6,SLC6A7,SLC7A2,TGFB1,TNF	18
Cell Cycle	cell cycle progression of tumor cell lines	0.00112		-0.215		ADRA1B,APP,BANF1,BRCA1,CARD10,CCND1,CCNE1,CDK1,E2F1,FHL2,LIG1,MIF,mir-137,mir-25,MLLT3,MTOR,MYC,NPM1,PHB,PLAGL1,PPARG,PPP2R3A,RARB,RECK,TACC2,TERT,TGFB1,TNF,WEE1,ZBTB10	30
Cancer, Organismal Injury and Abnormalities	tumorigenesis of carcinoma	0.00113		0.405		ACOX1,AGO2,BHMT,BRCA1,BRCA2,CBR1,DDB2,E2F1,FGF9,GDF15,GSTM1,HINT1,LAMA3,MTA1,MTDH,MYC,NQO1,ODC1,TGFB1	19
Organismal Injury and Abnormalities, Reproductive System Disease	impotence	0.00114				ADRA1A,ADRA1B,FKBP1A,MTOR,PPP3CC,PTGER3	6
Hematological System Development and Function, Inflammatory Response, Tissue Morphology	quantity of macrophages	0.00116		0.238		ACAT1,Bhlhe41,C4A/C4B,CD36,CES1,FABP1,GDF15,GREM1,HINT1,HSD11B1,LEPR,LIPG,MIF,MPZ,NFE2L2,PGLYRP1,PPARG,PTGES,RAPGEF4,SELP,STAT4,TGFB1,TNF,TRPM4,USP2	25
Behavior	learning	0.00116		1.538	bias	ACAT1,ADAM11,ADRA1B,APP,ARHGEF9,BCHE,BDNF,CAMK2B,CERS6,CHRD,CHRM2,DDHD2,DFFA,EPB41,FA2H,GABBR2,GNAI1,HSD11B1,IDUA,IL1RN,KALRN,LEPR,LMO4,MAOA,MGLL,MTOR,Mup1 (includes others),Nrg1,NT5E,NTRK2,OPHN1,PDE1B,PLA2G6,PRKCA,QPCT,RAPGEF4,RARB,RCAN2,RTN4,SGK1,SHANK2,SPRED1,SYNPO,TNF,VDAC3,VEZT,VLDLR	47
Cancer, Gastrointestinal Disease, Organismal Injury and Abnormalities	colorectal cancer	0.00117		0		A1CF,ABCB1,ABCC3,ABCC4,ABCD2,ABCD3,ABHD2,ACAA2,ACADVL,ACAT1,ACAT2,ACKR4,ACMSD,ACOT4,ACOT7,ACOX1,ACSF3,ACSL5,ADAM32,ADAMTS12,ADAMTS16,ADD3,ADRA1A,ADRA1B,ADTRP,AKAP7,AKR1C3,ALAS2,ALDH3A2,AMER2,AMIGO2,AMIGO3,ANGPTL4,ANLN,ANXA11,APLNR,AQP3,AQP7,ARHGAP10,ASPA,ATP13A3,BAIAP2L1,BCHE,BCL9,BEX1,BHLHB9,BPIFB4,BRCA1,BRCA2,C10orf90,C11orf54,C1orf53,C1S,C7orf57,C8orf59,CA2,CABP4,CACNA2D3,CAMK1D,CAMK2B,CAPN5,C…	396
Cancer, Organismal Injury and Abnormalities	cancer of secretory structure	0.00119		0.784		ABCC3,ABCC4,ACSF2,ACSF3,ACSS3,ADAM11,ADGRG1,ADH1C,ADRA1A,AGO2,AJAP1,AKR1C3,ALOX15,ALPL,ANGPT1,ANKRD12,ANXA11,AQP7,ARNTL,ATXN10,BCL9,BNIP3,BPIFB4,BRCA1,BRCA2,BTG3,CA2,CAPRIN2,CCDC146,CCDC62,CCND1,CEACAM1,CELF2,CEP63,CHEK1,CHRM2,CHRNA2,CNNM1,COL6A6,CYP17A1,CYP1B1,CYP2A6 (includes others),CYP3A5,CYP3A7,DCLRE1A,DCUN1D4,DNAH11,DNAH6,DSG1,E2F1,EAF2,EEF1B2,EHHADH,ELOVL7,ENTPD5,ESRRG,EVPL,EXO1,FABP1,FAM1…	191
Molecular Transport	secretion of molecule	0.00119	Increased	2.196	bias	ABCB1,ABCB4,ABCC3,ABCG5,ABCG8,ACADL,ACAT2,ANGPT1,APOA4,APP,AQP7,BDNF,CA2,CD36,CES1,CES3,CHRM3,CIDEA,CYP2E1,F2RL1,FABP1,FABP4,FFAR4,FZD4,GNPTAB,GUCY1B3,HMGA1,HSD11B1,IL1RN,KRT20,KRT8,LGALS1,MAFF,Mamld1,MIF,NTRK2,P2RY1,PER1,PHB,PLA2G4F,PLTP,PNP,PRKCA,PROK1,PTGER3,RHBDF1,RIMS2,RPH3AL,RTN4,SGK1,SGMS1,SLC18A1,SLC27A1,SLC4A4,STC1,TGFB1,TMEM184A,TNF,TPT1,UNC13A	60
Cell Cycle	G1 phase of connective tissue cells	0.00122				CCND1,CCNE2,DDIAS,E2F1,MYC,TGFB1,TNF	7
DNA Replication, Recombination, and Repair	homologous recombination repair of DNA	0.00122				BRCA1,BRCA2,CCND1,FIGNL1,RAD51,RAD54B,XRCC2	7
Cardiovascular Disease	occlusion of artery	0.00124		-0.583		ABCB1,ABCG5,ABCG8,ACAT1,ACAT2,ALOX15,ANGPTL3,ANKRD29,APOA4,APP,CD36,CERS6,CES1,CHI3L1,CLIC5,EPHX2,FABP4,FKBP1A,GABRB2,GABRG1,GDF15,GREM1,HSPD1,KALRN,LIPG,LPL,MECOM,MIA3,MIF,MTHFD1L,MTOR,NCEH1,NFE2L2,P2RY1,PLA2G7,PLTP,PPARD,PPARG,PRCP,PTGER3,PTGES,RBFOX1,RTN4,SAMD4A,SCNN1A,SCNN1B,SCNN1G,SELP,TERT,TGFB1,TNF,TUBB,VLDLR	53
Neurological Disease	neurological signs	0.00125		-0.464		ABCD2,ACADM,ACAT1,ADRA1A,ADRA1B,AIG1,APLNR,APOA4,APP,ARPP19,B4GALT5,BDNF,C4A/C4B,C9,CA2,CACNA2D3,CAMK2B,CASP6,CD36,CHAF1B,CHI3L1,CHRM2,CHRM3,CHRNA2,CPT1B,CYCS,DBP,EPHX2,ESRRG,ETFB,GABRB2,GABRG1,GADD45A,GAL3ST1,GHITM,GNPTAB,GUCY1B3,HINT1,HMGCS2,LPL,LRP4,MAFF,MTDH,MTOR,NDUFA13,NDUFA7,NPM1,NR1D1,NTRK2,PDE1B,PPARG,PPARGC1B,PTGES,RARB,RBFOX1,RPSA,SCN4B,SCN8A,SERPINA3,SGK1,SLC17A4,SLC1A2,SLC27A1,ST3GAL…	70
Carbohydrate Metabolism, Cellular Function and Maintenance, Small Molecule Biochemistry	homeostasis of D-glucose	0.00127				ACOT13,ADRA1B,ARNTL,CD36,CEACAM1,CHRM3,CIDEA,CRY2,F2RL1,FABP1,FABP4,GPRC5B,HSD11B1,IRS2,KLB,LEPR,OAS1,PPARG,PPP1R3G,PRCP,RPH3AL,SLC27A1,ST3GAL5,TLR5,TNF,TXNIP	26
Skeletal and Muscular System Development and Function	morphology of muscle	0.00127				ACADM,ACADVL,ALPL,APP,ATP6V0C,BACH1,Cdkn1c,COL15A1,DMPK,FKBP1A,FMOD,Foxp2,HADHA,HMGA1,HSD11B1,IDUA,ILF3,JPH1,LMO7,LPL,MTM1,NEB,NOTCH3,Nrg1,PNPLA2,POR,PPARG,PPARGC1B,PRKCA,PSAP,PTPRS,RAPGEF4,RCAN2,SOX7,TGFB1,TLN2,TNF,UCHL3,VDAC3	39
Organismal Injury and Abnormalities	disorder of pigmentation	0.00128				ABCC3,ANKRD12,CIDEA,CUX2,FA2H,FADS2,FKBP1A,HAO2,HSD3B1,MOGAT1,MTOR,PPP3CC,SCEL,THRSP,TRPM1,UGT1A1	16
Digestive System Development and Function, Endocrine System Development and Function, Organ Morphology, Organismal Development	morphology of islets of Langerhans	0.00129				ANXA7,ARNTL,CES1,E2F1,FFAR4,HMGA1,IRS2,LEPR,PBX1,PPARG,RPSA,SGMS1,STAT4,UNC13A	14
Cancer, Organismal Injury and Abnormalities	Lymphoid Cancer and Tumors	0.00129		-1.521		ABCB1,ABCB4,ABCC3,ACAD11,ACBD5,ACSM3,ACTG1,ADAMTS16,ADCK3,AIG1,ALDH1A1,ALDH9A1,ALOX15,AMIGO3,ANGPTL4,ANXA7,ATP6V0D2,BMPER,BRCA1,BRCA2,C10orf90,C4A/C4B,C9,CAPRIN2,CBLB,CCND1,CD36,CD4,CDK1,CELSR1,CHD3,CMIP,CNDP1,COL27A1,COL4A2,COL6A6,CPT1A,CPT1B,CPT2,CRAT,CTPS1,CUX2,CYCS,CYP1B1,CYP2E1,CYP3A5,CYP4A11,DCLRE1A,DCLRE1C,DDB2,DNTT,DSG2,E2F1,EAF2,EEF1B2,EMP2,ENC1,EPHX1,EXO1,FAM129B,FAM83B,FBXL2,FKBP1A,FRM…	173
Cell Morphology, Digestive System Development and Function, Endocrine System Development and Function, Organ Morphology, Organismal Development	morphology of pancreatic cells	0.0013				ANXA7,E2F1,HMGA1,IRS2,LEPR,PBX1,PPARG,RHBDF1,RPSA,SGMS1,STAT4,UNC13A	12
Lipid Metabolism, Small Molecule Biochemistry	storage of lipid	0.0013		1.353		ANGPTL3,BRCA1,CD36,CIDEA,CIDEC,CRY2,FABP4,LPL,PNPLA2,PPARG,UCP3,UGCG	12
Embryonic Development, Organ Development, Organ Morphology, Organismal Development, Tissue Development, Visual System Development and Function	abnormal morphology of retina	0.00132				ALDH1A1,ASPA,CABP4,CCND1,Cdkn1c,E2F1,GUCA1A,ITGA6,LAMC1,LMO7,Marcks,MPP4,NTRK2,NXNL1,PTPRS,PYGO1,RARB,RGS7,RPGR,SEMA5A,UCHL3,VLDLR	22
Cellular Response to Therapeutics	sensitivity of cells	0.00132	Decreased	-2.011		ABCB4,APEX2,BRCA1,BRCA2,DCLRE1C,DDB2,GADD45A,HELLS,HINT1,MCM8,NFE2L1,NFE2L2,PNP,PTPN6,RAD51,RAD54B,RAD9B,TNF,XRCC2	19
Cancer, Organismal Injury and Abnormalities, Reproductive System Disease	tumorigenesis of gonad	0.00132		-0.718	bias	ABCB1,ADGRG1,ALDH1A1,ANGPT1,BNC1,BRCA1,BRCA2,C4A/C4B,CAMK2B,CASZ1,CCDC116,CDK1,CELSR1,CEP120,CHEK1,CHI3L1,CMTM4,COL15A1,CORIN,CYP1B1,CYP4A11,DCLRE1A,DYNLRB1,E2F1,ECT2,ENTPD7,EPHB6,FABP4,FGF9,FMO4,GADD45A,GDF15,GPATCH4,GSTM1,GSTM5,GSTP1,GYG1,HMGA1,HSD11B1,IFNGR2,IGFBP2,KALRN,KRT23,LGALS4,LIG1,MCM8,MECOM,MIF,mir-25,MMP7,MTOR,MYC,NOTCH3,NT5E,NTNG2,OVGP1,PAWR,PDZRN3,PEG3,PLAGL1,PNLDC1,POLE,POR,PPARD,…	80
Digestive System Development and Function, Endocrine System Development and Function, Organ Morphology, Organismal Development	morphology of pancreas	0.00135				ANXA7,ARNTL,CES1,E2F1,FFAR4,HMGA1,IRS2,KRT8,LEPR,PBX1,PPARG,RHBDF1,RPSA,SGMS1,STAT4,TGFB1,UNC13A	17
Metabolic Disease	amyloidosis	0.00137				ABCA2,ADRA1A,ADRA1B,ALOX15,APOA4,APP,BCHE,BDNF,BRCA1,C4A/C4B,C9,CAMK2B,CASP6,CCND1,CD36,CDK1,CHI3L1,CHRM2,CHRM3,CNP,CYP39A1,GABBR2,GABRB2,GABRG1,HMGA1,HMGCL,HSD11B1,HSPA9,HSPD1,HTRA1,IGFBP2,LGALS1,LPL,LRP4,MACROD1,MAOA,MFI2,mir-25,MT-CO2,MTHFR,MTOR,NAT8B,NFE2L2,NPDC1,NPTX1,NQO1,NTRK2,PAWR,PLTP,PPARG,PRKCA,PSAP,QPCT,SELP,SERPINA3,SERPINE2,SLC1A2,SLC7A2,TGFB1,TNF,TUBB,VLDLR	62
Cancer, Hematological Disease, Organismal Injury and Abnormalities	hematological neoplasia	0.00137		-1.624		ABCB1,ABCB4,ABCC3,ABCC4,ACAD11,ACBD5,ACSM3,ACTG1,ADAMTS16,ADCK3,AIG1,ALDH1A1,ALDH9A1,ALOX15,ALPL,AMIGO3,ANGPTL4,ANXA11,ANXA7,ATP6V0D2,BCHE,BDNF,BMPER,BRCA1,BRCA2,C10orf90,C4A/C4B,C9,CAPRIN2,CBLB,CCND1,CD36,CD4,CDK1,CDKL3,CELSR1,CHD3,CHEK1,CMIP,CNDP1,CNTFR,COL27A1,COL4A2,COL6A6,CPT1A,CPT1B,CPT2,CRAT,CTPS1,CUX2,CYCS,CYP1B1,CYP2E1,CYP3A5,CYP4A11,DCLRE1A,DCLRE1C,DDB2,DNTT,DSG2,E2F1,EAF2,ECI2,EEF1B2,E…	187
Cancer, Gastrointestinal Disease, Organismal Injury and Abnormalities	upper gastrointestinal tract tumor	0.00138		0.088		A4GNT,ABCA2,ABCB1,ABCC4,ACMSD,ACOT12,ACSF2,ACSF3,ADAMTS16,ADRA1A,AGO2,AJAP1,AKAP7,ANGPT1,ANLN,ARNTL,AUTS2,BCAM,BCHE,BHMT,BRCA1,BRCA2,C10orf90,C9,CACNA2D3,CBLB,CCND1,CDC6,CEP63,CHI3L1,CHRD,CHRM3,CHRNA2,CISD3,CLSTN3,COBLL1,COL11A1,COL15A1,CORIN,CYP2A6 (includes others),DAB1,DGKH,DSG2,EPS8,ETFB,EVPL,EXO1,EYA4,FABP3,FADS2,FAM102A,FAM19A5,FLRT3,FZD4,GABRG1,GAL3ST1,GNA12,GNB1L,GSTM1,GSTP1,GUCA1A,HADHA,…	175
Cancer, Gastrointestinal Disease, Organismal Injury and Abnormalities	colorectal neoplasia	0.00139		-0.469		A1CF,ABCB1,ABCC3,ABCC4,ABCD2,ABCD3,ABHD2,ACAA2,ACADVL,ACAT1,ACAT2,ACKR4,ACMSD,ACOT4,ACOT7,ACOX1,ACSF3,ACSL5,ADAM32,ADAMTS12,ADAMTS16,ADD3,ADRA1A,ADRA1B,ADTRP,AKAP7,AKR1C3,ALAS2,ALDH3A2,AMER2,AMIGO2,AMIGO3,ANGPTL4,ANLN,ANXA11,APLNR,AQP3,AQP7,ARHGAP10,ASPA,ATP13A3,BAIAP2L1,BCHE,BCL9,BEX1,BHLHB9,BPIFB4,BRCA1,BRCA2,C10orf90,C11orf54,C1orf53,C1S,C7orf57,C8orf59,CA2,CABP4,CACNA2D3,CAMK1D,CAMK2B,CAPN5,C…	397
Cancer, Endocrine System Disorders, Organismal Injury and Abnormalities, Reproductive System Disease	gonadal tumor	0.0014		-0.338	bias	ABCB1,ADGRG1,ALDH1A1,ANGPT1,BNC1,BRCA1,BRCA2,C4A/C4B,CAMK2B,CASZ1,CCDC116,CDK1,CELSR1,CEP120,CHEK1,CHI3L1,CMTM4,COL15A1,CORIN,CYP1B1,CYP4A11,DCLRE1A,DYNLRB1,E2F1,ECT2,ENTPD7,EPHB6,FABP4,FGF9,FMO4,GADD45A,GDF15,GPATCH4,GSTM1,GSTM5,GSTP1,GYG1,HMGA1,HSD11B1,IFNGR2,IGFBP2,KALRN,KRT23,LGALS4,LIG1,MCM8,MECOM,MIF,mir-25,MMP7,MTOR,MYC,NOTCH3,NT5E,NTNG2,OVGP1,PAWR,PDZRN3,PEG3,PLAGL1,PNLDC1,POLE,POR,PPARD,…	81
Tissue Development	homeostasis of tissue	0.00142				ABCB4,ABCC4,ACADM,ACSS1,ALPL,CIDEC,COL11A2,CYP2E1,HADHA,HYAL2,MTHFR,SELP,SLC25A4,STK39,TXNIP	15
Cell Morphology, Cellular Assembly and Organization	morphology of cytoskeleton	0.00142				APP,BRCA1,CCND1,ECT2,EPB41,EPS8,EXO1,GNA12,KALRN,LMO4,MEIG1,MYH14,PALLD,TNF,VDAC3	15
Embryonic Development, Organ Development, Organismal Development, Tissue Development	development of sensory organ	0.00143		0.738	bias	ALDH1A1,ALOX15,ANGPTL3,ANGPTL4,Anp32b,ARNTL,ASPA,BDNF,BMPER,BNC1,CABP4,CASP6,CCND1,Cdkn1c,CELSR1,COL11A1,CYP1B1,E2F1,EPHX2,EYA4,FGF9,FMOD,Foxp2,FZD4,GUCA1A,HES6,IDUA,INHBB,ITGA6,LAMC1,LMO4,LMO7,Marcks,MPP4,MYC,NCAM2,NPM1,NTRK2,NXNL1,OTOP1,PHC1,PLTP,POR,PPP2R3A,PSAP,PTPRS,PYGO1,RARB,RGS7,RPGR,SALL1,SEMA3E,SEMA5A,SLC39A5,SRRM4,TNF,TRPM1,TWIST1,UCHL3,VLDLR,WNT5A	61
Cancer, Gastrointestinal Disease, Organismal Injury and Abnormalities	intestinal tumor	0.00145		0.425		A1CF,ABCB1,ABCC3,ABCC4,ABCD2,ABCD3,ABHD2,ACAA2,ACADVL,ACAT1,ACAT2,ACKR4,ACMSD,ACOT4,ACOT7,ACOX1,ACSF3,ACSL5,ADAM32,ADAMTS12,ADAMTS16,ADD3,ADRA1A,ADRA1B,ADTRP,AKAP7,AKR1C3,ALAS2,ALDH3A2,AMER2,AMIGO2,AMIGO3,ANGPTL4,ANLN,ANXA11,APLNR,AQP3,AQP7,ARHGAP10,ASPA,ATP13A3,BAIAP2L1,BCHE,BCL9,BEX1,BHLHB9,BPIFB4,BRCA1,BRCA2,C10orf90,C11orf54,C1orf53,C1S,C7orf57,C8orf59,CA2,CABP4,CACNA2D3,CAMK1D,CAMK2B,CAPN5,C…	398
Cell Cycle, Hair and Skin Development and Function	G1 phase of epithelial cell lines	0.00147				ADRA1A,ALOX15,CCNE1,MTOR,MYC,TGFB1	6
Cell Cycle	G2 phase of colon cancer cell lines	0.00147				BRCA1,CHEK1,GADD45A,GMNN,NPM1,WEE1	6
Lipid Metabolism, Molecular Transport, Small Molecule Biochemistry	concentration of bile salt	0.00147				ABCB4,ABCC3,CD4,EHHADH,HSD17B4,SLC10A2	6
Energy Production	metabolism of pyruvic acid	0.00147		-0.97	bias	FBP2,IL1RN,NQO1,PKLR,PPARD,SLC27A1	6
Inflammatory Response	inflammation of eye	0.00148		-0.277	bias	ALOX15,CA2,CA3,CA5A,CHRM2,CHRM3,IL1RN,LGALS1,SELP,TGFB1	10
Cell Death and Survival	apoptosis of breast cancer cell lines	0.00151		1.515		ALOX15,BACH1,BNIP3,BRCA1,CASP6,CCND1,CDK1,CEACAM1,CHEK1,CYCS,E2F1,FBXL2,GADD45A,HINT1,HK2,HSPD1,KRT18,LMO4,MIF,MTDH,MYBBP1A,NDUFA13,NQO1,PHB,PPARG,PRKCA,PTK6,SGK1,TAOK3,TERT,TGFB1,TNF,UGCG	33
Organismal Functions	movement of rodents	0.00151		-1.664	bias	ACOT13,APP,ARHGEF9,CASP6,CDNF,DECR1,EHHADH,EPB41,FA2H,Foxp2,GDF15,GSTM5,HSD17B4,IDUA,LEPR,MTM1,NT5E,OPHN1,PPARGC1B,PSAP,SCNN1A,SELP,SERPINA6,SHANK2,SPRED1,TNF	26
Cellular Assembly and Organization	aggregation of membrane rafts	0.00153		-0.447	bias	APP,CBLB,CD4,LGALS1,UGCG	5
Lipid Metabolism, Small Molecule Biochemistry	incorporation of phospholipid	0.00153		1.491	bias	MYC,PLA2G6,SGMS1,SLC27A4,TNF	5
Cellular Assembly and Organization	proliferation of peroxisomes	0.00153		0.987	bias	ACOT8,ACOX1,LPL,PEX11A,PEX19	5
Organ Morphology, Reproductive System Development and Function	abnormal morphology of internal genitalia	0.00154				ACOX1,ACSL4,ADRA1B,ARNTL,BRCA1,BRCA2,CCDC169-SOHLH2,CCND1,CCNE2,Cdkn1c,CNBD2,DDX25,E2F1,EAF2,EXO1,FGF9,GAL3ST1,HMGA1,HORMAD2,HSD11B1,HSD17B4,IRS2,KLF3,LAMC1,MCM8,Mug1/Mug2,NTRK2,PLTP,PSAP,PSMC3IP,RARB,SCARA5,SERPINE2,STC1,SYCP3,TDRKH,UCP3,USP2,YBX3,ZPBP2	40
Embryonic Development, Organ Development, Organ Morphology, Organismal Development, Tissue Development, Visual System Development and Function	abnormal morphology of eye	0.00154				ALDH1A1,ARNTL,ASPA,BNC1,CABP4,CCND1,Cdkn1c,CYP1B1,E2F1,FMOD,GUCA1A,IDUA,INHBB,ITGA6,LAMC1,LMO7,Marcks,MPP4,NTRK2,NXNL1,PLTP,POR,PSAP,PTPRS,PYGO1,RARB,RGS7,RPGR,SEMA5A,UCHL3,VLDLR	31
Cancer, Gastrointestinal Disease, Organismal Injury and Abnormalities	upper gastrointestinal tract cancer	0.00154		0.456		A4GNT,ABCA2,ABCB1,ABCC4,ACMSD,ACOT12,ACSF2,ADAMTS16,ADRA1A,AGO2,AJAP1,AKAP7,ANGPT1,ANLN,ARNTL,AUTS2,BCAM,BCHE,BHMT,BRCA1,BRCA2,C10orf90,C9,CACNA2D3,CBLB,CCND1,CDC6,CEP63,CHI3L1,CHRD,CHRM3,CHRNA2,CISD3,CLSTN3,COBLL1,COL11A1,COL15A1,CORIN,CYP2A6 (includes others),DAB1,DGKH,DSG2,EPS8,ETFB,EXO1,EYA4,FABP3,FADS2,FAM102A,FAM19A5,FLRT3,FZD4,GABRG1,GAL3ST1,GNA12,GNB1L,GSTM1,GSTP1,GUCA1A,HADHA,HCRTR2,HINT…	169
Cancer, Organismal Injury and Abnormalities	embryonal tumor	0.00155				ABCC3,ABCC4,BRCA1,BRCA2,CCND1,CELSR1,DHRS4,E2F1,EYA4,GABRG1,GMNN,GSTP1,HINT1,IRS2,KHDRBS3,mir-25,MYC,NPTX1,POR,PTCH2,PVT1,RARB,TERT,TGFB1,TTC3,TUBB,WNT5A,XRCC2	28
Organismal Injury and Abnormalities, Tissue Morphology	area of lesion	0.00159		-0.871		ABCG5,ABCG8,ACAT1,ACAT2,APP,CES1,EPHX2,IL11RA,LPL	9
Cell Death and Survival, Nervous System Development and Function	cell viability of neuroglia	0.00159		1.01	bias	APP,B4GALT5,BDNF,CASP6,CHI3L1,PPARG,PSAP,RAD51,TNF	9
Cancer, Organismal Injury and Abnormalities	pelvic cancer	0.0016		0.266		ABCB1,ABCB4,ABCC4,ABCD2,ABCG5,ABHD2,ABHD6,ACADM,ACOT12,ACOX1,ACSL1,ACSL4,ACSM3,ACSS3,ADAMTS12,ADAMTS16,ADCY6,ADD3,ADGRG1,ADGRG2,ADPRHL1,ADRA1A,ADRA1B,AGO2,AGPAT9,AJAP1,AKR1C3,ALDH1A1,ALPL,ANGPT1,ANGPTL3,ANKRD12,ANXA11,APP,AQP7,ARHGAP10,ARHGAP11A,ARNTL,ASPA,B3GALT5,BACH1,BAIAP2L1,BHLHB9,BMPER,BNC1,BPIFB4,BRCA1,BRCA2,BTG3,C10orf90,C15orf27,C1S,C4A/C4B,C9,CA2,CAMK2B,CAPN5,CAPRIN2,CARD10,CASZ1,CCDC11…	398
Lipid Metabolism, Molecular Transport, Small Molecule Biochemistry	accumulation of sphingolipid	0.00162		0.588		ABCA2,APP,CERS6,IDUA,PSAP,SGMS1,TNF,UGCG	8
Cell Cycle	arrest in interphase of connective tissue cells	0.00162				CCND1,CHEK1,DDIAS,E2F1,GADD45A,MYC,TGFB1,TNF	8
Cell-To-Cell Signaling and Interaction	binding of lymphoma cell lines	0.00162	Increased	2.027	bias	APP,CD4,ITGA6,NCL,PRKCA,PTPN6,TGFB1,TNF	8
Cell Death and Survival, Cellular Compromise	fragmentation of nucleus	0.00162	Increased	2.414		APP,CASP6,CDK1,DFFA,MYC,NPM1,TGFB1,TNF	8
Lipid Metabolism, Molecular Transport, Small Molecule Biochemistry	transport of steroid	0.00164		0.885	bias	ABCA2,ABCB1,ABCB4,ABCC3,ABCG5,ABCG8,CD36,EPHX1,SERPINA6,SLC10A2,Slco1a1,TERT	12
Cancer, Gastrointestinal Disease, Organismal Injury and Abnormalities	gastric adenocarcinoma	0.00164				A4GNT,ABCA2,ABCC4,ACMSD,ACOT12,ADAMTS16,ADRA1A,AJAP1,AKAP7,ANLN,ARNTL,AUTS2,BCAM,C10orf90,CBLB,CDC6,CEP63,CHRD,CHRM3,CHRNA2,CLSTN3,CORIN,CYP2A6 (includes others),DGKH,EPS8,EXO1,EYA4,FAM102A,GABRG1,GNB1L,GSTM1,GUCA1A,HADHA,HCRTR2,HTRA1,INHBB,IPO5,KALRN,KIAA0930,KIAA2022,KIF5A,KLF10,KLF3,KNSTRN,LAMC1,LRRC39,MASTL,MED12L,MEGF9,MFI2,MPP3,MTHFR,MTHFS,NEB,NOTCH3,NQO1,NTRK2,OPHN1,OSGIN2,P2RY1,PCDH18,PCD…	113
Cancer, Gastrointestinal Disease, Organismal Injury and Abnormalities	gastroesophageal adenocarcinoma	0.00166				A4GNT,ABCA2,ABCB1,ABCC4,ACMSD,ACOT12,ACSF2,ADAMTS16,ADRA1A,AJAP1,AKAP7,ANLN,ARNTL,AUTS2,BCAM,BCHE,BHMT,C10orf90,C9,CBLB,CDC6,CEP63,CHRD,CHRM3,CHRNA2,CISD3,CLSTN3,COL11A1,CORIN,CYP2A6 (includes others),DAB1,DGKH,EPS8,ETFB,EXO1,EYA4,FABP3,FADS2,FAM102A,GABRG1,GAL3ST1,GNB1L,GSTM1,GSTP1,GUCA1A,HADHA,HCRTR2,HTRA1,INHBB,IPO5,KALRN,KIAA0930,KIAA2022,KIF5A,KLF10,KLF3,KNSTRN,LAMC1,LRRC39,LRRC8E,MASTL,MED1…	134
Hematological System Development and Function, Tissue Morphology	quantity of blood cells	0.00166	Increased	2.39		ABCB1,ACAT1,ACKR4,ADAMTS12,ADD3,ALOX15,ALPL,APEX2,APP,ARNTL,BDNF,Bhlhe41,BRCA2,C4A/C4B,CBFA2T3,CBLB,CCL28,CCND1,Cd1d2,Cd24a,CD36,CD4,CD9,CERK,CES1,CHI3L1,Cmah,CTSE,CYP4A11,DCLRE1C,E2F1,ENTPD7,F2RL1,FABP1,Foxp2,GADD45A,GADD45B,GDF15,GNA12,GREM1,GSTP1,HELLS,HINT1,Hmgb3,HSD11B1,HSPA9,HYAL2,IL1RN,ITGA6,KLF10,KLF3,KXD1,LAG3,LAMA3,LEPR,LGALS1,LIG1,LIPG,MECOM,MIF,MPZ,MYC,NFE2L1,NFE2L2,NOTCH3,NPM1,NQO1,N…	105
Endocrine System Disorders, Hematological Disease, Metabolic Disease	hypoglycemia	0.00166	Decreased	-3.359	bias	ACADL,ACADVL,ACSS1,AQP7,CA2,CPT1A,ENTPD5,FABP3,FABP4,HADHA,HELLS,IL1RN,PNPLA2,ST3GAL5,TNF,TXNIP	16
Cell Cycle	G2/M phase of colon cancer cell lines	0.00166				CHEK1,GMNN,NPM1,WEE1	4
Cellular Development, Connective Tissue Development and Function	adipogenesis of fibroblasts	0.00166		-0.591		CCND1,E2F1,MIF,PPARG	4
Behavior, Nervous System Development and Function	circadian persistence	0.00166				ARNTL,CRY2,PER1,PER3	4
Endocrine System Development and Function, Lipid Metabolism, Small Molecule Biochemistry	conversion of dihydrotestosterone	0.00166		1.165	bias	AKR1C3,HSD3B1,HSD3B2,RDH16	4
Lipid Metabolism, Small Molecule Biochemistry	elongation of fatty acid	0.00166				ABCD2,ELOVL7,HACD1,HACD3	4
Drug Metabolism	metabolism of tolbutamide	0.00166				CYP1B1,CYP2C8,CYP2E1,CYP3A5	4
Cell-To-Cell Signaling and Interaction, Cellular Movement, Hematological System Development and Function	recruitment of hematopoietic cells	0.00166		1	bias	ANGPT1,BDNF,CD4,TGFB1	4
Cell Cycle, DNA Replication, Recombination, and Repair	spindle checkpoint of cervical cancer cell lines	0.00166		0.152		CDT1,DLGAP5,ERCC6L,MASTL	4
Cardiovascular Disease	spontaneous hypertension	0.00166				APLNR,CORIN,GSTM5,MIF	4
Cardiovascular Disease	thickening of neointima	0.00166				ALOX15,CYP4A11,IL1RN,PRCP	4
Cancer, Gastrointestinal Disease, Organismal Injury and Abnormalities	gastric carcinoma	0.00168				A4GNT,ABCA2,ABCC4,ACMSD,ACOT12,ADAMTS16,ADRA1A,AJAP1,AKAP7,ANLN,ARNTL,AUTS2,BCAM,C10orf90,CBLB,CDC6,CEP63,CHRD,CHRM3,CHRNA2,CLSTN3,COBLL1,CORIN,CYP2A6 (includes others),DGKH,EPS8,EXO1,EYA4,FAM102A,GABRG1,GNB1L,GSTM1,GSTP1,GUCA1A,HADHA,HCRTR2,HINT1,HTRA1,INHBB,IPO5,KALRN,KIAA0930,KIAA2022,KIF5A,KLF10,KLF3,KNSTRN,LAMC1,LRRC39,MASTL,MED12L,MEGF9,MFI2,MPP3,MTHFR,MTHFS,NEB,NOTCH3,NQO1,NTRK2,OPHN1,OSGI…	117
Lipid Metabolism, Molecular Transport, Small Molecule Biochemistry	accumulation of palmitic acid	0.00169				CD36,HADHA,PPARD	3
Lipid Metabolism, Small Molecule Biochemistry	conversion of docosahexaenoic acid	0.00169				ACOX1,ALOX15,HSD17B4	3
Respiratory Disease	failure of respiratory system	0.00169				SCNN1A,SCNN1B,SCNN1G	3
Carbohydrate Metabolism, Lipid Metabolism, Small Molecule Biochemistry	hydrolysis of 1,2-dipalmitoylphosphatidylcholine	0.00169				LIPG,LPL,PLA2G16	3
Lipid Metabolism, Small Molecule Biochemistry	hydroxylation of eicosanoid	0.00169				CYP2U1,CYP4A11,Cyp4a14	3
Dermatological Diseases and Conditions, Gastrointestinal Disease, Immunological Disease, Inflammatory Disease	oral lichen planus	0.00169				FKBP1A,MTOR,PPP3CC	3
Skeletal and Muscular Disorders	rhabdomyolysis	0.00169				CYP2C8,PPARD,PPARG	3
Drug Metabolism	toxicity of acetaminophen	0.00169				NR1I3,POR,TNF	3
Amino Acid Metabolism, Molecular Transport, Small Molecule Biochemistry	uptake of arginine	0.00169				SLC3A2,SLC7A2,TGFB1	3
Small Molecule Biochemistry	uptake of fexofenadine	0.00169				ABCB1,Slco1a1,SLCO2B1	3
Lipid Metabolism, Small Molecule Biochemistry, Vitamin and Mineral Metabolism	metabolism of retinoid	0.00169	Increased	2.389	bias	ADH1C,ALDH1A1,CYP1B1,CYP2C8,CYP2E1,CYP3A5,CYP3A7,PPARD,RDH16,RETSAT	10
Cell Cycle	G2 phase	0.0017		0.192		ABCB1,ARPP19,BRCA1,C10orf90,CCND1,CCNE1,CDK1,CHEK1,DTL,E2F1,FBXL2,GADD45A,GADD45B,GMNN,GPC1,GRB10,HMGA1,IRF5,LGALS1,MASTL,mir-25,MTDH,MYC,NOX4,NPM1,RAD51,SGK1,TAOK3,TERT,TGFB1,WEE1	31
Cancer, Organismal Injury and Abnormalities	lymphohematopoietic neoplasia	0.00171		-1.448		ABCB1,ABCB4,ABCC3,ABCC4,ACAD11,ACBD5,ACSM3,ACTG1,ADAMTS16,ADCK3,AIG1,ALDH1A1,ALDH9A1,ALOX15,ALPL,AMIGO3,ANGPTL4,ANXA11,ANXA7,ATP6V0D2,BCHE,BDNF,BMPER,BRCA1,BRCA2,C10orf90,C4A/C4B,C9,CAPRIN2,CBLB,CCND1,CD36,CD4,CDK1,CDKL3,CELSR1,CHD3,CHEK1,CMIP,CNDP1,CNTFR,COL27A1,COL4A2,COL6A6,CPT1A,CPT1B,CPT2,CRAT,CTPS1,CUX2,CYCS,CYP1B1,CYP2E1,CYP3A5,CYP4A11,DCLRE1A,DCLRE1C,DDB2,DNTT,DSG2,E2F1,EAF2,ECI2,EEF1B2,E…	188
Lipid Metabolism, Small Molecule Biochemistry, Vitamin and Mineral Metabolism	metabolism of cholesterol	0.00171	Increased	2.95	bias	ABCG5,ABCG8,ANGPTL3,APOA4,APP,ASPA,BDNF,CYP39A1,LEPR,MAOA,PLTP,POR,PPARD,TNF,VLDLR	15
Nucleic Acid Metabolism, Small Molecule Biochemistry	synthesis of purine nucleotide	0.00173		1.818	bias	ACOT7,APP,CDK1,CHCHD10,CYCS,G0S2,GMDS,GUCA1A,GUCY1B3,HPRT1,HSPD1,NOTCH3,NT5E,OAS1,PKLR,PNP,SLC25A27,SLC27A4,TGFB1,TNF,TXNIP,UCP3	22
Cancer, Organismal Injury and Abnormalities, Reproductive System Disease	breast cancer	0.00176		0.158		ABCB1,ABCC4,ACAA1,ACADVL,ACOT2,AIG1,ALDH1A1,ALOX15,ALPL,ANLN,AQP7,ARNTL,BCAM,BEX1,BRCA1,BRCA2,CACNA2D3,CASZ1,CCDC18,CCND1,CCNE1,CD4,CD9,CDC42BPA,CDK1,CES1,Ces1g,CHEK1,CHI3L1,CHRM2,CHRM3,CNDP1,CYCS,CYP17A1,CYP2E1,DDHD2,E2F1,EPHX2,EPS8,ESRRG,FHL2,FKBP1A,GADD45B,GAL3ST1,GGCT,GINS4,GNA12,GPAT2,GPATCH4,GSTM1,GSTM4,GSTM5,GSTP1,GUK1,HMGA1,HSPD1,HTATIP2,IGFBP2,ILF3,KLF10,KRT20,KRT8,LAMA3,LAMB3,LGALS1,LGA…	147
Cell Morphology, Organ Morphology, Skeletal and Muscular System Development and Function, Tissue Morphology	morphology of muscle cells	0.00176				ACADM,ACADVL,APP,ATP6V0C,Cdkn1c,COL15A1,DMPK,FMOD,HSD11B1,IDUA,ILF3,JPH1,LMO7,LPL,MTM1,NEB,PNPLA2,PSAP,RAPGEF4,TNF,UCHL3	21
Cancer, Gastrointestinal Disease, Hepatic System Disease, Organismal Injury and Abnormalities	liver adenoma	0.00183		0	bias	BHMT,CYP1B1,E2F1,ENTPD5,MTOR,TERT,TRIM24	7
Drug Metabolism, Lipid Metabolism, Small Molecule Biochemistry, Vitamin and Mineral Metabolism	metabolism of tretinoin	0.00183	Increased	2.391	bias	ADH1C,ALDH1A1,CYP2C8,CYP2E1,CYP3A5,CYP3A7,RDH16	7
Cellular Function and Maintenance, Molecular Transport	uptake of Na+	0.00183		1.964	bias	CYP4A11,F2RL1,KRT8,SCN8A,SCNN1B,SGK1,TNF	7
Neurological Disease	epilepsy	0.00184		-1.192	bias	ABCB1,ADRA1A,ADRA1B,ANGPTL4,ARHGEF9,BDNF,C10orf10,CA2,CA3,CA5A,CACNA2D3,CHRNA2,DBP,ENC1,EPHX1,GABRB2,GABRG1,GADD45A,GADD45B,HLF,KLF10,LAMB3,MCM6,NRP2,NTRK2,NUDT11,ROGDI,SCN4B,SCN8A,SERPINE2,SLC13A5,SLC1A2,ST3GAL5,TEF,TMTC1	35
Lipid Metabolism, Small Molecule Biochemistry	hydrolysis of fatty acid	0.00187	Increased	2.373	bias	ACOT8,FABP4,LPL,MGLL,PLA2G16,PLA2G6	6
Digestive System Development and Function, Endocrine System Development and Function, Organ Morphology, Organismal Development	abnormal morphology of islets of Langerhans	0.00189				ANXA7,ARNTL,CES1,E2F1,FFAR4,HMGA1,IRS2,PBX1,PPARG,RPSA,SGMS1,STAT4,UNC13A	13
Cellular Development	differentiation of cells	0.0019		1.612		ABCC4,ACADM,ACSL4,ADAMTS12,ADCY6,ADRA1A,Akr1b7,AKR1C3,ALAS2,ALPL,ANGPT1,ANLN,APLNR,APP,AQP3,ARNTL,ASPA,ATP6V0D2,ATPIF1,BDH2,BDNF,Bhlhe41,BMPER,BNIP3,BRCA1,BRCA2,BTG3,C17orf96,CA2,CBFA2T3,CBLB,CCDC169-SOHLH2,CCND1,CCNE1,Cd24a,CD36,CD4,CD9,CDK1,Cdkn1c,CEACAM1,CES1,CHEK1,CHI3L1,CHRD,Clec2d (includes others),CLSTN3,CNP,CNTFR,COL11A2,CORIN,CREG1,CTSE,DAB1,DCLRE1C,DDIAS,DGKH,DSG1,E2F1,ECT2,EFNA5,EID2,E…	213
Cardiovascular Disease	atherosclerosis	0.00194		-0.622		ABCB1,ABCG5,ABCG8,ACAT1,ACAT2,ALOX15,ANGPTL3,ANKRD29,APOA4,APP,CD36,CERS6,CES1,CHI3L1,CLIC5,EPHX2,FABP4,FKBP1A,GABRB2,GABRG1,GDF15,GREM1,HSPD1,KALRN,LIPG,LPL,MECOM,MIA3,MIF,MTHFD1L,MTOR,NCEH1,NFE2L2,P2RY1,PLA2G7,PLTP,PPARG,PRCP,PTGES,RBFOX1,RTN4,SAMD4A,SCNN1A,SCNN1B,SCNN1G,SELP,TERT,TGFB1,TNF,TUBB,VLDLR	51
Digestive System Development and Function	ingestion by mice	0.00196		1.454		ACSS1,ADCY6,Akr1b7,APLNR,APOA4,ARNTL,CD36,CHRM3,CIDEC,FABP1,FADS2,GDF15,GPR171,HNF4G,HSD11B1,LEPR,NTRK2,PER1,PNPLA2,PPARD,PPARG,PRCP,PSAP,TNF	24
Protein Synthesis	quantity of enzyme	0.00197	Decreased	-2.105	bias	ABCB4,ALPL,ARNTL,BHMT,ENTPD5,FFAR4,HADHA,HYAL2,IDUA,INHBB,Mug1/Mug2,NFE2L2,NT5E,SELP,ST6GALNAC2,TGFB1	16
Cell Death and Survival	cell death of breast cancer cell lines	0.002		0.878		ABCC4,ALOX15,BACH1,BNIP3,BRCA1,CASP6,CCND1,CDK1,CEACAM1,CHEK1,CYCS,E2F1,FBXL2,GADD45A,HINT1,HK2,HSPD1,IGFBP2,KRT18,LMO4,MIF,MTDH,MYBBP1A,NDUFA13,NQO1,ODC1,PHB,PPARG,PRKCA,PTK6,PTPN6,SGK1,TAOK3,TERT,TGFB1,TNF,UGCG	37
Psychological Disorders	drug dependence	0.00203				ADH1C,ADRA1A,ADRA1B,ALDH1A1,CA2,CA3,CA5A,CACNA2D3,CHRM2,CHRM3,CHRNA2,CYP2A6 (includes others),GABBR2,GABRB2,GABRG1,MAOA,SCN4B	17
Cellular Development, Nervous System Development and Function	myelination of cells	0.00204		0.516	bias	BDNF,FAM126A,GAL3ST1,IL11RA,LAMC1,MPZ,MTOR,Nrg1,NTRK2,PPARD,RARB,RTN4,TENM4,TGFB1,TNF	15
Cellular Assembly and Organization	organization of organelle	0.00205		1.276	bias	ABCD3,Afg3l1,BNC1,BNIP3,BRCA1,BRCA2,CEP70,CHCHD10,CHCHD3,CHD3,CHMP4C,CNP,COL11A1,COL11A2,CYP1B1,DCLRE1C,DMPK,DOPEY2,EMP2,EPB41,FKBP1A,FSD1,GNPTAB,GOLM1,GREM1,HMGCL,IDUA,KRT18,KRT20,LRP4,LRRC16A,LRRC4,MIA3,MSTO1,MTM1,MTOR,MYC,NPM1,NUDT16,PALLD,PEX11A,PEX19,PHB,PPARGC1B,RAB30,RAB43,REEP3,SATB1,SEMA3E,SHROOM4,SLC22A5,SLC25A33,Tchh,TERT,TGFB1,TUBB,XRCC2	57
Lipid Metabolism, Small Molecule Biochemistry	metabolism of sphingolipid	0.00206	Increased	2.679	bias	ABCB1,APP,CD9,CERK,CERS6,GAL3ST1,HACD1,KDSR,LEPR,PSAP,SAMD8,SERINC2,SGMS1,SLC27A1,SPTLC3,ST3GAL5,TNF,UGCG	18
Lipid Metabolism, Molecular Transport, Small Molecule Biochemistry	accumulation of ceramide	0.00206		0.774		APP,PSAP,SGMS1,TNF,UGCG	5
Respiratory Disease	bronchospasm	0.00206				ADRA1A,ADRA1B,CHRM2,CHRM3,Pde4d	5
Tissue Morphology	loss of adipose tissue	0.00206		-1.732	bias	ABCG5,ABCG8,LEPR,NR1I3,PPARG	5
Cellular Compromise	stress response of fibroblast cell lines	0.00206		0.6		BRCA1,CHEK1,EPHX2,MTOR,TNF	5
Cell Morphology, Cellular Assembly and Organization, Nervous System Development and Function	thickness of myelin sheath	0.00206		-0.492	bias	CAMK2B,GAL3ST1,GJC2,MPZ,MTOR	5
DNA Replication, Recombination, and Repair	unwinding of DNA	0.00206				MCM2,MCM4,MCM6,NCL,RAD51	5
Cancer, Organismal Injury and Abnormalities, Respiratory Disease	metastasis of lung	0.00209		-0.095		ANGPTL4,KRT8,LAMB3,LGALS1,MYC,NCR1,NOL3,NT5E,RALGAPA2,SDR9C7,SELP,TWIST1,WNT5A	13
Cell Cycle, DNA Replication, Recombination, and Repair	recombination of cells	0.00213		1.387	bias	BRCA1,BRCA2,EXO1,MCM8,MEIOB,RAD51,RAD54B,SPATA22,SYCP3	9
Hematological System Development and Function, Tissue Morphology	quantity of leukocytes	0.00214	Increased	2.755		ABCB1,ACAT1,ACKR4,ADAMTS12,ALOX15,ALPL,APEX2,APP,ARNTL,BDNF,Bhlhe41,BRCA2,C4A/C4B,CBFA2T3,CBLB,CCL28,Cd1d2,Cd24a,CD36,CD4,CERK,CES1,CHI3L1,Cmah,CTSE,CYP4A11,DCLRE1C,E2F1,ENTPD7,F2RL1,FABP1,Foxp2,GADD45A,GADD45B,GDF15,GNA12,GREM1,GSTP1,HELLS,HINT1,HSD11B1,IL1RN,ITGA6,KLF10,KLF3,LAG3,LAMA3,LEPR,LGALS1,LIG1,LIPG,MIF,MPZ,MYC,NFE2L2,NOTCH3,NPM1,NQO1,PABPC1,PAWR,PBX1,Pde4d,PGLYRP1,PHC1,PIGR,PIK3AP1,PNP…	94
Cellular Assembly and Organization, Cellular Function and Maintenance	organization of mitochondria	0.00214				Afg3l1,BNIP3,CHCHD10,CHCHD3,HMGCL,MSTO1,MYC,PHB,SLC22A5,SLC25A33,TERT	11
Cancer, Organismal Injury and Abnormalities, Reproductive System Disease	genital tract cancer	0.00215		0.113		ABCB1,ABCB4,ABCC4,ABCG5,ABHD6,ACADM,ACOT12,ACOX1,ACSL1,ACSL4,ACSM3,ADAMTS12,ADAMTS16,ADCY6,ADD3,ADGRG1,ADGRG2,ADRA1A,AGO2,AGPAT9,AJAP1,AKR1C3,ALDH1A1,ALPL,ANGPT1,ANGPTL3,ANKRD12,ANXA11,APP,AQP7,ARHGAP11A,ARNTL,ASPA,B3GALT5,BACH1,BAIAP2L1,BHLHB9,BMPER,BNC1,BPIFB4,BRCA1,BRCA2,BTG3,C10orf90,C15orf27,C1S,C4A/C4B,C9,CA2,CAMK2B,CAPN5,CAPRIN2,CARD10,CASZ1,CCDC116,CCDC146,CCDC18,CCND1,CCNE1,CDA,CDC6,CDK1…	356
Cellular Assembly and Organization, Cellular Function and Maintenance	organization of cytoplasm	0.00217	Increased	2.878	bias	ABCD3,ACTG1,ADCY6,ADRA1B,Afg3l1,ALOX15,ANGPTL4,APP,ARHGAP10,ARHGEF19,ARHGEF9,ATXN10,AUNIP,BDNF,BNIP3,BRCA1,BTG3,CAMK1D,CAPRIN2,CASP6,CCDC64,Cd24a,CD9,CDC42BPA,CDC42BPG,CDK1,CDKL3,CELSR1,CEP120,CEP70,CHCHD10,CHCHD3,CHD3,CHEK1,CLMN,CNP,CUX2,DAB1,DDAH1,DLGAP5,DOPEY2,ECT2,EFNA5,EMP2,ENC1,EPB41,EPHB6,EPHX2,EPS8,F2RL1,FAM101B,FBF1,FGF9,FHL2,FITM2,FSD1,GAS2L3,GDF15,GJC2,GNA12,GNPTAB,GPR12,GSTM1,HMGCL,HP…	148
Cancer, Organismal Injury and Abnormalities, Reproductive System Disease	prostate cancer	0.00217		0.896		ABCC4,ADGRG1,AGO2,AKR1C3,ALPL,ANXA11,AQP7,BRCA1,BRCA2,BTG3,CA2,CCND1,CEACAM1,COL6A6,CYP17A1,CYP1B1,CYP2A6 (includes others),CYP3A5,CYP3A7,DNAH11,E2F1,EAF2,EEF1B2,ELOVL7,ENTPD5,ESRRG,EVPL,FAM110C,FGF9,FHL2,FKBP1A,FRAS1,GABRB2,GDF15,GNA12,GPC1,GSTP1,HSD3B1,IRS2,KALRN,KRT18,LEPR,LGALS1,LGALS4,LRP4,MCM2,MCM5,MCM8,MIA3,mir-25,MLLT3,MMP7,MRPL30,MRPL50,MTA1,MTOR,MYC,NCOA7,NEB,NT5E,NTRK2,ODC1,OR5K1,OVGP1…	95
Cancer, Organismal Injury and Abnormalities	head and neck cancer	0.00218		-0.437	bias	ABCA2,ABCC3,ADAMTS12,AKR1C3,ALOX15,ANGPT1,ANXA7,BRCA1,BRCA2,CAMK2B,CAPN5,CCND1,CDC42BPA,CELSR1,CHI3L1,CHRM2,CHRM3,CNDP1,COL11A1,COL15A1,CORIN,CTIF,CYP1B1,CYP2E1,DCLRE1A,DCUN1D4,DHRS4,DNAH6,DSG2,E2F1,EYA4,FAM19A5,FAM83A,FKBP1A,FLRT3,GABBR2,GABRB2,GABRG1,GDF15,GLT1D1,GNA12,GNAI1,GSTM1,GSTM5,HK2,IDH2,IFITM3,IGFBP2,IL1RN,IRS2,ITGA6,JPH1,KHDRBS3,KIF5A,LGALS1,LMOD3,MAP3K6,MAPK13,MARCH9,MINPP1,mir-25,ML…	105
Neurological Disease	early-onset neurological disorder	0.00219				ADRA1A,ADRA1B,APP,CHRM2,CHRM3,GABRB2,GABRG1,IFNGR2,PLA2G6,PPARG	10
DNA Replication, Recombination, and Repair	chromosomal instability	0.00221		-1.937	bias	BRCA1,DCLRE1C,DFFA,EXO1,LIG1,TERT,XRCC2	7
Lipid Metabolism, Small Molecule Biochemistry	exposure of phospholipid	0.00221		0.934	bias	ANXA7,APP,CD9,LGALS1,LGALS4,SGK1,TNF	7
Neurological Disease	hypomyelination	0.00221		-1		FAM126A,GAL3ST1,GJC2,HSPD1,MPZ,MTOR,TENM4	7
Cardiovascular Disease, Organismal Injury and Abnormalities	coronary disease	0.00221				ABCB1,ACAT2,ANKRD29,APLNR,APP,ATPIF1,C4A/C4B,CD36,CERS6,CHRNA2,CLIC5,F2RL1,FKBP1A,GABRB2,GABRG1,GSTM1,KALRN,LPL,MECOM,MIA3,MTHFD1L,MTOR,P2RY1,PLA2G7,PPARD,PPARG,PPP3CC,PRCP,RBFOX1,SAMD4A,SCNN1A,SCNN1B,SCNN1G,SELP,TERT,TGFB1,TNF,TUBB	38
Gastrointestinal Disease, Inflammatory Disease	Inflammatory Bowel Disease	0.00222		0.015	bias	ABCB1,ABCB4,ACSL1,APP,CDC42BPA,DDX25,FKBP1A,GABRB2,HNF4G,HPRT1,HSD11B1,IL1RN,IRF5,LGALS4,MTOR,NRG4,PPARG,PPP3CC,PTGFRN,PYCARD,SELP,SLC10A2,SLC22A5,SLC35D1,STAT4,TENM4,TGFB1,TLR5,TNF,TRPM8	30
Lipid Metabolism, Molecular Transport, Small Molecule Biochemistry	quantity of steroid hormone	0.00222	Decreased	-2.849		APP,CRY2,CYP3A7,HSD11B1,KCNE3,KLB,LEPR,MIF,NTRK2,PNPLA2,PPARG,SCNN1A,SCNN1B,SERPINA6,SGK1,SLC23A2,SLC4A4,STK39,TGFB1	19
Connective Tissue Development and Function, Tissue Morphology	mass of fat pad	0.00223		-0.934		Akr1b7,APOA4,AQP7,ARNTL,CEACAM1,CHRM3,CIDEC,Foxp2,GDF15,GPR12,LPL,PNPLA2,PPARD,PPARGC1B,RDH16	15
Organismal Development	abnormal morphology of head	0.00223				ABCD2,ALDH1A1,ALPL,Anp32b,APP,AQP3,ARNTL,ASPA,BDNF,BMPER,BNC1,CABP4,CASP6,CCND1,Cdkn1c,CLSTN3,Cmah,COL11A2,CUX2,CYP1B1,DAB1,DFFA,E2F1,EFNA5,EPS8,EYA4,FA2H,FMOD,Foxp2,GABRB2,GAL3ST1,GUCA1A,HSD11B1,HYAL2,IDUA,INHBB,IRS2,ITGA6,KALRN,LAMA3,LAMC1,LGALS1,LLGL1,LMO4,LMO7,LRP4,Marcks,MECOM,MIF,MPP4,MTHFR,NCAM2,NFE2L2,NFIA,NTRK2,NXNL1,OPHN1,PBX1,PEG3,PHC1,PLS1,PLTP,POR,PPARD,PSAP,PTPRS,PYGO1,RARB,RGS7,RPG…	86
Cell Cycle	G1 phase of breast cancer cell lines	0.00225				BRCA1,CCND1,CCNE1,GDF15,LGALS1,MYC,NFE2L2,TNF	8
Cellular Development, Connective Tissue Development and Function	adipogenesis of connective tissue cells	0.00225		-0.785		CCND1,E2F1,MIF,PLA2G6,PPARD,PPARG,TNF,WWTR1	8
Cell Death and Survival, Cellular Function and Maintenance	colony survival of cells	0.00225		0.659		CCND1,CHEK1,DCLRE1A,E2F1,GSTM1,HK2,RAD51,TGFB1	8
Cancer, Organismal Injury and Abnormalities, Reproductive System Disease	growth of genital tumor	0.00225		1.134		GDF15,mir-25,NT5E,PHB,PLAGL1,TGFB1,TNF,TUSC3	8
Cell Morphology, Cellular Assembly and Organization	morphology of mitochondria	0.00229				AIFM2,APP,Cd24a,EHHADH,GNA12,HK2,HSD17B4,PLA2G6,PNP,PNPLA2,PPARGC1B,SLC25A4,TNF,VDAC3	14
Neurological Disease	cognitive impairment	0.00231		0.659		ABCD2,ACSL4,ADRA1A,ADRA1B,APP,AUTS2,BCHE,BDNF,CA2,CA3,CA5A,CD36,CHKB,GABBR2,GPC1,GSTM1,HPRT1,HSD11B1,IL1RN,KIAA2022,MAOA,MID2,MTOR,NRP2,OPHN1,ROGDI,SCN4B,SCN8A,SETBP1,SHROOM4,SLC1A2,SRD5A3,TGFB1,TNF,TUSC3	35
Cancer, Organismal Injury and Abnormalities	lymphoid cancer	0.00232		-1.222		ABCB1,ABCB4,ABCC3,ACAD11,ACBD5,ACSM3,ACTG1,ADAMTS16,ADCK3,AIG1,ALDH1A1,ALDH9A1,ALOX15,AMIGO3,ANGPTL4,ANXA7,ATP6V0D2,BMPER,BRCA1,BRCA2,C10orf90,C4A/C4B,C9,CAPRIN2,CBLB,CCND1,CD36,CD4,CDK1,CELSR1,CHD3,CMIP,CNDP1,COL27A1,COL4A2,COL6A6,CPT1A,CPT1B,CTPS1,CUX2,CYCS,CYP1B1,CYP2E1,CYP3A5,CYP4A11,DCLRE1A,DCLRE1C,DDB2,DNTT,DSG2,E2F1,EAF2,EEF1B2,EMP2,ENC1,EPHX1,EXO1,FAM129B,FAM83B,FBXL2,FKBP1A,FRMPD1,FSD1,G…	165
Cancer, Organismal Injury and Abnormalities, Reproductive System Disease	tumorigenesis of genital organ	0.00232		-0.605		ABCB1,ABCB4,ABCC4,ABCG5,ABHD6,ACADM,ACOT12,ACOX1,ACSL1,ACSL4,ACSM3,ADAMTS12,ADAMTS16,ADCY6,ADD3,ADGRG1,ADGRG2,ADRA1A,AGO2,AGPAT9,AJAP1,AKR1C3,ALDH1A1,ALPL,ANGPT1,ANGPTL3,ANKRD12,ANXA11,APP,AQP7,ARHGAP11A,ARNTL,ASPA,B3GALT5,BACH1,BAIAP2L1,BHLHB9,BMPER,BNC1,BPIFB4,BRCA1,BRCA2,BTG3,C10orf90,C15orf27,C1S,C4A/C4B,C9,CA2,CAMK2B,CAPN5,CAPRIN2,CARD10,CASZ1,CCDC116,CCDC146,CCDC18,CCND1,CCNE1,CDA,CDC6,CDK1…	359
Digestive System Development and Function, Organ Development	function of intestine	0.00234				ABCB4,ENTPD7,KCNE3,PIGR,PLS1,TNF	6
Cancer, Endocrine System Disorders	hyperplasia of adrenal gland	0.00234				BRCA2,CYP17A1,E2F1,HSD11B1,HSD3B2,POR	6
Cell Cycle	G2/M phase	0.00237		0.44		ABCB1,ARPP19,BRCA1,C10orf90,CCND1,CCNE1,CDK1,CHEK1,DTL,FBXL2,GADD45A,GADD45B,GMNN,HMGA1,IRF5,LGALS1,MASTL,MTDH,MYC,NOX4,NPM1,SGK1,TAOK3,TERT,WEE1	25

## Sheet: Tox Functions
© 2000-2015 QIAGEN. All rights reserved.		WY-14,643-treatment of C3H/HeJ
Categories	Diseases or Functions Annotation	p-Value	Predicted Activation State	Activation z-score	Notes	Molecules	# Molecules
Renal Damage, Renal Tubule Injury	proximal tubular toxicity	4.42e-08				ACAA1,ACAT1,Cd24a,CYP2A6 (includes others),Cyp2b13/Cyp2b9,CYP2E1,FABP3,FABP4,GSTM1,GSTP1,HADHA,LGALS1,NQO1,ODC1,S100G,SLC16A7,SLC22A5,SLC27A1,SLC27A2,Slco1a1,UGT1A1	21
Liver Steatosis	hepatic steatosis	1.59e-06	Decreased	-2.394	bias	ACADL,ACADM,ACADVL,ACOT13,ACOX1,ACSL4,Akr1b7,ARNTL,BHMT,CCND1,CD36,CIDEC,CPT1A,CYP2E1,CYP4A11,DECR1,EHHADH,FABP4,FFAR4,GSTP1,HADHA,HSD11B1,HSD17B13,HSD17B4,IRS2,KRT8,LPL,MTHFR,NFE2L1,NR1I3,PEX11A,PNPLA2,POR,PPARG,PPARGC1B,SLC22A5,SLC27A4,TLR5,TNF,TXNIP	40
Liver Steatosis	nonalcoholic fatty liver disease	0.00023				ACADL,ACOX1,ACSL4,CPT1A,CYP2E1,CYP4A11,FABP4,HADHA,HSD17B13,LPL,PPARG,TNF	12
Glutathione Depletion In Liver	conjugation of glutathione	0.000653		0.654	bias	CYP1B1,GSTM1,GSTM5,GSTP1,GSTT2/GSTT2B,MIF	6
Nephrosis	minimal change nephrotic syndrome	0.000771				CMIP,FKBP1A,MTOR,PPP3CC,TGFB1	5
Increased Levels of Potassium	increased excretion of K+	0.00153				ADCY6,CYP4A11,OXSR1,SCNN1G,TGFB1	5
Glutathione Depletion In Liver, Liver Fibrosis	generation of reactive oxygen species in liver	0.00169				CYP2E1,LEPR,TGFB1	3
Increased Levels of ALT	increased activation of ALT	0.00169				BACH1,CYP2E1,TNF	3
Liver Hyperplasia/Hyperproliferation	liver adenoma	0.00183		0	bias	BHMT,CYP1B1,E2F1,ENTPD5,MTOR,TERT,TRIM24	7
Liver Damage, Liver Inflammation/Hepatitis	hepatitis C	0.003				FKBP1A,GABBR2,KRT18,KRT8,MTOR,POR,PPARG,PPP3CC,TGFB1,TNF,UGT1A1	11
Liver Cirrhosis	cirrhosis of liver	0.00306				ABCB4,ABCC3,ABCC4,ABCG5,ADRA1A,ADRA1B,ALPL,CCL28,CHRM2,CHRM3,IFNGR2,ITGA6,KRT18,KRT8,NFE2L2,NQO1,NT5E,SLC30A10,TGFB1,WNT5A	20
Increased Levels of AST	increased activation of AST	0.00323				BACH1,CYP2E1,TNF	3
Liver Cirrhosis	cryptogenic cirrhosis	0.00324				KRT18,KRT8	2
Cardiac Hypertrophy	pressure overload hypertrophy	0.00324				ADGRG1,PPARGC1B	2
Liver Cirrhosis	susceptibility to noncryptogenic cirrhosis	0.00324				KRT18,KRT8	2
Renal Proliferation	proliferation of kidney cell lines	0.00357		0.549		ALOX15,BAIAP2L1,CEACAM1,DLGAP5,E2F1,ENC1,F2RL1,GPR12,HSPD1,KLB,MTOR,NCL,NDUFAB1,PTGER3,PTGES,PTP4A3,QPCT,TGFB1,Tpm2,UNC5B,YBX3	21
Cardiac Output	cardiac output	0.00509		1.914	bias	ADRA1A,ADRA1B,CD36,DDAH1,IDUA,Nrg1,PPARGC1B	7
Liver Cirrhosis	Cirrhosis	0.0057				ABCB4,ABCC3,ABCC4,ABCG5,ADRA1A,ADRA1B,ALPL,CCL28,CHRM2,CHRM3,GSTP1,IFNGR2,ITGA6,KRT18,KRT8,NFE2L2,NQO1,NT5E,SLC30A10,TGFB1,TNF,WNT5A	22
Cardiac Hypertrophy	hypertrophy of heart	0.00672		-0.433		ABCC4,ADCY6,ADGRG1,ALOX15,ANGPT1,CA2,CD36,CORIN,CPT1A,CPT2,F2RL1,FABP3,FHL2,GDF15,HMGA1,HPRT1,LEPR,MIF,MMP7,MTOR,MYH14,NOX4,NT5E,PBX1,PHC1,PNPLA2,PPARD,PPARGC1B,PRKCA,PTGES,RCAN2,SCNN1B,SLC25A4,TERT,TGFB1,TNF	36
Liver Fibrosis, Liver Proliferation	proliferation of hepatic stellate cells	0.00686		0.174		F2RL1,LEPR,LGALS1,PPARD,PPARG,PTPN6,TGFB1,TNF	8
Cardiac Necrosis/Cell Death	cell death of cardiomyocytes	0.00687		-0.367		ADCY6,ADRA1A,ANGPT1,BACH1,BNIP3,BRCA2,E2F1,ECSCR,HADHA,HK2,HSPD1,IL1RN,LEPR,MAOA,MAP4K4,NCL,NOL3,NOX4,PHB,PNPLA2,RPSA,TERT,TNF,TXNIP	24
Liver Hyperplasia/Hyperproliferation	liver tumor	0.00731		-0.298		A1CF,ABCA2,ABCB4,ABCC3,ABCC4,ABCD2,ABCG8,ACAA1,ACAA2,ACADVL,ACOT7,ACOT8,ACOX1,ACSF3,ACSL1,ACTG1,ACYP2,ADAMTS16,ADCK3,ADGRG1,AGO2,AIFM2,AIG1,AJAP1,ALDH9A1,ALPL,AMIGO2,ANGPT1,ANKRD12,ANKS6,ANLN,ANXA7,AQP7,ARHGAP10,ARNTL,AUTS2,B4GALT5,BACH1,BCHE,BDH2,BHMT,BNC1,BRCA1,C14orf37,C17orf53,C1S,C7orf57,C9,CA2,CABP4,CACNA2D3,CAMK1D,CAMK2B,CASZ1,CBFA2T3,CBLB,CCDC146,CCDC18,CCDC64,CCDC88C,CCND1,CD36,CDC42BPA,…	394
Hepatocellular Carcinoma, Liver Hyperplasia/Hyperproliferation	incidence of hepatocellular carcinoma	0.00774	Decreased	-2.138	bias	ABCB4,ACOX1,ANXA7,BHMT,EAF2,ENTPD5,HTATIP2,TRIM24	8
Nephrosis	nephrosis	0.00813				ANKS6,CMIP,EMP2,FKBP1A,ITGA6,MTOR,PPP3CC,SYNPO,TGFB1	9
Liver Necrosis/Cell Death	cell death of liver	0.00867		-0.117		ABCB4,APP,CCND1,CYP2E1,E2F1,ENTPD5,FKBP1A,GADD45B,HSPD1,IL1RN,IRF5,KRT8,MTOR,Mug1/Mug2,MYC,NCL,NFE2L1,NFE2L2,NR1I3,NR2C1,SELP,SLC25A4,TGFB1,TNF,UGCG,USP2	26
Liver Necrosis/Cell Death	necrosis of liver parenchyma	0.00883		0.379		CCND1,CYP2E1,ENTPD5,GADD45B,IL1RN,IRF5,KRT8,MTOR,MYC,NCL,NFE2L2,NR1I3,NR2C1,SLC25A4,TGFB1,TNF,UGCG,USP2	18
Hepatocellular Carcinoma, Liver Hyperplasia/Hyperproliferation	hepatocellular carcinoma	0.00919		-0.433		A1CF,ABCA2,ABCB4,ABCC3,ABCC4,ABCD2,ABCG8,ACAA1,ACAA2,ACADVL,ACOT7,ACOT8,ACOX1,ACSF3,ACSL1,ACTG1,ACYP2,ADAMTS16,ADCK3,ADGRG1,AGO2,AIFM2,AIG1,AJAP1,ALDH9A1,AMIGO2,ANGPT1,ANKRD12,ANKS6,ANLN,ANXA7,AQP7,ARHGAP10,ARNTL,AUTS2,B4GALT5,BACH1,BCHE,BDH2,BHMT,BNC1,BRCA1,C14orf37,C17orf53,C1S,C7orf57,C9,CA2,CABP4,CACNA2D3,CAMK1D,CAMK2B,CASZ1,CBFA2T3,CBLB,CCDC146,CCDC18,CCDC64,CCDC88C,CD36,CDC42BPA,CDC42BPG,CD…	379
Liver Proliferation	arrest in growth of hepatocytes	0.00935				CCNE1,TGFB1	2
Cardiac Damage	cardiovascular toxicity	0.00935				ABCB1,CBR1	2
Liver Necrosis/Cell Death	quantity of apoptotic hepatocytes	0.00935				TGFB1,TNF	2
Liver Damage, Liver Inflammation/Hepatitis	susceptibility to hepatitis C virus	0.00935				KRT18,KRT8	2
Cardiac Arteriopathy	coronary artery disease	0.00967				ABCB1,ACAT2,ANKRD29,CD36,CERS6,CLIC5,FKBP1A,GABRB2,GABRG1,KALRN,LPL,MECOM,MIA3,MTHFD1L,MTOR,P2RY1,PLA2G7,PPARG,PRCP,RBFOX1,SAMD4A,SCNN1A,SCNN1B,SCNN1G,SELP,TERT,TGFB1,TNF,TUBB	29
Liver Proliferation	proliferation of liver cells	0.0102		1.167		ABCB4,CCND1,CCNE1,CEACAM1,E2F1,ENTPD5,F2RL1,IL1RN,LEPR,LGALS1,MYC,NFE2L2,NR1I3,ODC1,PPARD,PPARG,PTPN6,SULF2,TGFB1,TNF,TRIM24	21
Liver Hyperplasia/Hyperproliferation	incidence of liver tumor	0.011	Decreased	-2.36	bias	ABCB4,ACOX1,ANXA7,BHMT,EAF2,ENTPD5,HTATIP2,TERT,TRIM24	9
Liver Cholestasis	cholestasis	0.0131				ABCB1,ABCB4,ABCC3,ABCG8,ACSL1,ADH1C,AKR1C3,RDH16,SLC10A2,SLC27A4,Slco1a1,TNF	12
Renal Hypoplasia	agenesis of kidney	0.0137				FRAS1,LAMC1,SALL1,SLIT3	4
Cardiac Dysfunction	dysfunction of heart	0.014		1.152		ANGPTL4,BRCA2,CD36,E2F1,ECSCR,LPL,NOX4,NT5E,PPARD,TGFB1	10
Hepatocellular Carcinoma, Liver Hyperplasia/Hyperproliferation	tumorigenesis of hepatocellular carcinoma	0.0143		1.109		ACOX1,AGO2,BHMT,E2F1,MYC	5
Liver Necrosis/Cell Death	necrosis of liver	0.0144		-0.065		ABCB4,CCND1,CYP2E1,E2F1,ENTPD5,FKBP1A,GADD45B,HSPD1,IL1RN,IRF5,KRT8,MTOR,Mug1/Mug2,MYC,NCL,NFE2L1,NFE2L2,NR1I3,NR2C1,SELP,SLC25A4,TGFB1,TNF,UGCG,USP2	25
Liver Hyperplasia/Hyperproliferation	liver cancer	0.0157		-0.402		A1CF,ABCA2,ABCB4,ABCC3,ABCC4,ABCD2,ABCG8,ACAA1,ACAA2,ACADVL,ACOT7,ACOT8,ACOX1,ACSF3,ACSL1,ACTG1,ACYP2,ADAMTS16,ADCK3,ADGRG1,AGO2,AIFM2,AIG1,AJAP1,ALDH9A1,ALPL,AMIGO2,ANGPT1,ANKRD12,ANKS6,ANLN,ANXA7,AQP7,ARHGAP10,ARNTL,AUTS2,B4GALT5,BACH1,BCHE,BDH2,BHMT,BNC1,BRCA1,C14orf37,C17orf53,C1S,C7orf57,C9,CA2,CABP4,CACNA2D3,CAMK1D,CAMK2B,CASZ1,CBFA2T3,CBLB,CCDC146,CCDC18,CCDC64,CCDC88C,CD36,CDC42BPA,CDC42B…	387
Liver Necrosis/Cell Death	cell death of hepatocytes	0.0163		0.579		CCND1,CYP2E1,ENTPD5,GADD45B,IL1RN,IRF5,KRT8,MTOR,MYC,NCL,NFE2L2,NR1I3,SLC25A4,TGFB1,TNF,UGCG,USP2	17
Liver Fibrosis	activation of hepatic stellate cells	0.0163		1.413	bias	FMOD,LEPR,MIF,PPARG,TGFB1,TNF,WNT5A	7
Cardiac Output	cardiac output of heart	0.0163				ADRA1A,ADRA1B,CD36	3
Hepatocellular Peroxisome Proliferation	formation of peroxisomes	0.0163				ABCD3,PEX11A,PEX19	3
Cardiac Arrythmia, Tachycardia	ventricular tachycardia	0.0164				ADRA1A,ADRA1B,ANXA7,CHRM2,CHRM3,KCNE3,MAOA,RAPGEF4	8
Liver Hyperplasia/Hyperproliferation	proliferation of liver cancer cells	0.0168		0		F2RL1,ODC1,TGFB1,TIAM2,TXNIP	5
Kidney Failure	failure of kidney	0.0175		0.38	bias	ADRA1A,ADRA1B,C4A/C4B,FABP1,FKBP1A,GABRB2,GSTM1,GSTP1,GUCY1B3,KCP,LAMC1,MTOR,P2RY1,PHB,Podxl,PPARG,PPP3CC,PVT1,STC1,TGFB1,TNF,TXNIP	22
Decreased Levels of Albumin	decreased synthesis of albumin	0.018				TGFB1,TNF	2
Hepatocellular Peroxisome Proliferation	formation of peroxisome membrane	0.018				PEX11A,PEX19	2
Liver Steatosis	microvesicular hepatic steatosis	0.018				ACOX1,SLC22A5	2
Liver Damage	hepatotoxicity	0.0195				ABCB4,ALDH1A1,MTHFR,NFE2L2,TNF	5
Liver Hyperbilirubinemia	hyperbilirubinemia	0.0204				ABCC3,C4A/C4B,GSTP1,UGT1A1	4
Liver Enlargement, Liver Hepatomegaly	hepatomegaly	0.0208		1.067		ABCB4,ENTPD5,FADS2,HADHA,KRT18,MIF,NR1I3,PPARG,TNF,WNT5A	10
Cardiac Arrythmia	atrial fibrillation	0.023				ADRA1A,ADRA1B,ANXA7,CHI3L1,CHRM2,CHRM3,KCNE3,MAOA,P2RY1,SCN4B,TGFB1,TNF,TUBB	13
Liver Damage	damage of liver	0.0256		-0.334		ABCB4,BNIP3,CBLB,CHRM3,CYP2E1,FKBP1A,GABBR2,GSTP1,IL11RA,IL1RN,KRT18,KRT8,MIF,MTOR,NFE2L2,NR1I3,NT5E,PAWR,POR,PPARG,PPP3CC,PYCARD,STAT4,TGFB1,TNF,UGT1A1	26
Cardiac Arrythmia	tachyarrhythmia	0.0275				ADRA1A,ADRA1B,PLA2G6	3
Renal Damage	damage of kidney	0.0287		0.206		ANXA7,C4A/C4B,CYP2C8,F2RL1,FABP1,LEPR,MIF,PPARD,SELP,STAT4,TGFB1,TNF,TXNIP,UNC5B	14
Liver Necrosis/Cell Death	apoptosis of liver cell lines	0.0293		1.542	bias	E2F1,GADD45B,MYC,TGFB1,TNF	5
Cardiac Arrythmia	arrhythmia	0.03		-1.118		ADRA1A,ADRA1B,ANXA7,ARNTL,CHI3L1,CHRM2,CHRM3,DSG2,GPD1L,KCNE3,MAOA,P2RY1,Pde4d,PLA2G6,PTGFR,RAPGEF4,SCN4B,TGFB1,TNF,TUBB	20
Liver Damage	damage of liver cells	0.0337		1		BNIP3,IL1RN,MIF,TNF	4
Renal Hydronephrosis	hydronephrosis	0.0363		-1.452	bias	ADRA1A,ADRA1B,CHRM3,CNTFR,LAMC1,MMP7,NFIA,PSAP,RARB,SESTD1	10
Renal Necrosis/Cell Death	cell death of kidney cell lines	0.0406	Increased	2.589		APP,BNIP3,BRCA2,CDK1,CYCS,EMP2,GNA12,GRB10,GSTM5,GSTP1,HK2,KLB,mir-25,MYC,NDUFAB1,NFE2L2,NOL3,Nrg1,NTRK2,PAWR,PPARD,PPARG,PRKCA,PYCARD,RAD51,TERT,TGFB1,TNF,UNC5B	29
Kidney Failure	end stage renal disease	0.0408		1.165	bias	C4A/C4B,FKBP1A,GABRB2,GSTM1,KCP,MTOR,P2RY1,PHB,PPARG,PVT1,STC1,TGFB1	12
Liver Dysplasia	dysplasia of liver	0.0417				CCND1,E2F1	2
Liver Hyperbilirubinemia	hereditary hyperbilirubinemia	0.0417				ABCC3,UGT1A1	2
Liver Damage	damage of hepatocytes	0.0418				BNIP3,IL1RN,MIF	3
Renal Damage, Renal Tubule Injury	damage of tubulointerstitium	0.0418				FABP1,TGFB1,TNF	3
Liver Cirrhosis	primary biliary cirrhosis	0.0464				ABCB4,ABCC3,ABCC4,ABCG5,ALPL,CCL28,IFNGR2,ITGA6,NQO1,WNT5A	10
Heart Failure	chronic heart failure	0.0466				ADRA1A,ADRA1B,CA2,CA3,CA5A	5
Liver Necrosis/Cell Death	cell death of liver cells	0.0484		0.545		CCND1,CYP2E1,E2F1,ENTPD5,GADD45B,HSPD1,IL1RN,IRF5,KRT8,MTOR,MYC,NCL,NFE2L2,NR1I3,SLC25A4,TGFB1,TNF,UGCG,USP2	19
Cardiac Arrythmia, Tachycardia	tachycardia	0.0492		-0.927		ADRA1A,ADRA1B,ANXA7,CHRM2,CHRM3,KCNE3,MAOA,PTGFR,RAPGEF4	9
Glutathione Depletion In Liver	quantity of glutathione in liver	0.0501				FABP1,NFE2L2,TGFB1	3
Cardiac Infarction	myocardial infarction	0.0503	Decreased	-2		ADRA1A,ADRA1B,APP,C4A/C4B,CD36,CYP2C8,GDF15,GSTM1,GUCY1B3,IL1RN,NOL3,NT5E,P2RY1,PPARD,PPARG,PPP3CC,SELP,TNF,TUBB	19
Liver Inflammation/Hepatitis, Liver Steatosis	nonalcoholic steatohepatitis	0.0509				ACOX1,CYP2E1,PPARG,TNF	4
Liver Cholestasis	intrahepatic cholestasis	0.0516				ABCB4,ABCC3,ACSL1,ADH1C,AKR1C3,RDH16,SLC10A2,SLC27A4	8
Liver Cholestasis, Liver Inflammation/Hepatitis	cholestatic hepatitis	0.0562				ABCB4,TNF	2
Liver Cirrhosis	early stage primary biliary cirrhosis	0.0562				ABCB4,ABCG5	2
Cardiac Arrythmia	Brugada syndrome type 2	0.0569				GPD1L	1
Liver Hyperbilirubinemia	Crigler-Najjar syndrome type 2	0.0569				UGT1A1	1
Liver Hyperbilirubinemia	Crigler-Najjar syndrome type I	0.0569				UGT1A1	1
Liver Hyperbilirubinemia	Lucey-Driscoll syndrome	0.0569				UGT1A1	1
Liver Cirrhosis	adult idiopathic cirrhosis	0.0569				ABCB4	1
Renal Inflammation, Renal Nephritis	advanced nephritis	0.0569				TGFB1	1
Cardiac Arrythmia, Congenital Heart Anomaly	arrhythmogenic right ventricular dysplasia familial 10	0.0569				DSG2	1
Cardiac Inflammation	atrial endocarditis	0.0569				TGFB1	1
Cardiac Hemorrhaging	bleeding of ventricular septum	0.0569				BDNF	1
Cardiac Arrythmia	brugada syndrome type 6	0.0569				KCNE3	1
Liver Damage, Liver Inflammation/Hepatitis	chronic active hepatitis C	0.0569				TGFB1	1
Liver Damage, Liver Inflammation/Hepatitis	chronic active type B viral hepatitis	0.0569				TGFB1	1
Liver Cholestasis, Liver Damage	chronic cholestatic liver disease	0.0569				ABCB4	1
Renal Degradation	degradation of renal tubule	0.0569				PSAP	1
Renal Depletion	depletion of podocytes	0.0569				TGFB1	1
Cardiac Dysplasia	dysplasia of right ventricle	0.0569				RPSA	1
Hepatocellular Carcinoma, Liver Hyperplasia/Hyperproliferation	fibrolamellar carcinoma	0.0569				MTOR	1
Liver Degradation	fragmentation of hepatocytes	0.0569				TGFB1	1
Liver Damage	hepatotoxicity of hepatocytes	0.0569				TNF	1
Liver Damage	histopathological change of liver	0.0569				APP	1
Liver Cirrhosis	hypermanganesemia with dystonia, polycythemia, and cirrhosis	0.0569				SLC30A10	1
Cardiac Hypertrophy	hypertrophy of cardiac fibroblasts	0.0569				ALOX15	1
Increased Levels of AST	increased release of AST	0.0569				TNF	1
Increased Levels of Alkaline Phosphatase	increased release of alkaline phosphatase	0.0569				TNF	1
Increased Levels of Albumin	increased secretion of albumin	0.0569				APP	1
Renal Damage	injury of outer medulla	0.0569				PPARD	1
Liver Cholestasis	intrahepatic cholestasis of pregnancy type 3	0.0569				ABCB4	1
Cardiac Arrythmia	long-QT syndrome 10	0.0569				SCN4B	1
Cardiac Dysfunction	permeability transition of ventricular myocytes	0.0569				E2F1	1
Pulmonary Hypertension	primary pulmonary hypertension 2	0.0569				SMAD9	1
Liver Cholestasis	progressive familial intrahepatic cholestasis type 3	0.0569				ABCB4	1
Liver Fibrosis	progressive hepatic fibrosis	0.0569				TGFB1	1
Liver Steatosis	severe microvesicular hepatic steatosis	0.0569				ACOX1	1
Liver Cholestasis	progressive intrahepatic cholestasis	0.0574				ABCB4,ACSL1,ADH1C,AKR1C3,RDH16,SLC10A2,SLC27A4	7
Liver Hyperplasia/Hyperproliferation	growth of liver tumor	0.0584		0.64	bias	F2RL1,MYC,ODC1,TGFB1,TIAM2,TXNIP	6
Renal Damage	injury of kidney	0.0591		-0.16		ANXA7,CYP2C8,F2RL1,FABP1,PPARD,STAT4,TGFB1,TXNIP,UNC5B	9
Liver Inflammation/Hepatitis	viral hepatitis	0.0612				C4A/C4B,FKBP1A,GABBR2,KRT18,KRT8,MTOR,POR,PPARG,PPP3CC,TGFB1,TNF,UGT1A1	12
Cardiac Infarction	acute myocardial infarction	0.0617				APP,C4A/C4B,GSTM1,P2RY1,PPARD,PPARG,PPP3CC,SELP,TNF,TUBB	10
Liver Damage	chronic liver disease	0.0703				ABCB4,FKBP1A,GABBR2,KRT18,KRT8,MTOR,POR,PPARG,PPP3CC,TGFB1,TNF,UGT1A1	12
Liver Damage	injury of liver	0.0719		1.119		ABCB4,BNIP3,CHRM3,CYP2E1,FKBP1A,GABBR2,IL11RA,IL1RN,KRT18,KRT8,MTOR,NFE2L2,NT5E,POR,PPARG,PPP3CC,STAT4,TGFB1,TNF,UGT1A1	20
Cardiac Stress Response	oxidative stress response of heart	0.0721				PPARGC1B,TNF	2
Hepatocellular Peroxisome Proliferation	quantity of peroxisomes	0.0721				ACOT8,ACOX1	2
Renal Hypoplasia	hypoplasia of kidney	0.0795		-0.751	bias	FRAS1,LAMC1,PBX1,RARB,SALL1,SLIT3	6
Cardiac Necrosis/Cell Death	apoptosis of cardiomyocytes	0.0801		-0.068		ADCY6,ADRA1A,BACH1,BNIP3,BRCA2,E2F1,HSPD1,IL1RN,LEPR,MAOA,NOL3,NOX4,PHB,PNPLA2,TERT,TNF,TXNIP	17
Liver Inflammation/Hepatitis, Liver Steatosis	steatohepatitis	0.0886				ACOX1,CYP2E1,NFE2L1,PPARG,TNF	5
Increased Levels of Potassium	increased quantity of K+	0.0894				SCNN1B,STK39	2
Liver Cholestasis	secretion of bile acid	0.0894				CES1,CES3	2
Kidney Failure	chronic renal failure	0.0899		1.165	bias	C4A/C4B,FKBP1A,GABRB2,GSTM1,KCP,MTOR,P2RY1,PHB,PPARG,PPP3CC,PVT1,STC1,TGFB1	13
Increased Levels of ALT	increased localization of ALT	0.0904				NR1I3,STAT4,TNF	3
Increased Levels of Hematocrit	increased hematocrit of organism	0.0961				ADD3,GUCA1A,LIG1,NFE2L1,NFE2L2,NR2C1,PBX1,SLC4A4,ZFP36L2	9
Liver Hemorrhaging	bleeding of liver	0.0972		-1	bias	ABCB4,FKBP1A,IL1RN,KRT8	4
Kidney Failure	acute renal failure	0.0978				ADRA1A,ADRA1B,FABP1,GSTP1,PPP3CC,TNF	6
Heart Failure	failure of heart	0.0993		-1.162	bias	ADRA1A,ADRA1B,CA2,CA3,CA5A,CD36,E2F1,FKBP1A,GUCY1B3,IDUA,Pde4d,PNPLA2,PPARG,PPARGC1B,PPP2R3A,PRKCA,PROK1,SCNN1A,SCNN1B,SCNN1G,TGFB1,TNF	22
Liver Inflammation/Hepatitis	inflammation of liver	0.102		-0.636	bias	ABCB4,ABHD6,ACOX1,C4A/C4B,CYP2E1,ENTPD5,FKBP1A,GABBR2,GSTP1,IL1RN,KRT18,KRT8,MTOR,Mug1/Mug2,NFE2L1,NFE2L2,NR2C1,POR,PPARG,PPP3CC,SCARA5,STAT4,TGFB1,TNF,UGT1A1	25
Liver Hyperbilirubinemia	Dubin-Johnson syndrome	0.111				ABCC3	1
Liver Hyperbilirubinemia	Gilbert's syndrome	0.111				UGT1A1	1
Decreased Levels of Albumin	decreased production of albumin	0.111				TNF	1
Liver Hyperplasia/Hyperproliferation	delay in tumorigenesis of liver	0.111				MYC	1
Liver Cholestasis	drug-induced cholestasis	0.111				ABCB4	1
Heart Failure	early onset heart failure	0.111				PPARGC1B	1
Renal Proliferation	expansion of mesangial cells	0.111				TGFB1	1
Liver Inflammation/Hepatitis	hepatitis subtype infantile hepatitis syndrome	0.111				TNF	1
Liver Enlargement	hepatosplenomegaly	0.111				NR2C1	1
Biliary Hyperplasia	hyperplasia of biliary epithelial cells	0.111				MYC	1
Renal Hyperplasia/Hyperproliferation	hyperplasia of distal tubule	0.111				HSD11B1	1
Renal Hypertrophy	hypertrophy of distal tubule	0.111				HSD11B1	1
Increased Levels of Bilirubin	increased clearance of bilirubin	0.111				NR1I3	1
Increased Levels of CRP	increased synthesis of CRP	0.111				TNF	1
Liver Inflammation/Hepatitis	infantile cholestatic hepatitis syndrome	0.111				TNF	1
Renal Inflammation, Renal Nephritis	infantile nephropathic cystinosis	0.111				MTHFR	1
Liver Inflammation/Hepatitis	inflammation of liver portal space	0.111				ABCB4	1
Hepatocellular Carcinoma, Liver Hyperplasia/Hyperproliferation	initiation of growth of hepatocellular carcinoma	0.111				MYC	1
Liver Regeneration	initiation of regeneration of liver	0.111				TNF	1
Renal Damage	injury of renal cortex	0.111				PPARD	1
Renal Damage, Renal Tubule Injury	injury of tubulointerstitium	0.111				FABP1	1
Liver Fibrosis	mild hepatic fibrosis	0.111				TNF	1
Liver Fibrosis	moderate hepatic fibrosis	0.111				TNF	1
Cardiac Proliferation	proliferation of adventitial fibroblasts	0.111				TGFB1	1
Cardiac Proliferation	proliferation of cardiac stem cells	0.111				GNL3	1
Glomerular Injury, Renal Fibrosis	severe renal fibrosis	0.111				TGFB1	1
Cardiac Infarction	stage 2 acute myocardial infarction	0.111				C4A/C4B	1
Cardiac Arteriopathy	stenosis of coronary artery	0.111				PPARG	1
Cardiac Transformation	transformation of cardiac fibroblasts	0.111				TGFB1	1
Liver Cholestasis	transient idiopathic neonatal cholestasis	0.111				ABCB4	1
Renal Hypoplasia	unilateral renal agenesis	0.111				FRAS1	1
Liver Necrosis/Cell Death	apoptosis of hepatocytes	0.111		0.088		CCND1,ENTPD5,GADD45B,IRF5,KRT8,MTOR,MYC,NCL,NR1I3,TGFB1,TNF,USP2	12
Renal Damage, Renal Tubule Injury	damage of renal tubule	0.111				F2RL1,FABP1,LEPR,TGFB1,TNF	5
Renal Hypertrophy	hypertrophy of kidney	0.111		-0.958		HSD11B1,LEPR,NOX4,RARB,TGFB1	5
Liver Cholestasis	progressive familial intrahepatic cholestasis type 1	0.118				ACSL1,ADH1C,AKR1C3,RDH16,SLC10A2,SLC27A4	6
Liver Necrosis/Cell Death	apoptosis of liver	0.126		-0.249		APP,CCND1,ENTPD5,GADD45B,IRF5,KRT8,MTOR,MYC,NCL,NFE2L1,NR1I3,TGFB1,TNF,USP2	14
Glomerular Injury	cortical renal glomerulopathies	0.127				C4A/C4B,Cdkn1c	2
Renal Necrosis/Cell Death	cell death of kidney cells	0.132	Increased	2.662		APP,BNIP3,BRCA2,CDK1,CYCS,EMP2,GNA12,GRB10,GSTM5,GSTP1,HK2,KLB,mir-25,MYC,NDUFAB1,NFE2L2,NOL3,Nrg1,NTRK2,PAWR,PPARD,PPARG,PRKCA,PTPN6,PYCARD,RAD51,TERT,TGFB1,TNF,UNC5B	30
Congenital Heart Anomaly	right ventricular abnormality	0.14				CCNE1,CCNE2,DSG2,PBX1,SOX12,TEAD2	6
Glomerular Injury, Kidney Failure, Renal Fibrosis	interstitial fibrosis of kidney	0.145		1.165	bias	KCP,P2RY1,PHB,STC1,TGFB1	5
Cardiac Arrythmia	atrial flutter	0.147				ADRA1A,ADRA1B,CHRM2,CHRM3	4
Cardiac Proliferation	proliferation of cardiac fibroblasts	0.147				TGFB1,TNF	2
Congenital Heart Anomaly	double outlet right ventricle	0.154				CCNE1,CCNE2,PBX1,SOX12,TEAD2	5
Renal Necrosis/Cell Death	apoptosis of kidney cell lines	0.157	Increased	2.342		APP,CDK1,CYCS,GNA12,GRB10,KLB,mir-25,MYC,NFE2L2,NOL3,Nrg1,NTRK2,PAWR,PPARD,PRKCA,PYCARD,TERT,TGFB1,TNF,UNC5B	20
Liver Proliferation	proliferation of hepatocytes	0.157		0.425		ABCB4,CCND1,CCNE1,CEACAM1,ENTPD5,IL1RN,MYC,NFE2L2,ODC1,SULF2,TGFB1,TNF,TRIM24	13
Glomerular Injury, Renal Hypertrophy	hypertrophy of renal glomerulus	0.157				LEPR,NOX4,RARB,TGFB1	4
Liver Cholestasis	accumulation of bile acid	0.161				NFE2L2	1
Liver Cirrhosis	alcoholic cirrhosis	0.161				TGFB1	1
Renal Proliferation	contact growth inhibition of kidney cell lines	0.161				Tpm2	1
Renal Degeneration	degeneration of nephron	0.161				TGFB1	1
Liver Necrosis/Cell Death	initiation of apoptosis of liver cell lines	0.161				TNF	1
Pulmonary Hypertension	inoperable chronic thromboembolic pulmonary hypertension	0.161				PPARD	1
Cardiac Stress Response	oxidative stress response of myocardium	0.161				TNF	1
Cardiac Fibrosis	perivascular fibrosis of heart	0.161				LPL	1
Glomerular Injury, Renal Fibrosis	progressive renal fibrosis	0.161				TGFB1	1
Cardiac Hypoplasia	hypoplasia of myocardium	0.167				CASZ1,TEAD1	2
Glutathione Depletion In Liver, Liver Fibrosis	production of reactive oxygen species in liver	0.167				CYP2E1,TGFB1	2
Renal Hyperplasia/Hyperproliferation	hyperplasia of kidney	0.168				GADD45A,HSD11B1,MYC	3
Liver Regeneration	regeneration of liver	0.178		1.342	bias	ACOX1,CCNE1,IL1RN,NFE2L2,ODC1,SULF2,TNF	7
Increased Levels of Creatinine	increased quantity of creatinine	0.18				ADCY6,ST6GALNAC2,STAT4,TGFB1	4
Kidney Failure, Liver Failure	hepatorenal syndrome	0.188				ADRA1A,ADRA1B	2
Increased Levels of AST	increased localization of AST	0.188				STAT4,TNF	2
Heart Failure	cardiac decompensation	0.209				ADRA1A,ADRA1B	2
Renal Dysplasia	dysplasia of kidney	0.209				Cdkn1c,FRAS1	2
Increased Levels of LDH	increased release of LDH	0.209				APP,TNF	2
Pulmonary Hypertension	primary pulmonary hypertension	0.209				SMAD9,TNF	2
Liver Damage, Liver Inflammation/Hepatitis	HIV-HCV co-infection	0.209				UGT1A1	1
Biliary Hyperplasia	bile duct proliferation	0.209				ABCB4	1
Decreased Levels of Albumin	decreased secretion of albumin	0.209				TGFB1	1
Liver Regeneration	delay in regeneration of liver	0.209				SULF2	1
Liver Damage	injury of hepatocytes	0.209				BNIP3	1
Renal Inflammation, Renal Nephritis	lupus-like autoimmune nephritis	0.209				NFE2L2	1
Hepatocellular Peroxisome Proliferation	proliferation of peroxisomes in liver	0.209				ACOX1	1
Liver Cholestasis	secretion of bile salt	0.209				ABCB1	1
Cardiac Dysfunction	systolic dysfunction	0.227				FKBP1A,PNPLA2,TGFB1	3
Renal Damage, Renal Tubule Injury	injury of renal tubule	0.23				F2RL1,FABP1	2
Pulmonary Hypertension	Pulmonary Hypertension	0.235				ANGPT1,IL1RN,MIF,PPARD,SMAD9,TNF	6
Liver Necrosis/Cell Death	focal necrosis of liver	0.252				ABCB4,TGFB1	2
Increased Levels of Blood Urea Nitrogen	increased quantity of blood urea nitrogen	0.252				CYP2E1,STAT4	2
Renal Proliferation	proliferation of tubular cells	0.252				TGFB1,TNF	2
Liver Necrosis/Cell Death	apoptosis of oval cells	0.254				TGFB1	1
Cardiac Dysfunction	diastolic dysfunction of left ventricle	0.254				PTGES	1
Liver Damage	drug-induced hepatotoxicity	0.254				ABCB4	1
Renal Inflammation, Renal Nephritis	experimental crescentic glomerulonephritis	0.254				IL1RN	1
Liver Hypertrophy	hypertrophy of liver	0.254				NR1I3	1
Renal Inflammation, Renal Nephritis	immune complex nephritis	0.254				IL1RN	1
Cardiac Inflammation	inflammation of myocardium	0.254				TNF	1
Cardiac Arrythmia	familial arrhythmia	0.258				GPD1L,KCNE3,SCN4B	3
Cardiac Stenosis	stenosis of aortic valve	0.266				GABRB2,GABRG1,PHC1,TNF	4
Cardiac Arrythmia	Brugada syndrome	0.274				GPD1L,KCNE3	2
Cardiac Inflammation	pericarditis	0.274				TGFB1,TUBB	2
Congenital Heart Anomaly	ventricular septal defect	0.281	Decreased	-2.791	bias	CCNE1,CCNE2,FKBP1A,PBX1,PHC1,RARB,SOX12,TEAD2	8
Congenital Heart Anomaly	conotruncal heart malformations	0.284				CCNE1,CCNE2,PBX1,RARB,SOX12,TEAD2	6
Cardiac Necrosis/Cell Death	cell death of ventricular myocytes	0.29				ADRA1A,BNIP3,E2F1	3
Liver Adhesion	adhesion of hepatocytes	0.297				KRT8	1
Congenital Heart Anomaly	bicuspid aortic valve	0.297				PBX1	1
Biliary Hyperplasia, Liver Cholestasis	flow of bile	0.297				TNF	1
Increased Levels of ALT	increased release of ALT	0.297				TNF	1
Liver Cholestasis	obstructive cholestasis	0.297				ABCC3	1
Cardiac Stenosis	stenosis of pulmonary valve	0.297				PHC1	1
Renal Transformation	transformation of kidney cells	0.297				TERT	1
Congenital Heart Anomaly	persistent truncus arteriosus	0.305				PBX1,RARB,SOX12	3
Glomerular Injury, Renal Fibrosis	fibrosis of kidney	0.314		1.44	bias	F2RL1,KCP,P2RY1,PHB,STC1,TGFB1	6
Liver Hyperplasia/Hyperproliferation	metastasis of liver	0.317				IGFBP2,mir-25,SDR9C7,Slco1a1	4
Liver Fibrosis	fibrosis of liver	0.322		-0.43		ABCB4,GOLM1,GSTP1,MIF,NFE2L1,NFE2L2,NT5E,TGFB1,TNF	9
Renal Necrosis/Cell Death	anoikis of kidney cell lines	0.337				NTRK2	1
Cardiac Infarction	non-ST elevation myocardial infarction	0.337				P2RY1	1
Liver Cholestasis	progressive familial intrahepatic cholestasis type 2	0.337				SLC10A2	1
Renal Proliferation	proliferation of renal tubular epithelial cells	0.337				TGFB1	1
Cardiac Necrosis/Cell Death	survival of ventricular myocytes	0.337				HK2	1
Liver Necrosis/Cell Death	apoptosis of hepatic stellate cells	0.338				TGFB1,TNF	2
Glomerular Injury	formation of glomerular crescent	0.338				MIF,STC1	2
Renal Damage	injury of renal glomerulus	0.338				CYP2C8,TXNIP	2
Liver Failure	failure of liver	0.344				ABCB4,ADRA1A,ADRA1B,TNF	4
Cardiac Arrythmia	arrhythmia of heart ventricle	0.345				ADRA1A,ADRA1B,CHRM2,CHRM3,MAOA	5
Congenital Heart Anomaly	atrioventricular septal defect and common atrioventricular junction	0.359				CCNE1,CCNE2	2
Liver Fibrosis	migration of hepatic stellate cells	0.359				LGALS1,MIF	2
Renal Necrosis/Cell Death	apoptosis of mesangial cells	0.38				TGFB1,TNF	2
Hepatocellular Carcinoma, Liver Hyperplasia/Hyperproliferation	development of hepatocellular carcinoma	0.38				ACOX1,TNF	2
Renal Necrosis/Cell Death	cell viability of kidney cell lines	0.391		-1		ABCC3,APP,AQP3,SLC22A3,TNF	5
Cardiac Dysfunction	diastolic dysfunction	0.4				PTGES,SLC27A1	2
Renal Dysfunction	dysfunction of kidney	0.4				PPARD,TNF	2
Liver Damage, Liver Inflammation/Hepatitis	chronic hepatitis C	0.409				PPARG,PPP3CC,TGFB1,TNF	4
Cardiac Dysfunction	dysfunction of heart ventricle	0.421				ANGPTL4,E2F1	2
Glomerular Injury	focal segmental glomerulosclerosis	0.421				ANLN,TGFB1	2
Cardiac Hypertrophy	hypertrophy of right ventricle	0.421				PBX1,PHC1	2
Cardiac Congestive Cardiac Failure, Heart Failure	congestive heart failure	0.428	Decreased	-2	bias	ADRA1A,ADRA1B,FKBP1A,IDUA,PNPLA2,PPARG,PPARGC1B	7
Cardiac Arrythmia, Tachycardia	paroxysmal supraventricular tachycardia	0.44				ADRA1A,ADRA1B	2
Renal Atrophy	atrophy of renal glomerulus	0.444				SALL1	1
Increased Levels of LDH	increased activation of LDH	0.444				TNF	1
Renal Damage	injury of podocytes	0.444				TXNIP	1
Kidney Failure	ischemic acute renal failure	0.444				FABP1	1
Biliary Hyperplasia	proliferation of cholangiocytes	0.444				TGFB1	1
Cardiac Thrombosis	thrombosis of atrium	0.444				TGFB1	1
Renal Necrosis/Cell Death	necrosis of renal tubule	0.448	Decreased	-2		HELLS,SALL1,TGFB1,UNC5B	4
Renal Necrosis/Cell Death	apoptosis of podocytes	0.46				PTPN6,TGFB1	2
Cardiac Dilation	dilation of heart	0.46				LPL,NOX4	2
Cardiac Fibrosis	interstitial fibrosis of heart	0.46				ACSL1,LPL	2
Cardiac Dilation	dilation of left ventricle	0.461				BNIP3,PTGES,TNF	3
Congenital Heart Anomaly	congenital heart block	0.475				C4A/C4B	1
Cardiac Hypertrophy	hypertrophy of myocardium	0.475				TNF	1
Liver Hypoplasia	hypoplasia of liver	0.476				LIG1,MAFF,PBX1	3
Pulmonary Hypertension	pulmonary hypertensive arterial disease	0.476				PPARD,SMAD9,TNF	3
Cardiac Necrosis/Cell Death	apoptosis of ventricular myocytes	0.479				ADRA1A,BNIP3	2
Renal Damage	reperfusion injury of kidney	0.498				TGFB1,UNC5B	2
Increased Levels of Red Blood Cells	increased quantity of red blood cells	0.498				APEX2,CCND1,HYAL2,NFE2L2,PBX1,ZFP36L2	6
Renal Necrosis/Cell Death	apoptosis of glomerular cells	0.506				PTPN6,TGFB1,TNF	3
Cardiac Hypertrophy	hypertrophy of left ventricle	0.514				CPT1A,CPT2,HMGA1,NT5E,PBX1	5
Cardiac Hypertrophy	hypertrophy of cardiac muscle	0.519		1.201		ADCY6,CA2,FHL2,GDF15,MTOR,NOX4,PRKCA,PTGES,TERT,TNF	10
Cardiac Hypertrophy	hypertrophy of heart cells	0.519		0.433		ADCY6,ALOX15,CA2,FHL2,GDF15,HPRT1,MTOR,NOX4,PTGES,TERT	10
Decreased Levels of Albumin	decreased excretion of albumin	0.533				IL1RN	1
Liver Inflammation/Hepatitis	experimental hepatitis	0.533				TNF	1
Cardiac Arrythmia	familial atrial fibrillation	0.533				SCN4B	1
Glomerular Injury, Renal Hypertrophy	hypertrophy of mesangial cells	0.533				TGFB1	1
Cardiac Proliferation	proliferation of heart cells	0.546		1.816		CASZ1,FGF9,GNL3,PRKCA,TGFB1,TNF	6
Liver Inflammation/Hepatitis	alcoholic hepatitis	0.551				GSTP1,TNF	2
Cardiac Necrosis/Cell Death	cell viability of cardiomyocytes	0.551				HK2,HSPD1	2
Liver Degeneration	degeneration of liver	0.551				TNF,TXNIP	2
Liver Proliferation	proliferation of oval cells	0.56				TGFB1	1
Bradycardia, Cardiac Arrythmia	bradycardia	0.568				CHRM2,CHRM3	2
Increased Levels of Alkaline Phosphatase	increased activation of alkaline phosphatase	0.57				KLF10,TGFB1,TNF,WWTR1	4
Cardiac Damage, Cardiac Degeneration	degeneration of cardiomyocytes	0.585				HADHA	1
Liver Hyperplasia/Hyperproliferation	hyperplasia of liver	0.585				CCNE1	1
Cardiac Infarction	ST-elevation myocardial infarction	0.609				P2RY1	1
Renal Inflammation, Renal Nephritis	membranous glomerulonephritis	0.609				TGFB1	1
Renal Inflammation, Renal Nephritis	interstitial nephritis	0.631				FABP1	1
Renal Inflammation, Renal Nephritis	Nephritis	1		-1.778	bias	C4A/C4B,Cd24a,F2RL1,FABP1,FKBP1A,GADD45A,GADD45B,IL1RN,IRF5,mir-25,MTHFR,MTOR,NFE2L2,PPP3CC,PTPN6,SELP,TGFB1,TNF	18
Renal Necrosis/Cell Death	apoptosis of kidney cells	1		1.23		PTPN6,TGFB1,TNF,UNC5B	4
Cardiac Inflammation	carditis	1				STAT4,TGFB1,TUBB	3
Congenital Heart Anomaly	congenital heart disease	1	Decreased	-2.939	bias	C4A/C4B,CCNE1,CCNE2,DNAH11,DSG2,FKBP1A,P2RY1,PBX1,PHC1,RARB,SOX12,TEAD2,TNF	13
Cardiac Fibrosis	fibrosis of heart	1		0		ACADL,ACADM,ACSL1,ECSCR,LPL,NOL3,NOX4,PNPLA2,TGFB1,TNF	10
Renal Inflammation, Renal Nephritis	glomerulonephritis	1		-1.189	bias	C4A/C4B,Cd24a,F2RL1,FKBP1A,GADD45A,GADD45B,IL1RN,IRF5,mir-25,MTOR,NFE2L2,PPP3CC,PTPN6,SELP,TGFB1,TNF	16
Glomerular Injury, Renal Hyperplasia/Hyperproliferation	hyperplasia of mesangial cells	1				GADD45A	1
Cardiac Hypertrophy	hypertrophy of cardiomyocytes	1		0.73		ADCY6,CA2,FHL2,GDF15,MTOR,NOX4,PTGES,TERT	8
Cardiac Hypoplasia	hypoplasia of trabeculae carne	1				MECOM,Nrg1	2
Renal Inflammation, Renal Nephritis	lupus nephritis	1				FKBP1A,mir-25,MTOR,PPP3CC,SELP,TNF	6
Cardiac Hypertrophy	ventricular hypertrophy	1		-1.432		CPT1A,CPT2,HMGA1,MTOR,NT5E,PBX1,PHC1	7
