# Supplementary material for: Induction of endogenous retroelements as a potential mechanism for mouse-specific drug-induced carcinogenicity
Source: PLoS One. 2017 May 4;12(5):e0176768. doi: 10.1371/journal.pone.0176768 (PMC5417610; doi:10.1371/journal.pone.0176768)
Supplement: S5 Excel File — Individual RPKM expression values for each animal, average expression fold-change and t-test values for each condition. (XLSX) [file pone.0176768.s005.xlsx]

## Sheet: combined.exp
ensembl_id	ensembl_id versionless	type	str	symbol	length	chr	total	non_zero	C3H 1wk Wyth s026	C3H 1wk Wyth s027	C3H 1wk Wyth s028	C3H 1wk Wyth s030	C3H 1wk Wyth ave	C3H 4wk Cont s031	C3H 4wk Cont s032	C3H 4wk Cont s033	C3H 4wk Cont s034	C3H 4wk Cont ave	C3H 4wk Wyth s051	C3H 4wk Wyth s052	C3H 4wk Wyth s053	C3H 4wk Wyth s055ab	C3H 4wk Wyth ave	C57 4wk Cont s037	C57 4wk Cont s038	C57 4wk Cont s039ab	C57 4wk Cont s040	C57 4wk Cont ave	C57 4wk Wyth s056ab	C57 4wk Wyth s057	C57 4wk Wyth s059	C57 4wk Wyth s060ab	C57 4wk Wyth ave	C3H 4WK Treat FC	C3H 4WK Treat T-TEST	C57 4WK Treat FC	C57 4WK Treat T-TEST	C57 vs C3H Treat T-TEST
ENSMUSG00000000001.4	ENSMUSG00000000001	protein_coding	-	Gnai3	3253	chr3	20	20	23.3241	29.0431	21.6359	19.7696	23.4432	35.7785	36.7081	27.5119	4.71508	26.1784	25.2874	19.2113	25.4569	36.9096	26.7163	31.0469	29.8134	27.9032	20.1291	27.2231	25.2151	30.0872	24.8175	29.6971	27.4542	1.02055	0.951249	1.00849	0.938204	0.831618
ENSMUSG00000000003.9	ENSMUSG00000000003	protein_coding	-	Pbsn	895	chrX	20	3	0	0	0	0	0	0	0	0	0.0867727	0.0216932	0	0	0	0	0	0	0.0867813	0	0.114316	0.0502743	0	0	0	0	0	#DIV/0!	0.391002	#DIV/0!	0.187602	0.485971
ENSMUSG00000000028.8	ENSMUSG00000000028	protein_coding	-	Cdc45	1761	chr16	20	20	1.06466	1.1543	0.614118	1.18994	1.00575	0.326573	0.552878	0.368475	0.0882017	0.334032	1.45748	0.786906	0.864769	0.991725	1.02522	1.04706	0.955613	0.798487	0.658456	0.864904	1.78499	1.78565	1.63451	1.21062	1.60394	3.06923	0.0112135	1.85447	0.00565641	0.0250283
ENSMUSG00000000031.9	ENSMUSG00000000031	lincRNA	-	H19	1054	chr7	20	19	0.817294	0.111801	0.205211	0.397626	0.382983	0.263408	0.0724499	0.331498	0	0.166839	1.664	0.77338	1.09457	6.97001	2.62549	0.208262	0.0982534	0.199119	0.0647138	0.142587	0.604524	2.29351	0.606867	0.614736	1.02991	15.7367	0.19068	7.22302	0.125383	0.372917
ENSMUSG00000000037.10	ENSMUSG00000000037	protein_coding	+	Scml2	6007	chrX	20	16	0.0112474	0.0147127	0.00720135	0.00697683	0.0100346	0.023109	0.0063561	0	0	0.00736628	0.0178029	0	0.0153645	0.0189608	0.013032	0.0073084	0.0301695	0.00698755	0.0993546	0.035955	0.0106071	0.0196304	0.0228176	0	0.0132638	1.76915	0.451429	-2.71077	0.379137	0.253197
ENSMUSG00000000049.5	ENSMUSG00000000049	protein_coding	+	Apoh	1414	chr11	20	20	746.728	567.953	345.854	281.958	485.623	840.133	946.386	614.061	285.189	671.442	376.93	349.616	380.91	527.977	408.858	698.482	563.02	804.857	419.681	621.51	400.641	367.965	362.389	416.424	386.855	-1.64224	0.169665	-1.60657	0.0655991	0.736101
ENSMUSG00000000056.7	ENSMUSG00000000056	protein_coding	+	Narf	4384	chr11	20	20	8.31437	6.54174	2.78259	3.72829	5.34175	6.80329	8.64823	5.22027	1.32861	5.5001	8.95739	5.4975	7.9684	8.72504	7.78708	6.37894	5.72835	7.26219	3.82349	5.79824	6.64201	7.62104	6.87306	6.27889	6.85375	1.41581	0.253891	1.18204	0.250655	0.758847
ENSMUSG00000000058.6	ENSMUSG00000000058	protein_coding	+	Cav2	3332	chr6	20	20	0.988504	0.729419	0.324569	0.427651	0.617536	0.809423	1.00838	0.554269	0.233078	0.651288	0.596977	0.358806	0.775584	0.843179	0.643637	1.21876	0.885784	1.07077	1.12589	1.0753	1.584	1.32123	0.857	1.31729	1.26988	-1.01189	0.970848	1.18095	0.304356	0.000948007
ENSMUSG00000000078.6	ENSMUSG00000000078	protein_coding	+	Klf6	4213	chr13	20	20	2.84252	2.83898	2.96741	2.70081	2.83743	2.24056	2.77318	2.46431	0.497712	1.99394	4.45233	4.87576	3.4887	12.454	6.3177	3.13136	2.42736	3.11843	4.18106	3.21455	7.07797	7.74378	6.55558	7.03481	7.10304	3.16845	0.125147	2.20965	0.000226807	0.514155
ENSMUSG00000000085.10	ENSMUSG00000000085	protein_coding	+	Scmh1	3561	chr4	20	20	0.735205	0.566691	0.44947	0.382496	0.533466	0.573597	0.536101	0.434524	0.109045	0.413317	0.408429	0.534119	0.609076	0.629032	0.545164	0.462316	0.436222	0.630615	0.660822	0.547494	0.888684	0.63469	0.461888	0.504771	0.622508	1.319	0.318293	1.13701	0.532662	0.20842
ENSMUSG00000000088.6	ENSMUSG00000000088	protein_coding	+	Cox5a	420	chr9	20	20	50.5516	12.836	7.36424	5.48819	19.06	18.556	17.5451	8.08135	11.187	13.8424	11.6109	11.6449	10.9325	31.5478	16.434	17.5606	11.2189	32.8798	16.9303	19.6474	35.0948	23.5372	16.5349	27.1713	25.5846	1.18723	0.667348	1.30219	0.364325	0.0838635
ENSMUSG00000000093.6	ENSMUSG00000000093	protein_coding	+	Tbx2	3619	chr11	20	20	0.200691	0.207577	0.155391	0.0521122	0.153943	0.290422	0.200453	0.131026	0.0214594	0.16084	0.153661	0.105112	0.165768	0.37242	0.19924	0.272944	0.207462	0.359547	0.367522	0.301869	0.539923	0.494184	0.479735	0.386949	0.475198	1.23875	0.656204	1.57419	0.0137307	0.00217628
ENSMUSG00000000094.6	ENSMUSG00000000094	protein_coding	+	Tbx4	3391	chr11	20	6	0.00498105	0	0	0	0.00124526	0.00584809	0	0	0	0.00146202	0	0	0	0.0111961	0.00279903	0	0	0	0.0754294	0.0188573	0.00626333	0	0	0.0123274	0.00464768	1.91449	0.691378	-4.05737	0.508291	0.336217
ENSMUSG00000000103.6	ENSMUSG00000000103	protein_coding	-	Zfy2	2807	chrY	20	3	0.0120347	0	0	0	0.00300868	0	0	0	0	0	0	0	0	0	0	0	0	0.0074767	0.0303742	0.00946272	0	0	0	0	0	#DIV/0!	#DIV/0!	#DIV/0!	0.279659	0.25069
ENSMUSG00000000120.6	ENSMUSG00000000120	protein_coding	-	Ngfr	3440	chr11	20	20	0.751245	0.650853	0.477855	0.627429	0.626845	1.24519	1.59828	1.41472	0.180608	1.1097	0.671498	0.979435	0.550011	1.57823	0.944794	0.733819	0.677349	0.915135	0.565098	0.72285	0.84894	1.2569	1.06916	0.735181	0.977545	-1.17454	0.690221	1.35235	0.121835	0.399445
ENSMUSG00000000125.5	ENSMUSG00000000125	protein_coding	+	Wnt3	3071	chr11	20	2	0	0	0	0	0	0.0129149	0	0	0	0.00322872	0	0	0	0	0	0	0	0	0.0777366	0.0194342	0	0	0	0	0	#DIV/0!	0.391002	#DIV/0!	0.391002	0.43649
ENSMUSG00000000126.5	ENSMUSG00000000126	protein_coding	+	Wnt9a	3325	chr11	20	18	0.111758	0.0177201	0.0260201	0	0.0388745	0.0596417	0.011483	0.0300236	0	0.0252871	0.0128652	0.0163437	0.0416366	0.0570915	0.0319843	0.0660174	0.0155728	0.0126238	0.046156	0.0350925	0.140528	0.0945724	0.206113	0.0880043	0.132304	1.26485	0.703688	3.77016	0.0291647	0.0514234
ENSMUSG00000000127.8	ENSMUSG00000000127	protein_coding	+	Fer	3452	chr17	20	20	2.93582	3.88301	2.86343	3.70292	3.3463	5.37708	5.4971	6.00792	1.18112	4.51581	3.38299	2.91235	3.26854	3.90437	3.36706	4.88996	5.41495	4.93063	3.48254	4.67952	4.54373	5.16384	4.69855	4.43814	4.71107	-1.34117	0.383079	1.00674	0.947137	0.245814
ENSMUSG00000000131.9	ENSMUSG00000000131	protein_coding	-	Xpo6	4528	chr7	20	20	2.6112	1.99087	1.17986	1.38836	1.79257	2.30367	2.95971	1.80233	0.480239	1.88649	1.89889	1.5782	1.59497	2.75856	1.95766	2.82141	1.94974	3.22593	2.79055	2.69691	4.22152	4.04091	3.07751	3.82201	3.79049	1.03773	0.909709	1.40549	0.0248841	0.00396599
ENSMUSG00000000134.11	ENSMUSG00000000134	protein_coding	+	Tfe3	3624	chrX	20	20	0.918178	0.89826	0.937029	0.630266	0.845933	1.36802	1.94382	1.15006	0.514315	1.24405	0.820363	0.839735	0.700358	1.81762	1.04452	1.805	1.41451	1.70839	2.78555	1.92836	1.682	2.0662	0.995967	1.90901	1.66329	-1.19103	0.630175	-1.15936	0.512637	0.0255043
ENSMUSG00000000142.9	ENSMUSG00000000142	protein_coding	+	Axin2	5019	chr11	20	20	0.444227	0.343373	0.284425	0.221281	0.323327	0.908766	0.787357	0.422665	0.123788	0.560644	0.281259	0.221962	0.156307	0.42739	0.271729	0.695392	0.288868	0.372156	0.404303	0.44018	0.313146	0.415073	0.341366	0.428931	0.374629	-2.06324	0.205748	-1.17498	0.523123	0.939074
ENSMUSG00000000148.11	ENSMUSG00000000148	protein_coding	+	Brat1	4055	chr5	20	20	0.728947	0.432269	0.240029	0.273887	0.418783	0.689556	0.58378	0.34466	0.134064	0.438015	0.532733	0.268029	0.34141	0.819238	0.490352	0.698311	0.332002	0.755639	0.365852	0.537951	0.832797	0.79001	0.749267	0.628835	0.750227	1.11949	0.774885	1.3946	0.148727	0.112965
ENSMUSG00000000149.6	ENSMUSG00000000149	protein_coding	-	Gna12	3412	chr5	20	20	11.673	7.55055	4.65929	3.95515	6.9595	4.59736	5.23144	2.61128	1.1153	3.38885	6.09935	5.27183	7.47255	10.2147	7.26461	6.4334	3.90775	7.51033	3.62332	5.3687	11.519	9.20458	9.29301	10.7936	10.2025	2.14368	0.0362051	1.90038	0.00767693	0.11009
ENSMUSG00000000154.9	ENSMUSG00000000154	protein_coding	+	Slc22a18	1651	chr7	20	20	10.0976	5.0408	2.05681	1.45961	4.66371	6.00571	5.71213	2.52443	1.3171	3.88984	3.67918	2.91299	4.34639	7.53108	4.61741	6.7142	2.99512	7.05502	4.21396	5.24458	6.43214	6.02337	5.63149	7.45651	6.38588	1.18704	0.654553	1.21762	0.341955	0.107813
ENSMUSG00000000157.9	ENSMUSG00000000157	protein_coding	-	Itgb2l	2886	chr16	20	20	0.79596	0.99526	0.637036	0.74061	0.792217	0.625297	0.496116	0.44103	0.0807293	0.410793	0.615122	0.48016	0.471706	0.874819	0.610452	1.13329	0.735607	0.909005	0.372239	0.787535	1.21428	0.735468	0.67282	0.898034	0.880151	1.48603	0.233029	1.1176	0.66255	0.0205541
ENSMUSG00000000159.9	ENSMUSG00000000159	protein_coding	+	Igsf5	2395	chr16	20	20	12.6028	20.2097	16.8248	15.9152	16.3881	17.1564	17.4963	13.2549	2.26986	12.5444	20.8884	15.6902	15.6361	19.4823	17.9243	16.0667	15.9122	11.2428	7.7393	12.7403	19.6161	25.6109	16.816	23.842	21.4713	1.42887	0.232795	1.68531	0.021584	0.532971
ENSMUSG00000000167.8	ENSMUSG00000000167	protein_coding	+	Pih1d2	1602	chr9	20	19	0.200327	0.248256	0.270028	0.222368	0.235245	0.445637	0.560085	0.155787	0	0.290377	0.373831	0.271375	0.201642	0.450281	0.324282	0.191829	0.371701	0.23581	0.266106	0.266361	0.232011	0.3067	0.256676	0.260937	0.264081	1.11676	0.820494	-1.00864	0.958661	0.552055
ENSMUSG00000000168.3	ENSMUSG00000000168	protein_coding	-	Dlat	4021	chr9	20	20	10.1025	9.04817	4.6529	5.50842	7.328	14.7412	12.534	8.11214	2.86813	9.56387	10.649	7.77098	9.19846	13.9315	10.3875	5.74836	8.84025	5.98662	7.60368	7.04473	16.2448	13.6415	10.0501	15.256	13.7981	1.08612	0.791719	1.95864	0.00872863	0.827078
ENSMUSG00000000171.4	ENSMUSG00000000171	protein_coding	-	Sdhd	1283	chr9	20	20	125.608	109.309	56.1383	55.074	86.5323	103.328	107.163	59.0567	16.3434	71.4728	114.844	84.1615	111.699	141.27	112.994	83.4061	65.2188	81.0694	53.3094	70.7509	137.747	123.189	108.078	134.48	125.874	1.58093	0.153421	1.77911	0.00132695	0.738248
ENSMUSG00000000182.7	ENSMUSG00000000182	protein_coding	+	Fgf23	1811	chr6	20	5	0	0	0	0	0	0	0	0	0	0	0	0.0600142	0	0.020964	0.0202446	0	0	0	0.131822	0.0329555	0	0.0651132	0.0252283	0	0.0225854	#DIV/0!	0.247825	-1.45915	0.788886	0.364944
ENSMUSG00000000183.5	ENSMUSG00000000183	protein_coding	+	Fgf6	1229	chr6	20	3	0	0	0	0	0	0	0	0	0	0	0	0	0	0	0	0	0	0	0.0693738	0.0173434	0	0.0639653	0	0.0340131	0.0244946	#DIV/0!	#DIV/0!	1.41233	0.768447	0.0945407
ENSMUSG00000000184.9	ENSMUSG00000000184	protein_coding	-	Ccnd2	5696	chr6	20	20	1.46786	1.04216	0.907547	0.88661	1.07604	1.4901	1.97407	2.0374	0.572645	1.51855	1.66722	1.12578	1.37729	2.00627	1.54414	1.91915	2.84078	2.0965	1.9489	2.20133	2.37894	2.31175	2.03336	1.84572	2.14244	1.01685	0.950088	-1.02749	0.823284	0.0111666
ENSMUSG00000000194.7	ENSMUSG00000000194	protein_coding	+	Gpr107	6116	chr2	20	20	1.14059	1.13195	0.781567	0.609871	0.915995	2.34105	2.68753	1.26499	0.273009	1.64164	1.10509	0.639745	0.943166	1.7133	1.10033	1.98117	1.58742	2.3849	1.67008	1.90589	1.64953	1.63885	1.37454	1.86934	1.63306	-1.49196	0.412591	-1.16706	0.248287	0.234203
ENSMUSG00000000197.7	ENSMUSG00000000197	protein_coding	-	Nalcn	7071	chr14	20	19	0.0119437	0	0.00611773	0.005927	0.00599711	0.0532861	0.016199	0.021177	0.0164747	0.0267842	0.00604963	0.00768531	0.0130525	0.0134231	0.0100526	0.00931301	0.0585824	0.00296805	0.200159	0.0677556	0.00901101	0.00555885	0.00323069	0.00886764	0.00666705	-2.6644	0.155828	-10.1628	0.274942	0.470158
ENSMUSG00000000202.3	ENSMUSG00000000202	protein_coding	-	Btbd17	1714	chr11	20	1	0	0	0	0	0	0	0	0	0	0	0	0	0	0	0	0	0	0	0.0994871	0.0248718	0	0	0	0	0	#DIV/0!	#DIV/0!	#DIV/0!	0.391002	0.350617
ENSMUSG00000000204.9	ENSMUSG00000000204	protein_coding	+	Slfn4	3961	chr11	20	20	0.187627	0.137593	0.0764477	0.0423225	0.110998	0.165215	0.115671	0.26463	0.0686229	0.153535	0.129594	0.109756	0.15728	0.560717	0.239337	0.0886676	0.0915064	0.217236	0.585479	0.245722	0.262739	0.114119	0.224924	0.110811	0.178148	1.55884	0.499754	-1.37931	0.61568	0.85082
ENSMUSG00000000214.4	ENSMUSG00000000214	protein_coding	-	Th	2350	chr7	20	2	0	0	0	0	0	0	0	0	0	0	0	0	0	0	0	0	0.0220338	0	0.123355	0.0363472	0	0	0	0	0	#DIV/0!	#DIV/0!	#DIV/0!	0.305183	0.272815
ENSMUSG00000000215.4	ENSMUSG00000000215	protein_coding	-	Ins2	807	chr7	20	3	0	0	0	0	0	0	0	0	0	0	0	0	0	0	0	0.0544009	0	0	0.0845209	0.0347304	0.0263184	0	0	0	0.0065796	#DIV/0!	#DIV/0!	-5.2785	0.276876	0.115069
ENSMUSG00000000216.8	ENSMUSG00000000216	protein_coding	+	Scnn1g	2978	chr7	20	17	0.402701	0.885373	0.755353	1.25251	0.823984	0.0266365	0.0128211	0	0	0.0098644	0.445294	0.793792	0.255685	0.427084	0.480464	0	0.0347747	0.0140948	0.183233	0.0580256	3.07744	1.50469	2.27828	2.14765	2.25202	48.7068	0.02489	38.8107	0.00599856	0.0805956
ENSMUSG00000000223.7	ENSMUSG00000000223	protein_coding	+	Drp2	7412	chrX	20	13	0.00455767	0	0.0116726	0.016963	0.00829832	0.016053	0.0103025	0	0.0104778	0.00920832	0	0.0219952	0	0.00512221	0.00677935	0.0118461	0.00698591	0	0.103527	0.0305898	0.0114619	0.00530311	0	0	0.00419125	-1.35829	0.710834	-7.29848	0.359887	0.483175
ENSMUSG00000000244.10	ENSMUSG00000000244	protein_coding	+	Tspan32	1997	chr7	20	18	0	0.0663839	0.0433235	0.0104932	0.0300501	0.0595819	0.0860365	0.0124973	0	0.0395289	0.0214206	0.0272122	0.0462166	0.0190114	0.0284652	0.131902	0.0518573	0.115602	0.230549	0.132478	0.0957188	0.0196829	0.0228785	0.0209324	0.0398032	-1.38868	0.630103	-3.32832	0.0822439	0.0934958
ENSMUSG00000000247.5	ENSMUSG00000000247	protein_coding	+	Lhx2	3432	chr2	20	20	0.147646	0.0815463	0.0315111	0.0488459	0.0773873	0.150234	0.205813	0.101806	0.0452573	0.125778	0.124641	0.102922	0.080677	0.149341	0.114395	0.198273	0.24894	0.311871	0.188805	0.236972	0.120676	0.103077	0.186375	0.0730805	0.120802	-1.0995	0.774964	-1.96166	0.0208735	0.099121
ENSMUSG00000000248.10	ENSMUSG00000000248	protein_coding	+	Clec2g	2605	chr6	20	20	0.220455	0.0904712	0.0415149	0.0160882	0.0921323	0.0761261	0.0732842	0.0479023	0.11925	0.0791407	0.00821054	0.0417219	0.0265723	0.0437227	0.0300569	0.134822	0.188831	0.112791	0.25529	0.172933	0.0693017	0.0905336	0.0526162	0.0641874	0.0691597	-2.63303	0.0364725	-2.50049	0.0429366	0.0364345
ENSMUSG00000000253.6	ENSMUSG00000000253	protein_coding	+	Gmpr	1645	chr13	20	20	0.24643	0.143269	0.184079	0.140124	0.178476	0.337547	0.301735	0.121372	0.118027	0.21967	0.234038	0.330351	0.112212	0.161557	0.209539	0.413662	0.236077	0.216888	0.41464	0.320317	0.258224	0.226999	0.166645	0.266822	0.229673	-1.04835	0.897215	-1.39467	0.198152	0.223501
ENSMUSG00000000263.9	ENSMUSG00000000263	protein_coding	-	Glra1	2405	chr11	20	4	0	0	0	0.00871306	0.00217826	0	0	0.0207543	0	0.00518857	0	0	0	0	0	0	0.02153	0	0.205618	0.056787	0	0	0	0	0	#DIV/0!	0.391002	#DIV/0!	0.33752	0.346273
ENSMUSG00000000266.5	ENSMUSG00000000266	protein_coding	+	Mid2	6400	chrX	20	20	1.18763	1.37632	0.807717	0.90368	1.06884	0.979149	0.987339	0.865699	0.218423	0.762653	1.38691	1.14629	1.48897	1.99914	1.50533	0.946627	0.877825	1.01984	0.831289	0.918895	1.94303	1.82407	1.79184	1.61983	1.79469	1.97381	0.027625	1.9531	0.000101219	0.388115
ENSMUSG00000000275.10	ENSMUSG00000000275	protein_coding	+	Trim25	5745	chr11	20	20	4.24253	4.6433	6.45301	4.09615	4.85875	5.07076	4.67212	5.6387	2.33863	4.43005	4.43033	3.90663	4.20506	4.4343	4.24408	5.39886	4.73181	4.77826	4.82623	4.93379	5.02969	6.17481	7.27277	4.93694	5.85355	-1.04382	0.81585	1.18642	0.193731	0.0399695
ENSMUSG00000000276.5	ENSMUSG00000000276	protein_coding	-	Dgke	7883	chr11	20	20	0.269978	0.45406	0.274378	0.159494	0.289477	0.389926	0.300295	0.256441	0.0492589	0.24898	0.298456	0.182682	0.269285	0.486433	0.309214	0.328579	0.400679	0.29818	0.454261	0.370425	0.863514	0.974813	0.698396	0.779513	0.829059	1.24192	0.555493	2.23813	0.00125011	0.0107686
ENSMUSG00000000278.10	ENSMUSG00000000278	protein_coding	-	Scpep1	1956	chr11	20	20	8.11723	6.72482	4.87653	6.10649	6.45627	9.05366	12.483	7.4514	1.8264	7.70362	9.89599	8.22366	7.58504	21.2151	11.7299	5.19591	3.82523	7.00643	5.21326	5.31021	11.5261	17.483	9.26148	14.1691	13.1099	1.52265	0.345753	2.46882	0.0160152	0.848382
ENSMUSG00000000282.6	ENSMUSG00000000282	protein_coding	+	Mnt	4584	chr11	20	20	0.254245	0.218506	0.264232	0.356563	0.273387	0.320132	0.324839	0.228664	0.110122	0.245939	0.298617	0.25488	0.206374	0.691568	0.36286	0.694342	0.39535	0.361689	0.502188	0.488392	0.423945	0.501623	0.363793	0.387563	0.419231	1.4754	0.390163	-1.16497	0.440511	0.061421
ENSMUSG00000000290.7	ENSMUSG00000000290	protein_coding	+	Itgb2	2954	chr10	20	20	0.611818	0.403899	0.424677	0.361781	0.450544	0.765307	0.710887	0.701232	0.157742	0.583792	0.419949	0.248351	0.499902	1.85074	0.754736	1.19637	1.15689	1.5275	1.26419	1.28624	1.54942	1.77638	1.3688	1.31604	1.50266	1.29282	0.688684	1.16826	0.158025	0.00538896
ENSMUSG00000000295.6	ENSMUSG00000000295	protein_coding	+	Hddc2	853	chr10	20	19	0.75246	0.448975	0.15214	0.393058	0.436658	0.325477	0.49237	0.760709	0	0.394639	0.777306	0.382247	0.540999	0.801155	0.625427	0.591873	0.667731	0.246039	0.439796	0.48636	1.65579	1.63586	1.07124	1.12714	1.37251	1.58481	0.273796	2.822	0.00516092	0.0741527
ENSMUSG00000000296.7	ENSMUSG00000000296	protein_coding	-	Tpd52l1	1260	chr10	20	20	2.98939	3.3902	2.54058	3.10997	3.00754	4.43833	3.98477	3.288	0.431453	3.03564	4.66812	3.06217	2.96661	4.83612	3.88326	3.15325	4.19168	2.64837	2.12474	3.02951	4.05394	3.7123	3.29972	4.34609	3.85301	1.27922	0.450549	1.27183	0.163922	0.975322
ENSMUSG00000000301.10	ENSMUSG00000000301	protein_coding	-	Pemt	1209	chr11	20	20	19.7548	10.9773	8.26527	7.26229	11.5649	37.8738	42.0655	19.7345	16.0912	28.9413	16.0635	14.4285	12.806	27.4145	17.6781	35.4408	29.4874	48.154	33.3707	36.6132	35.8989	27.4561	16.2687	31.412	27.7589	-1.63712	0.188593	-1.31897	0.17957	0.104257
ENSMUSG00000000303.6	ENSMUSG00000000303	protein_coding	+	Cdh1	4414	chr8	20	20	2.08551	1.29478	1.00943	1.23906	1.4072	11.0476	13.2172	9.32923	1.66267	8.81418	1.05634	0.726377	0.9932	2.24492	1.25521	17.3408	11.9478	10.1655	8.14359	11.8994	4.00335	5.28512	2.39621	3.9728	3.91437	-7.02208	0.0559864	-3.03993	0.0225512	0.282574
ENSMUSG00000000305.6	ENSMUSG00000000305	protein_coding	+	Cdh4	6712	chr2	20	20	0.0956269	0.0526693	0.0418922	0.018732	0.0522301	0.0354545	0.082483	0.0297462	0.0231411	0.0427062	0.0286794	0.0647709	0.061878	0.0282821	0.0459026	0.0196223	0.0694302	0.0687897	0.165135	0.0807443	0.0901832	0.0702741	0.0544558	0.0498237	0.0661842	1.07485	0.856224	-1.21999	0.673664	0.113366
ENSMUSG00000000308.8	ENSMUSG00000000308	protein_coding	+	Ckmt1	1699	chr2	20	18	0.735677	0.0693577	0.127306	0.0493347	0.245419	0.186753	0.0449454	0.293786	0.0457102	0.142799	0	0.0639704	0.0543228	0.089384	0.0519193	0.297156	0.106668	0	0.371352	0.193794	1.12508	0.983245	0.040337	0.0492078	0.549467	-2.7504	0.23201	2.83532	0.316719	0.126548
ENSMUSG00000000317.5	ENSMUSG00000000317	protein_coding	-	Bcl6b	3379	chr11	20	20	0.299924	0.183088	0.204835	0.111627	0.199869	0.299312	0.192092	0.0590875	0.0919344	0.160606	0.582343	0.458352	0.361912	1.35953	0.690534	0.324812	0.260507	0.18012	0.550067	0.328877	0.876837	0.808468	0.615218	0.612371	0.728224	4.29954	0.0993286	2.21428	0.00909273	0.562172
ENSMUSG00000000318.10	ENSMUSG00000000318	protein_coding	+	Clec10a	2555	chr11	20	18	0.0528868	0.0230604	0.00846546	0.0328061	0.0293047	0.0776159	0.0597747	0.0195359	0	0.0392316	0.0167424	0	0.0361231	0.00742971	0.0150738	0.146052	0.0810639	0.114998	0.173524	0.128909	0.0540325	0.0999974	0.0447049	0.0654435	0.0660446	-2.60264	0.281066	-1.95186	0.043445	0.00307693
ENSMUSG00000000320.4	ENSMUSG00000000320	protein_coding	-	Alox12	4071	chr11	20	20	0.0788317	0.0398006	0.021252	0.0669157	0.0517	0.112039	0.0609622	0.0490437	0.0381536	0.0650496	0.0945694	0.0667438	0.119024	0.0746074	0.0887361	0.102448	0.0508765	0.0618632	0.230377	0.111391	0.101734	0.0434488	0.050503	0.0924143	0.072025	1.36413	0.287275	-1.54656	0.421928	0.549157
ENSMUSG00000000325.9	ENSMUSG00000000325	protein_coding	+	Arvcf	3407	chr16	20	20	1.16009	0.864681	0.558666	0.578151	0.790397	1.59485	1.43445	0.937631	0.113974	1.02023	0.615224	0.558262	0.494386	1.27036	0.734558	1.19193	1.27663	1.54	0.655657	1.16605	1.72991	1.69017	1.10634	1.17173	1.42454	-1.3889	0.487165	1.22167	0.339195	0.0834935
ENSMUSG00000000326.6	ENSMUSG00000000326	protein_coding	-	Comt	875	chr16	20	20	36.6577	30.0994	19.0337	17.3626	25.7883	150.465	271.849	124.358	43.8899	147.64	35.7371	30.1525	30.4572	65.2362	40.3957	132.608	116.785	257.698	121.372	157.116	55.9494	59.2744	35.7936	53.841	51.2146	-3.65485	0.106012	-3.06779	0.0497898	0.800651
ENSMUSG00000000339.8	ENSMUSG00000000339	protein_coding	-	Rtca	1119	chr3	20	20	4.73967	4.55454	2.80272	3.07114	3.79202	3.89883	3.44619	3.25624	0.971637	2.89322	3.21114	3.37518	2.41252	3.86783	3.21667	2.92285	3.70184	3.20714	2.45343	3.07132	4.30853	5.30412	3.8584	3.75434	4.30635	1.11179	0.675755	1.40212	0.0337057	0.189442
ENSMUSG00000000340.6	ENSMUSG00000000340	protein_coding	+	Dbt	3285	chr3	20	20	17.0398	17.0794	11.371	11.833	14.3308	23.7487	27.4822	18.9173	4.64551	18.6984	13.1782	10.0332	12.1233	17.4342	13.1922	24.4098	19.2459	17.8119	10.849	18.0791	10.154	10.7211	12.5661	11.1409	11.1455	-1.41738	0.358982	-1.6221	0.0871445	0.686489
ENSMUSG00000000346.8	ENSMUSG00000000346	protein_coding	+	Dazap2	1822	chr15	20	20	17.7714	13.6708	11.2301	10.8915	13.391	17.1316	17.6446	14.6154	4.47556	13.4668	13.9342	14.4208	12.7272	24.5257	16.402	15.6378	15.3179	22.7034	16.9679	17.6567	21.1457	21.3253	18.2804	20.924	20.4188	1.21796	0.502156	1.15643	0.212164	0.0935293
ENSMUSG00000000355.7	ENSMUSG00000000355	protein_coding	+	Mcts1	777	chrX	20	20	10.717	13.5545	7.68298	9.46612	10.3552	11.6382	16.3388	7.6124	2.09896	9.42209	11.1484	6.85405	12.7692	13.2172	10.9972	14.0123	11.7287	11.9926	9.98545	11.9298	12.9566	14.0128	13.0538	13.5305	13.3884	1.16717	0.661303	1.12227	0.174748	0.175297
ENSMUSG00000000359.3	ENSMUSG00000000359	protein_coding	+	Rem1	1658	chr2	20	19	0.142624	0.0533046	0.0391361	0.075832	0.0777242	0.203332	0.172713	0.0602101	0.0468405	0.120774	0	0.0819403	0.0834992	0.0228986	0.0470845	0.344222	0.0468452	0.0886066	0.154271	0.158486	0.108885	0.0237073	0.082669	0.0630308	0.069573	-2.56504	0.16547	-2.27798	0.272309	0.502433
ENSMUSG00000000365.8	ENSMUSG00000000365	protein_coding	+	Rnf17	5111	chr14	20	17	0.0264383	0.0230559	0.0042319	0	0.0134315	0.0465604	0.00373519	0	0.00759749	0.0144733	0	0.0106325	0.009029	0.0334272	0.0132722	0.021474	0.081048	0.0492751	0.306944	0.114685	0.0436331	0.0499889	0.0178785	0.0204471	0.0329869	-1.0905	0.929518	-3.47669	0.299813	0.124602
ENSMUSG00000000374.7	ENSMUSG00000000374	protein_coding	-	Trappc10	5025	chr10	20	20	2.24201	1.42755	0.938343	0.94662	1.38863	2.2771	1.98694	1.18701	1.09731	1.63709	1.60467	1.74113	1.6163	2.92016	1.97057	2.08805	1.85479	2.58528	1.97838	2.12662	2.63109	2.5696	1.98665	2.75769	2.48626	1.2037	0.469674	1.16911	0.175964	0.0641634
ENSMUSG00000000378.9	ENSMUSG00000000378	protein_coding	+	Ccm2	2075	chr11	20	20	2.78392	2.28579	1.91797	0.96948	1.98929	2.55173	2.24486	1.33505	0.523982	1.66391	1.78323	1.57136	2.06829	2.99152	2.1036	2.99377	2.96953	3.06462	2.6215	2.91235	4.63674	4.77363	4.01838	5.30836	4.68428	1.26425	0.462968	1.60842	0.00385973	0.000937848
ENSMUSG00000000381.10	ENSMUSG00000000381	protein_coding	-	Wap	547	chr11	20	18	0.185273	0.0807852	0.237249	0.0766176	0.144981	0.0362539	0.0698009	0.182502	0	0.0721392	0.0391014	0	0.126546	0.0347037	0.0500878	0.0802588	0.0946609	0.0767353	0.249391	0.125261	0.0970701	0.215576	0.0835254	0.0382103	0.108595	-1.44026	0.662724	-1.15347	0.776847	0.128893
ENSMUSG00000000384.9	ENSMUSG00000000384	protein_coding	-	Tbrg4	2377	chr11	20	20	3.44636	1.92721	1.24662	0.987358	1.90189	1.63519	2.03193	1.24943	0.653442	1.3925	2.18654	1.68035	1.48518	2.85902	2.05277	1.1451	0.947585	1.64224	1.46345	1.29959	2.1087	2.12491	1.48963	2.36532	2.02214	1.47417	0.17101	1.55598	0.0260045	0.836002
ENSMUSG00000000385.7	ENSMUSG00000000385	protein_coding	-	Tmprss2	3145	chr16	20	20	3.0935	2.27622	1.44424	1.03942	1.96334	2.25738	2.23988	1.3649	0.370405	1.55814	1.58458	1.28729	1.51134	3.54308	1.98157	1.05392	0.510387	0.507161	2.47784	1.13733	2.01247	2.18717	1.25661	1.93393	1.84755	1.27175	0.562089	1.62446	0.232557	0.525812
ENSMUSG00000000386.8	ENSMUSG00000000386	protein_coding	-	Mx1	3372	chr16	20	20	0.220401	0.15289	0.128287	0.223718	0.181324	0.635152	0.605779	0.555096	0.115157	0.477796	0.551837	0.27397	0.451619	1.12591	0.600834	1.4712	1.12097	1.00205	1.01139	1.1514	0.979435	1.12488	1.37526	0.446285	0.981465	1.25751	0.600713	-1.17315	0.485961	0.0036482
ENSMUSG00000000392.11	ENSMUSG00000000392	protein_coding	-	Fap	2762	chr2	20	18	0.0733848	0.0586634	0.015662	0.0151737	0.040721	0.201037	0.0898541	0.0361435	0	0.0817587	0.0309753	0	0.108601	0.0343644	0.0434852	0.421213	0.26246	0.159569	0.382777	0.306505	0.0615176	0.0782718	0.124063	0.0983756	0.090557	-1.88015	0.477883	-3.38466	0.0328333	0.0331741
ENSMUSG00000000394.9	ENSMUSG00000000394	protein_coding	-	Gcg	1124	chr2	20	4	0	0	0	0	0	0	0.0169845	0	0	0.00424612	0	0	0	0	0	0	0.0230336	0	0.151709	0.0436857	0	0.0349703	0	0	0.00874258	#DIV/0!	0.391002	-4.99689	0.413111	0.236951
ENSMUSG00000000399.7	ENSMUSG00000000399	protein_coding	-	Ndufa9	1311	chr6	20	20	56.5086	53.5038	32.7491	27.0288	42.4476	53.1394	54.3301	30.1541	7.70099	36.3311	46.6108	28.9538	41.6768	79.1751	49.1041	47.1665	34.263	61.0243	27.8608	42.5787	68.3502	56.7563	53.338	67.8048	61.5623	1.35157	0.437889	1.44585	0.0760436	0.326911
ENSMUSG00000000402.2	ENSMUSG00000000402	protein_coding	-	Egfl6	2692	chrX	20	11	0.00627442	0	0	0	0.00156861	0	0.00709158	0.0185417	0	0.00640832	0	0	0.0171424	0	0.0042856	0.0326163	0.0577038	0	0.0950153	0.0463338	0.0157793	0.00730064	0.0169719	0.0310565	0.0177771	-1.49531	0.74076	-2.60638	0.251766	0.0466657
ENSMUSG00000000409.8	ENSMUSG00000000409	protein_coding	-	Lck	2223	chr4	20	19	0.0607854	0.0463828	0.077838	0.0377056	0.055678	0.107049	0.0687019	0.0561338	0	0.0579712	0.153943	0.0733371	0.134933	0.25618	0.154598	0.0987439	0.0465853	0.198259	0.314501	0.164522	0.363059	0.300591	0.133592	0.150435	0.236919	2.66681	0.0812374	1.44004	0.409424	0.0752426
ENSMUSG00000000411.7	ENSMUSG00000000411	protein_coding	-	Tssk3	1278	chr4	20	12	0	0	0.0676972	0.0163966	0.0210234	0.0931026	0.0149378	0	0	0.0270101	0	0	0.0361089	0.0594145	0.0238809	0.0687035	0.020258	0	0.186799	0.0689401	0	0.0307564	0.0357499	0.032709	0.0248038	-1.13104	0.910971	-2.77942	0.371934	0.404727
ENSMUSG00000000416.10	ENSMUSG00000000416	protein_coding	-	Cttnbp2	5969	chr6	20	20	0.0594246	0.0345481	0.00724719	0.0315956	0.0332039	0.0963469	0.0479742	0.0585357	0.0260216	0.0572196	0.0680819	0.0227604	0.0309246	0.0063605	0.0320319	0.0809042	0.0824101	0.0562563	0.208544	0.107029	0.0871761	0.0625588	0.0612343	0.0420192	0.0632471	-1.78633	0.248003	-1.69223	0.296212	0.0812819
ENSMUSG00000000420.9	ENSMUSG00000000420	protein_coding	+	Galnt1	4550	chr18	20	20	16.9353	18.8607	11.1664	10.8275	14.4475	15.0889	14.5004	12.665	2.64561	11.225	17.1249	14.1232	16.5674	21.5112	17.3317	11.81	10.6518	11.7805	7.2031	10.3613	19.9646	20.2235	18.1298	19.8215	19.5349	1.54403	0.128015	1.88536	0.00134885	0.803227
ENSMUSG00000000435.1	ENSMUSG00000000435	protein_coding	-	Myf5	2080	chr10	20	3	0	0	0	0	0	0	0.0183563	0	0	0.00458907	0	0	0	0	0	0	0	0.01009	0.0409906	0.0127702	0	0	0	0	0	#DIV/0!	0.391002	#DIV/0!	0.279659	0.48168
ENSMUSG00000000439.8	ENSMUSG00000000439	protein_coding	+	Mkrn2	1156	chr6	20	20	7.27646	8.19316	7.07254	7.03331	7.39387	8.92046	9.74344	6.86536	1.88108	6.85258	9.30657	8.50869	7.46499	11.3799	9.16504	4.86107	5.86775	6.0819	3.40747	5.05455	9.25988	8.70459	8.28004	10.7036	9.23703	1.33746	0.297372	1.82747	0.0021794	0.527178
ENSMUSG00000000440.6	ENSMUSG00000000440	protein_coding	+	Pparg	1975	chr6	20	20	0.290777	0.111872	0.229982	0.0954907	0.18203	0.120491	0.17399	0.240094	0.0393223	0.143474	1.81937	1.1694	1.4954	2.47018	1.73859	0.855802	1.08803	1.1689	1.68362	1.19909	4.11336	4.97553	3.88641	3.06901	4.01108	12.1178	0.00954497	3.34511	0.00247211	0.0271839
ENSMUSG00000000441.11	ENSMUSG00000000441	protein_coding	-	Raf1	2155	chr6	20	20	13.5204	11.5446	7.80861	7.0109	9.97113	22.5455	23.3604	17.8811	4.30652	17.0234	13.8057	11.5368	11.1246	24.1625	15.1574	19.8932	16.0024	22.2142	13.7366	17.9616	20.4702	16.1422	13.7277	19.1455	17.3714	-1.12311	0.741265	-1.03398	0.816815	0.579814
ENSMUSG00000000486.7	ENSMUSG00000000486	protein_coding	-	2015-09-01	1612	chr7	20	19	0.0419125	0.0274129	0.161012	0.0519973	0.0705837	0.196832	0.189484	0.139339	0	0.131414	0.106146	0.134846	0.143137	0.23552	0.154912	0.272342	0.160607	0.156232	0.232721	0.205475	0.171282	0.426716	0.283427	0.181523	0.265737	1.17881	0.679136	1.29328	0.407893	0.0422725
ENSMUSG00000000489.6	ENSMUSG00000000489	protein_coding	-	Pdgfb	2911	chr15	20	19	0.0812334	0.0101201	0.0297207	0.0287941	0.0374671	0.0408743	0.0786969	0.0771604	0	0.0491829	0.0367373	0.0373362	0.0634108	0.221717	0.0898003	0.0678657	0.0711502	0.100934	0.175734	0.103921	0.342917	0.519858	0.368835	0.1795	0.352778	1.82584	0.446104	3.39467	0.0310742	0.0316338
ENSMUSG00000000530.10	ENSMUSG00000000530	protein_coding	+	Acvrl1	3990	chr15	20	20	0.397927	0.347019	0.233097	0.194319	0.29309	0.487074	0.54066	0.268961	0.0583922	0.338772	0.348434	0.149817	0.393235	0.704128	0.398903	1.1223	0.674821	0.931007	0.628235	0.839091	0.995409	0.748698	0.664142	0.754323	0.790643	1.1775	0.718615	-1.06128	0.735737	0.000478463
ENSMUSG00000000531.4	ENSMUSG00000000531	protein_coding	+	Grasp	2005	chr15	20	20	0.336972	0.4261	0.118664	0.209027	0.272691	0.395628	0.45703	0.273843	0.0774679	0.300992	0.160013	0.243933	0.230161	0.284034	0.229535	0.306544	0.284077	0.43963	0.382715	0.353241	0.296604	0.245054	0.375989	0.291885	0.302383	-1.31131	0.46545	-1.16819	0.303054	0.224025
ENSMUSG00000000532.9	ENSMUSG00000000532	protein_coding	+	Acvr1b	4366	chr15	20	20	0.835639	0.65451	0.326965	0.619144	0.609065	1.88498	1.53914	0.960328	0.16009	1.13613	1.00917	0.609894	0.967126	1.46959	1.01394	1.5636	0.818321	1.35556	0.648338	1.09645	0.994815	1.562	1.3604	1.0484	1.2414	-1.12051	0.782913	1.1322	0.593923	0.688875
ENSMUSG00000000538.12	ENSMUSG00000000538	protein_coding	-	Tom1l2	6295	chr11	20	20	1.23159	1.09275	0.735291	0.752313	0.952986	2.92344	2.19261	1.89507	0.604514	1.90391	0.992125	1.01003	0.828378	1.87869	1.17731	1.63192	1.59163	1.77365	1.56029	1.63937	1.60599	1.76708	1.68746	1.61033	1.66772	-1.61717	0.243431	1.01729	0.656915	0.704708
ENSMUSG00000000544.8	ENSMUSG00000000544	protein_coding	+	Gpa33	2508	chr1	20	2	0	0	0	0	0	0	0	0	0	0	0	0	0	0	0	0	0	0	0.0747898	0.0186975	0	0.0156725	0	0	0.00391812	#DIV/0!	#DIV/0!	-4.77204	0.491328	0.262209
ENSMUSG00000000552.9	ENSMUSG00000000552	protein_coding	-	Zfp385a	2283	chr15	20	20	0.192361	0.225819	0.0757924	0.128501	0.155618	0.277962	0.225775	0.306088	0.0340173	0.210961	0.365374	0.130918	0.272881	0.307651	0.269206	0.249987	0.351547	0.404482	0.582594	0.397153	0.516321	0.499296	0.270168	0.430288	0.429018	1.2761	0.489972	1.08024	0.734331	0.00865242
ENSMUSG00000000555.6	ENSMUSG00000000555	protein_coding	-	Itga5	4349	chr15	20	20	1.14184	0.531751	0.30835	0.342101	0.58101	1.33148	0.838421	0.694369	0.375004	0.809818	0.590162	0.512314	0.535855	1.09122	0.682388	1.54448	0.839379	0.931366	1.20372	1.12974	0.942542	0.826985	0.735385	0.855457	0.840092	-1.18674	0.61934	-1.34478	0.163968	0.129509
ENSMUSG00000000560.5	ENSMUSG00000000560	protein_coding	-	Gabra2	2382	chr5	20	8	0.00709099	0	0	0.0175944	0.00617135	0.0083253	0	0	0	0.00208133	0	0	0.00968666	0.0159386	0.00640632	0.0184305	0.0434757	0	0.193286	0.063798	0	0	0	0	0	3.078	0.37788	#DIV/0!	0.243552	0.28271
ENSMUSG00000000561.8	ENSMUSG00000000561	protein_coding	+	Wdr77	3158	chr3	20	20	1.80246	1.65116	0.760243	0.577288	1.19779	1.74572	1.92235	0.671739	0.24592	1.14643	0.934644	0.817379	1.04482	3.3181	1.52874	1.58479	1.28711	2.6317	1.99787	1.87537	2.77761	2.2653	1.6276	2.93859	2.40227	1.33347	0.618912	1.28096	0.251054	0.0719545
ENSMUSG00000000562.4	ENSMUSG00000000562	protein_coding	+	Adora3	2521	chr3	20	12	0.0201	0.0116857	0	0.0166243	0.0121025	0.0393313	0.0302904	0	0	0.0174054	0.0169682	0	0	0.0301197	0.011772	0.0174143	0	0	0.0811682	0.0246456	0.0926729	0.0311834	0.0181231	0	0.0354949	-1.47855	0.671138	1.44021	0.710396	0.306056
ENSMUSG00000000563.11	ENSMUSG00000000563	protein_coding	-	Atp5f1	1013	chr3	20	20	569.716	537.821	412.151	445.369	491.264	312.145	371.182	286.822	68.6918	259.71	446.687	336.813	410.177	579.382	443.265	241.589	245.761	243.537	137.713	217.15	440.954	444.383	427.793	488.626	450.439	1.70677	0.072848	2.07432	0.0009301	0.802668
ENSMUSG00000000567.5	ENSMUSG00000000567	protein_coding	+	Sox9	4132	chr11	20	20	0.335199	0.427779	0.596741	0.192712	0.388108	0.475134	0.337272	0.471117	0.187952	0.367869	0.155289	0.263034	0.290375	0.509948	0.304662	0.499364	0.46366	0.675529	0.903777	0.635582	0.185044	0.247331	0.27643	0.232683	0.235372	-1.20747	0.553797	-2.70033	0.026277	0.349524
ENSMUSG00000000568.9	ENSMUSG00000000568	protein_coding	-	Hnrnpd	4525	chr5	20	20	3.30723	5.05535	3.01136	3.55655	3.73262	3.76896	2.98698	4.04829	1.02119	2.95636	5.16159	4.03518	4.87478	3.80078	4.46808	2.84269	3.73614	1.76709	1.91436	2.56507	4.26891	5.60283	4.8667	4.46658	4.80125	1.51135	0.111559	1.87178	0.008783	0.965932
ENSMUSG00000000579.8	ENSMUSG00000000579	protein_coding	+	Dynlt1c	2584	chr17	20	18	0.183027	0.0684048	0.0334818	0.0243285	0.0773105	0.122792	0.0738798	0.0965832	0	0.0733137	0.0248318	0.0210305	0.0714353	0.191005	0.0770756	0.101939	0.0200385	0.0568536	0.0857883	0.0661549	0.0493164	0.0304231	0.0884064	0	0.0420365	1.05131	0.940011	-1.57375	0.385893	0.425306
ENSMUSG00000000581.2	ENSMUSG00000000581	protein_coding	+	C1d	3295	chr11	20	20	10.7752	12.0521	4.83786	5.58374	8.31222	7.58929	10.2145	5.7034	1.02527	6.13312	7.67258	5.35182	8.45916	11.8506	8.33354	7.5945	6.41941	7.36937	5.26312	6.6616	10.5196	9.96683	9.50513	10.1175	10.0273	1.35878	0.391072	1.50523	0.00444357	0.429548
ENSMUSG00000000594.7	ENSMUSG00000000594	protein_coding	+	Gm2a	4123	chr11	20	20	3.82633	2.5294	1.13314	1.39259	2.22036	14.6795	13.9926	9.91504	2.83484	10.3555	3.68319	3.84868	3.27385	11.6761	5.62045	14.9391	13.8648	18.442	12.0188	14.8162	7.47973	7.3408	6.42164	6.81831	7.01512	-1.84247	0.215628	-2.11203	0.00907828	0.245943
ENSMUSG00000000600.9	ENSMUSG00000000600	protein_coding	+	Krit1	6134	chr5	20	20	2.34884	3.29224	2.2814	1.93015	2.46316	5.31172	6.13736	4.51213	0.962224	4.23086	2.83482	2.30784	2.93404	3.66722	2.93598	7.44337	5.31386	5.46404	4.13931	5.59014	3.71179	3.35138	3.29591	4.31718	3.66906	-1.44104	0.342268	-1.52359	0.0616929	0.198544
ENSMUSG00000000605.8	ENSMUSG00000000605	protein_coding	-	Clcn4-2	4565	chr7	20	20	7.3705	8.05382	5.93679	6.14647	6.8769	9.96104	11.4543	7.42972	1.42904	7.56853	7.11231	5.93426	6.682	11.003	7.68289	10.8383	8.16676	11.0429	7.14581	9.29844	11.6407	11.9212	10.3887	11.7256	11.4191	1.01511	0.965236	1.22806	0.113615	0.0611043
ENSMUSG00000000606.9	ENSMUSG00000000606	protein_coding	+	Vmn2r88	3216	chr14	20	7	0	0	0	0	0	0.0123326	0.00593611	0	0	0.00456718	0	0	0	0.00590265	0.00147566	0.013651	0.0161006	0.0130517	0.227997	0.0677001	0	0	0	0	0	-3.095	0.396079	#DIV/0!	0.294599	0.30541
ENSMUSG00000000617.8	ENSMUSG00000000617	protein_coding	+	Grm6	4464	chr11	20	3	0	0	0	0	0	0.00888479	0	0	0	0.0022212	0	0	0	0	0	0	0.00579968	0	0.0916779	0.0243694	0	0	0	0	0	#DIV/0!	0.391002	#DIV/0!	0.357647	0.364423
ENSMUSG00000000627.9	ENSMUSG00000000627	protein_coding	-	Sema4f	5019	chr6	20	9	0	0.0117393	0	0.00835023	0.00502238	0.0158046	0.00760731	0	0	0.00585298	0	0	0	0.00756442	0.0018911	0.0174941	0.0154751	0	0.132503	0.0413681	0.00634756	0	0	0	0.00158689	-3.095	0.396079	-26.0686	0.284909	0.312024
ENSMUSG00000000628.4	ENSMUSG00000000628	protein_coding	-	Hk2	5949	chr6	20	19	0.147641	0.143609	0.123616	0.147942	0.140702	0.106671	0.121943	0.0797083	0	0.0770806	0.197742	0.168993	0.255986	0.433968	0.264172	0.269357	0.282877	0.328089	0.381228	0.315388	0.696183	0.640905	0.537601	0.590246	0.616234	3.42722	0.0431934	1.95389	0.000554313	0.00184625
ENSMUSG00000000631.13	ENSMUSG00000000631	protein_coding	+	Myo18a	9221	chr11	20	20	4.39075	4.72518	3.90316	4.45868	4.36944	7.40888	8.49665	5.56737	1.49495	5.74196	6.01456	4.7589	3.75844	6.52802	5.26498	7.23678	4.87697	5.11647	4.23297	5.3658	5.79631	7.4406	5.04649	6.24243	6.13146	-1.0906	0.788409	1.14269	0.38959	0.784664
ENSMUSG00000000632.7	ENSMUSG00000000632	protein_coding	+	Sez6	4258	chr11	20	5	0	0	0	0.00984261	0.00246065	0	0	0	0	0	0.0100462	0	0	0	0.00251155	0.0103104	0	0	0.084099	0.0236023	0	0.00923125	0	0	0.00230781	#DIV/0!	0.391002	-10.2272	0.372372	0.29493
ENSMUSG00000000673.8	ENSMUSG00000000673	protein_coding	-	Haao	1212	chr17	20	20	57.1944	30.2497	17.8281	20.1596	31.3579	100.349	105.455	57.0801	22.2348	71.2797	31.0768	25.8039	27.9663	58.6246	35.8679	71.2857	61.2212	116.243	62.1726	77.7306	36.5461	29.0908	23.485	37.4046	31.6316	-1.98728	0.169972	-2.45737	0.0345704	0.945655
ENSMUSG00000000682.7	ENSMUSG00000000682	protein_coding	-	Cd52	512	chr4	20	20	0.659794	0.460308	0.168978	0.32742	0.404125	0.619714	0.820297	1.07238	0.303365	0.703939	1.58742	0.742968	2.34341	6.15462	2.7071	3.00108	3.64075	6.18956	4.96242	4.44845	9.74834	8.4064	7.76346	6.00088	7.97977	3.84565	0.191978	1.79383	0.015573	0.000919397
ENSMUSG00000000690.4	ENSMUSG00000000690	protein_coding	+	Hoxb6	2072	chr11	20	9	0	0	0	0	0	0	0	0.0240899	0	0.00602248	0	0	0.0445437	0.0366466	0.0202976	0.021188	0	0	0.106987	0.0320437	0.0410018	0.0379408	0.0220504	0.0403495	0.0353356	3.3703	0.33692	1.10273	0.906343	0.163272
ENSMUSG00000000693.4	ENSMUSG00000000693	protein_coding	+	Loxl3	2322	chr6	20	20	0.18913	0.196652	0.121094	0.144392	0.162817	0.315996	0.328864	0.0967329	0.100338	0.210483	0.110535	0.0936138	0.188802	0.269783	0.165683	0.311962	0.289894	0.298266	0.330467	0.307647	0.365873	0.423198	0.403365	0.48607	0.419627	-1.27039	0.582364	1.36399	0.0157903	0.00166169
ENSMUSG00000000701.7	ENSMUSG00000000701	protein_coding	+	Tcl1b5	1035	chr12	20	1	0	0	0	0	0	0	0	0	0	0	0	0	0	0	0	0	0.0500285	0	0	0.0125071	0	0	0	0	0	#DIV/0!	#DIV/0!	#DIV/0!	0.391002	0.350617
ENSMUSG00000000706.9	ENSMUSG00000000706	protein_coding	-	Btn1a1	3925	chr13	20	9	0.00430337	0	0	0	0.00107584	0.045472	0.00486383	0	0	0.012584	0	0	0.0117573	0.0145092	0.00656662	0	0.0593651	0.0106941	0.169435	0.0598735	0.0027056	0	0	0	0.0006764	-1.91635	0.635265	-88.518	0.223935	0.371295
ENSMUSG00000000708.8	ENSMUSG00000000708	protein_coding	+	Kat2b	4688	chr17	20	20	21.6359	24.9572	11.682	12.7795	17.7637	22.4324	20.862	14.3578	3.34634	15.2496	18.0534	11.4122	21.3313	18.2783	17.2688	17.3059	16.6616	16.1477	12.4581	15.6433	18.8808	19.4311	19.8181	18.868	19.2495	1.13241	0.694867	1.23052	0.042246	0.635037
ENSMUSG00000000711.2	ENSMUSG00000000711	protein_coding	-	Rab5b	3160	chr10	20	20	9.48233	5.76142	4.27109	3.78647	5.82533	9.97818	11.1221	6.56308	2.43307	7.52411	6.05104	4.52284	5.36681	9.6116	6.38807	8.30795	7.29174	11.2241	7.436	8.56495	9.95743	8.45218	7.8798	9.76925	9.01467	-1.17784	0.636282	1.05251	0.685949	0.149196
ENSMUSG00000000724.10	ENSMUSG00000000724	protein_coding	-	Cryba1	772	chr11	20	19	0.26255	0.400682	0.140086	0.0271437	0.207615	0.282564	0.173101	0.258623	0	0.178572	0.360168	0.175981	0.268993	0.368839	0.293495	0.426505	0.301824	0.271854	0.684734	0.421229	0.398918	0.534611	0.3255	0.541477	0.450126	1.64357	0.198166	1.0686	0.800099	0.00905973
ENSMUSG00000000730.7	ENSMUSG00000000730	protein_coding	+	Dnmt3l	2653	chr10	20	4	0	0	0	0.0157971	0.00394928	0.0149498	0	0	0	0.00373745	0	0	0	0	0	0	0.0585521	0	0.173542	0.0580235	0	0	0	0	0	#DIV/0!	0.391002	#DIV/0!	0.251082	0.255779
ENSMUSG00000000731.9	ENSMUSG00000000731	protein_coding	-	Aire	1924	chr10	20	5	0	0	0	0	0	0	0.029767	0	0	0.00744175	0	0.0282447	0	0	0.00706118	0.0684536	0.0538249	0	0.150668	0.0682366	0	0	0	0	0	-1.0539	0.971614	#DIV/0!	0.116345	0.215206
ENSMUSG00000000732.8	ENSMUSG00000000732	protein_coding	+	Icosl	2749	chr10	20	20	0.0491546	0.101807	0.0157361	0.0609819	0.0569199	0.0432831	0.0416672	0.0544717	0.0141254	0.0383869	0.108926	0.0790729	0.0839346	0.248594	0.130132	0.17567	0.103597	0.0916134	0.396993	0.191968	0.100439	0.135836	0.14958	0.0836345	0.117372	3.39001	0.10335	-1.63555	0.37305	0.138635
ENSMUSG00000000738.11	ENSMUSG00000000738	protein_coding	+	Spg7	2975	chr8	20	20	13.5921	13.9773	10.6438	10.4176	12.1577	11.9985	13.3473	9.15233	2.33637	9.20863	12.0854	9.26111	10.0128	13.84	11.2998	9.39272	7.52761	6.46191	4.9752	7.08936	15.6169	17.5658	14.7662	15.8145	15.9408	1.22709	0.475625	2.24856	0.000448855	0.572135
ENSMUSG00000000739.7	ENSMUSG00000000739	protein_coding	-	Sult5a1	1158	chr8	20	14	0.0583445	0.0127201	0	0.0361916	0.026814	1.79813	2.34098	0.79742	0	1.23413	0	0	0	0.0655714	0.0163929	4.81476	0.715434	2.17483	2.26772	2.49319	0.0825347	0	0.0394546	0.072197	0.0485466	-75.2848	0.101394	-51.3566	0.0639765	0.371696
ENSMUSG00000000740.5	ENSMUSG00000000740	protein_coding	+	Rpl13	774	chr8	20	20	68.2831	115.631	88.7526	75.7788	87.1114	51.3194	59.3928	46.2706	8.52873	41.3779	95.9994	72.3518	93.0397	123.781	96.293	61.0878	59.1384	69.008	38.6426	56.9692	109.364	108.22	100.025	111.364	107.243	2.32716	0.0121067	1.88248	0.00217783	0.4245
ENSMUSG00000000743.8	ENSMUSG00000000743	protein_coding	-	Chmp1a	2133	chr8	20	20	7.77623	4.08126	1.72385	1.7487	3.83251	4.94609	4.63615	2.5273	1.27433	3.34597	4.10121	2.86618	4.06736	7.54689	4.64541	4.19874	3.14367	5.45094	3.4296	4.05574	7.22403	6.45897	5.11933	6.88862	6.42274	1.38836	0.368834	1.58362	0.0144228	0.172475
ENSMUSG00000000751.7	ENSMUSG00000000751	protein_coding	-	Rpa1	5122	chr11	20	20	4.02317	2.61985	1.65534	2.10285	2.6003	4.61507	4.63659	3.37666	0.720212	3.33713	3.21537	2.20151	2.54522	4.04341	3.00138	3.91274	2.75982	3.49102	2.53018	3.17344	3.96001	4.4126	3.10417	4.08472	3.89037	-1.11187	0.754909	1.22592	0.143401	0.506671
ENSMUSG00000000753.9	ENSMUSG00000000753	protein_coding	-	Serpinf1	2279	chr11	20	20	61.3521	87.597	56.1089	50.2035	63.8154	178.112	185.117	104.91	22.542	122.67	82.8697	68.7929	72.5315	94.015	79.5523	138.9	136.628	139.276	112.204	131.752	94.5315	78.5529	80.8518	104.432	89.5921	-1.54201	0.340156	-1.47058	0.00329759	0.666443
ENSMUSG00000000759.8	ENSMUSG00000000759	protein_coding	-	Tubgcp3	3482	chr8	20	20	2.34782	2.14898	1.10569	1.37212	1.74365	3.06404	2.92773	2.45844	0.880997	2.3328	1.46193	1.20953	1.65001	2.54051	1.71549	3.08899	2.45365	2.44709	2.03234	2.50552	2.63199	2.56814	2.07317	1.99886	2.31804	-1.35984	0.3367	-1.08088	0.519574	0.254753
ENSMUSG00000000766.12	ENSMUSG00000000766	protein_coding	+	Oprm1	6618	chr10	20	9	0.010209	0	0	0.00949905	0.00492701	0.0029965	0.0173078	0	0	0.00507608	0	0	0	0.00286838	0.000717095	0	0.0273842	0	0.123678	0.0377656	0	0.00593936	0.00345183	0	0.0023478	-7.07866	0.371683	-16.0855	0.314201	0.29798
ENSMUSG00000000776.6	ENSMUSG00000000776	protein_coding	-	Polr3d	2147	chr14	20	20	2.07692	3.26568	3.06255	2.33266	2.68445	2.97417	3.7612	2.90604	0.723443	2.59121	3.62618	2.65766	2.70822	4.19092	3.29574	3.5477	4.13609	2.17984	2.76391	3.15688	4.30319	4.31147	4.05386	5.32504	4.49839	1.27189	0.39317	1.42495	0.0462117	0.104681
ENSMUSG00000000782.9	ENSMUSG00000000782	protein_coding	-	Tcf7	2613	chr11	20	20	0.413703	0.439697	0.496653	0.400974	0.437757	0.447769	0.299545	0.601721	0.118885	0.36698	0.71213	0.467935	0.538649	0.566654	0.571342	0.571241	0.525127	0.465845	0.665638	0.556963	0.597421	0.759658	0.620719	1.03985	0.754412	1.55688	0.144285	1.35451	0.147214	0.0602358
ENSMUSG00000000787.6	ENSMUSG00000000787	protein_coding	+	Ddx3x	4675	chrX	20	20	58.5919	87.7552	77.435	64.7114	72.1234	114.612	115.813	100.677	16.1137	86.8039	85.11	65.595	74.1366	102.682	81.8809	93.1511	99.2838	76.2449	50.7295	79.8523	77.6164	87.3154	84.6482	82.5222	83.0256	-1.06012	0.855	1.03974	0.791575	0.82466
ENSMUSG00000000791.8	ENSMUSG00000000791	protein_coding	+	Il12rb1	2857	chr8	20	16	0.0472964	0	0.0302825	0.0440075	0.0303966	0.0555292	0.013364	0	0	0.0172233	0.0299453	0.0475523	0.0323047	0.0465105	0.0390782	0.0614652	0.072495	0.0440751	0.155182	0.0833043	0.018585	0	0.0159917	0.0146314	0.012302	2.26891	0.197077	-6.77159	0.0615679	0.333926
ENSMUSG00000000792.2	ENSMUSG00000000792	protein_coding	-	Slc5a5	2913	chr8	20	5	0	0	0	0	0	0	0	0	0	0	0	0	0	0.0130332	0.0032583	0.0150709	0.0355507	0	0.0995144	0.037534	0.00729109	0	0	0	0.00182277	#DIV/0!	0.391002	-20.5917	0.201492	0.184849
ENSMUSG00000000794.7	ENSMUSG00000000794	protein_coding	+	Kcnn3	2876	chr3	20	10	0.011746	0	0	0	0.0029365	0.0275812	0	0.0260331	0	0.0134036	0	0	0.0320913	0	0.00802283	0.0152648	0.0990221	0	0.106724	0.0552527	0.0295396	0.00683356	0.0158861	0	0.0130648	-1.67068	0.646553	-4.22912	0.226133	0.184809
ENSMUSG00000000804.8	ENSMUSG00000000804	protein_coding	-	Usp32	7096	chr11	20	20	4.54641	5.19779	3.60284	3.39307	4.18503	5.15055	5.63085	5.3178	1.1218	4.30525	5.31396	4.73279	5.10832	5.4707	5.15644	6.26414	5.54937	6.23461	5.57509	5.9058	6.30194	6.83823	5.62091	6.06766	6.20718	1.19771	0.485029	1.05103	0.387226	0.0408705
ENSMUSG00000000805.12	ENSMUSG00000000805	protein_coding	+	Car4	1249	chr11	20	12	0.378655	0.0471732	0	0	0.106457	0.0635096	0	0.0199817	0	0.0208728	0	0	0	0.091191	0.0227977	0.351494	0	0.0336063	0.136526	0.130407	0.32309	0.33044	0.07316	0.0669368	0.198407	1.09222	0.946379	1.52145	0.553984	0.0288213
ENSMUSG00000000811.7	ENSMUSG00000000811	protein_coding	+	Txnrd3	2820	chr6	20	20	2.12632	2.4393	1.21952	2.10292	1.97202	2.84102	2.20692	2.21251	0.330475	1.89773	2.03266	1.56091	2.16827	2.95514	2.17924	1.47895	1.3863	1.1982	0.961447	1.25622	2.85822	3.14314	3.16741	3.10551	3.06857	1.14834	0.668304	2.44269	3.91416e-05	0.788573
ENSMUSG00000000817.9	ENSMUSG00000000817	protein_coding	-	Fasl	1931	chr1	20	15	0.0524829	0	0.0448042	0	0.0243218	0.0102697	0.0988635	0.0387733	0	0.0369766	0	0.140712	0.0716943	0	0.0531016	0.0682054	0.10726	0.021737	0.24726	0.111116	0.0879915	0.162845	0.141963	0.216479	0.15232	1.43608	0.705619	1.37082	0.49303	0.0208265
ENSMUSG00000000823.10	ENSMUSG00000000823	protein_coding	-	Znf512b	3323	chr2	20	20	2.36867	1.64896	1.40593	1.66479	1.77209	2.30952	1.64881	2.10292	1.01664	1.76947	1.84084	1.85613	1.28457	1.59381	1.64384	1.6184	1.55822	1.5284	1.03144	1.43411	2.24661	2.64962	2.77733	1.8492	2.38069	-1.07643	0.710244	1.66004	0.0122391	0.453717
ENSMUSG00000000826.10	ENSMUSG00000000826	protein_coding	+	Dnajc5	6871	chr2	20	20	3.16379	2.29169	1.29379	1.03997	1.94731	3.28734	3.67863	1.85244	0.802499	2.40523	1.95799	1.55412	2.10554	4.07783	2.42387	4.07324	3.10481	4.92377	3.67795	3.94494	3.84842	3.48388	2.86592	3.93624	3.53361	1.00775	0.983618	-1.1164	0.404711	0.0151664
ENSMUSG00000000827.12	ENSMUSG00000000827	protein_coding	+	Tpd52l2	3771	chr2	20	20	5.78254	5.44508	4.52545	3.93981	4.92322	7.07832	8.61631	5.16217	1.25626	5.52827	5.20674	3.71076	5.80053	7.78748	5.62638	6.75811	5.86313	5.93828	3.77126	5.58269	5.69413	5.20649	4.93716	5.28207	5.27996	1.01775	0.958829	-1.05734	0.672653	0.873197
ENSMUSG00000000838.11	ENSMUSG00000000838	protein_coding	+	Fmr1	4443	chrX	20	20	7.70595	8.79878	5.59839	6.15489	7.0645	8.32423	8.35292	6.6395	1.34592	6.16564	8.38112	5.93209	7.81584	9.01934	7.7871	7.39103	6.49138	6.05097	4.81665	6.18751	8.37272	8.81149	7.78441	8.19012	8.28969	1.26298	0.415602	1.33975	0.0225029	0.798591
ENSMUSG00000000861.9	ENSMUSG00000000861	protein_coding	+	Bcl11a	7595	chr11	20	19	0.0222393	0.0116365	0.0113913	0.0275904	0.0182144	0.0417767	0.0201085	0.013144	0.0102254	0.0213136	0.0112645	0	0.018228	0.0449891	0.0186204	0.0578032	0.0409055	0.0276328	0.161652	0.0719984	0.0643181	0.07763	0.0391013	0.0330233	0.0535182	-1.14464	0.829391	-1.34531	0.599893	0.0281926
ENSMUSG00000000869.6	ENSMUSG00000000869	protein_coding	-	Il4	978	chr11	20	5	0	0	0.0442316	0	0.0110579	0.121662	0	0	0	0.0304155	0	0.0555653	0	0.0776397	0.0333013	0	0	0	0.12205	0.0305125	0	0	0	0	0	1.09488	0.939575	#DIV/0!	0.391002	0.476541
ENSMUSG00000000876.5	ENSMUSG00000000876	protein_coding	-	Pxmp4	3109	chr2	20	20	29.6905	30.8905	22.6102	18.2319	25.3558	21.1385	19.4405	13.3094	5.12082	14.7523	17.818	18.4143	15.0286	31.4754	20.6841	14.6503	13.5819	22.4249	21.4234	18.0201	27.6537	24.9886	24.6297	41.8289	29.7752	1.40209	0.294016	1.65233	0.0562448	0.151696
ENSMUSG00000000881.6	ENSMUSG00000000881	protein_coding	+	Dlg3	5264	chrX	20	20	2.7563	1.80206	1.17925	1.36541	1.77575	3.33403	3.03548	2.65975	0.560627	2.39747	1.73497	1.35238	1.95495	1.87161	1.72848	2.69381	2.20338	2.34032	0.848717	2.02156	1.48075	1.63155	1.82702	1.83043	1.69244	-1.38704	0.367972	-1.19446	0.479551	0.59824
ENSMUSG00000000884.10	ENSMUSG00000000884	protein_coding	+	Gnb1l	3730	chr16	20	19	0.10868	0.0671333	0.0231949	0.0674153	0.0666059	0.0691156	0.092126	0.153891	0.0624624	0.0943988	0.06881	0	0.0247438	0.0254463	0.02975	0.0470794	0.0624686	0.0337594	0.178293	0.0804001	0.113882	0.0843038	0.0857423	0.022414	0.0765855	-3.17306	0.0479196	-1.04981	0.92479	0.514259
ENSMUSG00000000889.8	ENSMUSG00000000889	protein_coding	+	Dbh	2540	chr2	20	3	0	0	0	0	0	0.00780742	0	0	0	0.00195185	0	0.0213948	0	0	0.0053487	0	0	0	0.0738476	0.0184619	0	0	0	0	0	2.74032	0.584618	#DIV/0!	0.391002	0.577478
ENSMUSG00000000901.9	ENSMUSG00000000901	protein_coding	-	Mmp11	2280	chr10	20	19	0.274104	0.116288	0.0569191	0.0551445	0.125614	0.0173955	0.0837305	0.0218922	0	0.0307545	0.196999	0.119173	0.22264	0.724348	0.31579	0.0770203	0.0454206	0.0368195	0.216891	0.0940379	0.749884	0.577532	0.49095	1.05422	0.718147	10.2681	0.129883	7.63678	0.0109785	0.164216
ENSMUSG00000000902.7	ENSMUSG00000000902	protein_coding	-	Smarcb1	1651	chr10	20	20	3.15103	2.45349	2.13541	1.6373	2.34431	3.33918	3.65391	2.08606	0.964302	2.51086	2.1246	1.2014	1.43948	4.46116	2.30666	3.25738	2.24242	3.91522	2.34453	2.93989	3.20321	4.01161	2.32455	4.00044	3.38495	-1.08853	0.839925	1.15139	0.460351	0.17861
ENSMUSG00000000903.3	ENSMUSG00000000903	protein_coding	+	Vpreb3	856	chr10	20	12	0	0	0.0505356	0.19584	0.0615939	0	0	0.058311	0	0.0145778	0.0749595	0	0.0269552	0.17741	0.0698312	0	0.0604901	0	0.139445	0.0499838	0.210901	0.045919	0.0533743	0.219754	0.132487	4.79026	0.258846	2.6506	0.211939	0.221092
ENSMUSG00000000915.9	ENSMUSG00000000915	protein_coding	+	Hip1r	4457	chr5	20	20	7.8068	7.25421	5.29448	5.11061	6.36653	4.25805	4.26186	3.86927	0.888656	3.31946	4.88043	4.40766	4.10014	7.93475	5.33075	2.90083	3.14255	2.51921	3.87947	3.11051	6.51655	6.32769	5.46887	7.52193	6.45876	1.60591	0.145536	2.07643	0.000987901	0.637442
ENSMUSG00000000916.9	ENSMUSG00000000916	protein_coding	+	Nsun5	1311	chr5	20	20	2.25468	2.9999	2.04579	2.04594	2.33658	2.14796	2.98517	2.01789	0.207334	1.83959	2.28405	0.87048	2.2176	2.62083	1.99824	2.81291	2.587	3.34577	1.75594	2.62541	2.47869	2.48852	1.56825	1.97691	2.12809	1.08624	0.829525	-1.23369	0.264334	0.258667
ENSMUSG00000000934.8	ENSMUSG00000000934	protein_coding	-	Top1mt	1889	chr15	20	20	9.73743	8.89717	6.34336	5.6464	7.65609	14.2249	14.3002	10.7016	2.17896	10.3514	8.08436	5.07756	7.32883	9.42614	7.47922	10.7255	8.73043	6.84386	5.43428	7.93352	8.80927	9.38449	8.56204	9.92494	9.17019	-1.38402	0.396988	1.15588	0.366349	0.825636
ENSMUSG00000000938.11	ENSMUSG00000000938	protein_coding	-	Hoxa10	3139	chr6	20	2	0	0	0	0	0	0	0	0	0	0	0	0	0	0	0	0	0	0.0133718	0.0380263	0.0128495	0	0	0	0	0	#DIV/0!	#DIV/0!	#DIV/0!	0.247201	0.22327
ENSMUSG00000000942.10	ENSMUSG00000000942	protein_coding	-	Hoxa4	1592	chr6	20	16	0.0636586	0	0.0271724	0.0789758	0.0424517	0.0498263	0.0719493	0.203795	0	0.0813926	0.120915	0.0341349	0.0869609	0.0476958	0.0724266	0.137882	0	0.0263657	0.0964	0.0651619	0.013341	0.0246901	0	0.157545	0.048894	-1.12379	0.859757	-1.33272	0.748243	0.539962
ENSMUSG00000000948.10	ENSMUSG00000000948	protein_coding	-	Snrpn	1829	chr7	20	20	2.36415	1.82009	1.51369	1.40921	1.77678	4.34783	3.97676	3.07017	0.467073	2.96546	1.69564	1.15876	1.51385	1.94085	1.57727	3.56445	2.85934	2.27198	2.34944	2.7613	3.05404	2.49293	2.23571	2.52549	2.57704	-1.88011	0.210904	-1.0715	0.61579	0.460687
ENSMUSG00000000957.8	ENSMUSG00000000957	protein_coding	+	Mmp14	2587	chr14	20	20	6.73801	8.02825	6.72204	7.10377	7.14802	7.57359	4.3022	5.84615	1.53102	4.81324	7.92869	6.36485	7.09065	12.1661	8.38757	5.82073	7.08541	4.29153	4.06693	5.31615	7.82811	9.67852	7.88553	8.99221	8.59609	1.7426	0.0979497	1.61698	0.0108639	0.789809
ENSMUSG00000000958.5	ENSMUSG00000000958	protein_coding	-	Slc7a7	1690	chr14	20	20	0.83954	0.409646	0.332758	0.272786	0.463682	0.950473	1.00536	0.753143	0.275722	0.746175	0.354365	0.337633	0.641692	1.7972	0.782722	0.974147	0.888525	0.894125	0.867739	0.906134	1.13735	0.825672	0.811037	0.97703	0.937772	1.04898	0.92826	1.03492	0.714617	0.411678
ENSMUSG00000000959.5	ENSMUSG00000000959	protein_coding	+	Oxa1l	1173	chr14	20	20	11.5485	10.1464	6.91472	6.59195	8.80039	12.1386	12.8247	8.87222	2.31727	9.0382	11.2504	8.29272	8.77309	12.6229	10.2348	8.06546	7.81328	7.8724	5.01532	7.19161	9.66888	10.4382	11.2955	11.1722	10.6437	1.13239	0.670168	1.48001	0.0105337	0.62757
ENSMUSG00000000976.7	ENSMUSG00000000976	protein_coding	+	Heatr6	5594	chr11	20	20	1.47651	1.73525	1.30688	1.26239	1.44526	1.20885	1.24904	1.07074	0.249894	0.944631	1.19292	1.28717	1.31166	2.01231	1.45101	1.57744	1.61985	1.68077	1.51195	1.5975	1.67626	1.71448	1.84583	1.61409	1.71267	1.53607	0.14603	1.07209	0.110354	0.0307295
ENSMUSG00000000982.5	ENSMUSG00000000982	protein_coding	-	Ccl3	763	chr11	20	17	0.0442745	0.0386103	0	0	0.0207212	0.0519813	0.0500407	0.130837	0	0.0582148	0.0840962	0.213668	0.211685	0.34831	0.21444	0.661688	0.135726	0.220048	0.245836	0.315825	0.320115	0.463643	0.65868	0.602651	0.511272	3.6836	0.0550874	1.61885	0.220028	0.00769933
ENSMUSG00000000983.7	ENSMUSG00000000983	protein_coding	+	Wfdc18	518	chr11	20	9	0.0652152	0.227488	0	0	0.0731758	0	0.147417	0.192719	0	0.085034	0	0	0	0	0	0.169504	0.0999605	0.162063	0.625463	0.264248	0.143506	0	0	0	0.0358765	#DIV/0!	0.187287	-7.36548	0.15528	0.201289
ENSMUSG00000001016.8	ENSMUSG00000001016	protein_coding	+	Ilf2	1039	chr3	20	20	5.12087	6.56392	4.64227	6.41353	5.68515	10.364	8.80113	7.61444	1.1212	6.97519	6.60798	4.4196	5.0189	9.77465	6.45528	11.2606	9.21965	9.61488	5.58008	8.9188	8.24823	9.04167	8.20105	8.32822	8.45479	-1.08054	0.834473	-1.05488	0.726462	0.139946
ENSMUSG00000001017.9	ENSMUSG00000001017	protein_coding	-	Chtop	3630	chr3	20	20	4.60191	4.11462	2.02588	1.63945	3.09546	5.71435	6.11634	3.70575	1.16599	4.17561	2.98142	2.51504	3.23539	6.41654	3.7871	5.5149	4.72149	7.55073	4.45797	5.56127	5.89776	4.99725	5.41842	6.30485	5.65457	-1.10259	0.79691	1.01678	0.907748	0.0557281
ENSMUSG00000001018.9	ENSMUSG00000001018	protein_coding	-	Snapin	365	chr3	20	20	7.1265	5.97265	2.37033	3.27241	4.68547	6.68273	6.22404	6.08543	2.12771	5.27998	6.97322	2.8288	5.68938	12.1179	6.90233	4.69085	2.90817	9.48732	3.41042	5.12419	13.558	12.9227	10.7649	10.4791	11.9312	1.30726	0.49867	2.3284	0.0125343	0.210282
ENSMUSG00000001020.7	ENSMUSG00000001020	protein_coding	+	S100a4	498	chr3	20	18	0.203503	0.177468	0.347458	0.168313	0.224185	0.119463	0.383344	0.200459	0	0.175816	0.171795	0	0.37066	4.04054	1.14575	0.705246	0.4159	0.421428	0.890269	0.608211	0.895618	0.552503	0.550463	0.839399	0.709496	6.51673	0.390649	1.16653	0.520132	0.996968
ENSMUSG00000001021.8	ENSMUSG00000001021	protein_coding	+	S100a3	709	chr3	20	1	0	0	0	0	0	0	0	0	0	0	0	0	0	0	0	0	0	0	0.120254	0.0300635	0	0	0	0	0	#DIV/0!	#DIV/0!	#DIV/0!	0.391002	0.350617
ENSMUSG00000001023.4	ENSMUSG00000001023	protein_coding	+	S100a5	429	chr3	20	3	0	0	0	0	0	0.0462258	0	0	0	0.0115564	0	0	0	0	0	0	0.120698	0	0.198742	0.07986	0	0	0	0	0	#DIV/0!	0.391002	#DIV/0!	0.200135	0.255302
ENSMUSG00000001025.4	ENSMUSG00000001025	protein_coding	+	S100a6	716	chr3	20	20	1.2267	0.411448	0.241668	0.234133	0.528487	0.747812	0.639907	0.139425	0.433864	0.490252	0.298721	0.607182	0.45116	1.6968	0.763466	1.10367	0.289271	0.703478	0.976446	0.768216	1.83913	1.09795	0.670012	0.875741	1.12071	1.55729	0.471754	1.45884	0.306463	0.191025
ENSMUSG00000001027.7	ENSMUSG00000001027	protein_coding	-	Scn4a	6574	chr11	20	9	0	0	0	0.0127502	0.00318755	0.00603312	0	0	0	0.00150828	0.00325349	0	0.00701966	0	0.00256829	0.0100171	0.0157528	0.0127698	0.0544712	0.0232527	0.00323075	0	0	0	0.000807688	1.70279	0.654433	-28.7893	0.121135	0.168155
ENSMUSG00000001029.9	ENSMUSG00000001029	protein_coding	-	Icam2	1499	chr11	20	20	0.608472	0.835248	0.577165	0.531212	0.638024	0.820222	0.955164	0.632668	0.103618	0.627918	1.11294	0.471285	1.0467	2.68471	1.32891	0.966478	1.27808	1.38607	0.830422	1.11526	2.33076	2.32064	2.17927	1.68714	2.12945	2.11637	0.242677	1.90937	0.00242017	0.0836508
ENSMUSG00000001034.11	ENSMUSG00000001034	protein_coding	-	Mapk7	2919	chr11	20	20	0.173594	0.100924	0.0889178	0.0789668	0.110601	0.230986	0.189663	0.102599	0.106422	0.157417	0.153874	0.102393	0.063237	0.318658	0.159541	0.233119	0.186257	0.244454	0.23367	0.224375	0.276492	0.222186	0.195651	0.272093	0.241605	1.01349	0.975091	1.07679	0.496005	0.0446848
ENSMUSG00000001036.11	ENSMUSG00000001036	protein_coding	-	Epn2	4693	chr11	20	20	0.982564	0.88197	0.479318	0.540282	0.721033	1.54235	1.15528	0.840235	0.215129	0.938249	0.656283	0.723722	0.914488	1.4764	0.942723	1.15998	0.860602	1.1493	1.27536	1.11131	1.69486	1.68349	1.34836	1.22476	1.48787	1.00477	0.989889	1.33884	0.047218	0.0757799
ENSMUSG00000001039.6	ENSMUSG00000001039	protein_coding	+	B9d1	840	chr11	20	18	0.120648	0.0701421	0.0514982	0.0498926	0.0730452	0.165257	0.0454537	0	0.184908	0.0989047	0.0763873	0	0.109874	0.135592	0.0804633	0.209055	0.215748	0.0999386	0.304501	0.207311	0.353982	0.140381	0.054391	0.124411	0.168291	-1.22919	0.745638	-1.23186	0.633456	0.0459961
ENSMUSG00000001052.9	ENSMUSG00000001052	protein_coding	-	Sec24b	5342	chr3	20	20	1.72006	1.82538	1.42521	1.30233	1.56825	1.96007	2.5659	1.89678	0.83593	1.81467	2.30621	1.60221	1.99983	2.35243	2.06517	2.38738	1.48786	2.33365	2.64623	2.21378	1.8269	2.12647	1.69771	1.75284	1.85098	1.13804	0.561694	-1.196	0.251257	0.70371
ENSMUSG00000001053.9	ENSMUSG00000001053	protein_coding	-	N4bp3	2721	chr11	20	20	0.540057	0.357284	0.214623	0.292645	0.351152	0.816265	0.575312	0.467774	0.171249	0.50765	0.267257	0.359489	0.254395	0.718574	0.399929	0.68571	0.561373	0.578476	0.269474	0.523758	0.398084	0.447816	0.48694	0.368706	0.425387	-1.26935	0.55593	-1.23125	0.356874	0.830344
ENSMUSG00000001054.3	ENSMUSG00000001054	protein_coding	-	Rmnd5b	1532	chr11	20	20	2.44761	1.21146	1.0024	0.793332	1.3637	2.05816	1.63242	1.04259	0.887126	1.40507	0.977279	0.78038	0.94885	1.99494	1.17536	1.4758	1.04776	1.5617	1.04628	1.28289	1.42101	0.897998	0.999061	0.845864	1.04098	-1.19544	0.574376	-1.23238	0.249057	0.552422
ENSMUSG00000001056.3	ENSMUSG00000001056	protein_coding	+	Nhp2	416	chr11	20	20	17.6622	16.217	9.77476	9.26852	13.2306	12.5373	10.922	5.39937	2.05355	7.72806	13.7791	12.3447	9.37366	29.7521	16.3124	10.9226	6.97032	10.9476	6.59948	8.86	22.643	18.614	16.4193	22.1571	19.9584	2.1108	0.163787	2.25264	0.00131404	0.527554
ENSMUSG00000001062.11	ENSMUSG00000001062	protein_coding	-	Vps9d1	2940	chr8	20	20	1.76951	0.836695	0.963752	0.7769	1.08671	1.88865	1.42854	1.42612	0.356609	1.27498	1.14217	0.683906	1.10659	1.5238	1.11412	1.32153	1.64673	1.36345	0.933805	1.31638	1.26783	1.1431	1.1966	1.24411	1.21291	-1.14439	0.681512	-1.08531	0.534642	0.716276
ENSMUSG00000001065.8	ENSMUSG00000001065	protein_coding	+	Zfp276	2085	chr8	20	20	1.77414	0.904278	0.933636	0.663321	1.06884	2.26367	2.16085	1.48426	0.446973	1.58894	1.01557	0.742816	0.829986	0.937765	0.881534	2.46354	2.81869	1.87223	1.44759	2.15051	1.17655	1.40448	1.46816	1.5137	1.39072	-1.80247	0.188933	-1.54633	0.0849998	0.109491
ENSMUSG00000001076.6	ENSMUSG00000001076	protein_coding	-	C1ql4	872	chr15	20	10	0.0387402	0.016892	0	0	0.0139081	0.0227418	0.0656785	0.0858616	0	0.0435705	0	0	0	0	0	0.0503458	0.11876	0.0481356	0.0782206	0.0738655	0	0.0225382	0	0	0.00563455	#DIV/0!	0.11272	-13.1094	0.020029	0.373789
ENSMUSG00000001082.6	ENSMUSG00000001082	protein_coding	-	Mfsd10	1975	chr5	20	19	0.102627	0.156621	0.0657091	0.0636605	0.0971544	0.100409	0.357646	0.025273	0	0.120832	0.173274	0.123819	0.151877	0.48058	0.232387	0.277858	0.157305	0.531319	0.302189	0.317168	0.408648	0.547308	0.347001	0.317484	0.40511	1.92323	0.376266	1.27727	0.387869	0.0268672
ENSMUSG00000001089.8	ENSMUSG00000001089	protein_coding	+	Luzp1	7839	chr4	20	20	2.97349	2.73025	2.73987	2.4005	2.71103	3.87308	4.66366	3.5562	0.975847	3.2672	3.20595	2.6343	2.40479	3.68567	2.98268	3.27623	3.13755	2.9798	2.59729	2.99772	4.46237	4.04399	3.55529	4.29539	4.08926	-1.09539	0.75535	1.36412	0.00534009	0.383122
ENSMUSG00000001095.5	ENSMUSG00000001095	protein_coding	-	Slc13a2	1772	chr11	20	15	0.14298	0.074813	0.183092	0.10643	0.126829	0.0559561	0	0	0	0.013989	0.0241405	0	0.0130212	0.0642762	0.0253595	0.0247751	0.0876629	0.0118437	0.1251	0.0623454	0.0479434	0	0.0386753	0.0471806	0.0334498	1.81281	0.58491	-1.86385	0.37466	0.127892
ENSMUSG00000001098.9	ENSMUSG00000001098	protein_coding	-	Kctd10	807	chr5	20	20	2.09303	1.66099	0.830863	1.14252	1.43185	2.28534	2.64949	1.39166	0.721762	1.76206	1.35169	1.17844	1.11508	1.74069	1.34647	2.61124	2.69485	2.73066	2.17641	2.55329	2.9345	2.43536	2.15137	1.73528	2.31413	-1.30865	0.420612	-1.10335	0.440389	0.00641193
ENSMUSG00000001100.4	ENSMUSG00000001100	protein_coding	+	Poldip2	2043	chr11	20	20	23.7942	16.0276	8.91426	7.71321	14.1123	12.91	14.3529	8.13579	3.34519	9.68597	13.2435	11.0255	11.949	19.5033	13.9303	10.1642	10.29	14.8749	8.3299	10.9147	19.8823	18.143	16.4595	18.6401	18.2812	1.4382	0.228958	1.67491	0.00708313	0.242489
ENSMUSG00000001103.6	ENSMUSG00000001103	protein_coding	+	Sebox	1354	chr11	20	16	0.0498988	0.0217575	0.0319487	0	0.0259013	0.117169	0.253789	0.221185	0	0.148036	0.094779	0	0.0340821	0.0841193	0.0532451	0.291812	0.0764838	0.790504	0.251877	0.352669	0.0627443	0.043545	0	0.061746	0.0420088	-2.78027	0.199919	-8.39512	0.13529	0.351285
ENSMUSG00000001105.9	ENSMUSG00000001105	protein_coding	+	Ift20	1157	chr11	20	20	21.4893	23.0178	14.2076	12.678	17.8482	32.6001	34.5346	26.7474	5.26917	24.7878	22.8119	13.7853	17.5695	25.6934	19.965	35.5348	34.3481	40.5593	19.9113	32.5884	20.5689	19.1607	18.7571	19.2391	19.4314	-1.24156	0.541476	-1.67709	0.0586304	0.455807
ENSMUSG00000001119.7	ENSMUSG00000001119	protein_coding	-	Col6a1	4065	chr10	20	20	0.806102	0.452947	0.553368	0.422707	0.558781	0.84397	0.845338	0.4973	0.171944	0.589638	0.499853	0.414422	0.317865	1.10208	0.583555	3.48836	0.980818	0.939644	0.813802	1.55566	2.4609	1.74052	1.40493	1.71219	1.82964	-1.01042	0.980564	1.17612	0.71029	0.01032
ENSMUSG00000001120.9	ENSMUSG00000001120	protein_coding	-	Pcbp3	2531	chr10	20	19	0.0200206	0.0581977	0.0598201	0.0910723	0.0572777	0.0470111	0.098055	0.0591634	0.0306841	0.0587284	0.0169012	0	0.045582	0.150003	0.0531216	0.0260183	0.0409163	0.16584	0.330127	0.140725	0.13846	0.139771	0.0722061	0.173418	0.130964	-1.10555	0.885468	-1.07454	0.901686	0.0616629
ENSMUSG00000001123.9	ENSMUSG00000001123	protein_coding	-	Lgals9	1602	chr11	20	20	49.2172	32.4388	18.1459	15.7881	28.8975	39.278	40.5763	25.2842	14.3495	29.872	33.5914	27.3919	38.5136	64.9827	41.1199	38.407	32.4834	64.743	40.6291	44.0656	60.3228	57.2547	52.5616	55.2533	56.3481	1.37654	0.322065	1.27873	0.181792	0.0452273
ENSMUSG00000001127.6	ENSMUSG00000001127	protein_coding	+	Araf	3986	chrX	20	20	5.86048	3.72865	2.09998	2.25005	3.48479	3.75622	3.96562	2.67353	0.857278	2.81316	3.57905	2.6108	2.95801	4.6481	3.44899	3.97052	2.98778	3.68038	2.87053	3.3773	5.34171	4.16635	4.27541	5.6631	4.86164	1.22602	0.482717	1.4395	0.0210498	0.0881053
ENSMUSG00000001128.7	ENSMUSG00000001128	protein_coding	-	Cfp	1627	chrX	20	20	0.965482	0.80575	0.398818	0.24471	0.60369	1.64546	1.68964	0.935699	0.310264	1.14527	0.460108	0.233804	0.496359	1.93679	0.781765	2.94116	1.7663	2.81204	1.85508	2.34365	1.66439	1.28043	1.64276	1.32317	1.47769	-1.46497	0.502581	-1.58602	0.0622441	0.012711
ENSMUSG00000001131.5	ENSMUSG00000001131	protein_coding	+	Timp1	882	chrX	20	9	0	0	0	0	0	0.134904	0	0	0	0.033726	0	0	0	0.344361	0.0860902	0.1991	0	0.142769	0.0773337	0.104801	0.0481609	0.0891307	0.0518009	0.0236973	0.0531975	2.55264	0.602161	-1.97003	0.321801	0.707836
ENSMUSG00000001134.3	ENSMUSG00000001134	protein_coding	-	Uxt	679	chrX	20	20	9.12946	4.49054	2.54836	2.09858	4.56673	3.59234	5.06082	2.46263	1.48689	3.15067	3.93749	3.44145	4.31568	6.01079	4.42635	4.29964	2.63092	6.27449	4.57066	4.44393	6.80334	5.5284	5.88768	6.80284	6.25556	1.40489	0.232081	1.40767	0.0882839	0.0463357
ENSMUSG00000001138.7	ENSMUSG00000001138	protein_coding	+	Cnnm3	5283	chr1	20	20	0.374071	0.228629	0.167859	0.182458	0.238254	0.645638	0.729943	0.335407	0.154353	0.466335	0.214573	0.180011	0.235846	0.438371	0.2672	0.668952	0.362643	0.687255	0.56808	0.571732	0.391974	0.35341	0.471327	0.411453	0.407041	-1.74527	0.243577	-1.40461	0.110322	0.203606
ENSMUSG00000001143.7	ENSMUSG00000001143	protein_coding	-	Lman2l	1296	chr1	20	20	3.02365	2.70502	3.07082	1.95644	2.68898	2.61657	3.37325	2.54193	0.868899	2.35016	3.51523	4.5076	2.18986	8.51009	4.6807	3.08259	1.83785	3.17398	2.32887	2.60582	6.30121	3.97313	4.6887	8.07979	5.76071	1.99165	0.187978	2.21071	0.0345393	0.553103
ENSMUSG00000001150.6	ENSMUSG00000001150	protein_coding	+	Mcm3ap	6110	chr10	20	20	1.79412	1.82014	1.38059	1.11805	1.52822	2.27195	2.18088	1.48272	0.584686	1.63006	1.42823	0.987243	1.05361	1.98218	1.36282	2.62978	2.0805	2.40441	1.93406	2.26219	1.92402	1.70479	1.73855	2.15852	1.88147	-1.1961	0.581126	-1.20235	0.0970597	0.0382786
ENSMUSG00000001151.9	ENSMUSG00000001151	protein_coding	-	Pcnt	9488	chr10	20	20	1.41884	1.4764	1.24013	1.4444	1.39494	2.03785	1.9336	1.6966	0.368336	1.5091	1.61405	1.44047	1.54667	2.11877	1.67999	2.21173	2.06289	1.80496	1.39285	1.86811	1.9475	2.32617	2.07302	1.80417	2.03772	1.11324	0.702284	1.09079	0.457517	0.133064
ENSMUSG00000001155.7	ENSMUSG00000001155	protein_coding	+	Ftcd	1919	chr10	20	20	47.3803	39.2003	25.2585	26.1199	34.4898	74.7248	75.4569	53.3216	13.0717	54.1437	40.3249	43.7659	35.1214	54.8912	43.5258	65.2575	56.3126	60.3147	35.7303	54.4038	43.9554	39.0506	40.9981	43.7517	41.9389	-1.24394	0.52879	-1.29721	0.149388	0.937582
ENSMUSG00000001156.7	ENSMUSG00000001156	protein_coding	-	Mxd1	4656	chr6	20	20	0.68927	0.714979	0.339118	0.436561	0.544982	1.7122	1.54578	1.16316	0.183479	1.15115	0.780936	0.44352	0.832553	0.71349	0.692625	1.50393	1.30672	0.928553	0.948559	1.17194	0.463005	0.692256	0.711428	0.412993	0.56992	-1.66202	0.275651	-2.05632	0.0151335	0.827807
ENSMUSG00000001157.7	ENSMUSG00000001157	protein_coding	-	Gmcl1	3240	chr6	20	20	3.44071	2.33222	1.10149	1.09949	1.99348	3.19497	3.62956	2.34936	0.826952	2.50021	2.08603	1.35018	2.3216	4.22428	2.49552	3.73299	2.11753	3.14807	1.96836	2.74174	2.59259	2.54765	2.55235	2.71584	2.60211	-1.00188	0.995874	-1.05366	0.763048	0.706025
ENSMUSG00000001158.7	ENSMUSG00000001158	protein_coding	-	Snrnp27	1359	chr6	20	20	19.8364	22.5229	27.3429	36.2509	26.4883	23.4351	23.2346	28.5749	6.5718	20.4541	38.7164	37.5681	16.7577	31.4007	31.1107	19.8994	20.9176	14.9334	6.80076	15.6378	26.0681	29.8777	25.6682	34.9888	29.1507	1.521	0.176631	1.86412	0.0163047	0.502487
ENSMUSG00000001166.11	ENSMUSG00000001166	protein_coding	-	Oas1c	2397	chr5	20	19	0.147979	0.0614512	0	0.0174843	0.0567286	0.264742	0.318574	0.187412	0.064799	0.208882	0.035692	0.0226712	0.0385042	0.245503	0.0855926	0.293043	0.129611	0.37649	0.334355	0.283375	0.106328	0.057394	0.0762427	0.0174393	0.064351	-2.44042	0.159173	-4.40358	0.021406	0.688104
ENSMUSG00000001168.10	ENSMUSG00000001168	protein_coding	+	Oas1h	1703	chr5	20	11	0.0198365	0	0	0	0.00495912	0.069868	0.0224199	0	0	0.023072	0	0	0.0135488	0	0.0033872	0.141784	0.0152024	0.061618	0.190246	0.102213	0.0187072	0.0115404	0.0268282	0	0.0142689	-6.81152	0.320266	-7.16329	0.110016	0.121693
ENSMUSG00000001173.9	ENSMUSG00000001173	protein_coding	+	Ocrl	6398	chrX	20	20	0.615121	0.64233	0.419198	0.546963	0.555903	0.861672	0.7012	0.745046	0.0971073	0.601256	0.661912	0.543598	0.753733	0.703181	0.665606	0.727347	0.651493	0.62981	0.533044	0.635423	0.907917	0.982974	1.00689	0.640294	0.884519	1.10703	0.73785	1.39201	0.0515848	0.247865
ENSMUSG00000001175.7	ENSMUSG00000001175	protein_coding	+	Calm1	856	chr12	20	20	97.7137	90.9602	59.253	66.5123	78.6098	162.863	178.662	141.987	37.4245	130.234	90.801	81.2603	75.717	113.92	90.4246	164.144	169.161	157.501	99.4439	147.562	137.805	139.8	108.937	125.431	127.993	-1.44025	0.303639	-1.15289	0.329459	0.182197
ENSMUSG00000001211.8	ENSMUSG00000001211	protein_coding	-	Agpat3	7209	chr10	20	20	23.5004	21.5543	17.3328	15.7925	19.545	13.5782	15.0389	11.1232	3.7705	10.8777	19.3739	14.0889	14.4222	23.5147	17.8499	11.2936	10.3142	10.5823	7.33507	9.88129	21.6426	24.187	20.3725	23.1335	22.3339	1.64097	0.0838749	2.26022	4.96303e-05	0.590408
ENSMUSG00000001225.6	ENSMUSG00000001225	protein_coding	+	Slc26a3	3701	chr12	20	12	0.739341	0.00795993	0.0116883	0	0.189747	0.219688	0	0.14161	0	0.0903245	0	0.0146833	0.0249377	0	0.00990525	0.0355862	0.0559628	0	0.317912	0.102365	0.327106	0.366409	0	0	0.173379	-9.11885	0.236862	1.69373	0.589649	0.212085
ENSMUSG00000001227.5	ENSMUSG00000001227	protein_coding	-	Sema6b	3959	chr17	20	19	0.302915	0.200912	0.136583	0.116446	0.189214	0.250453	0.13984	0.22694	0	0.154308	0.124257	0.0754952	0.139875	0.225359	0.141247	0.210692	0.215803	0.466498	0.469481	0.340618	0.316519	0.307781	0.138485	0.131984	0.223692	-1.09247	0.848505	-1.52271	0.245061	0.0330917
ENSMUSG00000001228.8	ENSMUSG00000001228	protein_coding	+	Uhrf1	3725	chr17	20	20	0.117895	0.0751321	0.0464521	0.135011	0.0936225	0.0745321	0.204999	0.113898	0.125092	0.12963	0.292835	0.211536	0.303519	0.509609	0.329375	0.194463	0.111204	0.0563412	0.24262	0.151157	0.413375	0.575091	0.386358	0.235663	0.402622	2.54088	0.0435919	2.6636	0.0274427	0.55461
ENSMUSG00000001229.7	ENSMUSG00000001229	protein_coding	-	Dpp9	3488	chr17	20	20	4.70694	3.0659	3.75163	2.19882	3.43082	4.64501	5.07366	3.75644	1.74783	3.80573	2.7962	2.76544	2.183	4.75117	3.12395	3.90809	3.87456	4.73534	6.09632	4.65358	3.16027	3.48216	2.99961	4.74588	3.59698	-1.21824	0.491856	-1.29375	0.160783	0.271999
ENSMUSG00000001240.7	ENSMUSG00000001240	protein_coding	+	Ramp2	1544	chr11	20	20	1.07208	0.992166	0.88254	0.556445	0.875808	1.19448	1.37244	0.90518	0.352093	0.956048	0.858863	0.281569	0.896643	0.946687	0.745941	1.96192	1.86125	1.94375	1.51304	1.81999	2.90935	1.9857	1.79025	2.53141	2.30418	-1.28167	0.472773	1.26604	0.154742	4.37126e-05
ENSMUSG00000001247.10	ENSMUSG00000001247	protein_coding	-	Lsr	2157	chr7	20	20	17.6581	15.3649	14.9008	13.3968	15.3301	42.8335	51.5719	41.0398	10.6033	36.5121	22.271	17.7112	13.8741	28.0915	20.487	36.2997	30.2107	36.0974	25.6611	32.0672	21.2685	20.2	16.3627	21.6181	19.8623	-1.78221	0.170954	-1.61447	0.0108569	0.678582
ENSMUSG00000001248.8	ENSMUSG00000001248	protein_coding	-	Gramd1a	2509	chr7	20	20	1.11752	0.58708	0.336206	0.492762	0.633392	1.4306	1.50655	1.15386	0.541681	1.15817	0.716074	0.855537	0.818474	1.47536	0.966361	1.26858	1.33112	1.31326	1.52239	1.35884	1.27823	1.22197	1.25648	1.17459	1.23282	-1.19849	0.518273	-1.10222	0.10641	0.131
ENSMUSG00000001249.8	ENSMUSG00000001249	protein_coding	-	Hpn	2190	chr7	20	20	18.5104	9.95441	9.18502	7.90354	11.3883	17.0238	20.555	8.91162	4.6987	12.7973	10.2254	8.92066	9.00819	21.904	12.5146	16.0972	9.6466	19.5975	11.7807	14.2805	14.6684	12.1779	10.3894	13.7145	12.7376	-1.02259	0.955054	-1.12113	0.556888	0.740381
ENSMUSG00000001260.6	ENSMUSG00000001260	protein_coding	-	Gabrg1	4762	chr5	20	15	0.844182	0.906309	0.53142	0.550055	0.707991	0.0124932	0	0	0	0.0031233	5.4841	1.87724	6.99186	5.58884	4.98551	0	0.0489307	0	0.146815	0.0489364	12.3009	10.875	11.9066	12.3203	11.8507	1596.23	0.0197227	242.165	4.4859e-05	0.193285
ENSMUSG00000001270.8	ENSMUSG00000001270	protein_coding	-	Ckb	1470	chr12	20	20	0.344709	0.210426	0.11771	0.0285101	0.175339	0.620557	0.298696	0.237687	0.052831	0.302443	0.0872998	0.0369679	0.361016	0.335752	0.205259	1.13487	0.827768	1.15643	1.14841	1.06687	1.0475	1.27011	1.02566	0.938413	1.07042	-1.47347	0.529497	1.00333	0.974514	3.81551e-07
ENSMUSG00000001280.6	ENSMUSG00000001280	protein_coding	+	Sp1	8258	chr15	20	20	2.98012	3.20889	2.74753	2.40558	2.83553	3.48205	3.54393	2.87409	0.714735	2.6537	2.45276	1.84587	2.73542	4.1699	2.80099	4.54805	4.05684	5.276	4.39621	4.56928	4.57802	4.29098	4.12457	4.40648	4.35001	1.0555	0.864914	-1.05041	0.470691	0.00228276
ENSMUSG00000001281.3	ENSMUSG00000001281	protein_coding	-	Itgb7	2727	chr15	20	20	0.148653	0.10803	0.126904	0.169053	0.13816	0.290882	0.399032	0.210493	0.0284788	0.232221	0.266669	0.25906	0.177685	0.716993	0.355102	0.217334	0.180383	0.200097	0.287641	0.221364	0.94629	0.562141	0.410475	0.505855	0.60619	1.52915	0.43508	2.73844	0.0440345	0.318466
ENSMUSG00000001285.6	ENSMUSG00000001285	protein_coding	+	Myg1	1229	chr15	20	20	3.17474	2.04947	1.05594	0.869569	1.78743	2.72694	3.69695	2.0916	0.695099	2.30265	1.61849	1.26019	1.12646	2.79569	1.70021	3.10776	2.2751	2.9884	2.27546	2.66168	3.9661	2.99038	2.95543	3.21423	3.28153	-1.35433	0.450216	1.23288	0.10534	0.036665
ENSMUSG00000001288.8	ENSMUSG00000001288	protein_coding	-	Rarg	3383	chr15	20	20	0.609125	0.561676	0.441152	0.346874	0.489707	0.750325	0.558665	0.575422	0.0918257	0.494059	0.625911	0.449778	0.572919	0.880969	0.632394	0.908397	0.665802	0.607962	0.539336	0.680374	1.0202	1.01084	1.1547	1.18622	1.09299	1.28	0.445816	1.60645	0.00745243	0.0181391
ENSMUSG00000001289.6	ENSMUSG00000001289	protein_coding	+	Pfdn5	789	chr15	20	20	30.0351	31.756	17.2157	15.7228	23.6824	24.2545	28.6963	19.1686	3.2482	18.8419	32.1233	25.0707	27.4895	42.3928	31.7691	24.2599	26.907	30.6428	15.8634	24.4183	38.8304	37.0648	34.6282	40.3186	37.7105	1.68609	0.10982	1.54436	0.0177799	0.265227
ENSMUSG00000001300.9	ENSMUSG00000001300	protein_coding	-	Efnb2	4319	chr8	20	20	0.965967	1.08453	0.946499	0.989766	0.996691	0.670365	0.67628	1.19614	0.161832	0.676154	1.19843	1.07578	0.966966	0.909809	1.03775	0.762356	1.46863	1.14678	0.975194	1.08824	1.05973	1.39698	1.44396	1.35501	1.31392	1.53478	0.18556	1.20738	0.249794	0.0422042
ENSMUSG00000001305.5	ENSMUSG00000001305	protein_coding	-	Rrp15	1316	chr1	20	20	11.4872	13.3867	11.3077	8.70998	11.2229	9.17705	12.0114	6.95992	2.00645	7.53871	11.3443	9.43566	7.25872	15.2181	10.8142	9.74107	10.0726	7.4635	6.19369	8.36772	13.9038	10.9915	10.7972	12.007	11.9249	1.43449	0.273677	1.42511	0.0246911	0.566062
ENSMUSG00000001313.6	ENSMUSG00000001313	protein_coding	+	Rnd2	1389	chr11	20	20	0.656659	0.509023	0.280293	0.211209	0.414296	3.94047	2.11659	1.94051	0.670942	2.16713	0.954704	0.74335	0.49835	1.32566	0.880516	1.62774	2.10622	1.70737	1.76782	1.80229	1.03978	1.14609	0.921005	1.2038	1.07767	-2.4612	0.150428	-1.67239	0.00213745	0.849746
ENSMUSG00000001323.11	ENSMUSG00000001323	protein_coding	-	Srr	818	chr11	20	20	19.3273	9.88592	6.39887	3.99629	9.9021	13.3579	16.6867	8.14614	5.22174	10.8531	7.00746	5.34792	9.33663	13.3669	8.76473	14.9738	9.71658	20.5766	13.2373	14.6261	14.618	11.7247	9.80234	14.181	12.5815	-1.23827	0.529445	-1.16251	0.460279	0.0706306
ENSMUSG00000001333.9	ENSMUSG00000001333	protein_coding	+	Sync	1520	chr4	20	14	0.0444493	0.0290721	0.0569191	0.0275722	0.0395032	0.0260932	0.138155	0.0164191	0	0.0451668	0.0844281	0	0	0	0.021107	0.0577652	0.0340655	0.0552292	0.157059	0.0760297	0.055892	0.0258596	0	0	0.0204379	-2.1399	0.552047	-3.72004	0.137685	0.559861
ENSMUSG00000001334.9	ENSMUSG00000001334	protein_coding	+	Fndc5	2757	chr4	20	18	0.024506	0.0106854	0	0.0456037	0.0201988	0.165437	0.152337	0.144836	0	0.115652	0.0155157	0.0197109	0.0167382	0.0275414	0.0198765	0.254779	0.112687	0.076123	0.179365	0.155739	0.100147	0.114056	0.0580012	0.0606486	0.0832132	-5.81854	0.0897737	-1.87156	0.162157	0.159947
ENSMUSG00000001348.8	ENSMUSG00000001348	protein_coding	-	Acp5	1605	chr9	20	20	7.40877	3.22129	1.7519	1.21421	3.39904	8.82195	11.7279	6.45308	2.80646	7.45235	3.54475	3.92758	5.23289	11.579	6.07106	11.8849	7.58143	13.1022	8.87133	10.36	9.34249	8.11848	7.40124	9.62359	8.62145	-1.22752	0.621851	-1.20165	0.278546	0.0860819
ENSMUSG00000001349.4	ENSMUSG00000001349	protein_coding	+	Cnn1	2361	chr9	20	19	0.615249	0.112299	0.128255	0.0355018	0.222826	0.243581	0.121287	0.169129	0.0328935	0.141723	0.0724725	0	0.146592	0.0964824	0.0788867	0.780968	0.0438624	0.0711126	0.18056	0.269126	0.332842	0.349614	0.116108	0.123937	0.230625	-1.79653	0.291213	-1.16694	0.84547	0.157922
ENSMUSG00000001366.8	ENSMUSG00000001366	protein_coding	-	Fbxo9	2560	chr9	20	20	12.8132	10.5928	5.77906	5.72167	8.72668	15.5936	18.3075	10.0998	3.24601	11.8117	7.33557	5.0628	7.91353	11.8717	8.0459	13.0075	10.9324	13.576	8.60597	11.5305	10.8642	11.078	9.45893	9.41363	10.2037	-1.46804	0.355706	-1.13003	0.336759	0.637282
ENSMUSG00000001376.11	ENSMUSG00000001376	protein_coding	+	Ccdc132	5629	chr6	20	20	2.90164	3.99582	4.14602	3.34296	3.59661	3.91051	3.96462	3.49816	0.600156	2.99336	4.31265	3.5527	3.66866	5.44296	4.24424	3.7475	3.5553	3.63145	2.25079	3.29626	5.08052	5.02069	4.63053	4.97555	4.92682	1.41789	0.233984	1.49467	0.0150224	0.425499
ENSMUSG00000001379.8	ENSMUSG00000001379	protein_coding	-	Apbb3	1533	chr18	20	20	2.24769	2.8249	3.5696	2.03671	2.66972	4.55347	6.46314	3.50018	0.253299	3.69252	2.48346	1.86106	1.174	2.92235	2.11022	3.55107	3.9012	2.6559	6.99658	4.27619	2.94408	3.16658	3.18895	3.19037	3.1225	-1.74983	0.315944	-1.36948	0.309074	0.365325
ENSMUSG00000001380.6	ENSMUSG00000001380	protein_coding	-	Hars	1780	chr18	20	20	12.5732	9.6737	8.48158	6.45129	9.29494	15.5527	16.0339	10.5717	2.79233	11.2377	10.5741	9.92214	6.64987	14.9837	10.5325	12.3319	10.6323	11.9674	8.61226	10.886	13.6263	11.5601	10.0874	12.1296	11.8509	-1.06696	0.849572	1.08864	0.420697	0.785852
ENSMUSG00000001383.8	ENSMUSG00000001383	protein_coding	+	Zmat2	2251	chr18	20	20	12.1259	15.3188	10.4447	15.0715	13.2402	12.3954	12.9504	12.1404	2.50132	9.99688	13.8726	10.3085	10.9167	14.0664	12.2911	11.3996	10.3858	11.0203	4.36339	9.29227	10.9733	13.6639	11.8331	13.9	12.5926	1.22949	0.442763	1.35517	0.139818	0.906292
ENSMUSG00000001403.7	ENSMUSG00000001403	protein_coding	+	Ube2c	961	chr2	20	20	0.597591	0.980968	0.180056	0.654159	0.603193	0.701612	0.595959	0.311639	0.0808133	0.422506	1.00154	0.565482	1.4406	2.3704	1.34451	2.37553	0.323285	0.54597	0.550067	0.948713	2.34269	3.27215	1.80662	0.782973	2.05111	3.18222	0.0919492	2.16199	0.170099	0.20996
ENSMUSG00000001415.5	ENSMUSG00000001415	protein_coding	+	Smg5	4425	chr3	20	20	2.5651	2.74624	2.42443	1.71901	2.36369	3.28946	3.32628	2.08117	1.08814	2.44626	2.10259	1.73774	2.01796	3.44052	2.3247	3.16488	2.71477	3.54765	2.50097	2.98207	3.21824	3.53982	3.18528	4.36914	3.57812	-1.05229	0.860179	1.19988	0.151479	0.0307414
ENSMUSG00000001416.7	ENSMUSG00000001416	protein_coding	+	Cct3	2262	chr3	20	20	28.2558	22.3813	14.1326	11.6725	19.1105	20.1991	28.6105	10.3381	3.74231	15.7225	14.2873	9.64573	11.1492	28.7513	15.9584	23.3967	14.5701	22.8334	18.605	19.8513	28.0369	24.8056	18.9964	29.984	25.4557	1.015	0.974265	1.28232	0.128167	0.0935996
ENSMUSG00000001417.4	ENSMUSG00000001417	protein_coding	-	Rhbg	1927	chr3	20	20	0.745051	0.42806	0.123467	0.130492	0.356768	1.62599	1.80305	0.777076	0.161207	1.09183	0.332981	0.197405	0.359216	0.58121	0.367703	1.8112	0.752375	1.91683	1.21232	1.42318	0.242479	0.326366	0.201532	0.130157	0.225134	-2.96933	0.153562	-6.3215	0.0204337	0.788384
ENSMUSG00000001418.7	ENSMUSG00000001418	protein_coding	+	0610031J06Rik	1103	chr3	20	20	2.11326	0.974867	0.490237	0.607939	1.04658	2.37323	1.48847	1.19921	0.563275	1.40605	0.717473	0.788291	1.42249	3.73463	1.66572	1.49257	1.24402	3.71032	2.19528	2.16055	1.87742	2.24508	1.55332	2.59605	2.06797	1.18468	0.760177	-1.04477	0.884647	0.236544
ENSMUSG00000001419.11	ENSMUSG00000001419	protein_coding	+	Mef2d	1784	chr3	20	20	1.25923	1.64307	2.27932	1.16286	1.58612	1.1116	0.813274	1.25905	0.478855	0.915695	1.61852	1.61444	0.931222	1.6493	1.45337	1.62416	0.98683	1.28228	1.48154	1.3437	2.44653	1.75161	1.44697	2.17914	1.95606	1.58718	0.0708577	1.45573	0.0659816	0.0591495
ENSMUSG00000001420.7	ENSMUSG00000001420	protein_coding	-	Tmem79	1384	chr3	20	20	0.439354	0.723721	0.640751	0.620774	0.60615	0.501503	0.358637	0.342619	0.0561138	0.314718	0.540893	0.804933	0.650196	1.05613	0.763038	0.713717	0.411543	0.318446	0.406589	0.462574	1.27372	0.823622	0.957344	1.08734	1.03551	2.42451	0.0225467	2.23858	0.00450264	0.22215
ENSMUSG00000001424.8	ENSMUSG00000001424	protein_coding	+	Snd1	5321	chr6	20	20	8.00572	5.52265	3.47954	2.88667	4.97364	10.9646	11.4235	6.51952	2.37903	7.82166	5.52297	5.87752	4.17155	12.5328	7.02621	11.4519	7.87251	14.4318	8.57251	10.5822	9.87305	9.52195	8.08842	9.21908	9.17563	-1.11321	0.788357	-1.15329	0.423286	0.135126
ENSMUSG00000001435.8	ENSMUSG00000001435	protein_coding	-	Col18a1	6977	chr10	20	20	67.011	68.5	52.8811	55.5964	60.9971	131.923	125.321	92.4453	23.5534	93.3107	73.9016	62.4861	58.6745	85.3401	70.1006	114.181	90.3823	77.2796	59.2851	85.282	91.5509	86.2414	80.9026	94.9968	88.4229	-1.3311	0.42374	1.03683	0.807798	0.71682
ENSMUSG00000001436.9	ENSMUSG00000001436	protein_coding	+	Slc19a1	4423	chr10	20	20	0.973805	0.842562	0.523249	0.530624	0.71756	0.829462	0.595635	0.61504	0.184365	0.556126	0.971983	0.749471	0.985963	1.44636	1.03844	1.00746	1.02435	1.0439	0.713234	0.947236	1.43818	1.21306	1.17242	1.1483	1.24299	1.86728	0.0518443	1.31223	0.0289385	0.07064
ENSMUSG00000001440.5	ENSMUSG00000001440	protein_coding	-	Kpnb1	5872	chr11	20	20	26.3716	39.3732	38.9894	33.1631	34.4743	29.4558	32.0657	26.1131	5.46885	23.2759	27.6243	23.5482	26.394	35.302	28.2171	33.8233	33.5438	22.7098	19.9009	27.4945	39.8917	39.6949	33.9201	43.0479	39.1386	1.21229	0.493148	1.42351	0.0401307	0.100533
ENSMUSG00000001441.7	ENSMUSG00000001441	protein_coding	-	Npepps	4194	chr11	20	20	3.23397	2.64463	1.98552	1.97358	2.45942	2.75665	2.34877	1.98157	0.48145	1.89211	2.59579	2.3064	2.69027	3.35845	2.73773	2.93096	1.88895	2.65717	2.903	2.59502	3.16255	3.55203	3.47511	2.73099	3.23017	1.44692	0.192173	1.24476	0.0867904	0.115244
ENSMUSG00000001444.2	ENSMUSG00000001444	protein_coding	-	Tbx21	2482	chr11	20	15	0.0136106	0.0237387	0	0.0168855	0.0135587	0.063919	0.0461496	0	0	0.0275172	0.0172349	0	0.0185928	0.0611859	0.0242534	0.0530639	0.156465	0	0.103054	0.0781457	0.00855719	0.0395917	0.0368158	0.0168421	0.0254517	-1.13457	0.881028	-3.07035	0.214536	0.246655
ENSMUSG00000001445.4	ENSMUSG00000001445	protein_coding	+	Mrpl10	1703	chr11	20	20	5.42527	2.77644	1.25737	1.32891	2.697	3.29544	3.97953	1.80254	0.706843	2.44609	3.03935	2.44112	3.27881	5.80746	3.64168	3.22237	2.29557	5.64421	3.25421	3.60409	5.15696	4.25841	3.62181	5.09332	4.53262	1.48878	0.296733	1.25763	0.30595	0.152458
ENSMUSG00000001467.4	ENSMUSG00000001467	protein_coding	-	Cyp51	3921	chr5	20	20	37.2578	41.2593	27.4544	30.2967	34.067	31.6859	42.2563	26.1728	7.24921	26.8411	45.8262	54.62	33.8542	114.12	62.1051	12.3218	15.9591	24.1183	24.2452	19.1611	65.1956	81.3651	36.6171	68.9558	63.0334	2.31381	0.141982	3.28965	0.0145724	0.820948
ENSMUSG00000001472.10	ENSMUSG00000001472	protein_coding	+	Tcf25	3746	chr8	20	20	13.2835	9.63377	6.70934	6.61204	9.05966	18.7933	20.8946	10.3599	3.36893	13.3542	10.3459	7.34774	7.05267	17.8073	10.6384	18.7396	14.106	19.7489	14.2343	16.7072	19.8924	19.9576	13.1357	18.3456	17.8328	-1.25528	0.591865	1.06737	0.625154	0.0600242
ENSMUSG00000001473.6	ENSMUSG00000001473	protein_coding	+	Tubb6	1753	chr18	20	20	2.31248	1.55449	1.77673	1.49422	1.78448	0.882377	1.31772	0.854208	0.398719	0.863256	1.86676	1.61199	1.79008	3.93086	2.29992	2.9802	1.46211	1.8437	4.4065	2.67313	9.15952	8.91295	4.91287	8.02418	7.75238	2.66424	0.0727824	2.90012	0.00682031	0.0131872
ENSMUSG00000001482.8	ENSMUSG00000001482	protein_coding	+	Def8	3973	chr8	20	20	4.7828	3.85949	2.37361	2.09391	3.27745	3.15956	3.08005	1.97873	0.390947	2.15232	2.85861	2.57147	2.64827	4.41008	3.12211	4.49734	3.70133	3.90372	2.70395	3.70158	8.60944	7.36072	7.34832	8.36462	7.92078	1.45058	0.265347	2.13983	0.000160301	0.0062254
ENSMUSG00000001493.9	ENSMUSG00000001493	protein_coding	-	Meox1	2225	chr11	20	17	0.0455481	0.0132403	0.038884	0.0376717	0.033836	0.0178255	0	0.0673	0	0.0212814	0.0192256	0.0244237	0	0.0170633	0.0151782	0.138117	0.0930868	0.216945	0.137949	0.146524	0.162275	0.0353318	0.133472	0.0563623	0.0968603	-1.40211	0.735833	-1.51274	0.259697	0.00116301
ENSMUSG00000001494.6	ENSMUSG00000001494	protein_coding	-	Sost	2064	chr11	20	5	0	0	0	0	0	0.0192159	0	0	0	0.00480398	0	0.0263289	0	0	0.00658222	0	0	0	0.074355	0.0185888	0.0102902	0	0.0221359	0	0.00810652	1.37016	0.83514	-2.29306	0.620308	0.459114
ENSMUSG00000001496.9	ENSMUSG00000001496	protein_coding	-	Nkx2-1	2839	chr12	20	2	0	0	0	0	0	0	0	0	0	0	0	0	0	0	0	0	0.0182387	0	0.0660701	0.0210772	0	0	0	0	0	#DIV/0!	#DIV/0!	#DIV/0!	0.269565	0.242075
ENSMUSG00000001497.12	ENSMUSG00000001497	protein_coding	+	Pax9	1173	chr12	20	2	0	0	0	0	0	0.0338122	0	0	0	0.00845305	0	0	0	0	0	0	0	0	0.174446	0.0436115	0	0	0	0	0	#DIV/0!	0.391002	#DIV/0!	0.391002	0.452906
ENSMUSG00000001504.9	ENSMUSG00000001504	protein_coding	+	Irx2	2773	chr13	20	5	0	0	0	0	0	0.00715141	0.0137689	0	0	0.00523008	0	0	0	0	0	0	0.00933638	0	0.141435	0.0376928	0	0.00708739	0	0	0.00177185	#DIV/0!	0.212002	-21.2732	0.3763	0.360744
ENSMUSG00000001506.10	ENSMUSG00000001506	protein_coding	+	Col1a1	5879	chr11	20	20	0.367752	0.160352	0.194991	0.306535	0.257408	0.21251	0.194835	0.195276	0.10568	0.177075	0.225563	0.175627	0.16484	0.206652	0.193171	1.41509	0.193766	0.485499	0.34226	0.609154	0.440747	0.498103	0.194286	0.234643	0.341945	1.09089	0.589983	-1.78144	0.409744	0.0793428
ENSMUSG00000001507.10	ENSMUSG00000001507	protein_coding	-	Itga3	5227	chr11	20	20	0.840174	0.402978	0.289659	0.268601	0.450353	0.53115	0.518626	0.463141	0.13372	0.411659	0.4051	0.343086	0.432603	0.719077	0.474967	0.545935	0.316997	0.521967	0.459985	0.461221	0.776093	0.767033	0.694897	0.831722	0.767436	1.15379	0.632415	1.66392	0.00418441	0.0702152
ENSMUSG00000001508.9	ENSMUSG00000001508	protein_coding	-	Sgca	1724	chr11	20	8	0	0	0	0	0	0.0460113	0.0221468	0	0	0.0170395	0	0.0315214	0	0	0.00788035	0	0.0450518	0	0.079128	0.031045	0.0123196	0.0227997	0.0265014	0	0.0154052	-2.16228	0.52565	-2.01523	0.485358	0.37669
ENSMUSG00000001510.7	ENSMUSG00000001510	protein_coding	+	Dlx3	2634	chr11	20	1	0	0	0	0	0	0	0	0	0	0	0	0	0	0	0	0	0	0	0.0971075	0.0242769	0	0	0	0	0	#DIV/0!	#DIV/0!	#DIV/0!	0.391002	0.350617
ENSMUSG00000001517.8	ENSMUSG00000001517	protein_coding	+	Foxm1	1275	chr6	20	18	0.132476	0.196398	0	0.197223	0.131524	0.217751	0.119784	0.097871	0	0.108852	0.100652	0.0852436	0.253357	0.119109	0.13959	0.740301	0.121834	0.0329209	0.16049	0.263886	0.274857	0.354531	0.035834	0.0655718	0.182698	1.28239	0.621448	-1.44438	0.67191	0.294921
ENSMUSG00000001518.10	ENSMUSG00000001518	protein_coding	-	Itfg2	2308	chr6	20	20	0.819655	0.414835	0.609143	0.127109	0.492685	0.584271	0.794061	0.259519	0.201893	0.459936	0.35215	0.376727	0.339906	0.773134	0.460479	0.51358	0.258	0.918413	0.605837	0.573958	0.47852	0.383189	0.316731	0.452795	0.407809	1.00118	0.997623	-1.40742	0.314395	0.781561
ENSMUSG00000001520.6	ENSMUSG00000001520	protein_coding	+	Nrip2	1941	chr6	20	19	0.113127	0.0227664	0.0891468	0.0323878	0.064357	0.275854	0.10819	0.090005	0	0.118512	0.0881544	0.041996	0.130762	0.0586798	0.079898	0.079163	0.146722	0.0865002	0.307482	0.154967	0.0656536	0.141755	0.0588465	0.139986	0.10156	-1.48329	0.56231	-1.52586	0.406335	0.487342
ENSMUSG00000001521.6	ENSMUSG00000001521	protein_coding	-	Tulp3	3384	chr6	20	20	0.174697	0.082703	0.051133	0.0990776	0.101903	0.0996231	0.169242	0.272876	0.0458993	0.14691	0.101127	0.0481763	0.0954582	0.235604	0.120091	0.188112	0.168314	0.148845	0.166288	0.16789	0.200841	0.249732	0.324031	0.160587	0.233798	-1.22332	0.68772	1.39257	0.156427	0.0877091
ENSMUSG00000001524.8	ENSMUSG00000001524	protein_coding	-	Gtf2h4	1793	chr17	20	20	2.75075	2.65351	1.3752	0.993401	1.94322	2.67656	3.27936	1.68422	0.454794	2.02373	1.65811	1.57603	1.54425	2.28684	1.76631	3.31771	2.07927	2.53999	2.04473	2.49543	2.19141	2.04973	2.2806	2.55289	2.26866	-1.14574	0.711869	-1.09996	0.513605	0.178407
ENSMUSG00000001525.9	ENSMUSG00000001525	protein_coding	-	Tubb5	2940	chr17	20	20	15.4832	13.327	11.7857	11.29	12.9715	9.23416	10.6427	8.10681	2.5623	7.63649	12.222	11.9221	11.9449	22.263	14.588	17.7174	14.1425	16.754	9.36705	14.4952	19.8411	19.4327	16.6514	17.837	18.4406	1.9103	0.0724011	1.27218	0.122607	0.0378046
ENSMUSG00000001542.6	ENSMUSG00000001542	protein_coding	+	Ell2	3635	chr13	20	20	25.6079	27.5713	16.3692	14.3831	20.9829	26.1484	23.6019	24.1881	4.49732	19.6089	21.7121	16.2804	19.0556	23.9754	20.2559	27.2045	30.1845	28.6198	27.1285	28.2843	24.0523	26.4874	26.175	26.4842	25.7997	1.03299	0.909837	-1.0963	0.0382943	0.0239352
ENSMUSG00000001552.8	ENSMUSG00000001552	protein_coding	-	Jup	3206	chr11	20	20	2.30759	1.4932	0.728621	0.993495	1.38073	2.39999	1.93525	0.949709	0.363357	1.41208	1.38765	1.27975	1.36743	3.49935	1.88354	2.47853	1.5101	2.63157	1.585	2.0513	2.33522	2.26203	2.3799	2.30785	2.32125	1.33388	0.531951	1.1316	0.425298	0.178228
ENSMUSG00000001555.4	ENSMUSG00000001555	protein_coding	+	Fkbp10	2382	chr11	20	19	0.0709099	0.117492	0.0544817	0.0263916	0.0673188	0.124879	0.048087	0.0419095	0	0.0537189	0.161626	0.171105	0.154986	0.286895	0.193653	0.258028	0.0217378	0.185025	0.186127	0.162729	0.708856	0.478545	0.767228	0.526474	0.620276	3.60493	0.0145079	3.8117	0.00240354	0.0268765
ENSMUSG00000001558.5	ENSMUSG00000001558	protein_coding	+	Klhl10	2156	chr11	20	15	0.0626744	0	0	0.0583161	0.0302476	0.0459899	0.0354185	0.0694539	0	0.0377156	0.0396817	0.0126027	0.0749143	0.0176094	0.036202	0	0.0840577	0.0194686	0.134455	0.0594953	0.0689576	0.0546939	0.0741695	0	0.0494552	-1.04181	0.942827	-1.20301	0.787396	0.373073
ENSMUSG00000001566.8	ENSMUSG00000001566	protein_coding	-	Mnx1	2292	chr5	20	3	0	0	0	0	0	0	0.0333168	0	0	0.0083292	0	0	0	0	0	0.0383085	0	0	0.148797	0.0467764	0	0	0	0	0	#DIV/0!	0.391002	#DIV/0!	0.275758	0.342219
ENSMUSG00000001569.9	ENSMUSG00000001569	protein_coding	+	Nom1	4871	chr5	20	20	3.3081	4.06121	3.26814	2.71024	3.33692	4.2707	4.2406	3.58653	0.717465	3.20382	3.52596	2.67196	2.94637	4.2128	3.33927	3.97016	4.08198	3.75708	2.47152	3.57018	4.76143	5.02328	3.99574	4.59986	4.59508	1.04228	0.888965	1.28707	0.0652207	0.134346
ENSMUSG00000001576.8	ENSMUSG00000001576	protein_coding	+	Ergic1	2870	chr17	20	20	6.1148	3.68503	2.05742	1.92756	3.4462	14.5449	14.9265	9.78283	3.92367	10.7945	4.19571	3.20945	3.83488	7.31537	4.63885	10.1876	9.46285	13.5136	8.71023	10.4686	4.95452	5.24545	4.39373	6.05183	5.16138	-2.32697	0.0916678	-2.02825	0.0112305	0.962619
ENSMUSG00000001583.7	ENSMUSG00000001583	protein_coding	-	Tnk1	2200	chr11	20	13	0.0230328	0.0133908	0	0.0380998	0.0186309	0	0.017355	0.0340324	0	0.0128468	0.0194441	0	0	0.0345144	0.0134896	0.0199552	0	0.0190792	0.131766	0.0427001	0.0579244	0.0536	0.0311512	0	0.0356689	1.05003	0.957947	-1.19712	0.840628	0.143587
ENSMUSG00000001588.6	ENSMUSG00000001588	protein_coding	-	Acap1	2609	chr11	20	20	0.258961	0.169373	0.0663219	0.0481907	0.135712	0.273634	0.329273	0.296539	0.0893004	0.247187	0.237741	0.187461	0.221096	0.261934	0.227058	0.487982	0.4267	0.394162	0.398688	0.426883	0.333766	0.391711	0.332725	0.280389	0.334648	-1.08865	0.740208	-1.27562	0.025997	0.00104012
ENSMUSG00000001604.8	ENSMUSG00000001604	protein_coding	+	Tcea3	1312	chr4	20	20	6.95198	3.15479	3.0004	2.87491	3.99552	26.0885	29.4798	7.57083	2.75249	16.4729	4.45049	1.34614	3.09524	9.54933	4.6103	37.1089	10.0244	25.2101	19.8075	23.0377	8.28837	9.66189	2.83811	9.08048	7.46721	-3.57307	0.171312	-3.08518	0.0658067	0.412898
ENSMUSG00000001622.9	ENSMUSG00000001622	protein_coding	+	Csn3	2555	chr5	20	10	0	0	0	0	0	0.0310464	0	0	0	0.0077616	0.0167424	0	0	0.0148594	0.00790045	0.0515478	0.0405319	0.0164283	0.113458	0.0554915	0	0.0153842	0.017882	0.0163609	0.0124068	1.01789	0.988318	-4.47268	0.126706	0.084568
ENSMUSG00000001627.5	ENSMUSG00000001627	protein_coding	-	Ifrd1	3957	chr12	20	20	1.93366	2.62435	1.45398	1.15445	1.79161	3.81382	4.53021	2.33992	0.70655	2.84762	3.76744	3.68053	4.04094	6.5771	4.5165	2.60724	2.97696	2.67311	2.93466	2.79799	5.82903	5.13063	4.42798	6.34373	5.43284	1.58606	0.179642	1.94169	0.00649067	0.597372
ENSMUSG00000001630.7	ENSMUSG00000001630	protein_coding	+	Stk38l	4557	chr6	20	20	2.46856	2.8768	2.08366	2.46934	2.47459	6.33177	6.44311	5.07138	1.18444	4.75767	3.22446	3.69083	2.57724	7.26491	4.18936	4.82657	4.93707	5.20418	4.24338	4.8028	9.16998	7.78025	5.54437	7.45777	7.48809	-1.13566	0.737727	1.55911	0.0325526	0.110585
ENSMUSG00000001632.10	ENSMUSG00000001632	protein_coding	+	Brpf1	4821	chr6	20	20	2.42097	2.16624	1.57475	1.50392	1.91647	2.9082	2.92239	2.11729	0.668524	2.1541	1.69475	1.54991	1.3066	2.64209	1.79834	2.57253	3.06639	2.329	2.39811	2.59151	2.55299	2.91477	2.59195	2.81368	2.71835	-1.19783	0.583812	1.04894	0.532329	0.0533043
ENSMUSG00000001642.12	ENSMUSG00000001642	protein_coding	-	Akr1b3	1464	chr6	20	20	2.12288	1.37841	1.06373	1.31684	1.47047	2.32985	2.68624	2.62527	0.318285	1.98991	1.92847	1.11358	1.19781	3.07305	1.82823	2.06913	1.64464	3.09646	1.54913	2.08984	3.06833	2.49694	1.84127	2.48414	2.47267	-1.08844	0.830704	1.18319	0.415059	0.368352
ENSMUSG00000001655.6	ENSMUSG00000001655	protein_coding	+	Hoxc13	2459	chr15	20	5	0	0	0	0	0	0.0161292	0	0	0	0.0040323	0	0.0220996	0	0	0.0055249	0.0178534	0.0210572	0	0.110953	0.0374659	0	0	0	0	0	1.37016	0.835141	#DIV/0!	0.2299	0.345899
ENSMUSG00000001656.3	ENSMUSG00000001656	protein_coding	+	Hoxc11	2019	chr15	20	2	0	0	0	0	0	0.0392885	0	0	0	0.00982212	0	0	0	0	0	0	0	0	0.10135	0.0253375	0	0	0	0	0	#DIV/0!	0.391002	#DIV/0!	0.391002	0.581921
ENSMUSG00000001657.6	ENSMUSG00000001657	protein_coding	+	Hoxc8	2297	chr15	20	7	0.0147068	0	0.0188326	0	0.00838485	0	0.0166222	0	0	0.00415555	0	0.0118291	0	0	0.00295728	0	0.0338134	0	0.0742363	0.0270124	0	0	0	0.00909927	0.00227482	-1.4052	0.822881	-11.8745	0.25582	0.289447
ENSMUSG00000001661.4	ENSMUSG00000001661	protein_coding	+	Hoxc6	1673	chr15	20	8	0	0	0	0.0250507	0.00626267	0	0	0.0298351	0	0.00745877	0	0	0.0275835	0	0.00689588	0	0.0309501	0	0.16308	0.0485075	0.0253902	0	0.0136546	0.0249863	0.0160078	-1.08163	0.957618	-3.03025	0.466791	0.241315
ENSMUSG00000001663.4	ENSMUSG00000001663	protein_coding	-	Gstt1	1522	chr10	20	20	20.1646	12.9007	5.7839	6.73256	11.3954	22.9319	21.988	10.4452	3.87798	14.8108	11.6639	10.283	9.6418	15.2163	11.7012	19.8884	15.0712	24.4344	18.0716	19.3664	23.2624	19.3692	18.3864	26.1194	21.7843	-1.26574	0.556606	1.12485	0.397445	0.0179403
ENSMUSG00000001665.4	ENSMUSG00000001665	protein_coding	-	Gstt3	2346	chr10	20	20	2.83672	0.82251	0.405664	0.410881	1.11894	2.4852	1.70887	0.797861	0.761388	1.43833	1.96015	2.23533	1.13106	4.63649	2.49076	1.41286	1.33532	1.5208	2.84928	1.77956	6.64962	5.98145	4.29424	5.93354	5.71471	1.7317	0.278512	3.2113	0.00101668	0.076583
ENSMUSG00000001666.8	ENSMUSG00000001666	protein_coding	-	Ddt	770	chr10	20	20	223.638	304.238	266.293	229.007	255.794	97.6605	121.56	110.233	22.3907	87.9611	252.05	195.705	212.187	345.834	251.444	88.7438	109.107	92.7793	54.0352	86.1663	195.853	256.948	264.459	259.553	244.203	2.85858	0.00899242	2.83409	0.000345575	0.926006
ENSMUSG00000001670.7	ENSMUSG00000001670	protein_coding	+	Tat	2393	chr8	20	20	272.878	451.368	275.043	200.433	299.93	720.043	673.985	761.958	126.585	570.643	516.594	646.13	455.157	504.836	530.679	959.009	1301.57	654.143	219.425	783.537	298.179	230.436	217.798	518.543	316.239	-1.07531	0.810675	-2.47767	0.132632	0.996217
ENSMUSG00000001672.8	ENSMUSG00000001672	protein_coding	-	Marveld3	3192	chr8	20	19	0.539742	0.489149	0.37946	0.242898	0.412812	0.142892	0.263153	0.187647	0	0.148423	0.31493	0.366031	0.433715	0.689855	0.451133	0.0618913	0.0162217	0.0854738	0.133553	0.074285	0.745226	0.572606	0.386462	0.641698	0.586498	3.03951	0.0275582	7.89525	0.00415457	0.813406
ENSMUSG00000001674.5	ENSMUSG00000001674	protein_coding	-	Ddx18	2245	chr1	20	20	2.72358	3.20842	2.84215	2.33351	2.77692	2.84434	2.41502	2.19	0.899421	2.0872	2.47706	2.28748	2.71333	4.4984	2.99407	2.89418	3.27514	2.75777	2.08879	2.75397	3.36796	4.38589	4.11094	3.75194	3.90418	1.43449	0.219647	1.41766	0.0135911	0.0960287
ENSMUSG00000001687.9	ENSMUSG00000001687	protein_coding	-	Ubl3	2663	chr5	20	20	14.0682	13.7508	9.47853	7.90039	11.2995	16.6958	19.7071	11.4898	3.6454	12.8845	12.3688	7.44842	9.427	18.4768	11.9303	17.2771	15.04	12.4362	11.0906	13.961	17.8772	18.0887	15.3896	19.8493	17.8012	-1.07999	0.831133	1.27507	0.0656399	0.150691
ENSMUSG00000001700.9	ENSMUSG00000001700	protein_coding	+	Gramd3	2591	chr18	20	20	4.90881	4.12163	2.24557	2.29687	3.39322	6.25311	7.2354	4.46935	2.08316	5.01026	4.2843	4.53032	3.55321	7.46569	4.95838	4.14277	3.77705	5.7834	4.38313	4.52159	7.45535	5.89372	5.36059	6.90516	6.40371	-1.01046	0.972158	1.41625	0.027123	0.563279
ENSMUSG00000001707.7	ENSMUSG00000001707	protein_coding	-	Eef1e1	1028	chr13	20	20	5.96434	6.3046	4.2501	2.89455	4.8534	5.98012	7.22395	4.10287	0.831009	4.53449	4.72294	4.01756	4.33191	9.67612	5.68713	6.6621	6.0443	4.08309	4.2962	5.27142	8.92531	7.41779	6.73326	9.31194	8.09708	1.2542	0.572189	1.53603	0.0187348	0.19087
ENSMUSG00000001729.8	ENSMUSG00000001729	protein_coding	-	Akt1	3076	chr12	20	20	3.72299	2.30333	1.58914	1.17173	2.1968	3.10099	4.1458	2.91274	0.984656	2.78605	2.76047	2.00517	1.55274	3.90026	2.55466	2.9615	2.76909	4.03231	2.67201	3.10873	3.22451	3.16268	2.47306	2.89462	2.93872	-1.09057	0.791551	-1.05785	0.655707	0.424919
ENSMUSG00000001739.8	ENSMUSG00000001739	protein_coding	+	Cldn15	1896	chr5	20	15	0.0712689	0.0233067	0.0456313	0	0.0350517	0.125512	0.0402754	0.0658151	0	0.0579006	0.0451233	0	0	0.0901088	0.033808	0.104197	0.0273099	0.0221383	0.0899371	0.0608956	0.0616109	0.0829254	0.0240973	0	0.0421584	-1.71263	0.506261	-1.44445	0.530433	0.793339
ENSMUSG00000001741.5	ENSMUSG00000001741	protein_coding	-	Il16	4253	chr7	20	20	0.313748	0.339413	0.122055	0.202011	0.244307	0.414989	0.439895	0.252329	0.0547813	0.290499	0.407351	0.166108	0.287539	0.374927	0.308981	0.505802	0.468731	0.680983	0.505188	0.540176	0.604259	0.540663	0.375992	0.506185	0.506775	1.06362	0.865966	-1.06591	0.639566	0.00220017
ENSMUSG00000001750.9	ENSMUSG00000001750	protein_coding	-	Tcirg1	3290	chr19	20	20	1.55559	0.998406	0.677147	0.745205	0.994087	2.94148	3.87613	2.31365	0.613739	2.43625	1.2612	0.776326	1.51486	2.90225	1.61366	4.91057	2.58111	3.63606	2.3168	3.36113	2.08193	1.82794	1.42342	1.35317	1.67162	-1.50977	0.362542	-2.01071	0.0594535	0.421906
ENSMUSG00000001751.9	ENSMUSG00000001751	protein_coding	+	Naglu	2554	chr11	20	20	1.34253	0.553667	0.220188	0.196914	0.578325	2.16633	2.46667	1.08467	0.729788	1.61186	0.778828	0.489383	0.668539	1.40477	0.83538	1.71034	1.08465	2.50629	1.58236	1.72091	1.01039	0.946499	0.715558	1.03932	0.927942	-1.9295	0.163702	-1.85455	0.0705269	0.765479
ENSMUSG00000001755.6	ENSMUSG00000001755	protein_coding	+	Coasy	2437	chr11	20	20	31.4873	23.2099	13.3042	12.5798	20.1453	20.311	23.7672	14.6547	5.79992	16.1332	21.5113	17.1814	18.9361	26.788	21.1042	15.6096	13.7045	21.1421	10.8946	15.3377	29.4182	29.8631	28.028	31.5788	29.722	1.30812	0.318774	1.93784	0.00428838	0.308387
ENSMUSG00000001761.6	ENSMUSG00000001761	protein_coding	+	Smo	3767	chr6	20	20	1.56487	1.52108	0.838298	1.14593	1.26754	2.23209	2.19944	1.41779	0.206163	1.51387	1.75446	0.879987	1.33529	2.56499	1.63368	1.45678	0.969062	1.21454	0.728799	1.0923	2.37366	2.44167	2.24985	2.79087	2.46401	1.07914	0.847481	2.25581	0.000590057	0.607922
ENSMUSG00000001763.8	ENSMUSG00000001763	protein_coding	+	Tspan33	1986	chr6	20	20	0.782451	0.459844	0.370289	0.305988	0.479643	2.1768	2.64345	0.590626	0.273732	1.42115	0.301549	0.533578	0.209126	1.1948	0.559763	3.48162	0.834313	3.96282	1.57126	2.4625	1.63623	1.67241	0.517618	2.13641	1.49067	-2.53884	0.241747	-1.65195	0.300698	0.0892348
ENSMUSG00000001767.5	ENSMUSG00000001767	protein_coding	-	Crnkl1	2954	chr2	20	20	9.24588	13.5431	12.0154	11.1726	11.4942	17.9176	20.7773	17.1929	2.87879	14.6916	11.1504	10.7803	9.91212	14.2018	11.5112	18.0719	17.7302	13.2502	9.23606	14.5721	12.0287	12.5345	10.7338	13.3798	12.1692	-1.2763	0.491325	-1.19746	0.338492	0.908227
ENSMUSG00000001768.9	ENSMUSG00000001768	protein_coding	+	Rin2	4982	chr2	20	20	3.11234	4.48222	4.18519	4.07994	3.96492	3.22023	3.41806	3.54669	0.428682	2.65342	3.38729	2.53607	2.88073	4.66	3.36602	2.31316	2.35928	2.3759	1.7764	2.20619	4.8685	4.82852	4.22311	4.51835	4.60962	1.26856	0.453704	2.08941	2.59224e-05	0.538654
ENSMUSG00000001773.7	ENSMUSG00000001773	protein_coding	-	Folh1	2652	chr7	20	14	0	0	0	0.00790155	0.00197539	0.0897324	0.0143971	0.0376427	0	0.0354431	0	0.0102456	0	0.0357898	0.0115088	0.0662165	0.0976236	0.0316548	0.250766	0.111565	0.0160173	0.0444645	0.0344558	0.0157625	0.027675	-3.07963	0.325503	-4.03126	0.180527	0.154018
ENSMUSG00000001774.7	ENSMUSG00000001774	protein_coding	+	Chordc1	2194	chr9	20	20	22.5877	32.7494	26.2627	14.2214	23.9553	16.5046	33.6216	17.8931	5.61046	18.4074	15.6855	14.7003	15.8697	19.926	16.5454	30.7551	29.2292	25.0143	22.5314	26.8825	20.663	15.9627	15.7848	25.2451	19.4139	-1.11254	0.770872	-1.3847	0.0450762	0.117163
ENSMUSG00000001783.3	ENSMUSG00000001783	protein_coding	-	Rtcb	1997	chr10	20	20	17.0176	14.5012	8.53472	6.91501	11.7421	15.9282	16.3661	10.3353	3.65558	11.5713	12.274	9.59231	10.5951	19.9715	13.1082	16.0371	11.8753	17.8553	10.3405	14.027	20.7338	18.0295	17.7423	18.9334	18.8597	1.13282	0.700094	1.34453	0.0639356	0.0832057
ENSMUSG00000001785.5	ENSMUSG00000001785	protein_coding	+	Pwp1	2557	chr10	20	20	3.53404	4.69489	2.97751	2.60605	3.45312	4.93251	5.30832	2.95737	0.911164	3.52734	3.60517	1.93398	3.30268	6.25835	3.77504	4.91038	5.15365	4.98208	3.58114	4.65681	6.0303	5.61853	5.11917	6.19592	5.74098	1.07022	0.861329	1.23281	0.0528813	0.0500154
ENSMUSG00000001786.8	ENSMUSG00000001786	protein_coding	+	Fbxo7	5207	chr10	20	20	1.89765	1.83027	1.05924	1.1389	1.48151	2.15942	2.08614	1.35642	0.387786	1.49744	1.99631	1.13236	1.59083	2.63581	1.83883	2.0783	1.89437	2.08783	1.42783	1.87208	2.65946	2.51753	2.18044	2.3482	2.42641	1.22798	0.538026	1.2961	0.0291362	0.118985
ENSMUSG00000001794.6	ENSMUSG00000001794	protein_coding	-	Capns1	1663	chr7	20	20	27.7585	25.7219	13.8386	14.3396	20.4147	22.7405	23.4643	15.8777	3.96947	16.513	23.1376	16.2408	19.9102	31.9959	22.8211	24.4983	22.7761	26.338	16.2523	22.4662	36.9798	34.3549	32.2127	36.3474	34.9737	1.38201	0.308979	1.55673	0.00544821	0.0353904
ENSMUSG00000001802.10	ENSMUSG00000001802	protein_coding	-	Lrp3	2220	chr7	20	20	0.806495	0.384834	0.350745	0.283174	0.456312	0.553835	0.576156	0.3485	0.174913	0.413351	0.578066	0.379421	0.342986	0.59001	0.472621	1.22608	0.594765	0.680663	0.637533	0.78476	0.889739	0.6197	0.54538	0.706116	0.690234	1.14339	0.625948	-1.13695	0.596102	0.00919704
ENSMUSG00000001804.9	ENSMUSG00000001804	protein_coding	+	Dsg4	3462	chr18	20	7	0.0195156	0	0	0	0.0048789	0.0229126	0.0110286	0.00720887	0	0.0102875	0	0	0	0	0	0	0.0448696	0	0.305381	0.0875627	0	0	0.00659856	0	0.00164964	#DIV/0!	0.120935	-53.0799	0.326202	0.330427
ENSMUSG00000001815.9	ENSMUSG00000001815	protein_coding	-	Evx2	4486	chr2	20	7	0	0.00656703	0	0.00934236	0.00397735	0.00884122	0.00851117	0	0	0.0043381	0	0	0.0205739	0	0.00514347	0	0.0230849	0	0.117837	0.0352305	0	0	0	0	0	1.18565	0.894337	#DIV/0!	0.298286	0.412625
ENSMUSG00000001819.4	ENSMUSG00000001819	protein_coding	+	Hoxd13	2481	chr2	20	5	0	0	0	0	0	0.0159862	0	0	0	0.00399655	0	0	0	0	0	0.00884755	0.0417409	0	0.0893499	0.0349846	0.0171213	0	0	0	0.00428032	#DIV/0!	0.391002	-8.17335	0.226887	0.162245
ENSMUSG00000001823.4	ENSMUSG00000001823	protein_coding	+	Hoxd12	2617	chr2	20	3	0	0	0	0.0320289	0.00800722	0	0	0	0	0	0	0	0	0	0	0	0	0.0160391	0.0977383	0.0284444	0	0	0	0	0	#DIV/0!	#DIV/0!	#DIV/0!	0.311171	0.278075
ENSMUSG00000001827.5	ENSMUSG00000001827	protein_coding	-	Folr1	2223	chr7	20	7	0	0.0132522	0	0	0.00331305	0	0	0	0	0	0	0.0122229	0	0.0170786	0.00732538	0.0197488	0.0116463	0	0.260806	0.0730503	0.0286625	0	0	0	0.00716563	#DIV/0!	0.190312	-10.1945	0.371546	0.289795
ENSMUSG00000001829.10	ENSMUSG00000001829	protein_coding	+	Clpb	4838	chr7	20	20	3.25386	2.45091	1.30992	1.17379	2.04712	3.15621	3.84336	2.15628	0.658149	2.4535	1.76395	1.54447	1.6597	4.21799	2.29653	3.07619	2.10843	2.92379	1.99846	2.52672	3.83688	3.48544	3.13057	4.15601	3.65223	-1.06835	0.873367	1.44544	0.0202707	0.19023
ENSMUSG00000001833.10	ENSMUSG00000001833	protein_coding	+	2015-09-07	2523	chr9	20	20	29.0349	39.3029	31.2051	27.2505	31.6984	40.9036	45.7023	36.7581	5.94082	32.3262	32.8245	25.4914	28.6431	43.3154	32.5686	39.7515	38.9014	32.9405	24.5069	34.0251	39.5021	42.7886	36.3533	41.8683	40.1281	1.0075	0.981403	1.17937	0.183812	0.37611
ENSMUSG00000001844.4	ENSMUSG00000001844	protein_coding	-	Zdhhc4	1975	chr5	20	20	2.0782	2.07337	1.79605	2.15385	2.02537	2.59056	2.55185	1.60484	0.373562	1.7802	2.13343	1.80226	2.07955	3.28717	2.3256	1.94501	2.7004	2.19966	1.52821	2.09332	3.02722	3.03507	2.4984	2.67745	2.80954	1.30637	0.416232	1.34214	0.0539951	0.285971
ENSMUSG00000001847.8	ENSMUSG00000001847	protein_coding	-	Rac1	2365	chr5	20	20	16.5336	12.4877	6.63053	5.93649	10.3971	14.1625	16.0635	9.52907	4.21967	10.9937	13.2853	10.1218	13.3954	20.1227	14.2313	13.7459	12.1512	17.8901	14.0959	14.4708	18.4819	19.3292	17.5606	18.7977	18.5423	1.2945	0.37667	1.28137	0.0387883	0.0693215
ENSMUSG00000001855.9	ENSMUSG00000001855	protein_coding	+	Nup214	8176	chr2	20	20	0.716865	0.798107	0.621682	0.750953	0.721902	1.01386	0.945654	0.805855	0.265964	0.757833	1.10657	0.947144	0.886144	1.27698	1.05421	1.14909	0.984799	0.962593	1.1179	1.0536	1.39757	1.28843	1.29924	1.21684	1.30052	1.39108	0.187632	1.23436	0.00682545	0.0430582
ENSMUSG00000001864.7	ENSMUSG00000001864	protein_coding	+	Aif1l	2990	chr2	20	17	0.0508417	0.0295582	0.0434032	0.0700833	0.0484716	0.112751	0.0127696	0	0	0.0313802	0.0500733	0	0.0154339	0.0126976	0.0195512	0.0880967	0.0779291	0.0280764	0.125467	0.0798923	0.25572	0.21691	0.213926	0.167767	0.213581	-1.60502	0.707726	2.67336	0.00263962	0.00303281
ENSMUSG00000001865.1	ENSMUSG00000001865	protein_coding	-	Cpa3	1441	chr3	20	11	0.0234431	0	0	0	0.00586078	0.0275237	0.0264962	0	0	0.013505	0	0.0377119	0	0	0.00942797	0.0913981	0.0718661	0.0145643	0.295838	0.118417	0.00736952	0.0136387	0.0634121	0	0.0211051	-1.43244	0.75071	-5.61081	0.211313	0.13704
ENSMUSG00000001870.9	ENSMUSG00000001870	protein_coding	+	Ltbp1	6928	chr17	20	20	0.307193	0.272145	0.18732	0.211727	0.244596	0.475162	0.496001	0.252165	0.0336294	0.314239	0.234631	0.156879	0.13655	0.476765	0.251206	1.02023	0.396119	0.415016	0.504572	0.583984	0.763351	0.782956	0.537472	0.53399	0.654442	-1.25092	0.655758	1.12065	0.685793	0.00454218
ENSMUSG00000001891.10	ENSMUSG00000001891	protein_coding	-	Ugp2	2569	chr11	20	20	48.8115	26.0711	14.1697	15.4735	26.1315	105.029	95.1109	71.5391	25.6353	74.3286	41.8361	28.4935	43.0486	61.3897	43.692	121.135	105.948	111.871	83.7869	105.685	47.3391	47.5306	40.3797	46.0815	45.3327	-1.7012	0.183539	-2.33132	0.00372803	0.318911
ENSMUSG00000001901.9	ENSMUSG00000001901	protein_coding	+	Kcnh6	3404	chr11	20	6	0	0	0	0	0	0.0116515	0	0	0.0228148	0.00861657	0	0	0	0	0	0.012897	0.0380284	0	0.120226	0.0427879	0	0.0115472	0	0	0.0028868	#DIV/0!	0.213396	-14.8219	0.236	0.252484
ENSMUSG00000001909.9	ENSMUSG00000001909	protein_coding	+	Trmt1	3220	chr8	20	20	2.68573	2.06767	1.47106	0.904575	1.78226	1.66899	1.94463	0.759564	0.289422	1.16565	1.7868	1.22356	1.33999	3.29548	1.91146	2.06555	1.56786	2.28772	1.594	1.87878	3.59479	3.05176	2.97968	3.99846	3.40617	1.63982	0.271973	1.81297	0.00281011	0.0280826
ENSMUSG00000001910.4	ENSMUSG00000001910	protein_coding	-	Nacc1	4294	chr8	20	20	2.48601	3.10102	2.95173	2.18138	2.68004	3.34363	4.01906	2.76655	0.741529	2.71769	3.17788	2.8728	2.63299	4.43848	3.28054	3.71129	3.96727	3.33819	3.21265	3.55735	5.17866	5.20397	4.89975	5.23256	5.12873	1.2071	0.521038	1.44173	0.000980281	0.0180889
ENSMUSG00000001911.10	ENSMUSG00000001911	protein_coding	-	Nfix	2683	chr8	20	20	1.17096	0.510576	0.427264	0.413943	0.630686	1.44869	1.64365	0.809268	0.622335	1.13099	0.900818	0.506362	0.670795	0.827805	0.726445	1.53811	1.1097	1.21245	1.20121	1.26537	0.53038	0.527409	0.510866	0.537522	0.526544	-1.55688	0.200905	-2.40316	0.00417433	0.87505
ENSMUSG00000001918.11	ENSMUSG00000001918	protein_coding	+	Slc1a5	2796	chr7	20	19	0.0483283	0.0526818	0.0309431	0.0224838	0.0386092	0.0141852	0.0136556	0	0.0833279	0.0277922	0.068847	0.0388718	0.0412618	0.224047	0.0932569	0.172717	0.0833362	0.382812	0.256147	0.223753	0.463367	0.316309	0.375835	0.403668	0.389795	3.35551	0.243116	1.74208	0.073758	0.000609061
ENSMUSG00000001924.9	ENSMUSG00000001924	protein_coding	+	Uba1	4245	chrX	20	20	9.05216	6.52693	5.2379	3.86518	6.17054	16.813	18.5149	6.36715	2.25026	10.9863	5.73886	4.16052	4.58211	16.0762	7.63942	19.6549	8.82509	20.641	12.9989	15.53	12.0879	11.2225	7.39948	11.8611	10.6427	-1.43811	0.520116	-1.45921	0.182003	0.212975
ENSMUSG00000001930.11	ENSMUSG00000001930	protein_coding	+	Vwf	9728	chr6	20	20	0.303853	0.190785	0.157861	0.0926255	0.186281	0.189584	0.247267	0.143667	0.0638664	0.161096	0.158303	0.0782072	0.180263	0.189283	0.151514	0.59796	0.276782	0.373229	0.49782	0.436448	0.343867	0.345469	0.246571	0.259974	0.29897	-1.06324	0.843787	-1.45984	0.144405	0.00133815
ENSMUSG00000001942.7	ENSMUSG00000001942	protein_coding	+	Siae	3423	chr9	20	20	7.62871	5.05626	2.40746	2.96295	4.51384	5.97301	5.77234	3.25908	1.29323	4.07442	5.81731	3.86575	6.90254	8.14663	6.18306	5.82276	4.83306	5.99018	4.30412	5.23753	7.89868	9.10036	8.06855	8.2737	8.33532	1.51753	0.194492	1.59146	0.00117182	0.1195
ENSMUSG00000001943.7	ENSMUSG00000001943	protein_coding	+	Vsig2	1163	chr9	20	19	0.392132	0.202646	0.092989	0.144144	0.207978	0.306926	0.476033	0.150215	0	0.233293	0.0919538	0.140179	0.218237	0.228513	0.169721	0.245365	0.356179	0.360913	0.498513	0.365243	0.337851	0.422471	0.47142	0.305518	0.384315	-1.37457	0.58902	1.05222	0.777685	0.0135184
ENSMUSG00000001946.7	ENSMUSG00000001946	protein_coding	+	Esam	2509	chr9	20	20	1.13099	1.00391	1.06034	0.576281	0.94288	1.37528	1.36959	0.63661	0.433345	0.953706	0.647877	0.714752	0.85526	1.46022	0.919527	1.30357	1.39303	1.7315	1.82143	1.56238	1.54911	1.61363	1.45678	1.59111	1.55266	-1.03717	0.915366	-1.00626	0.944902	0.00277182
ENSMUSG00000001948.9	ENSMUSG00000001948	protein_coding	-	Spa17	684	chr9	20	19	0.469187	1.93814	1.58109	1.59306	1.39537	0.927759	1.31178	0.766227	0	0.751441	2.03253	1.27118	1.55173	2.55326	1.85217	0.673927	0.908413	0.368195	0.747898	0.674608	2.8567	3.79275	2.60504	1.4973	2.68795	2.46483	0.0314076	3.98446	0.0205594	0.480925
ENSMUSG00000001962.8	ENSMUSG00000001962	protein_coding	+	Fam50a	1370	chrX	20	20	11.5769	19.3208	19.3242	15.8156	16.5094	19.744	22.1144	21.7691	3.00443	16.658	18.4222	14.617	12.9515	24.6085	17.6498	18.7943	21.0709	11.7038	8.23977	14.9522	18.0919	19.4238	17.0581	20.4739	18.7619	1.05954	0.858275	1.25479	0.296488	0.920713
ENSMUSG00000001964.8	ENSMUSG00000001964	protein_coding	+	Emd	2355	chrX	20	20	0.961087	0.919442	0.477588	0.613965	0.74302	1.33048	1.61317	0.932579	0.379239	1.06387	1.12619	0.726878	0.950378	1.68468	1.12203	1.77098	1.47313	1.88037	1.54229	1.66669	1.72256	1.44375	1.75575	1.97916	1.72531	1.05467	0.868934	1.03517	0.701335	0.00576388
ENSMUSG00000001983.7	ENSMUSG00000001983	protein_coding	+	Taco1	921	chr11	20	20	10.1968	10.2837	7.84383	6.3479	8.66806	11.4334	14.8206	10.4056	3.07779	9.93435	8.22097	7.61154	8.16721	10.388	8.59693	12.5842	11.8626	11.5304	5.20264	10.295	8.99369	9.83733	9.54942	11.6419	10.0056	-1.15557	0.632189	-1.02892	0.881072	0.557593
ENSMUSG00000001985.9	ENSMUSG00000001985	protein_coding	+	Grik3	8957	chr4	20	12	0.00377152	0.00328901	0	0.004679	0.00293488	0.00221401	0	0	0	0.000553503	0	0	0	0.00423868	0.00105967	0	0.0057809	0.00468619	0.0742471	0.0211785	0.00592803	0.00438837	0.00255043	0.00233349	0.00380008	1.91448	0.691379	-5.57318	0.399546	0.228878
ENSMUSG00000001986.10	ENSMUSG00000001986	protein_coding	+	Gria3	5233	chrX	20	20	0.213031	0.14637	0.115731	0.116127	0.147815	1.32256	1.02147	0.801222	0.237452	0.845676	0.110355	0.114231	0.132278	0.145102	0.125492	0.339769	0.321581	0.866274	0.303047	0.457668	0.11973	0.217828	0.0611158	0.0639053	0.115645	-6.73891	0.0514652	-3.95753	0.0832721	0.331553
ENSMUSG00000001988.8	ENSMUSG00000001988	protein_coding	-	Npas1	2079	chr7	20	11	0	0.0283402	0.0208074	0.0201586	0.0173265	0.00953865	0.00918256	0	0	0.0046803	0	0	0.0110984	0	0.0027746	0.0211167	0.024906	0.0100948	0.123031	0.0447871	0	0	0.0109881	0	0.00274703	-1.68684	0.640238	-16.3039	0.207774	0.213669
ENSMUSG00000001995.8	ENSMUSG00000001995	protein_coding	-	Sipa1l2	6344	chr8	20	20	0.702893	0.554923	0.450041	0.574741	0.57065	0.57517	0.502541	0.28718	0.0979339	0.365706	0.708004	0.402603	0.731052	0.834841	0.669125	0.332168	0.253021	0.267963	0.223096	0.269062	0.54403	0.384145	0.446513	0.441478	0.454041	1.82968	0.0786175	1.6875	0.00502809	0.136393
ENSMUSG00000001998.9	ENSMUSG00000001998	protein_coding	+	Ap4e1	5653	chr2	20	20	1.38341	1.14389	0.593054	0.470772	0.897782	1.59264	1.39135	0.905042	0.206072	1.02378	0.889136	0.504687	0.897965	1.8637	1.03887	1.74736	1.36479	1.77832	1.34233	1.5582	2.07017	1.9782	1.7902	1.76733	1.90148	1.01475	0.972708	1.2203	0.0568645	0.00911612
ENSMUSG00000001999.9	ENSMUSG00000001999	protein_coding	+	Blvra	1657	chr2	20	20	4.24052	2.47127	1.24006	1.15081	2.27567	4.83504	5.21908	2.86171	1.52324	3.60977	2.9301	1.80377	2.14444	3.64307	2.63034	3.64301	3.59363	3.33109	2.56244	3.28254	3.1852	2.77542	2.48157	3.26697	2.92729	-1.37236	0.361268	-1.12136	0.29877	0.97684
ENSMUSG00000002006.6	ENSMUSG00000002006	protein_coding	-	Pdzd4	3962	chrX	20	20	0.0511582	0.0780734	0.0545917	0.0476008	0.057856	0.0951	0.115642	0.0503929	0.0196016	0.0701841	0.0323904	0.10287	0.0232949	0.0862424	0.0611994	0.182831	0.111087	0.137725	0.159245	0.147722	0.107213	0.11409	0.0518924	0.0527537	0.0814873	-1.14681	0.769205	-1.81282	0.027427	0.0382574
ENSMUSG00000002007.5	ENSMUSG00000002007	protein_coding	+	Srpk3	1966	chrX	20	20	0.274926	0.127369	0.176026	0.191856	0.192544	0.161391	0.0388414	0.101555	0.0790046	0.095198	0.119671	0.165848	0.0938906	0.115867	0.123819	0.256799	0.395063	0.19215	0.468369	0.328095	0.248472	0.139952	0.0580982	0.148837	0.14884	1.30065	0.380982	-2.20435	0.0602789	0.0328331
ENSMUSG00000002010.11	ENSMUSG00000002010	protein_coding	-	Idh3g	1318	chrX	20	20	24.8107	22.5753	9.58382	10.6682	16.9095	20.3575	22.3061	12.5922	4.41928	14.9188	20.3661	13.2971	22.4084	34.6676	22.6848	17.7038	17.011	25.9393	14.6198	18.8185	30.9479	25.767	24.8028	30.8917	28.1024	1.52055	0.245858	1.49334	0.0242776	0.249848
ENSMUSG00000002012.7	ENSMUSG00000002012	protein_coding	-	Pnck	1863	chrX	20	6	0	0	0	0	0	0.0425783	0	0	0	0.0106446	0.034442	0	0	0	0.0086105	0	0.0138968	0	0.109836	0.0309332	0.0228008	0	0.0245241	0	0.0118312	-1.23623	0.886968	-2.61454	0.53004	0.440092
ENSMUSG00000002014.6	ENSMUSG00000002014	protein_coding	+	Ssr4	796	chrX	20	20	15.0659	9.93709	4.21172	3.55391	8.19215	13.9763	15.661	5.64356	4.1465	9.85684	9.16264	6.3491	8.4352	22.9178	11.7162	18.3383	10.8308	38.3885	14.46	20.5044	18.1038	14.4931	11.3647	16.0434	15.0012	1.18863	0.710793	-1.36685	0.442118	0.0920906
ENSMUSG00000002015.5	ENSMUSG00000002015	protein_coding	-	Bcap31	1211	chrX	20	20	46.2787	26.7108	14.5207	14.7082	25.5546	38.5809	48.3333	24.4625	10.1326	30.3773	26.7223	23.3795	21.9495	39.8469	27.9746	39.37	22.7257	40.6918	25.2895	32.0192	43.7056	39.826	31.2575	42.6132	39.3506	-1.08589	0.807566	1.22897	0.236968	0.233511
ENSMUSG00000002017.9	ENSMUSG00000002017	protein_coding	-	Fam98a	2809	chr17	20	20	4.90667	6.56524	4.60459	4.15517	5.05792	4.92771	5.76998	4.54008	1.0506	4.07209	4.78937	3.91756	3.95923	5.12248	4.44716	5.93116	5.68672	5.05065	3.89727	5.14145	4.8315	5.26141	4.92017	5.52103	5.13353	1.09211	0.748722	-1.00154	0.987712	0.144619
ENSMUSG00000002020.9	ENSMUSG00000002020	protein_coding	-	Ltbp2	5957	chr12	20	20	0.110582	0.056872	0.0798797	0.0527654	0.0750248	0.149805	0.147417	0.0628431	0.0195555	0.0949051	0.0430857	0.0273675	0.0658471	0.0637331	0.0500083	0.165819	0.0564994	0.070462	0.243315	0.134024	0.0588287	0.0527872	0.0460182	0.0666643	0.0560746	-1.89779	0.261166	-2.3901	0.17281	0.475784
ENSMUSG00000002028.6	ENSMUSG00000002028	protein_coding	-	Kmt2a	16532	chr9	20	20	0.88377	0.771597	0.567813	0.732636	0.738954	0.990823	1.02427	0.868034	0.408696	0.822956	0.853882	0.688654	0.607127	0.660245	0.702477	1.2335	1.07117	0.973694	1.42548	1.17596	0.878746	0.98552	0.75309	0.815459	0.858204	-1.17151	0.473575	-1.37026	0.0403811	0.0338248
ENSMUSG00000002031.5	ENSMUSG00000002031	protein_coding	+	Ift46	3575	chr9	20	20	5.16408	3.36211	2.06915	2.34461	3.23499	4.80378	4.84339	3.49748	1.25996	3.60115	4.12214	3.32137	3.46588	6.06391	4.24333	3.23582	2.67226	4.33244	2.28951	3.13251	4.37849	4.33748	3.80204	4.21528	4.18332	1.17832	0.565423	1.33545	0.0951831	0.657588
ENSMUSG00000002032.10	ENSMUSG00000002032	protein_coding	-	Tmem25	2863	chr9	20	20	2.81414	2.18658	1.5185	1.20767	1.93172	3.89275	3.82744	3.07714	1.38342	3.04519	2.06937	1.62288	2.07928	1.92945	1.92525	4.55423	2.77616	4.34696	2.22755	3.47623	1.86202	1.35919	1.63572	2.24852	1.77636	-1.58171	0.149924	-1.95693	0.0539836	0.801272
ENSMUSG00000002033.7	ENSMUSG00000002033	protein_coding	-	Cd3g	1016	chr9	20	20	0.265996	0.376945	0.127732	0.247499	0.254543	0.566038	0.263059	0.736922	0.191096	0.439279	0.231568	0.160461	0.431495	0.766043	0.397392	0.842599	0.968318	0.681668	0.570641	0.765807	0.940701	1.17997	1.07925	0.493725	0.923411	-1.1054	0.829894	1.2058	0.410426	0.00364946
ENSMUSG00000002043.10	ENSMUSG00000002043	protein_coding	+	Trappc6a	781	chr7	20	20	3.39545	1.30136	0.443109	0.402463	1.3856	1.72663	1.97994	0.734972	0.298316	1.18496	1.42407	0.487068	0.590874	1.99308	1.12377	1.29288	0.861887	1.71981	0.720511	1.14877	1.90362	1.86216	2.13525	1.87333	1.94359	-1.05445	0.912898	1.69188	0.0342491	0.228581
ENSMUSG00000002052.6	ENSMUSG00000002052	protein_coding	-	Supt6	6012	chr11	20	20	6.82428	9.14857	8.066	6.69219	7.68276	10.1166	11.0028	7.81258	1.98288	7.72872	7.49236	5.89347	4.9279	8.94521	6.81473	12.9543	9.58163	9.12862	8.17717	9.96043	9.09509	9.99992	6.93078	9.48056	8.87659	-1.13412	0.700478	-1.1221	0.420862	0.101674
ENSMUSG00000002055.3	ENSMUSG00000002055	protein_coding	+	Spag5	3863	chr11	20	19	0.227367	0.228783	0.0783871	0.292924	0.206865	0.154006	0.326165	0.206738	0	0.171727	0.310058	0.0703376	0.34046	0.461919	0.295694	0.545502	0.301589	0.26621	0.225125	0.334607	0.412353	0.844539	0.567705	0.28135	0.526487	1.72188	0.289166	1.57345	0.232657	0.0531181
ENSMUSG00000002057.4	ENSMUSG00000002057	protein_coding	-	Foxn1	3205	chr11	20	3	0	0	0	0	0	0.00618748	0	0	0	0.00154687	0	0	0	0	0	0.0273957	0	0	0.127691	0.0387717	0	0	0	0	0	#DIV/0!	0.391002	#DIV/0!	0.29113	0.278724
ENSMUSG00000002058.7	ENSMUSG00000002058	protein_coding	+	Unc119	1483	chr11	20	20	1.79955	1.1025	0.539637	0.960845	1.10063	0.735467	0.682265	0.605836	0.0523679	0.518984	0.692276	0.696233	1.07355	1.60004	1.01552	0.429246	0.611019	0.594375	0.482932	0.529393	2.84284	2.55772	1.06288	2.59325	2.26417	1.95676	0.1157	4.27692	0.0227304	0.156923
ENSMUSG00000002059.11	ENSMUSG00000002059	protein_coding	+	Rab34	1761	chr11	20	20	0.652226	0.443317	0.196518	0.368883	0.415236	0.472968	0.260178	0.226754	0.0882017	0.262025	0.655864	0.462886	0.733744	1.01328	0.716444	0.423808	0.396947	0.607804	0.484159	0.478179	1.65835	1.58477	1.15453	1.37679	1.44361	2.73425	0.0201651	3.01897	0.00140936	0.0544107
ENSMUSG00000002064.10	ENSMUSG00000002064	protein_coding	+	Sdf2	841	chr11	20	20	10.1224	8.61722	7.02115	6.67766	8.10961	12.2852	14.5733	9.22908	3.09353	9.79528	10.5544	9.72484	7.90155	16.7709	11.2379	13.2592	11.7597	17.2189	9.20529	12.8608	15.3673	14.629	14.4508	16.8252	15.3181	1.14728	0.663663	1.19107	0.242539	0.0646194
ENSMUSG00000002068.10	ENSMUSG00000002068	protein_coding	-	Ccne1	2067	chr7	20	20	0.424924	0.171029	0.0837126	0.101378	0.195261	0.326197	0.332491	0.241481	0.0375721	0.234435	0.703636	0.446941	0.334886	0.642866	0.532082	0.244251	0.275556	0.345216	0.643475	0.377125	0.416148	0.618029	0.419971	0.182012	0.40904	2.26963	0.0366876	1.08463	0.810813	0.92027
ENSMUSG00000002076.5	ENSMUSG00000002076	protein_coding	-	Hsf2bp	2859	chr17	20	16	0.0236317	0.0103042	0.0151306	0.0366473	0.0214285	0.0554903	0.106838	0	0	0.0405821	0	0.0190076	0	0.0796765	0.024671	0.0230333	0.0271666	0.154155	0.262431	0.116696	0.0780024	0.068742	0.0319611	0.036553	0.0538146	-1.64493	0.6368	-2.16849	0.355586	0.142483
ENSMUSG00000002083.6	ENSMUSG00000002083	protein_coding	+	Bbc3	1893	chr7	20	20	1.63286	1.2839	0.799814	1.27301	1.2474	2.15803	2.24891	1.08108	0.574359	1.51559	0.937793	0.645913	1.07262	1.74486	1.1003	2.40032	1.94207	1.23062	0.657582	1.55765	2.46273	2.05566	1.70155	2.34074	2.14017	-1.37744	0.421331	1.37398	0.235955	0.115451
ENSMUSG00000002100.9	ENSMUSG00000002100	protein_coding	+	Mybpc3	4128	chr2	20	17	0.016367	0.0321145	0.00523964	0.0101526	0.0159684	0	0.0138739	0.00604581	0.0188134	0.00968328	0.0103626	0	0	0.03219	0.0106382	0.0478578	0.0313587	0.0406727	0.177626	0.0743788	0.0205804	0.0285659	0.0332038	0.00506323	0.0218533	1.09861	0.916743	-3.40354	0.226425	0.0888655
ENSMUSG00000002102.9	ENSMUSG00000002102	protein_coding	+	Psmc3	1691	chr2	20	20	62.1591	58.5448	41.7236	39.196	50.4059	44.9273	48.5787	30.8016	9.23121	33.3847	35.3776	29.8066	31.9701	50.7745	36.9822	40.7731	34.3717	41.788	23.3042	35.0592	55.6408	52.7304	49.7412	59.922	54.5086	1.10776	0.737493	1.55476	0.0120917	0.154776
ENSMUSG00000002103.9	ENSMUSG00000002103	protein_coding	+	Acp2	1190	chr2	20	20	7.08275	11.6848	7.57932	8.04739	8.59857	10.332	13.3634	8.47283	2.51258	8.6702	7.85442	5.06895	10.6255	8.59814	8.03675	15.0889	14.2503	12.9803	7.22206	12.3854	8.38849	8.65407	9.42563	8.51849	8.74667	-1.07882	0.815581	-1.41601	0.131944	0.189993
ENSMUSG00000002104.5	ENSMUSG00000002104	protein_coding	+	Rapsn	1619	chr2	20	9	0	0	0	0	0	0	0.0117916	0.0462454	0	0.0145092	0	0	0.0142518	0	0.00356295	0.0271165	0	0.038889	0.105325	0.0428326	0.0196778	0.0121392	0.0141101	0	0.0114818	-4.07226	0.400283	-3.73049	0.256445	0.205009
ENSMUSG00000002105.9	ENSMUSG00000002105	protein_coding	-	Slc39a13	2409	chr2	20	20	1.00265	0.654252	0.556668	0.469724	0.670824	0.806735	1.05398	0.787355	0.225667	0.718434	0.781313	0.823376	0.718357	1.576	0.974762	0.692511	0.677067	1.15869	0.806948	0.833804	1.45472	1.43586	1.46984	1.16261	1.38076	1.35679	0.374822	1.65597	0.00886787	0.168202
ENSMUSG00000002107.12	ENSMUSG00000002107	protein_coding	-	Celf2	9849	chr2	20	20	1.36512	1.67653	0.983846	0.872323	1.22445	0.73291	0.763699	0.565076	0.153762	0.553862	1.13359	0.725564	1.4197	1.45133	1.18255	0.650789	0.649281	0.805475	0.974751	0.770074	1.65616	1.60236	1.61665	1.60647	1.62041	2.13509	0.0294777	2.10423	0.0013413	0.171776
ENSMUSG00000002108.4	ENSMUSG00000002108	protein_coding	-	Nr1h3	2139	chr2	20	20	17.1592	13.0978	8.72653	7.82748	11.7028	14.2033	16.6451	9.20577	3.19505	10.8123	7.99942	6.12278	8.41394	13.3475	8.97091	16.6555	13.4472	15.9243	9.23953	13.8166	10.1826	9.04108	9.24875	11.071	9.88586	-1.20526	0.608645	-1.39762	0.0967164	0.329231
ENSMUSG00000002109.8	ENSMUSG00000002109	protein_coding	-	Ddb2	1698	chr2	20	20	2.7256	2.481	1.38845	1.71539	2.07761	1.24965	0.921923	1.07295	0.16008	0.851151	1.93982	2.14427	2.31008	3.10792	2.37552	0.943702	1.05206	1.14947	0.61259	0.939455	2.7393	2.66211	2.24675	2.32644	2.49365	2.79095	0.00487556	2.65436	9.29858e-05	0.821569
ENSMUSG00000002111.8	ENSMUSG00000002111	protein_coding	+	Spi1	2192	chr2	20	20	0.12329	0.127677	0.0986736	0.0860375	0.10892	0.171892	0.226439	0.227711	0.0708591	0.174225	0.185393	0.123957	0.157894	0.796728	0.315993	0.240337	0.389764	0.526592	0.521209	0.419476	0.600737	0.385535	0.479395	0.514898	0.495141	1.8137	0.44766	1.18038	0.391232	0.0400661
ENSMUSG00000002129.5	ENSMUSG00000002129	protein_coding	+	Sf3a1	4904	chr11	20	20	1.85302	1.72108	1.31875	1.05116	1.486	2.05021	1.96589	1.85244	0.665128	1.63342	1.47853	1.26881	1.44445	2.56641	1.68955	2.39471	1.85832	2.097	2.05154	2.10039	2.37769	2.01182	2.10088	2.28871	2.19477	1.03437	0.90263	1.04494	0.52453	0.0513761
ENSMUSG00000002147.12	ENSMUSG00000002147	protein_coding	+	Stat6	2591	chr10	20	20	5.31299	4.19553	2.85496	2.54759	3.72777	6.94195	8.51007	5.97198	1.84338	5.81684	3.70645	2.85242	3.88271	6.43998	4.22039	8.09069	6.73474	8.3511	5.83101	7.25188	5.22981	6.16679	5.35177	4.832	5.39509	-1.37827	0.373176	-1.34416	0.043442	0.188677
ENSMUSG00000002190.7	ENSMUSG00000002190	protein_coding	+	Clgn	4010	chr8	20	9	0	0.0146931	0	0	0.00367328	0.0148361	0.00952147	0	0.0387339	0.0157729	0	0	0	0	0	0.010948	0.064563	0	0.144581	0.055023	0	0	0.0170904	0.0312734	0.0120909	#DIV/0!	0.151708	-4.55076	0.286722	0.19821
ENSMUSG00000002204.8	ENSMUSG00000002204	protein_coding	+	Napsa	1499	chr7	20	17	0.11268	0	0.101004	0.0279585	0.0604106	0.0793763	0.025471	0.0665967	0	0.042861	0.0142685	0.0725054	0.0153927	0.126637	0.0572009	0.0146436	0	0.0700037	0.204762	0.0723523	0.2267	0.104888	0.0914378	0.0836599	0.126671	1.33457	0.676565	1.75076	0.384752	0.155304
ENSMUSG00000002205.9	ENSMUSG00000002205	protein_coding	+	Vrk3	2171	chr7	20	20	2.17067	1.09236	0.56788	0.434349	1.06631	1.88169	1.70593	0.873671	0.429267	1.22264	0.965485	1.35169	0.977786	2.62316	1.47953	1.47619	1.02557	1.99141	1.3981	1.47282	2.09846	1.93727	1.6415	2.67641	2.08841	1.21011	0.639872	1.41797	0.0821923	0.182197
ENSMUSG00000002210.5	ENSMUSG00000002210	protein_coding	+	Smg9	2374	chr7	20	20	0.754178	0.409507	0.291548	0.255978	0.427803	0.701682	0.651362	0.262817	0.163567	0.444857	0.360378	0.309026	0.27214	1.07948	0.505256	0.915386	1.01422	0.910561	0.668005	0.877043	1.03332	1.03482	1.04887	0.91563	1.00816	1.13577	0.806931	1.1495	0.175695	0.00315474
ENSMUSG00000002221.7	ENSMUSG00000002221	protein_coding	-	Paxip1	5031	chr5	20	20	0.859477	0.942757	0.666375	0.778884	0.811873	1.51363	1.90488	1.09631	0.416788	1.2329	1.01607	0.669699	0.862222	1.18101	0.93225	1.91977	1.81655	1.49342	1.44389	1.66841	1.62743	1.35163	1.31226	1.6784	1.49243	-1.3225	0.425816	-1.11791	0.288329	0.0216376
ENSMUSG00000002222.8	ENSMUSG00000002222	protein_coding	-	Rmnd5a	6156	chr6	20	20	14.1524	12.8467	5.72704	6.53905	9.8163	29.0279	24.3563	18.3975	3.60806	18.8474	11.5142	8.629	10.4948	15.0729	11.4277	17.6612	17.529	19.8791	18.5368	18.4015	16.8797	16.5821	14.3203	15.9134	15.9239	-1.64927	0.274364	-1.15559	0.0199231	0.525407
ENSMUSG00000002227.9	ENSMUSG00000002227	protein_coding	-	Mov10	3790	chr3	20	20	1.28352	0.575202	0.211156	0.353856	0.605934	1.76332	1.79824	0.954823	0.645472	1.29046	0.457115	0.358462	0.560098	0.956659	0.583083	1.30315	0.840222	1.4176	1.11581	1.1692	1.01151	1.02156	0.759464	0.716922	0.877364	-2.21317	0.0875826	-1.33262	0.107621	0.699875
ENSMUSG00000002228.6	ENSMUSG00000002228	protein_coding	+	Ppm1j	1711	chr3	20	18	0	0.0172178	0.0379239	0.0244943	0.019909	0.139083	0.0892603	0.0291725	0.0453896	0.0757263	0.0625028	0.158804	0.0269709	0.244082	0.12309	0.102634	0	0.0490639	0.219255	0.0927382	0.179991	0.206756	0.200271	0.219882	0.201725	1.62546	0.432195	2.17521	0.101843	0.257453
ENSMUSG00000002233.7	ENSMUSG00000002233	protein_coding	+	Rhoc	1092	chr3	20	20	6.58924	3.34524	2.258	2.1876	3.59502	1.94313	2.02793	1.37127	0.355593	1.42448	5.17084	3.90651	5.91631	12.551	6.88617	2.45238	1.84927	3.70926	1.96755	2.49461	11.5336	11.4644	7.86577	11.2161	10.52	4.83416	0.0637964	4.21707	0.000889835	0.281699
ENSMUSG00000002240.6	ENSMUSG00000002240	protein_coding	+	4930432K09Rik	1330	chr5	20	2	0	0	0	0	0	0	0	0.0375295	0	0.00938238	0	0	0	0	0	0	0	0	0.128211	0.0320527	0	0	0	0	0	#DIV/0!	0.391002	#DIV/0!	0.391002	0.515982
ENSMUSG00000002249.11	ENSMUSG00000002249	protein_coding	-	Tead3	2990	chr17	20	20	0.395435	0.226613	0.115742	0.112133	0.212481	0.510694	0.485245	0.267099	0.20779	0.367707	0.19314	0.109049	0.154339	0.374579	0.207777	0.624019	0.35501	0.456241	0.456243	0.472878	0.429751	0.243202	0.35909	0.538254	0.392574	-1.76972	0.150252	-1.20456	0.372814	0.0520292
ENSMUSG00000002250.9	ENSMUSG00000002250	protein_coding	+	Ppard	3261	chr17	20	20	0.336675	0.108407	0.192348	0.250611	0.22201	1.23449	1.21182	1.10206	0.309598	0.964492	0.255796	0.316625	0.155664	0.267775	0.248965	1.70302	1.69899	1.89856	1.53213	1.70817	0.332164	0.259152	0.378285	0.390973	0.340143	-3.87401	0.0458359	-5.02192	8.05378e-05	0.205248
ENSMUSG00000002257.7	ENSMUSG00000002257	protein_coding	+	Def6	2266	chr17	20	18	0.0745399	0.0260015	0.0572707	0.0462377	0.0510125	0.0525089	0.0421239	0	0	0.0236582	0.0755109	0.0239818	0.142555	0.150791	0.0982097	0.154992	0.228506	0.0740939	0.195655	0.163312	0.0843559	0.260194	0.141138	0.036895	0.130646	4.15119	0.0830746	-1.25003	0.599553	0.0276974
ENSMUSG00000002265.9	ENSMUSG00000002265	protein_coding	-	Peg3	8685	chr7	20	20	7.14915	9.24495	9.04269	7.17075	8.15189	1.03207	1.20676	1.03449	0.250377	0.880924	5.06821	3.19112	3.96648	6.579	4.7012	1.03878	0.786977	0.988339	0.53797	0.838017	15.2744	9.95226	11.0262	14.7137	12.7416	5.33667	0.010568	15.2045	0.00276843	0.140875
ENSMUSG00000002266.9	ENSMUSG00000002266	protein_coding	-	Zim1	3633	chr7	20	16	0.0604403	0.0162178	0.0416748	0.0115359	0.0324672	0.0655024	0.00525476	0	0	0.0176893	0.0294364	0	0.0254045	0.0522514	0.0267731	0.0483364	0.0427577	0	0.187747	0.0697103	0.0935379	0.0108193	0.0565918	0.0862966	0.0618114	1.51352	0.655821	-1.12779	0.868529	0.0858811
ENSMUSG00000002274.6	ENSMUSG00000002274	protein_coding	-	Metrn	250	chr17	20	10	0.270252	0.0589194	0	0	0.0822929	0.0793234	0	0	0	0.0198309	0	0	0.184589	0.379658	0.141062	0.0878031	0	0	0.0682083	0.0390028	0.169912	0.157227	0.0913768	0	0.104629	7.11325	0.275331	2.6826	0.20726	0.877038
ENSMUSG00000002279.12	ENSMUSG00000002279	protein_coding	+	Lmf1	2445	chr17	20	20	3.12945	4.15689	2.89275	2.56258	3.18542	4.28249	5.97312	3.66446	1.00055	3.73016	3.42915	2.64491	1.67036	2.46894	2.55334	5.48545	4.86029	4.85836	3.1175	4.5804	4.12183	4.30846	3.60649	4.65037	4.17179	-1.46089	0.346661	-1.09795	0.501203	0.0719849
ENSMUSG00000002280.4	ENSMUSG00000002280	protein_coding	+	Narfl	1276	chr17	20	20	4.38153	2.6897	2.47482	2.03637	2.8956	3.79211	3.97969	1.6625	0.73036	2.54116	2.89985	2.02295	2.22418	4.93913	3.02153	3.97385	3.14492	4.09545	3.00683	3.55526	5.24316	3.80437	3.54479	5.78218	4.59363	1.18903	0.661326	1.29206	0.157304	0.0510004
ENSMUSG00000002289.9	ENSMUSG00000002289	protein_coding	-	Angptl4	3046	chr17	20	20	19.4804	23.0087	20.2233	17.2262	19.9847	6.28259	8.97494	4.62927	1.38955	5.31909	18.5095	16.8416	8.87039	29.3843	18.4014	8.82067	15.7498	21.6417	13.7603	14.9931	29.4947	24.286	23.6542	40.0248	29.3649	3.45951	0.0464588	1.95856	0.0241574	0.047
ENSMUSG00000002297.9	ENSMUSG00000002297	protein_coding	-	Dbf4	2772	chr5	20	20	1.28569	0.722676	0.436954	0.58964	0.75874	1.41649	1.46003	0.756276	0.308181	0.985244	1.05708	0.911595	1.49829	1.59561	1.26564	1.5204	1.4103	1.16595	0.812004	1.22716	1.72394	2.38222	1.23616	1.20641	1.63718	1.2846	0.426078	1.33412	0.254799	0.202931
ENSMUSG00000002307.9	ENSMUSG00000002307	protein_coding	+	Daxx	2864	chr17	20	20	2.42392	2.23725	1.74454	1.55845	1.99104	2.5481	3.06622	1.82995	0.515213	1.98987	1.47867	1.61283	1.63546	3.34057	2.01688	4.18475	3.61589	3.25359	2.01839	3.26816	3.57072	3.98007	4.31519	3.67082	3.8842	1.01357	0.970876	1.1885	0.279176	0.00219728
ENSMUSG00000002308.9	ENSMUSG00000002308	protein_coding	+	Cd320	2409	chr17	20	20	0.659082	0.342412	0.215484	0.234862	0.36296	0.386903	0.37246	0.445477	0.16119	0.341507	0.3729	0.090233	0.478904	0.40976	0.337949	0.446487	0.225689	0.566277	0.361003	0.399864	0.533398	0.465023	0.46466	0.616012	0.519773	-1.01053	0.974326	1.29988	0.202647	0.0881818
ENSMUSG00000002319.9	ENSMUSG00000002319	protein_coding	-	Ipo4	3816	chr14	20	20	4.43072	3.4084	2.1992	1.7078	2.93653	2.22422	2.26625	1.70043	0.793711	1.74615	3.12756	2.69863	2.5456	4.8303	3.30052	2.64031	2.13034	2.55739	1.99298	2.33025	4.64463	4.08414	4.08873	4.78708	4.40114	1.89017	0.0542253	1.8887	0.000160127	0.168338
ENSMUSG00000002320.9	ENSMUSG00000002320	protein_coding	-	Tm9sf1	2974	chr14	20	20	6.74153	6.35949	4.72731	3.94578	5.44353	14.5764	13.7755	8.14001	2.76803	9.81499	4.86167	2.99671	4.16628	8.55316	5.14446	12.8206	8.05247	10.8464	6.54791	9.56684	7.15582	6.2317	4.98517	6.97169	6.33609	-1.90788	0.192913	-1.5099	0.100539	0.807075
ENSMUSG00000002324.7	ENSMUSG00000002324	protein_coding	+	Rec8	2164	chr14	20	17	0.0156107	0.0136135	0.0199901	0.00968341	0.0147244	0.13746	0.167616	0.0922628	0	0.0993347	0.039535	0	0.021325	0	0.015215	0.821632	0.323024	0.523708	0.338835	0.5018	0.206108	0.272458	0.0633388	0.019317	0.140305	-6.52873	0.101663	-3.57648	0.0442096	0.0233059
ENSMUSG00000002325.8	ENSMUSG00000002325	protein_coding	+	Irf9	2419	chr14	20	20	8.393	7.14875	3.71962	5.55275	6.20353	8.32093	12.485	8.29496	2.21523	7.82903	5.54385	3.94261	7.04895	10.6882	6.8059	15.2812	7.90928	13.8295	8.01497	11.2587	7.96351	8.01895	9.56642	7.77632	8.3313	-1.15033	0.704909	-1.35138	0.226568	0.145463
ENSMUSG00000002326.5	ENSMUSG00000002326	protein_coding	+	Gmpr2	1533	chr14	20	20	5.89468	5.0829	3.47084	3.48565	4.48352	4.7087	4.60763	3.61414	1.36782	3.57457	3.72519	3.63349	3.5521	5.25033	4.04028	4.78249	4.13763	3.95647	3.17015	4.01168	5.20929	5.5255	6.25869	5.90355	5.72426	1.13028	0.619744	1.4269	0.00703156	0.0783608
ENSMUSG00000002329.6	ENSMUSG00000002329	protein_coding	-	Mdp1	1727	chr14	20	20	3.74589	3.12167	1.49038	1.46818	2.45653	4.91465	5.91398	3.12144	0.899381	3.71236	2.53887	1.3216	2.15104	4.60558	2.65427	3.49535	3.58289	4.10749	2.95227	3.5345	3.90467	4.01715	2.87041	3.71547	3.62692	-1.39864	0.453475	1.02615	0.801342	0.561949
ENSMUSG00000002332.9	ENSMUSG00000002332	protein_coding	-	Dhrs1	1466	chr14	20	20	10.7958	5.82763	3.62946	3.80219	6.01377	11.7551	12.7878	6.94577	4.2645	8.93829	3.66201	3.79955	4.61157	5.74926	4.4556	12.5775	10.3488	18.8827	10.3987	13.0519	7.43218	6.48855	6.07724	7.02879	6.75669	-2.00608	0.109556	-1.9317	0.0505209	0.12888
ENSMUSG00000002341.8	ENSMUSG00000002341	protein_coding	-	Ncan	7180	chr8	20	6	0	0	0	0.00583702	0.00145926	0.00552392	0.0053177	0	0	0.0027104	0	0	0	0	0	0.00611442	0.00721163	0	0.149621	0.0407368	0	0	0	0	0	#DIV/0!	0.181805	#DIV/0!	0.343814	0.33853
ENSMUSG00000002342.11	ENSMUSG00000002342	protein_coding	+	Tmem161a	3006	chr8	20	20	1.16313	1.12213	1.17284	0.94806	1.10154	1.57011	1.44799	1.16234	0.310026	1.12262	1.42305	1.01237	1.22814	1.78083	1.3611	1.47507	1.30913	1.41729	0.833884	1.25884	1.51909	1.5822	1.40591	1.14726	1.41362	1.21243	0.50059	1.12295	0.414392	0.610676
ENSMUSG00000002343.5	ENSMUSG00000002343	protein_coding	-	Armc6	1899	chr8	20	20	0.729353	0.318022	0.284745	0.297937	0.407514	0.428154	0.321694	0.23656	0.20448	0.297722	0.259049	0.400632	0.29161	0.549795	0.375271	0.439247	0.149967	0.519428	0.215508	0.331038	0.363489	0.351876	0.228562	0.506291	0.362555	1.26048	0.385802	1.09521	0.775657	0.874068
ENSMUSG00000002345.11	ENSMUSG00000002345	protein_coding	+	2310045N01Rik	946	chr8	20	20	6.7313	7.24036	4.04691	4.00934	5.50698	5.19879	6.37697	3.3241	1.06723	3.99177	4.02447	3.27436	3.97569	6.24068	4.3788	7.21637	5.96614	7.01049	3.67719	5.96755	5.44444	6.17023	5.81972	5.9875	5.85547	1.09696	0.78295	-1.01914	0.900074	0.0357126
ENSMUSG00000002346.10	ENSMUSG00000002346	protein_coding	-	Slc25a42	3188	chr8	20	20	7.64534	10.3081	8.42645	6.03407	8.10349	3.90646	3.64086	3.04527	0.633375	2.80649	5.99118	5.42917	4.4222	7.31211	5.78866	2.75417	1.68917	3.0085	1.61535	2.2668	5.55957	4.88867	5.03748	5.8022	5.32198	2.0626	0.022113	2.3478	0.000815262	0.601488
ENSMUSG00000002365.9	ENSMUSG00000002365	protein_coding	+	Snx9	2393	chr17	20	20	13.1145	11.7199	9.30067	11.0948	11.3075	16.9635	17.2238	17.6567	3.05064	13.7237	16.991	11.5476	10.2592	18.7132	14.3777	13.9612	14.6705	14.9181	8.66499	13.0537	14.6312	18.1504	17.4888	16.499	16.6923	1.04766	0.880043	1.27874	0.0863734	0.711868
ENSMUSG00000002372.8	ENSMUSG00000002372	protein_coding	+	Ranbp3	2495	chr17	20	20	3.94004	2.9991	2.42733	1.85613	2.80565	5.24584	6.65682	3.34095	1.86761	4.2778	3.29185	2.9295	2.65416	4.43569	3.3278	4.70688	4.96004	5.7704	3.20538	4.66068	3.79662	3.97005	3.90961	3.89538	3.89291	-1.28548	0.447236	-1.19722	0.247173	0.461693
ENSMUSG00000002379.6	ENSMUSG00000002379	protein_coding	+	Ndufa11	2657	chr17	20	20	3.84603	2.37828	1.1071	0.780781	2.02805	1.89576	1.9615	0.976868	0.643039	1.36929	1.39262	0.98173	1.59787	1.4932	1.36635	1.59447	1.52006	2.94625	1.23863	1.82485	1.71862	2.41136	1.97748	1.88794	1.99885	-1.00215	0.993829	1.09535	0.693158	0.0502535
ENSMUSG00000002384.2	ENSMUSG00000002384	protein_coding	+	Bmp8b	2933	chr4	20	18	0.138213	0.125553	0.0958678	0.0643008	0.105984	0.0676129	0.0390533	0.0170181	0	0.0309211	0.320863	0.352033	0.0629352	0.724885	0.365179	0.00748407	0.00882706	0	0.0930219	0.0273333	0.499655	0.482455	0.498476	0.598597	0.519796	11.81	0.0906863	19.017	9.72859e-06	0.570941
ENSMUSG00000002393.8	ENSMUSG00000002393	protein_coding	-	Nr2f6	969	chr8	20	20	2.51008	0.805657	0.825884	0.648759	1.19759	2.59909	1.93073	0.463599	1.28234	1.56894	0.794618	0.785139	0.547671	1.15582	0.820812	2.9902	1.22903	2.27414	1.16144	1.9137	1.43566	1.0141	0.825126	1.72557	1.25011	-1.91145	0.199992	-1.53082	0.239296	0.308321
ENSMUSG00000002395.8	ENSMUSG00000002395	protein_coding	+	Use1	1215	chr8	20	20	12.4282	9.78352	5.66099	4.48418	8.08922	7.47534	8.28043	4.53952	1.98149	5.5692	7.34073	5.1212	6.24792	11.3741	7.52099	12.3033	10.8247	11.4177	7.28398	10.4574	19.4472	16.8064	14.2142	15.0866	16.3886	1.35046	0.363051	1.56717	0.0098785	0.00121841
ENSMUSG00000002396.8	ENSMUSG00000002396	protein_coding	+	Ocel1	905	chr8	20	20	4.36733	3.98764	3.03526	2.43123	3.45536	4.38251	4.36657	3.36438	0.643604	3.18927	3.99409	3.06241	2.65155	3.81756	3.3814	0.77616	0.972654	1.62331	0.621789	0.998478	1.22036	1.80246	1.36308	1.13166	1.37939	1.06024	0.848043	1.38149	0.20854	0.00154618
ENSMUSG00000002409.11	ENSMUSG00000002409	protein_coding	+	Dyrk1b	2683	chr7	20	20	0.843593	0.351364	0.257971	0.343651	0.449145	0.694782	0.604807	0.24185	0.34735	0.472197	0.39062	0.354454	0.490196	0.82073	0.514	0.580881	0.318435	0.610136	0.68005	0.547376	0.637247	0.578685	0.689669	0.685535	0.647784	1.08853	0.790258	1.18344	0.300268	0.2283
ENSMUSG00000002413.9	ENSMUSG00000002413	protein_coding	-	Braf	2659	chr6	20	20	2.6489	2.57592	1.23642	1.89138	2.08815	2.0957	2.59183	1.84902	0.671762	1.80208	1.97073	2.19701	2.50781	2.32021	2.24894	2.61692	2.53153	3.19661	2.79605	2.78528	3.51453	2.89737	3.06709	3.31712	3.19903	1.24797	0.358445	1.14855	0.0853412	0.00225896
ENSMUSG00000002416.7	ENSMUSG00000002416	protein_coding	+	Ndufb2	381	chr6	20	20	66.3216	40.0915	21.5725	17.7099	36.4239	31.8022	35.776	19.0617	10.3956	24.2589	26.4408	15.9035	30.2803	35.076	26.9252	32.2636	18.8907	43.0759	22.5123	29.1856	39.5791	29.0415	30.7587	40.4306	34.9525	1.10991	0.722361	1.19759	0.39616	0.17427
ENSMUSG00000002428.6	ENSMUSG00000002428	protein_coding	+	Hltf	4930	chr3	20	20	2.79228	2.44999	1.45219	1.64494	2.08485	5.04018	5.30895	4.04477	0.905789	3.82492	2.16488	1.35581	2.43373	2.66839	2.1557	7.39113	5.82914	5.99814	3.05416	5.56814	3.17938	3.62371	2.60415	2.85322	3.06512	-1.77433	0.197607	-1.81662	0.0667278	0.147302
ENSMUSG00000002455.8	ENSMUSG00000002455	protein_coding	+	Prpf6	3126	chr2	20	20	24.9309	34.7042	25.3379	27.4505	28.1059	34.6501	59.287	32.7971	5.98734	33.1804	23.8037	16.1586	20.7707	25.3956	21.5322	36.6759	36.201	30.2118	20.5214	30.9025	27.0073	29.6686	26.9877	29.9608	28.4061	-1.54097	0.365725	-1.08788	0.558995	0.7054
ENSMUSG00000002458.7	ENSMUSG00000002458	protein_coding	-	Rgs19	2133	chr2	20	20	0.411776	0.234794	0.243367	0.196483	0.271605	0.297509	0.420654	0.432917	0.109229	0.315077	0.732001	0.713361	0.497603	1.32605	0.817254	0.514552	0.558335	0.728104	0.527631	0.582156	1.399	1.21624	0.760403	0.999486	1.09378	2.59382	0.0593239	1.87885	0.0277084	0.144766
ENSMUSG00000002459.11	ENSMUSG00000002459	protein_coding	-	Rgs20	2506	chr1	20	16	0.0404407	0.0117557	0.00863098	0	0.0152068	0.0237401	0.0152359	0	0	0.009744	0.0170698	0.0108425	0.00920735	0.0302999	0.0168549	0.0437964	0	0.0167495	0.176917	0.0593657	0.0296633	0.0235275	0.0182316	0.0333616	0.026196	1.72977	0.386438	-2.26621	0.470521	0.182205
ENSMUSG00000002475.9	ENSMUSG00000002475	protein_coding	-	Abhd3	1953	chr18	20	20	22.7372	22.3173	12.1381	9.9678	16.7901	21.2423	25.4638	13.1878	3.53911	15.8583	18.8258	12.0344	16.6111	35.8663	20.8344	22.4004	15.0725	17.0755	15.1312	17.4199	39.0631	32.5442	29.839	37.9279	34.8436	1.31379	0.509947	2.00022	0.000957086	0.135889
ENSMUSG00000002477.4	ENSMUSG00000002477	protein_coding	+	Snrpd1	833	chr18	20	20	8.53662	17.2408	13.1126	10.1378	12.257	10.6653	13.109	8.50878	0.652618	8.23392	11.7855	7.17612	11.3291	12.6021	10.7232	15.3893	12.7429	10.6321	7.28756	11.513	14.291	13.4954	12.0391	15.0799	13.7264	1.30232	0.445346	1.19225	0.295725	0.0940552
ENSMUSG00000002486.9	ENSMUSG00000002486	protein_coding	+	Tchp	3039	chr5	20	20	0.350153	0.523469	0.441268	0.448196	0.440771	0.528562	0.621903	0.591284	0.178885	0.480158	0.394128	0.232464	0.387218	0.680861	0.423668	0.650072	0.596342	0.40745	0.359109	0.503243	0.58007	0.63377	0.548742	0.749658	0.62806	-1.13334	0.697797	1.24802	0.194715	0.175723
ENSMUSG00000002489.9	ENSMUSG00000002489	protein_coding	-	Tiam1	9110	chr16	20	20	0.101975	0.0889288	0.0522331	0.0759069	0.0797609	0.163262	0.127829	0.142455	0.0426244	0.119043	0.136172	0.107373	0.131704	0.175035	0.137571	0.142162	0.122202	0.161262	0.233975	0.1649	0.198168	0.142384	0.127887	0.151423	0.154966	1.15565	0.565908	-1.06411	0.743378	0.12933
ENSMUSG00000002496.9	ENSMUSG00000002496	protein_coding	-	Tsc2	5149	chr17	20	20	1.77797	1.02986	0.802328	0.936032	1.13655	1.62144	2.09481	1.17782	0.588231	1.37058	1.2254	1.05541	1.19648	2.04982	1.38178	2.95434	1.93582	2.68198	2.40763	2.49494	2.91009	2.74437	2.11184	2.53297	2.57482	1.00817	0.978256	1.03201	0.783573	0.00018854
ENSMUSG00000002500.9	ENSMUSG00000002500	protein_coding	+	Rpl3l	1631	chr17	20	20	0.103561	0.0451559	0.132613	0.0642394	0.0863923	0.0486348	0.0936385	0.0306034	0.0476159	0.0551231	0.0393411	0.0666374	0.0565876	0.0931106	0.0639192	0.026917	0.0793678	0.0128676	0.0627299	0.0454706	0.0976653	0.301247	0.11205	0.0768891	0.146963	1.15957	0.634843	3.23204	0.143855	0.293704
ENSMUSG00000002504.8	ENSMUSG00000002504	protein_coding	-	Slc9a3r2	2249	chr17	20	20	1.93016	1.2968	1.22139	1.16468	1.40326	2.43367	2.69933	2.10843	0.794227	2.00891	1.32192	1.03901	0.984912	1.40114	1.18675	3.08423	2.93548	2.89284	2.1154	2.75699	2.3751	2.23711	1.6963	1.52413	1.95816	-1.69279	0.145276	-1.40795	0.0373541	0.0363086
ENSMUSG00000002524.9	ENSMUSG00000002524	protein_coding	-	Puf60	1900	chr15	20	20	18.2953	12.4041	8.90214	6.48499	11.5216	14.8314	17.1815	10.3112	4.35314	11.6693	8.84807	7.85111	7.65072	17.0147	10.3411	14.5799	12.4952	15.3537	10.7967	13.3064	15.9236	15.6916	13.5743	15.9178	15.2768	-1.12843	0.725849	1.14808	0.159461	0.102826
ENSMUSG00000002546.10	ENSMUSG00000002546	protein_coding	+	Golga2	4501	chr2	20	20	7.00998	7.92289	5.73288	7.44432	7.02752	9.65769	10.612	7.43002	1.21643	7.22903	8.69604	6.03071	5.64922	9.90688	7.57071	10.6803	9.72089	8.48157	5.60699	8.62244	9.44923	11.9597	9.19656	10.0117	10.1543	1.04726	0.890925	1.17766	0.283166	0.144945
ENSMUSG00000002550.10	ENSMUSG00000002550	protein_coding	-	Uck1	1138	chr2	20	20	7.61419	3.36534	1.25442	1.27055	3.37613	2.64876	3.50608	1.22812	1.16015	2.13578	2.63127	1.28933	1.7437	3.75321	2.35438	3.74205	1.88827	4.2048	2.62224	3.11434	7.19474	5.66458	4.45643	7.80574	6.28037	1.10235	0.790878	2.0166	0.0166337	0.0132881
ENSMUSG00000002565.10	ENSMUSG00000002565	protein_coding	-	Scin	2983	chr12	20	11	0.0283117	0.0197517	0	0	0.0120158	0.00664796	0	0.0167329	0	0.00584521	0	0	0	0.0063637	0.00159092	0.058869	0.0694328	0	0.257239	0.0963852	0.02136	0.0131769	0.0153163	0	0.0124633	-3.6741	0.375301	-7.73352	0.229348	0.139255
ENSMUSG00000002578.9	ENSMUSG00000002578	protein_coding	-	Ikzf4	5552	chr10	20	19	0.021296	0.0106123	0.015583	0.0188715	0.0165907	0.0428621	0.127224	0.058437	0	0.0571308	0.00770478	0.0195759	0.0415591	0.0273529	0.0240482	0.00790734	0.0186526	0.0529214	0.178138	0.0644048	0.0191273	0.00353986	0.00822918	0.0112938	0.0105475	-2.37568	0.303379	-6.10615	0.262384	0.90353
ENSMUSG00000002580.7	ENSMUSG00000002580	protein_coding	-	Mien1	306	chr11	20	20	13.5788	9.57921	8.62342	7.46433	9.81144	13.3502	14.2867	6.76941	3.55314	9.48986	10.6243	7.19243	6.25853	19.3551	10.8576	10.0428	7.69924	17.8322	5.96266	10.3842	14.4716	14.9648	10.8249	17.3492	14.4026	1.14413	0.741307	1.38697	0.237029	0.374719
ENSMUSG00000002588.6	ENSMUSG00000002588	protein_coding	-	Pon1	1504	chr6	20	20	143.594	170.02	87.5093	88.1527	122.319	150.366	141.3	89.0258	19.1056	99.9494	92.579	77.5036	82.4912	134.256	96.7074	195.061	133.494	216.206	108.537	163.325	78.5445	83.1869	75.9448	110.217	86.9733	-1.03352	0.925935	-1.87787	0.0515169	0.288902
ENSMUSG00000002602.10	ENSMUSG00000002602	protein_coding	-	Axl	4263	chr7	20	20	1.29563	1.07459	0.446487	0.781569	0.899569	1.45603	1.80023	1.60409	0.473657	1.3335	1.01348	0.956067	1.14746	2.60497	1.43049	3.34179	3.12766	4.61293	3.60402	3.6716	4.45903	3.81725	3.77789	2.67208	3.68156	1.07274	0.850699	1.00271	0.984621	5.44224e-06
ENSMUSG00000002603.9	ENSMUSG00000002603	protein_coding	+	Tgfb1	2168	chr7	20	20	0.342801	0.190238	0.159625	0.154649	0.211828	0.164647	0.228946	0.195697	0.214931	0.201055	0.365024	0.42612	0.34057	0.490334	0.405512	0.182248	0.525438	0.454979	0.983169	0.536458	0.558404	0.779606	0.611146	0.530238	0.619849	2.01692	0.00486381	1.15545	0.661395	0.0136917
ENSMUSG00000002608.2	ENSMUSG00000002608	protein_coding	-	Ccdc97	3027	chr7	20	20	1.17181	0.914837	0.56449	0.719957	0.842774	0.936839	0.97124	0.890441	0.384844	0.795841	0.664194	0.807871	0.55645	1.09746	0.781494	1.28354	1.18886	1.28959	1.34637	1.27709	1.277	1.31152	0.981086	1.11859	1.17205	-1.01836	0.939488	-1.08962	0.273144	0.000841565
ENSMUSG00000002617.8	ENSMUSG00000002617	protein_coding	-	Zfp40	4477	chr17	20	20	1.47138	2.563	2.2465	1.96116	2.06051	0.87704	0.699319	0.763708	0.156121	0.624047	1.87274	1.95425	2.18006	2.24301	2.06252	0.8139	0.850077	0.450025	0.506573	0.655144	2.72306	2.44514	2.52577	2.32026	2.50356	3.30506	0.000725564	3.82139	1.17701e-05	0.612256
ENSMUSG00000002625.9	ENSMUSG00000002625	protein_coding	-	Akap8l	2061	chr17	20	20	9.26081	12.7716	12.8453	12.6787	11.8891	12.6336	14.1072	11.7217	2.09132	10.1385	15.4524	11.562	10.5684	13.6408	12.8059	12.4824	12.1095	9.82657	7.37186	10.4476	13.3194	13.312	12.4363	14.3802	13.362	1.2631	0.415893	1.27895	0.0854155	0.798655
ENSMUSG00000002633.3	ENSMUSG00000002633	protein_coding	-	Shh	261	chr5	20	3	0	0	0	0	0	0	0	0.191242	0	0.0478105	0	0	0	0	0	0	0	0	0	0	0.0813753	0.1506	0	0	0.0579938	#DIV/0!	0.391002	#DIV/0!	0.208813	0.872842
ENSMUSG00000002635.5	ENSMUSG00000002635	protein_coding	-	Pdcd2l	1288	chr7	20	20	2.57033	2.33299	1.39381	1.12258	1.85493	3.72598	3.89815	1.80203	0.663259	2.52235	2.10895	1.37123	1.66603	4.14146	2.32192	2.67568	2.07038	3.12851	2.03884	2.47835	3.72671	3.34168	3.0861	4.28406	3.60964	-1.08632	0.848109	1.45647	0.0221074	0.27254
ENSMUSG00000002658.9	ENSMUSG00000002658	protein_coding	-	Gtf2f1	1704	chr17	20	20	9.30775	17.764	18.4052	13.023	14.625	14.7102	16.9395	14.7926	2.96244	12.3512	12.6021	10.556	9.4786	13.6022	11.5597	17.2746	18.5665	12.8952	9.4567	14.5482	13.5299	14.4632	11.9584	15.1851	13.7841	-1.06847	0.824175	-1.05543	0.747344	0.254943
ENSMUSG00000002660.7	ENSMUSG00000002660	protein_coding	+	Clpp	1201	chr17	20	20	24.3165	16.2507	9.8151	9.14269	14.8812	12.7637	15.4505	7.5848	3.29787	9.77422	13.1964	11.0405	8.68382	18.5562	12.8692	14.2927	11.0371	15.9544	9.41343	12.6744	20.6907	16.9696	16.5102	21.7886	18.9898	1.31665	0.403679	1.49828	0.0197171	0.0667958
ENSMUSG00000002661.8	ENSMUSG00000002661	protein_coding	+	Alkbh7	917	chr17	20	20	5.80216	4.38522	3.01913	3.56485	4.19284	7.24464	5.70426	3.53808	0.9316	4.35464	4.45496	2.54825	4.07625	5.5065	4.14649	6.63071	5.47722	4.48579	2.9009	4.87365	5.83666	5.52951	4.43432	5.24235	5.26071	-1.0502	0.896221	1.07942	0.671777	0.330243
ENSMUSG00000002664.2	ENSMUSG00000002664	protein_coding	-	Pspn	472	chr17	20	13	0.214713	0.0624146	0.183299	0.088792	0.137305	0.0840291	0	0	0.164537	0.0621415	0	0	0.195539	0	0.0488847	0.0930118	0	0.222321	0.216764	0.133024	0.0449978	0.166554	0	0.0885637	0.0750289	-1.27118	0.840164	-1.77297	0.405768	0.278917
ENSMUSG00000002668.7	ENSMUSG00000002668	protein_coding	-	Dennd1c	2496	chr17	20	20	0.791753	1.07405	0.641252	0.63805	0.786276	1.2871	0.894869	0.589931	0.124458	0.72409	0.514146	0.424553	0.702562	0.965878	0.651785	0.888232	0.943898	1.09308	0.799316	0.931132	0.757318	0.574797	0.439312	0.602914	0.593585	-1.11093	0.803334	-1.56866	0.00944167	0.625149
ENSMUSG00000002679.8	ENSMUSG00000002679	protein_coding	-	Med6	1119	chr12	20	20	9.19255	12.0313	10.0318	8.42691	9.92064	12.0509	13.0853	8.38594	2.15148	8.9184	7.98961	6.26472	7.54687	11.824	8.4063	12.5741	9.53225	11.4782	5.89737	9.87048	10.2114	8.93972	9.28875	10.1236	9.64087	-1.06092	0.860425	-1.02382	0.887233	0.467452
ENSMUSG00000002688.7	ENSMUSG00000002688	protein_coding	-	Prkd1	3759	chr12	20	19	0.130309	0.125394	0.0287699	0.0501714	0.0836611	0.036929	0.0711007	0.0398357	0	0.0369664	0.0739691	0.0433702	0.110488	0.0807999	0.0771568	0.0467162	0.0550993	0.0223326	0.331152	0.113825	1.02268	0.679684	0.899426	1.30666	0.977112	2.08722	0.0917766	8.58434	0.00270127	0.028279
ENSMUSG00000002699.6	ENSMUSG00000002699	protein_coding	+	Lcp2	4170	chr11	20	20	0.522519	0.409751	0.269717	0.266333	0.36708	0.523116	0.705023	0.544627	0.0931194	0.466471	0.487267	0.306249	0.475859	1.17903	0.612101	1.02121	1.23551	1.4998	1.0632	1.20493	0.942255	1.11227	0.980603	0.76186	0.949247	1.31219	0.558964	-1.26935	0.105018	0.00175896
ENSMUSG00000002718.8	ENSMUSG00000002718	protein_coding	+	Cse1l	3616	chr2	20	20	6.55824	7.52379	3.7265	4.62445	5.60825	7.00332	7.38597	5.77685	1.73965	5.47645	7.03287	5.80849	7.68908	9.69095	7.55535	6.74428	7.49629	8.3577	5.67302	7.06782	10.7663	9.9245	9.76691	10.9187	10.3441	1.37961	0.23066	1.46355	0.00509671	0.0584239
ENSMUSG00000002728.8	ENSMUSG00000002728	protein_coding	+	Naa20	3044	chr2	20	20	3.75103	2.93726	1.33584	1.19782	2.30549	2.35182	2.63404	1.3446	0.676094	1.75164	2.17117	1.73169	2.53931	4.44016	2.72058	2.1994	2.10078	2.2959	1.76459	2.09017	4.03638	2.7698	2.92682	3.55674	3.32244	1.55316	0.246575	1.58955	0.0179974	0.344564
ENSMUSG00000002731.6	ENSMUSG00000002731	protein_coding	-	Prkra	1606	chr2	20	20	4.3226	3.02668	1.38718	1.73537	2.61796	4.95154	4.76669	2.19113	0.918786	3.20704	2.50375	1.8103	2.95963	4.88166	3.03884	4.4831	2.62767	4.16867	2.62258	3.47551	3.35909	3.27963	3.4565	3.55291	3.41203	-1.05535	0.892729	-1.0186	0.906561	0.603769
ENSMUSG00000002732.8	ENSMUSG00000002732	protein_coding	-	Fkbp7	856	chr2	20	20	1.53911	1.325	1.11178	1.07712	1.26325	2.75686	2.74315	3.03217	0.771172	2.32584	1.57415	0.920527	1.05125	2.59463	1.53514	4.25681	4.38553	4.46221	1.89246	3.74925	2.13382	3.21433	2.85553	2.27079	2.61862	-1.51507	0.271106	-1.43177	0.167282	0.0262284
ENSMUSG00000002733.8	ENSMUSG00000002733	protein_coding	+	Plekha3	2526	chr2	20	20	3.55735	3.02644	1.46421	1.52641	2.3936	4.63191	4.78397	3.26043	1.13756	3.45347	3.54781	2.76447	3.34321	5.82413	3.86991	4.17986	4.14072	6.08177	3.99637	4.59968	5.69231	5.13507	4.30477	5.08046	5.05315	1.12059	0.713603	1.09859	0.46519	0.0689872
ENSMUSG00000002741.9	ENSMUSG00000002741	protein_coding	+	Ykt6	2534	chr11	20	20	6.22571	4.53405	3.27768	1.5464	3.89596	7.05115	7.30775	4.4517	1.4098	5.0551	4.93775	3.80657	4.3798	8.54756	5.41792	6.35827	5.04718	10.4936	5.49112	6.84754	7.76973	7.34479	6.35563	8.11626	7.3966	1.07177	0.842302	1.08018	0.697564	0.0858067
ENSMUSG00000002748.6	ENSMUSG00000002748	protein_coding	+	Baz1b	6473	chr5	20	20	13.7881	19.0671	16.9746	15.1731	16.2507	14.1448	16.566	13.6256	3.01144	11.837	19.9445	18.2682	13.7772	17.4198	17.3524	19.4854	16.0786	15.5758	7.72388	14.7159	18.6353	17.5857	16.227	19.4964	17.9861	1.46595	0.166504	1.22222	0.283964	0.4554
ENSMUSG00000002763.10	ENSMUSG00000002763	protein_coding	+	Pex6	3183	chr17	20	20	5.47636	3.21622	1.88228	1.34959	2.98111	4.9032	4.75614	2.58745	1.35414	3.40023	2.48625	1.96338	2.59515	3.46499	2.62744	5.08254	3.44872	4.08797	2.97862	3.89946	3.92684	2.91435	2.66982	4.67532	3.54658	-1.29412	0.449901	-1.0995	0.606892	0.216725
ENSMUSG00000002767.7	ENSMUSG00000002767	protein_coding	+	Mrpl2	1031	chr17	20	20	21.5926	18.8159	13.6363	14.0241	17.0172	23.6201	25.4973	14.6208	4.7079	17.1115	16.4303	13.5989	15.1288	20.6584	16.4541	19.694	20.1644	17.7098	10.1056	16.9184	19.6424	19.844	17.1276	22.3201	19.7335	-1.03996	0.902457	1.16639	0.330997	0.573309
ENSMUSG00000002768.7	ENSMUSG00000002768	protein_coding	+	Mea1	450	chr17	20	20	41.326	22.062	18.1205	15.4135	24.2305	27.8073	26.5995	22.5723	9.31939	21.5746	25.1908	20.8314	19.6382	34.6333	25.0734	24.4873	22.8405	26.2106	16.4458	22.496	34.4307	30.0914	27.3115	30.7013	30.6337	1.16217	0.54447	1.36174	0.0234109	0.336861
ENSMUSG00000002769.8	ENSMUSG00000002769	protein_coding	-	Gnmt	1029	chr17	20	20	119.499	41.4554	19.4222	15.1918	48.8921	187.516	176.434	107.42	53.4348	131.201	32.6127	28.0692	27.2219	54.1816	35.5213	206.196	153.275	241.811	202.272	200.889	43.9434	33.2903	32.5236	43.6301	38.3469	-3.69359	0.052783	-5.23872	0.00245433	0.376067
ENSMUSG00000002771.10	ENSMUSG00000002771	protein_coding	-	Grin2d	5848	chr7	20	19	0.0115532	0.0100751	0.0184929	0.00716652	0.0118219	0.0271284	0.0228512	0.00853526	0.01328	0.0179487	0.0146296	0	0.00789111	0.00324605	0.00644169	0.0375355	0.039844	0.0215326	0.0583177	0.0393074	0.0199751	0.00672138	0.00390633	0.00714809	0.00943772	-2.78634	0.0775253	-4.16493	0.0205475	0.139381
ENSMUSG00000002778.6	ENSMUSG00000002778	protein_coding	+	Kdelr1	1640	chr7	20	20	8.88824	5.73027	2.86192	2.78547	5.06648	9.91543	10.1971	4.85446	2.05993	6.75673	7.19904	7.95261	5.9091	19.2839	10.0862	7.46862	4.83065	17.212	8.87956	9.59771	14.291	9.77873	8.90088	11.6612	11.158	1.49276	0.406068	1.16256	0.621292	0.407208
ENSMUSG00000002781.11	ENSMUSG00000002781	protein_coding	+	Tmem143	2623	chr7	20	20	2.15078	2.77975	1.11321	1.27823	1.83049	3.08463	2.85303	1.96955	0.621766	2.13224	1.851	1.79209	2.65659	3.03958	2.33481	2.46036	2.69459	2.6804	1.61224	2.3619	2.91094	2.7723	3.36175	3.30687	3.08796	1.095	0.764091	1.30741	0.0590859	0.19086
ENSMUSG00000002791.10	ENSMUSG00000002791	pseudogene	-	Pdxk-ps	2595	chr17	20	8	0	0	0	0.0161502	0.00403755	0	0	0.0192348	0	0.0048087	0	0	0	0.00731519	0.0018288	0.0169177	0	0	0.098567	0.0288712	0.00818456	0.0302941	0	0.00805435	0.0116333	-2.62943	0.594637	-2.48178	0.52545	0.198819
ENSMUSG00000002797.7	ENSMUSG00000002797	protein_coding	-	Ggct	3956	chr6	20	20	10.8535	12.4735	13.3789	15.3825	13.0221	5.47905	5.98389	4.39083	1.09935	4.23828	14.3977	12.006	11.6535	15.2353	13.3231	4.82185	3.23949	3.17777	1.88797	3.28177	7.45188	8.99204	8.15947	9.81122	8.60365	3.14352	0.000786619	2.62165	0.000573264	0.208151
ENSMUSG00000002799.5	ENSMUSG00000002799	protein_coding	-	Jag2	4028	chr12	20	14	0.02516	0.0219412	0.0214789	0	0.017145	0.019693	0	0	0.0192804	0.00974335	0.0212398	0	0.0343698	0.0471274	0.0256842	0	0	0.0208412	0.0592674	0.0200272	0.0290005	0.0390334	0.0340281	0.00518893	0.0268127	2.63608	0.22867	1.33882	0.687974	0.563951
ENSMUSG00000002803.7	ENSMUSG00000002803	protein_coding	+	Btbd6	2083	chr12	20	20	1.07848	0.608145	0.415348	0.331979	0.608488	1.29477	1.23727	0.611047	0.335552	0.86966	0.75984	0.704396	0.531701	0.984232	0.745042	1.36995	1.0689	1.54154	1.24432	1.30618	1.31023	1.22656	1.25023	1.12382	1.22771	-1.16726	0.649581	-1.06391	0.505562	0.00594935
ENSMUSG00000002804.3	ENSMUSG00000002804	protein_coding	-	Nudt14	788	chr12	20	20	2.44358	1.17764	0.988138	0.398888	1.25206	1.50996	1.0902	0.950143	0.197111	0.936853	1.11285	1.4827	0.995562	1.9272	1.37958	1.14211	1.14993	1.70454	0.908867	1.22636	2.9244	2.29455	1.79739	2.12193	2.28457	1.47257	0.249781	1.86288	0.0129629	0.068866
ENSMUSG00000002808.6	ENSMUSG00000002808	protein_coding	-	Epdr1	2383	chr13	20	17	0.014176	0.0123624	0.0544589	0	0.0202493	0.0499308	0.0320446	0.0209459	0	0.0257303	0.0359017	0	0.0193652	0.0398299	0.0237742	0.147382	0.0543218	0.0528421	0.228983	0.120882	0.276293	0.197935	0.258831	0.19296	0.231505	-1.08228	0.892349	1.91513	0.0732604	0.00137752
ENSMUSG00000002812.4	ENSMUSG00000002812	protein_coding	-	Flii	3726	chr11	20	20	7.83339	6.4873	5.05611	4.87598	6.0632	7.88231	9.06878	5.84074	1.3027	6.02363	6.53823	4.60149	5.09651	8.73235	6.24214	10.8517	8.36588	8.83756	5.79386	8.46225	11.2721	11.1401	10.6251	11.3536	11.0977	1.03628	0.915212	1.31144	0.0834879	0.00683487
ENSMUSG00000002814.9	ENSMUSG00000002814	protein_coding	-	Top3a	4267	chr11	20	20	1.12024	0.686955	0.724861	0.839768	0.842956	1.18046	1.12297	1.11713	0.327609	0.937042	0.97243	0.624045	0.702969	1.14333	0.860694	1.21406	0.7827	1.12141	0.643399	0.940392	1.15727	1.51073	1.12428	1.03354	1.20646	-1.08871	0.760195	1.28293	0.174627	0.248951
ENSMUSG00000002820.5	ENSMUSG00000002820	protein_coding	+	Atg4d	1417	chr9	20	20	3.83826	2.94181	1.4043	2.11472	2.57477	4.05854	3.83966	2.25442	0.46586	2.65462	2.65658	3.12558	2.49136	3.37593	2.91236	3.23762	2.3204	2.72521	1.26356	2.3867	3.20757	3.66159	2.46659	3.23029	3.14151	1.09709	0.781454	1.31626	0.18313	0.968486
ENSMUSG00000002825.6	ENSMUSG00000002825	protein_coding	+	Qtrt1	1309	chr9	20	20	0.903248	0.495121	0.33047	0.48025	0.552272	0.848379	0.597947	0.36225	0.118658	0.481808	0.571884	0.601964	0.440673	1.68221	0.824183	1.03969	0.296674	0.54512	0.508045	0.597382	1.05465	0.60056	0.942389	0.910129	0.876932	1.7106	0.347875	1.46796	0.190905	0.671199
ENSMUSG00000002831.7	ENSMUSG00000002831	protein_coding	-	Plin4	4007	chr17	20	20	0.712387	0.474208	0.496604	0.235331	0.479633	0.42067	0.271565	0.180623	0.0581444	0.232751	0.378982	0.311925	0.247608	0.563755	0.375567	0.328686	0.503969	0.392821	2.69803	0.980877	0.848074	0.608189	0.661325	0.897174	0.753691	1.6136	0.213227	-1.30143	0.719749	0.0779507
ENSMUSG00000002833.10	ENSMUSG00000002833	protein_coding	+	Hdgfrp2	1984	chr17	20	20	8.13037	9.55509	7.48956	7.85809	8.25828	13.3339	13.1344	10.1514	1.76148	9.5953	9.44369	7.09415	6.40805	10.7162	8.41552	14.4495	13.1667	9.91175	5.35456	10.7206	10.9032	12.3725	10.0634	10.735	11.0185	-1.14019	0.705114	1.02779	0.894579	0.283975
ENSMUSG00000002835.8	ENSMUSG00000002835	protein_coding	+	Chaf1a	2675	chr17	20	20	0.385172	0.20374	0.177885	0.470017	0.309203	0.289123	0.392516	0.298552	0.101613	0.270451	0.695625	0.487562	0.448534	1.05737	0.672273	0.771354	0.435529	0.101993	0.223111	0.382997	0.694732	0.947768	0.503853	0.531316	0.669417	2.48575	0.0559291	1.74784	0.165844	0.707357
ENSMUSG00000002844.8	ENSMUSG00000002844	protein_coding	-	Adprh	1579	chr16	20	20	0.106971	0.149257	0.219169	0.212336	0.171933	1.25591	1.20903	0.25289	0.098368	0.704049	0.379276	0.189288	0.175354	0.480885	0.306201	1.77942	0.770626	2.08675	1.18792	1.45618	0.807053	0.547655	0.245948	0.370633	0.492822	-2.29931	0.288268	-2.95478	0.0392924	0.125971
ENSMUSG00000002845.8	ENSMUSG00000002845	protein_coding	+	Tmem39a	2926	chr16	20	20	1.62211	1.81732	1.51538	1.52543	1.62006	3.52428	4.49535	2.30294	1.22093	2.88587	2.06136	1.91296	0.946286	3.14652	2.01678	4.86128	5.16734	3.62218	2.70992	4.09018	2.30464	1.90085	2.20947	3.43588	2.46271	-1.43093	0.349707	-1.66085	0.0582481	0.195041
ENSMUSG00000002846.9	ENSMUSG00000002846	protein_coding	-	Timmdc1	1566	chr16	20	20	18.5626	11.3531	7.41693	7.43993	11.1931	12.3468	13.5316	10.5343	4.43851	10.2128	13.3029	12.7529	11.1537	20.5103	14.4299	13.0639	9.45654	12.4904	7.86182	10.7182	15.3325	16.0013	14.7481	19.9934	16.5188	1.41293	0.195934	1.5412	0.0148417	0.540343
ENSMUSG00000002847.6	ENSMUSG00000002847	protein_coding	-	Pla1a	1961	chr16	20	20	1.27477	0.488241	0.209564	0.374004	0.586645	5.83498	5.81186	3.42349	1.74253	4.20322	0.719856	0.332541	0.294156	1.30683	0.663346	9.20119	7.52533	9.02199	6.31301	8.01538	1.18596	1.34296	0.62906	0.682134	0.960028	-6.33639	0.0345454	-8.34911	0.00119303	0.224213
ENSMUSG00000002870.7	ENSMUSG00000002870	protein_coding	-	Mcm2	3354	chr6	20	20	1.0626	0.491873	0.257952	0.762224	0.643662	0.402057	0.552112	0.461342	0.0926196	0.377033	1.37743	0.712905	0.866808	1.47154	1.10717	1.02097	0.540335	0.613219	0.625345	0.699967	1.98521	1.59383	1.32134	1.27126	1.54291	2.93654	0.0210456	2.20426	0.00706504	0.15094
ENSMUSG00000002871.8	ENSMUSG00000002871	protein_coding	+	Tpra1	2016	chr6	20	20	1.34053	0.518759	0.0643728	0.280646	0.551077	1.24927	1.07952	0.50756	0.250397	0.771687	0.753264	0.363903	0.537927	1.71374	0.842209	1.48081	1.14295	2.26944	1.55634	1.61239	1.71724	1.81325	1.41643	2.02168	1.74215	1.09139	0.860044	1.08048	0.650657	0.00160955
ENSMUSG00000002881.8	ENSMUSG00000002881	protein_coding	-	Nab1	3996	chr1	20	20	14.3335	17.9368	12.0974	12.9474	14.3288	14.7937	16.6971	12.9282	2.66257	11.7704	17.722	12.7833	16.2254	20.9306	16.9153	12.074	11.9147	9.16479	10.5487	10.9255	16.2428	15.6548	14.6464	13.594	15.0345	1.43711	0.212669	1.37609	0.00394995	0.532343
ENSMUSG00000002885.8	ENSMUSG00000002885	protein_coding	-	Cd97	1755	chr8	20	20	2.56008	1.79612	1.10919	1.05073	1.62903	3.53679	3.90513	2.63081	0.464642	2.63434	1.68183	1.47082	2.03784	4.03455	2.30626	3.87734	3.61424	6.3619	4.41119	4.56617	3.58823	3.7067	2.62936	2.9059	3.20755	-1.14226	0.747419	-1.42357	0.113466	0.0352744
ENSMUSG00000002897.3	ENSMUSG00000002897	protein_coding	+	Il17ra	3957	chr6	20	20	1.44278	1.59322	1.06042	1.23918	1.3339	2.62106	2.61488	1.90474	0.333648	1.86858	1.46481	0.933867	1.69685	2.25953	1.58876	2.35761	2.27689	1.97831	1.74529	2.08953	1.96717	1.94199	1.7608	1.83815	1.87703	-1.17612	0.665173	-1.11321	0.231962	0.414109
ENSMUSG00000002900.9	ENSMUSG00000002900	protein_coding	+	Lamb1	5810	chr12	20	20	0.970999	0.760577	0.692434	0.724946	0.787239	1.59056	1.83677	1.37887	0.173769	1.24499	0.831978	0.621996	0.806187	1.91463	1.0437	2.21019	1.71113	1.97951	1.46161	1.84061	2.78921	3.3962	1.99346	1.71597	2.47371	-1.19287	0.685319	1.34396	0.201437	0.00648628
ENSMUSG00000002908.9	ENSMUSG00000002908	protein_coding	-	Kcnn1	4043	chr8	20	20	0.284089	0.28782	0.353087	0.222869	0.286966	0.402209	0.543016	0.271608	0.0576267	0.318615	0.21161	0.255383	0.273939	0.413182	0.288528	0.380053	0.211319	0.238785	0.194013	0.256043	0.404501	0.393747	0.293816	0.470441	0.390626	-1.10428	0.801326	1.52563	0.0535923	0.760833
ENSMUSG00000002910.10	ENSMUSG00000002910	protein_coding	-	Arrdc2	2321	chr8	20	20	1.87756	1.99275	1.081	1.49871	1.6125	3.1186	1.45585	1.46237	0.100381	1.5343	1.05053	1.10044	1.10348	2.06105	1.32888	1.59831	2.58786	1.57335	2.38039	2.03498	2.05435	2.13384	1.65352	1.89109	1.9332	-1.15459	0.77286	-1.05265	0.737852	0.133907
ENSMUSG00000002930.5	ENSMUSG00000002930	protein_coding	+	Ppp1r17	1733	chr6	20	4	0	0	0	0.0241834	0.00604585	0	0.0440636	0	0	0.0110159	0	0	0	0	0	0	0.0448178	0	0.177113	0.0554827	0	0	0	0	0	#DIV/0!	0.391002	#DIV/0!	0.277267	0.357004
ENSMUSG00000002944.9	ENSMUSG00000002944	protein_coding	-	Cd36	3910	chr5	20	20	247.806	314.548	186.791	160.452	227.399	7.73961	7.60692	5.37439	1.11229	5.4583	229.633	152.66	265.488	367.642	253.856	10.9978	9.2104	12.3131	8.62635	10.2869	405.254	375.183	399.464	444.705	406.151	46.5082	0.0113964	39.4824	0.000101232	0.404164
ENSMUSG00000002948.12	ENSMUSG00000002948	protein_coding	+	Map2k7	3758	chr8	20	20	3.60468	3.79809	3.53965	3.42371	3.59153	4.40627	4.62786	3.81197	1.23994	3.52151	4.29135	3.40546	3.11905	5.60698	4.10571	3.97193	4.60201	3.89808	3.26703	3.93476	4.90282	4.86365	4.54088	4.9277	4.80876	1.16589	0.567171	1.22212	0.0432831	0.294764
ENSMUSG00000002949.8	ENSMUSG00000002949	protein_coding	-	Timm44	1777	chr8	20	20	29.5897	29.4514	20.7894	27.1694	26.75	26.2254	31.3699	24.4936	4.39223	21.6203	32.1248	22.7524	23.7228	34.5367	28.2842	21.6049	20.7468	19.995	10.7859	18.2831	27.5198	30.127	26.4823	32.3337	29.1157	1.30822	0.366379	1.59249	0.0150829	0.765533
ENSMUSG00000002957.8	ENSMUSG00000002957	protein_coding	+	Ap2a2	4302	chr7	20	20	8.58279	5.73854	3.25293	3.30252	5.2192	11.621	11.3647	7.04275	2.2024	8.05771	5.30983	3.63801	5.30446	10.5417	6.1985	11.5826	9.63494	12.845	8.89863	10.7403	8.55581	7.45109	6.57395	8.90553	7.87159	-1.29995	0.516683	-1.36444	0.0419897	0.168755
ENSMUSG00000002963.10	ENSMUSG00000002963	protein_coding	+	Pnkp	2121	chr7	20	20	2.42889	1.90981	1.45827	0.899055	1.67401	4.0765	3.81631	2.0827	0.585849	2.64034	1.18993	0.832693	1.30544	2.67605	1.50103	3.81888	3.0516	3.56217	2.50837	3.23526	2.26809	2.58523	1.54018	2.79863	2.29803	-1.75902	0.273163	-1.40784	0.0576195	0.222856
ENSMUSG00000002968.7	ENSMUSG00000002968	protein_coding	-	Med25	2279	chr7	20	20	1.21548	0.995347	1.03448	0.689609	0.983729	1.24432	1.23975	0.646103	0.272616	0.850697	0.882192	0.631893	0.951698	1.24109	0.926718	1.25213	1.13601	1.39055	1.02507	1.20094	1.14629	0.845119	0.95226	1.12805	1.01793	1.08936	0.790183	-1.17979	0.137307	0.143802
ENSMUSG00000002980.8	ENSMUSG00000002980	protein_coding	-	Bcam	2414	chr7	20	20	0.741681	0.244074	0.107519	0.182292	0.318891	0.271093	0.166074	0.1344	0.128685	0.175063	0.301246	0.247627	0.38233	0.511139	0.360586	0.463749	0.364645	0.39992	0.367319	0.398908	0.875425	0.708301	0.586719	0.380963	0.637852	2.05975	0.0395992	1.59899	0.102886	0.00924238
ENSMUSG00000002981.9	ENSMUSG00000002981	protein_coding	-	Clptm1	4116	chr7	20	20	8.94602	6.25553	3.98848	3.05974	5.56244	7.09209	8.11673	4.61427	2.16984	5.49823	5.10288	4.13909	4.69769	7.47602	5.35392	7.43425	5.37169	7.13337	5.80831	6.4369	7.50019	7.49653	6.13841	7.95214	7.27182	-1.02695	0.928302	1.12971	0.240077	0.0967994
ENSMUSG00000002983.10	ENSMUSG00000002983	protein_coding	-	Relb	2199	chr7	20	20	0.291882	0.0602858	0.0590157	0.114351	0.131384	0.162326	0.29517	0.385876	0.141267	0.24616	0.155623	0.148275	0.199363	0.975475	0.369684	0.359358	0.164828	0.429477	0.465268	0.354733	0.323558	0.41112	0.33243	0.275639	0.335687	1.50181	0.592896	-1.05674	0.806091	0.732715
ENSMUSG00000002984.10	ENSMUSG00000002984	protein_coding	-	Tomm40	1849	chr7	20	20	3.01457	2.09516	1.02941	0.589321	1.68212	1.90908	1.88944	1.03932	0.252012	1.27246	1.76984	1.70464	1.21046	3.84997	2.13373	1.89947	1.21818	2.37226	1.44791	1.73446	3.57237	3.28441	2.50804	3.82074	3.29639	1.67685	0.274792	1.90053	0.00663621	0.128029
ENSMUSG00000002985.9	ENSMUSG00000002985	protein_coding	-	Apoe	1974	chr7	20	20	4454.48	4947.49	3168.71	2960.87	3882.89	5064.34	5740.3	3689.53	904.163	3849.58	3922.89	2667.77	3172.08	4256.53	3504.82	5077.5	4135.78	4360.5	2751.62	4081.35	5176.24	4942.78	4276.61	5647.91	5010.89	-1.09837	0.776665	1.22775	0.162166	0.183437
ENSMUSG00000002992.10	ENSMUSG00000002992	protein_coding	-	Apoc2	807	chr7	20	20	83.4072	43.3499	16.2956	20.7212	40.9435	135.277	143.853	70.0469	27.5713	94.187	80.0941	60.8411	68.8777	170.352	95.0412	92.944	54.731	146.26	66.7081	90.1608	71.0991	55.9158	48.6041	70.0586	61.4194	1.00907	0.982597	-1.46795	0.254865	0.38025
ENSMUSG00000002996.11	ENSMUSG00000002996	protein_coding	-	Hbp1	5013	chr12	20	20	13.3798	13.0139	9.18153	9.11265	11.172	13.2957	15.9754	11.9782	2.78082	11.0075	11.5027	8.12486	12.1375	15.5711	11.834	15.9781	13.9029	16.4615	10.8306	14.2933	16.1336	14.8194	14.5869	16.3689	15.4772	1.07509	0.810077	1.08283	0.435781	0.0633794
ENSMUSG00000002997.9	ENSMUSG00000002997	protein_coding	-	Prkar2b	3640	chr12	20	20	0.139209	0.117353	0.297105	0.0345411	0.147052	0.119857	0.0734252	0.0959888	0.0640068	0.0883194	0.0411316	0.0746467	0.0824058	0.260754	0.114735	0.446252	0.163589	0.201799	0.234232	0.261468	0.218808	0.302359	0.188276	0.275618	0.246265	1.29909	0.63676	-1.06173	0.835045	0.00212657
ENSMUSG00000003031.8	ENSMUSG00000003031	protein_coding	+	Cdkn1b	4550	chr6	20	20	3.1517	2.6708	1.19793	1.29874	2.07979	4.20589	4.11181	2.84675	1.00704	3.04287	2.60892	1.49891	2.92097	4.20962	2.80961	4.26472	3.00435	3.99908	1.72769	3.24896	2.43198	2.57437	2.76641	2.46219	2.55874	-1.08303	0.811235	-1.26975	0.317059	0.966739
ENSMUSG00000003032.8	ENSMUSG00000003032	protein_coding	-	Klf4	3044	chr4	20	20	0.255248	0.251627	0.227377	0.110144	0.211099	0.377855	0.200689	0.131181	0.025513	0.183809	0.330242	0.0624835	0.181921	0.42406	0.249677	0.317291	0.348712	0.16547	0.341714	0.293297	0.279093	0.477775	0.330205	0.31585	0.350731	1.35834	0.567546	1.19582	0.385692	0.107322
ENSMUSG00000003033.8	ENSMUSG00000003033	protein_coding	+	Ap1m1	2432	chr8	20	20	6.74379	8.9336	6.55459	6.7035	7.23387	4.64786	4.68629	5.25413	1.1496	3.93447	7.09724	6.21188	5.56917	7.51667	6.59874	3.845	6.30211	3.56401	3.14117	4.21307	7.20046	8.46095	8.83898	8.48245	8.24571	1.67716	0.058312	1.95717	0.0054284	0.394875
ENSMUSG00000003037.10	ENSMUSG00000003037	protein_coding	+	Rab8a	4542	chr8	20	20	10.9965	13.1083	10.3765	8.70584	10.7968	20.6037	23.4828	16.748	2.58188	15.8541	13.2795	10.4331	10.0941	18.2055	13.003	17.5287	15.3218	21.3752	8.68748	15.7283	13.2825	14.5821	12.6493	13.934	13.612	-1.21926	0.5993	-1.15547	0.486663	0.930659
ENSMUSG00000003038.9	ENSMUSG00000003038	protein_coding	-	Hmgn2	2065	chr4	20	20	1.61137	0.891637	0.492288	0.903141	0.974609	1.22923	1.35899	0.471345	0.26326	0.830706	1.23256	0.960539	0.927414	2.69346	1.45349	2.3811	1.12837	2.01232	1.56896	1.77269	6.33568	5.95786	4.48034	4.91908	5.42324	1.74971	0.266251	3.05933	0.00081825	0.0117485
ENSMUSG00000003039.8	ENSMUSG00000003039	protein_coding	+	Fam32a	1906	chr8	20	20	24.5385	22.8676	14.8091	15.7876	19.5007	14.6494	18.1991	13.0285	3.99309	12.4675	15.7215	12.8729	13.9338	18.8136	15.3354	11.3094	11.9669	10.6807	5.43949	9.84912	13.071	13.6831	12.2251	13.6197	13.1497	1.23003	0.43196	1.33512	0.111657	0.225332
ENSMUSG00000003051.7	ENSMUSG00000003051	protein_coding	-	Elf3	1796	chr1	20	18	0.291544	0.131224	0.048172	0.0933403	0.14107	0.309167	0.021259	0.111167	0	0.110398	0.0238179	0.0605154	0.0513889	0.190252	0.0814935	0.207775	0.0288305	0.0233709	0.104439	0.0911039	0.130083	0.196971	0.0763169	0	0.100843	-1.35469	0.732976	1.1069	0.876281	0.999539
ENSMUSG00000003053.11	ENSMUSG00000003053	protein_coding	+	Cyp2c29	1870	chr19	20	20	59.0363	33.7132	30.0727	24.4287	36.8127	244.45	247.493	174.273	93.2146	189.858	48.2899	34.422	37.1892	53.8526	43.4384	245.461	250.48	300.329	261.143	264.353	45.181	38.3398	38.1266	41.5562	40.8009	-4.37073	0.026549	-6.4791	0.000311952	0.51428
ENSMUSG00000003062.8	ENSMUSG00000003062	protein_coding	-	Stard3nl	1274	chr13	20	20	3.57967	2.64767	1.18842	1.23361	2.16234	3.0042	3.4315	1.41045	1.0363	2.22061	1.76278	1.42895	1.81112	4.55948	2.39058	3.48042	2.15409	4.03598	4.02879	3.42482	4.64289	3.34754	3.58622	4.05224	3.90722	1.07654	0.862043	1.14085	0.401137	0.0204827
ENSMUSG00000003068.9	ENSMUSG00000003068	protein_coding	+	Stk11	2234	chr10	20	20	16.2103	26.2882	20.6998	19.4166	20.6537	25.2546	24.3289	21.0582	3.233	18.4687	20.7566	13.7195	18.116	16.1873	17.1949	23.4345	24.5107	14.6553	9.40383	18.0011	16.1954	19.4334	18.846	18.6463	18.2803	-1.07408	0.82568	1.01551	0.944085	0.920293
ENSMUSG00000003070.6	ENSMUSG00000003070	protein_coding	+	Efna2	2127	chr10	20	9	0.0635289	0	0	0.0197037	0.0208082	0	0.026926	0	0	0.0067315	0	0.0510981	0	0.107097	0.0395488	0.0825605	0	0	0.0160339	0.0246486	0.0099854	0.0184799	0	0	0.00711632	5.87518	0.292463	-3.46367	0.443212	0.675
ENSMUSG00000003072.9	ENSMUSG00000003072	protein_coding	+	Atp5d	1410	chr10	20	20	13.0933	5.59943	2.5771	2.34814	5.90449	5.73829	5.83548	2.79661	2.3684	4.18469	4.77827	5.31866	4.48381	8.73753	5.82957	4.54583	3.61722	7.65062	5.47844	5.32303	9.47468	6.70443	6.80466	9.65005	8.15846	1.39307	0.270194	1.53267	0.0540317	0.117304
ENSMUSG00000003099.5	ENSMUSG00000003099	protein_coding	-	Ppp5c	2059	chr7	20	20	8.19517	4.5141	3.66615	3.47043	4.96146	6.3374	7.73264	5.53929	2.26309	5.4681	5.3601	5.1598	3.56358	7.54154	5.40625	4.20039	3.87278	4.54602	3.54458	4.04094	4.95644	5.66978	4.0607	5.11613	4.95076	-1.01144	0.966814	1.22515	0.069235	0.213803
ENSMUSG00000003119.8	ENSMUSG00000003119	protein_coding	+	Cdk12	6960	chr11	20	20	4.52846	4.96921	3.83484	4.01034	4.33571	4.91213	5.31299	4.58623	1.33899	4.03758	3.99497	3.66189	4.36277	5.78488	4.45113	5.72108	4.9808	5.63576	4.64277	5.2451	5.99329	5.60515	5.91127	5.45349	5.7408	1.10242	0.705002	1.09451	0.15613	0.0373571
ENSMUSG00000003123.9	ENSMUSG00000003123	protein_coding	-	Lipe	4086	chr7	20	20	1.22774	1.5285	0.984591	0.7026	1.11086	0.54843	0.911076	0.384801	0.133047	0.494338	1.30341	0.771386	0.914813	2.37403	1.34091	0.83269	0.373837	0.59068	0.817966	0.653793	1.84788	1.70752	1.53189	1.6062	1.67337	2.71253	0.097314	2.55948	0.000481241	0.450232
ENSMUSG00000003131.6	ENSMUSG00000003131	protein_coding	-	Pafah1b2	4235	chr9	20	20	6.74034	6.84146	4.19817	3.12716	5.22678	7.36106	8.62793	5.19178	1.71461	5.72384	6.00493	4.61304	6.12391	8.02796	6.19246	7.80069	5.81985	7.38389	6.23297	6.80935	9.93491	8.8266	7.24973	9.8262	8.95936	1.08187	0.791921	1.31574	0.0353877	0.0639465
ENSMUSG00000003134.5	ENSMUSG00000003134	protein_coding	-	Tbc1d8	3129	chr1	20	20	4.25912	3.10226	1.12674	1.25234	2.43512	2.11047	2.36115	1.61914	0.521219	1.65299	2.58384	1.50229	2.21961	3.10619	2.35298	2.46236	2.99524	2.27377	2.35972	2.52277	3.03753	3.81258	3.35837	3.33321	3.38542	1.42347	0.235372	1.34195	0.00910013	0.0154027
ENSMUSG00000003135.9	ENSMUSG00000003135	protein_coding	+	Cnot11	3466	chr1	20	20	1.53995	2.09516	1.18568	0.894785	1.42889	2.60902	3.21113	2.24657	0.47054	2.13431	1.62296	1.62276	1.50451	2.90275	1.91325	2.95759	2.338	3.54831	2.26804	2.77799	2.37146	2.76712	2.74183	2.67745	2.63946	-1.11555	0.757573	-1.05248	0.684142	0.0778745
ENSMUSG00000003153.4	ENSMUSG00000003153	protein_coding	-	Slc2a3	4355	chr6	20	20	0.0736909	0.023676	0.0148996	0.0144351	0.0316754	0.0591966	0.0613703	0.0744988	0.0178327	0.0532246	0.0540237	0.0748696	0.0317891	0.126407	0.0717723	0.0705651	0.107007	0.0674672	0.238847	0.120972	0.0658383	0.0631795	0.0681917	0.0431939	0.0601009	1.34848	0.468879	-2.01281	0.228298	0.285023
ENSMUSG00000003154.9	ENSMUSG00000003154	protein_coding	+	Foxj2	4216	chr6	20	20	0.44871	0.503107	0.287295	0.288279	0.381848	1.02071	0.950905	0.822826	0.184207	0.744662	0.639219	0.328686	0.306481	0.828476	0.525716	1.28602	0.650929	0.990615	0.837235	0.9412	0.858928	1.06751	0.747747	0.827911	0.875524	-1.41647	0.381725	-1.07501	0.683091	0.0648982
ENSMUSG00000003161.9	ENSMUSG00000003161	protein_coding	+	Sri	2608	chr5	20	20	5.76409	4.90806	2.55437	2.92469	4.0378	8.50111	8.52779	4.74644	0.789123	5.64112	5.06008	3.03178	4.54748	8.86549	5.37621	6.3967	4.87419	7.331	4.34802	5.73748	7.03214	7.72418	4.88768	6.6598	6.57595	-1.04927	0.909578	1.14614	0.395063	0.577888
ENSMUSG00000003166.13	ENSMUSG00000003166	protein_coding	-	Dgcr2	4035	chr16	20	20	3.33629	3.03723	2.55691	2.79918	2.9324	5.02283	6.50072	3.82243	1.52051	4.21662	2.68747	2.04038	2.80772	3.82481	2.84009	5.69034	4.04227	6.13749	4.47961	5.08743	2.93187	2.77631	2.24196	3.15458	2.77618	-1.48468	0.289218	-1.83253	0.0127639	0.606387
ENSMUSG00000003178.7	ENSMUSG00000003178	protein_coding	-	Mical3	2875	chr6	20	20	2.47927	2.1877	2.70083	2.43441	2.45055	2.44178	2.60295	2.39588	0.837394	2.0695	2.55918	3.45904	1.64525	2.27795	2.48535	2.28288	1.71098	1.88336	1.79714	1.91859	2.77768	3.12402	2.63801	3.11153	2.91281	1.20094	0.485271	1.5182	0.00130788	0.690137
ENSMUSG00000003184.8	ENSMUSG00000003184	protein_coding	+	Irf3	2181	chr7	20	20	5.32047	2.51238	1.54707	1.37393	2.68846	4.22804	4.32404	2.26571	1.40653	3.05608	2.39284	2.10544	1.60806	4.63911	2.68636	5.27382	3.14571	7.86174	4.32361	5.15122	5.11254	4.23524	4.04304	5.87452	4.81634	-1.13763	0.721339	-1.06953	0.773533	0.00830482
ENSMUSG00000003190.5	ENSMUSG00000003190	protein_coding	-	Bcl2l12	1357	chr7	20	20	0.373414	0.325641	0.143451	0.277958	0.280116	0.81837	0.773751	0.459784	0.114461	0.541592	0.29947	0.120139	0.204041	0.489611	0.278315	0.469103	0.381574	0.927949	0.691131	0.617439	0.45389	0.333107	0.404024	0.616095	0.451779	-1.94596	0.215031	-1.36668	0.285689	0.319729
ENSMUSG00000003198.8	ENSMUSG00000003198	protein_coding	+	Zfp959	1616	chr17	20	20	2.33084	2.54309	1.9809	0.946602	1.95036	3.15379	4.43005	2.82621	0.528637	2.73467	2.01179	1.51326	2.18457	3.14816	2.21444	3.32793	3.46051	2.9091	2.09985	2.94935	3.14773	2.59044	2.62935	2.8325	2.80001	-1.23492	0.586688	-1.05334	0.676117	0.395287
ENSMUSG00000003199.10	ENSMUSG00000003199	protein_coding	+	Mpnd	1590	chr17	20	20	13.1833	9.57903	5.38691	6.26011	8.60234	15.8647	19.5348	13.8284	4.51805	13.4365	7.72137	5.84442	7.0672	11.6166	8.0624	14.7305	14.7848	15.0474	10.1347	13.6744	7.82101	7.40399	7.04004	7.61113	7.46904	-1.66656	0.194517	-1.8308	0.0125451	0.939332
ENSMUSG00000003200.9	ENSMUSG00000003200	protein_coding	-	Sh3gl1	1079	chr17	20	20	2.98993	2.36169	1.56356	1.2235	2.03467	3.78606	4.37012	1.96604	1.90735	3.00739	1.9426	2.01456	1.98874	4.09918	2.51127	3.13292	2.9273	3.42329	2.84465	3.08204	3.46437	3.51538	2.5406	3.07995	3.15008	-1.19756	0.569196	1.02207	0.804101	0.409113
ENSMUSG00000003206.6	ENSMUSG00000003206	protein_coding	+	Ebi3	612	chr17	20	8	0	0.0240684	0	0	0.0060171	0.0648067	0	0	0	0.0162017	0.0349485	0	0	0	0.00873713	0	0.126911	0.0685853	0.111452	0.0767371	0	0.0963398	0	0.068304	0.041161	-1.85435	0.703228	-1.86432	0.379816	0.0471644
ENSMUSG00000003208.8	ENSMUSG00000003208	protein_coding	+	Ccdc94	1229	chr17	20	20	3.18849	3.41579	4.43496	3.80223	3.71037	3.17875	3.15328	3.28971	0.979458	2.6503	3.23698	3.31628	2.47821	4.47929	3.37769	3.55427	3.30732	2.59564	2.42808	2.97133	4.48454	5.56498	4.23798	4.93189	4.80485	1.27446	0.3382	1.61707	0.0037368	0.118787
ENSMUSG00000003226.6	ENSMUSG00000003226	protein_coding	+	Ranbp2	9448	chr10	20	20	27.8515	45.1546	38.712	32.8452	36.1408	30.8734	29.0218	25.0231	4.94427	22.4656	31.0481	26.6307	28.8811	36.2118	30.6929	34.118	31.9923	28.3997	21.954	29.116	41.1932	41.7196	41.445	43.9037	42.0654	1.36622	0.267437	1.44475	0.0140929	0.0556711
ENSMUSG00000003227.4	ENSMUSG00000003227	protein_coding	-	Edar	3625	chr10	20	7	0	0	0.0119334	0	0.00298335	0.0328235	0	0	0	0.00820587	0	0	0	0	0	0.0242215	0.03571	0.0115791	0.145825	0.0543339	0	0.0108432	0	0	0.0027108	#DIV/0!	0.391002	-20.0435	0.193189	0.209161
ENSMUSG00000003228.8	ENSMUSG00000003228	protein_coding	+	Grk5	3149	chr19	20	20	0.611478	0.486473	0.357168	0.379304	0.458606	1.15874	1.26098	1.10163	0.221961	0.935828	0.563748	0.310629	0.490928	0.795727	0.540258	5.83449	4.02858	5.56501	1.98192	4.3525	1.21067	1.52284	1.05915	1.3142	1.27671	-1.73219	0.203018	-3.40914	0.0392751	0.0224991
ENSMUSG00000003233.5	ENSMUSG00000003233	protein_coding	+	Dvl3	2719	chr16	20	20	0.76409	0.422555	0.469336	0.26974	0.48143	0.751224	0.919772	0.743481	0.328469	0.685737	0.84956	0.659549	0.500678	0.823826	0.708403	1.30784	0.609395	0.864493	1.01598	0.949427	0.640527	0.961343	0.562913	0.630336	0.69878	1.03305	0.88541	-1.35869	0.203166	0.291233
ENSMUSG00000003234.9	ENSMUSG00000003234	protein_coding	+	Abcf3	3069	chr16	20	20	8.68478	6.84417	4.19335	3.18181	5.72603	7.37922	7.89374	4.82227	1.64484	5.43502	4.39059	3.6565	4.08243	6.65546	4.69624	9.04781	7.13677	10.8389	5.50067	8.13104	7.571	6.73682	6.37911	7.86598	7.13823	-1.15731	0.663027	-1.13908	0.463184	0.0177579
ENSMUSG00000003235.6	ENSMUSG00000003235	protein_coding	+	Eif2b5	3193	chr16	20	20	6.68118	7.39952	5.27014	5.55866	6.22737	12.3966	12.4719	8.12884	1.43502	8.60809	7.01338	5.21643	4.01783	10.0533	6.57524	12.9931	10.2002	10.1353	5.51669	9.71132	6.77478	8.44484	6.23154	9.81883	7.8175	-1.30917	0.519747	-1.24225	0.333384	0.492958
ENSMUSG00000003269.8	ENSMUSG00000003269	protein_coding	-	Cyth2	3428	chr7	20	20	2.23699	1.62853	1.07894	1.28981	1.55857	2.11151	2.25545	1.48519	0.475756	1.58198	2.23992	1.48222	1.51446	3.78772	2.25608	3.18248	2.68867	3.04888	1.89523	2.70382	3.23417	4.05336	2.93216	4.59725	3.70423	1.42611	0.359161	1.37	0.0844702	0.0122131
ENSMUSG00000003271.9	ENSMUSG00000003271	protein_coding	-	Sult2b1	1473	chr7	20	9	0	0	0	0	0	0	0	0	0.0527234	0.0131808	0.0290407	0	0	0.051549	0.0201474	0	0.0175762	0	0.115764	0.0333351	0.0504659	0.0533695	0.0620345	0.0851366	0.0627516	1.52854	0.714668	1.88245	0.373907	0.0877799
ENSMUSG00000003273.7	ENSMUSG00000003273	protein_coding	+	Car11	1576	chr7	20	16	0.0428699	0.0373854	0	0.0265925	0.026712	0.0377491	0.0969063	0.0475072	0	0.0455407	0.0542854	0	0.102484	0.04818	0.0512374	0.0557126	0.0492826	0.0532668	0.151478	0.077435	0.0606442	0	0.0289901	0.0530483	0.0356706	1.12509	0.850439	-2.17083	0.203193	0.694343
ENSMUSG00000003279.10	ENSMUSG00000003279	protein_coding	+	Dlgap1	8261	chr17	20	20	0.0368034	0.00356612	0.0209459	0.0304393	0.0229387	0.031207	0.0993697	0.0604215	0.018802	0.05245	0.0129454	0.00657824	0.0307239	0.0298726	0.02003	0.114258	0.144163	0.167673	0.194032	0.155031	0.0257099	0.0285486	0.0138265	0.0151805	0.0208164	-2.61857	0.167767	-7.44757	0.00325639	0.104266
ENSMUSG00000003282.3	ENSMUSG00000003282	protein_coding	-	Plag1	4768	chr4	20	20	0.258604	0.126662	0.108872	0.149427	0.160891	0.216276	0.21621	0.0942172	0.0488642	0.143892	0.210834	0.056987	0.19841	0.278692	0.186231	0.202566	0.249775	0.206878	0.250345	0.227391	0.167043	0.181365	0.273096	0.206029	0.206883	1.29424	0.528184	-1.09913	0.482403	0.147536
ENSMUSG00000003283.7	ENSMUSG00000003283	protein_coding	+	Hck	2079	chr2	20	20	0.528089	0.318828	0.19767	0.413252	0.36446	0.448317	0.707057	0.564206	0.0373553	0.439234	0.401226	0.261389	0.310756	1.13222	0.526398	1.49928	1.59398	1.70602	1.72243	1.63043	1.55793	1.18166	1.45043	1.22652	1.35413	1.19845	0.740273	-1.20404	0.0466254	1.04687e-05
ENSMUSG00000003299.9	ENSMUSG00000003299	protein_coding	+	Mrpl4	1276	chr9	20	20	2.17091	0.646451	0.711934	0.377714	0.976752	2.26905	3.00721	1.0953	1.27813	1.91242	0.938678	0.745297	0.813725	4.26967	1.69184	2.33958	1.54202	5.16454	2.80638	2.96313	2.40519	2.29494	2.00513	2.94842	2.41342	-1.13038	0.829942	-1.22777	0.537803	0.158096
ENSMUSG00000003308.8	ENSMUSG00000003308	protein_coding	-	Keap1	2946	chr9	20	20	2.23031	1.70498	1.74737	1.4226	1.77632	2.92145	2.63742	2.05858	0.434968	2.0131	1.77148	2.04754	1.51161	2.64833	1.99474	2.70473	1.87187	2.20129	1.47599	2.06347	2.71435	2.72185	2.04714	2.90174	2.59627	-1.00921	0.977274	1.25821	0.152881	0.347747
ENSMUSG00000003309.7	ENSMUSG00000003309	protein_coding	-	Ap1m2	1727	chr9	20	13	0.117365	0.0170583	0	0	0.0336058	0	0.0221083	0	0.0449691	0.0167693	0	0.0157333	0	0.0329755	0.0121772	0.0762621	0.0449735	0.0972188	0.138233	0.0891718	0.0491927	0.0455202	0.0793661	0	0.0435197	-1.37711	0.743018	-2.049	0.125217	0.00916117
ENSMUSG00000003316.8	ENSMUSG00000003316	protein_coding	-	Glg1	7064	chr8	20	20	3.97162	3.92017	3.13845	3.25121	3.57036	3.77303	3.67542	3.64959	1.2808	3.09471	4.12691	3.07332	3.70733	3.89386	3.70036	4.13286	3.6577	4.21881	3.76816	3.94438	4.89783	4.77422	4.66327	4.8702	4.80138	1.1957	0.403897	1.21727	0.00467067	0.0219788
ENSMUSG00000003341.8	ENSMUSG00000003341	protein_coding	-	Atp8b3	4383	chr10	20	5	0	0	0	0	0	0	0	0	0	0	0	0	0	0.00866207	0.00216552	0	0.00590686	0.00957659	0.0972626	0.0281865	0	0.00896798	0	0	0.002242	#DIV/0!	0.391002	-12.5721	0.343881	0.271769
ENSMUSG00000003344.8	ENSMUSG00000003344	protein_coding	-	Btbd2	3035	chr10	20	20	1.32455	0.548426	0.292191	0.220941	0.596527	0.927836	0.899489	0.493386	0.255887	0.64415	0.352363	0.259628	0.456151	1.05078	0.52973	0.433953	0.511824	0.850548	0.691073	0.621849	0.934234	0.641081	0.835488	0.895266	0.826517	-1.21599	0.652667	1.32913	0.127985	0.318095
ENSMUSG00000003345.9	ENSMUSG00000003345	protein_coding	+	Csnk1g2	2499	chr10	20	20	16.8569	16.28	10.4295	12.2677	13.9585	16.7439	17.5321	13.4223	2.84355	12.6355	16.1933	11.8406	12.8248	18.6715	14.8826	11.5859	13.6027	12.9332	9.34828	11.8675	21.8551	21.7138	19.2882	22.2978	21.2887	1.17784	0.577628	1.79386	0.000297317	0.29169
ENSMUSG00000003346.8	ENSMUSG00000003346	protein_coding	-	Abhd17a	1468	chr10	20	20	6.5699	2.84964	1.44391	1.42745	3.07273	4.37684	3.56322	3.06013	1.32257	3.08069	4.25438	2.96146	3.33216	6.46557	4.25339	3.28963	2.31033	6.51915	3.21759	3.83417	9.71522	9.43842	7.9519	9.25454	9.09002	1.38066	0.29437	2.37079	0.00612094	0.043991
ENSMUSG00000003348.9	ENSMUSG00000003348	protein_coding	-	Mob3a	723	chr10	20	20	0.911119	0.550077	0.209412	0.289833	0.49011	0.658286	0.607306	0.897489	0.107416	0.567624	0.354995	0.225489	0.702102	0.708906	0.497873	0.728656	0.537132	0.377361	1.17926	0.705602	1.21911	1.14169	0.726717	1.09853	1.04651	-1.1401	0.747878	1.48315	0.156654	0.0385471
ENSMUSG00000003352.7	ENSMUSG00000003352	protein_coding	+	Cacnb3	3106	chr15	20	18	0.0108762	0	0.0278548	0.0337329	0.018116	0.0702316	0.0368781	0.0160702	0	0.030795	0.0688617	0.0524882	0.00742872	0.079452	0.0520577	0.183748	0.083354	0.0405417	0.175681	0.120831	0.136761	0.139206	0.102968	0.0807509	0.114921	1.69046	0.370208	-1.05142	0.883615	0.00317622
ENSMUSG00000003354.5	ENSMUSG00000003354	protein_coding	+	Ccdc65	1882	chr15	20	10	0.0179498	0	0.0229854	0	0.0102338	0.0526856	0.0304313	0.0265219	0	0.0274097	0	0	0	0.0403463	0.0100866	0.0583177	0.0550261	0.111515	0.244637	0.117374	0	0	0	0	0	-2.71744	0.28576	#DIV/0!	0.0772298	0.236395
ENSMUSG00000003355.6	ENSMUSG00000003355	protein_coding	-	Fkbp11	725	chr15	20	20	3.7975	2.88502	2.38668	3.26608	3.08382	14.962	17.853	14.0448	2.62443	12.3711	5.28074	3.74778	3.43717	6.57202	4.75943	18.6809	12.1771	22.3187	3.92786	14.2761	2.92951	4.60837	2.86734	3.11353	3.37969	-2.59927	0.105225	-4.2241	0.0730797	0.941556
ENSMUSG00000003360.8	ENSMUSG00000003360	protein_coding	-	Ddx23	3215	chr15	20	20	11.6002	14.3587	11.7464	11.693	12.3496	15.729	18.1761	13.608	3.10405	12.6543	14.1969	10.7502	8.88496	13.97	11.9505	18.5916	21.5654	11.0125	7.03829	14.5519	15.5741	18.3635	15.6108	17.3774	16.7314	-1.05889	0.853167	1.14977	0.565735	0.172878
ENSMUSG00000003363.9	ENSMUSG00000003363	protein_coding	-	Pld3	2462	chr7	20	20	2.09248	1.05299	0.57104	0.519191	1.05893	1.3532	1.50429	0.760269	0.346985	0.991186	1.1728	0.860833	1.08714	2.22058	1.33534	1.15906	0.998996	1.79865	1.22592	1.29566	2.22569	1.96374	1.65161	2.27517	2.02905	1.34721	0.427523	1.56604	0.0183795	0.0792305
ENSMUSG00000003378.8	ENSMUSG00000003378	protein_coding	-	Grik5	3816	chr7	20	20	0.221315	0.297222	0.147369	0.41185	0.269439	0.254642	0.225124	0.0850216	0.0407031	0.151373	0.49884	0.434344	0.0725585	0.636744	0.410622	0.264606	0.346011	0.142994	0.277052	0.257666	0.300551	0.391418	0.269389	0.701083	0.41561	2.71265	0.117726	1.61298	0.213811	0.576792
ENSMUSG00000003379.7	ENSMUSG00000003379	protein_coding	+	Cd79a	1452	chr7	20	16	0.0814292	0.0507226	0	0.0432953	0.0438618	0	0.0262955	0.0343762	0	0.0151679	0.0294607	0	0.0317818	0.0130736	0.018579	0.0302352	0.106983	0.0722696	0.0587193	0.0670518	0.109705	0.0406061	0.125863	0.0287893	0.0762408	1.22489	0.779338	1.13704	0.764389	0.00441918
ENSMUSG00000003380.10	ENSMUSG00000003380	protein_coding	-	Rabac1	870	chr7	20	20	5.20312	2.2518	1.11875	0.578066	2.28793	3.30514	3.81811	1.77855	1.07119	2.49325	1.54882	1.6865	1.80345	3.53475	2.14338	4.97046	2.94608	5.64481	2.86161	4.10574	3.6863	2.57526	2.12687	3.4835	2.96798	-1.16323	0.676244	-1.38334	0.219368	0.0501834
ENSMUSG00000003382.12	ENSMUSG00000003382	protein_coding	+	Etv3	6999	chr3	20	20	1.59761	1.38059	0.998178	1.0479	1.25607	1.9607	1.99934	1.3978	0.355075	1.42823	1.45157	0.966664	1.37802	1.81991	1.40404	1.66222	1.54251	1.67321	1.36193	1.55997	1.80253	1.65392	1.76578	1.6992	1.73036	-1.01723	0.956842	1.10923	0.0955991	0.288207
ENSMUSG00000003402.7	ENSMUSG00000003402	protein_coding	+	Prkcsh	1995	chr9	20	20	24.1804	17.7201	11.9693	13.4553	16.8313	33.4391	38.5639	18.1643	4.94387	23.7778	20.2627	14.0283	9.54172	41.496	21.3322	33.2838	21.6981	33.2638	19.0522	26.8245	34.9405	45.2765	22.9129	39.4343	35.641	-1.11464	0.821976	1.32868	0.197941	0.162067
ENSMUSG00000003410.7	ENSMUSG00000003410	protein_coding	-	Elavl3	5020	chr9	20	11	0	0	0.0172345	0	0.00430862	0.00790074	0.0038029	0	0	0.00292591	0	0	0.0183853	0.00756292	0.00648706	0	0.0103146	0	0.101905	0.0280549	0.00846173	0.01566	0.00910128	0.00416355	0.00934664	2.21711	0.493342	-3.0016	0.505326	0.288453
ENSMUSG00000003411.4	ENSMUSG00000003411	protein_coding	+	Rab3b	3367	chr4	20	14	0.0601986	0	0	0	0.0150496	0.0117795	0.0113398	0.0148245	0	0.00948595	0	0.0645593	0.0137057	0	0.0195663	0.0651939	0.0153785	0.0249327	0.126612	0.0580293	0.0946196	0.0233482	0.0678474	0.0124152	0.0495576	2.06266	0.562642	-1.17095	0.799191	0.0385484
ENSMUSG00000003418.10	ENSMUSG00000003418	protein_coding	-	St8sia6	7355	chr2	20	18	0.027558	0.0240324	0	0.0170944	0.0171712	0.00269624	0.0155735	0.0135729	0	0.00796066	0.0261721	0.00738855	0.0313713	0.0283905	0.0233306	0.0119379	0.0457603	0.0171207	0.229525	0.076086	0.0317646	0.0400816	0.0186357	0.022734	0.028304	2.93074	0.0650717	-2.68817	0.424131	0.200713
ENSMUSG00000003420.7	ENSMUSG00000003420	protein_coding	-	Fcgrt	1731	chr7	20	20	73.9836	65.6674	60.2395	56.0734	63.991	54.406	60.0839	44.8824	9.96006	42.3331	64.2024	61.1553	48.5332	73.9687	61.9649	46.1588	45.0042	36.0697	24.8245	38.0143	99.9249	81.7129	76.9392	104.916	90.8732	1.46375	0.184441	2.3905	0.00107763	0.352864
ENSMUSG00000003421.6	ENSMUSG00000003421	protein_coding	+	Nosip	2105	chr7	20	20	3.11335	3.47078	2.72292	2.66789	2.99374	4.53142	5.93122	2.8099	0.590302	3.46571	3.3937	2.34926	2.84995	4.98696	3.39497	3.9209	4.63679	4.51646	2.1872	3.81534	3.91483	4.5282	4.05878	4.46815	4.24249	-1.02084	0.958533	1.11196	0.51181	0.385035
ENSMUSG00000003423.8	ENSMUSG00000003423	protein_coding	+	Pih1d1	1306	chr7	20	20	3.25916	1.39855	0.695581	0.657849	1.50278	2.36877	2.9089	0.859931	0.891978	1.75739	1.50669	1.18589	1.71374	2.95064	1.83924	2.92453	2.51761	3.455	2.3241	2.80531	2.81343	2.34756	2.04653	2.57662	2.44604	1.04657	0.90399	-1.14688	0.281485	0.0333107
ENSMUSG00000003429.10	ENSMUSG00000003429	protein_coding	-	Rps11	597	chr7	20	20	14.7405	17.8633	19.2381	23.096	18.7345	30.2279	52.7628	11.4125	9.36622	25.9424	23.8247	29.4016	23.2669	75.9953	38.1221	38.9746	13.14	73.9646	39.0456	41.2812	39.5962	42.6974	25.3314	43.7626	37.8469	1.46949	0.482628	-1.09074	0.808493	0.463282
ENSMUSG00000003435.8	ENSMUSG00000003435	protein_coding	-	Supt5	3479	chr7	20	20	11.0355	12.9008	10.9918	8.29402	10.8055	11.9874	12.9776	8.28556	2.20997	8.86513	9.83045	6.67765	7.92554	12.146	9.14491	15.0671	14.7942	12.9096	8.43536	12.8016	12.2251	12.3208	12.43	13.7998	12.6939	1.03156	0.922444	-1.00848	0.949444	0.0254533
ENSMUSG00000003436.11	ENSMUSG00000003436	protein_coding	-	Dll3	2609	chr7	20	7	0	0	0.0165805	0	0.00414513	0.0304038	0	0	0	0.00760095	0	0	0	0.0145519	0.00363797	0.016827	0.00992325	0	0.137253	0.0410008	0.00814064	0	0	0	0.00203516	-2.08934	0.660989	-20.1462	0.313935	0.38166
ENSMUSG00000003437.8	ENSMUSG00000003437	protein_coding	+	Paf1	1989	chr7	20	20	8.94216	8.50169	7.09013	6.98497	7.87974	14.2076	15.0306	9.46086	1.75705	10.114	8.9253	6.36595	5.81191	12.9416	8.51119	13.453	12.5609	12.6408	6.79854	11.3633	11.3296	13.4579	10.5435	13.0934	12.1061	-1.18832	0.663517	1.06537	0.681335	0.209786
ENSMUSG00000003438.11	ENSMUSG00000003438	protein_coding	-	Timm50	1504	chr7	20	20	4.87406	2.22319	0.906012	1.54654	2.38745	2.00418	2.38632	1.29432	0.645459	1.58257	1.47899	0.993635	1.58017	1.81751	1.46758	1.98491	1.82468	1.81404	1.26984	1.72337	2.06882	2.37826	1.56446	2.19572	2.05181	-1.07836	0.798589	1.19058	0.210764	0.146313
ENSMUSG00000003444.8	ENSMUSG00000003444	protein_coding	-	Med29	1277	chr7	20	20	2.69829	4.19864	2.59144	2.39578	2.97104	3.30773	4.99314	2.59929	0.608156	2.87708	2.22762	2.04264	3.32462	3.71631	2.8278	2.92219	3.93314	5.80145	2.2567	3.72837	2.94385	3.38585	3.18424	3.19162	3.17639	-1.01743	0.962811	-1.17378	0.527677	0.330457
ENSMUSG00000003452.9	ENSMUSG00000003452	protein_coding	+	Bicd1	9961	chr6	20	20	0.0440879	0.0310538	0.0260567	0.0168296	0.029507	0.0617164	0.0594124	0.0576261	0.0233897	0.0505362	0.0450916	0.0163667	0.0509607	0.0781347	0.0476384	0.141035	0.0883699	0.0379247	0.155782	0.105778	0.173775	0.220979	0.128428	0.0629486	0.146533	-1.06083	0.859276	1.38529	0.382167	0.0082292
ENSMUSG00000003458.6	ENSMUSG00000003458	protein_coding	-	Ncstn	2690	chr1	20	20	2.4928	1.33609	0.635208	0.817943	1.32051	2.47701	2.61874	1.32672	1.227	1.91237	1.1211	0.818173	1.17512	3.0909	1.55132	3.39462	1.86714	4.15061	3.31533	3.18193	2.87002	2.92243	2.26744	2.22219	2.57052	-1.23273	0.593404	-1.23785	0.30044	0.0130445
ENSMUSG00000003464.7	ENSMUSG00000003464	protein_coding	+	Pex19	3119	chr1	20	20	22.9939	16.548	10.6586	9.19759	14.8495	9.03483	8.09772	4.79298	2.07911	6.00116	13.5641	11.0201	11.3926	23.2372	14.8035	8.02305	7.42079	10.5978	6.89409	8.23393	31.014	24.8329	23.1811	28.7481	26.944	2.46677	0.046554	3.27232	0.000533539	0.120503
ENSMUSG00000003469.3	ENSMUSG00000003469	protein_coding	+	Phyhip	2904	chr14	20	7	0	0	0	0	0	0	0.0197216	0.0171881	0	0.00922743	0	0	0.0476728	0	0.0119182	0	0.0178304	0	0.0880789	0.0264773	0.0109705	0	0.0314658	0	0.0106091	1.29161	0.84651	-2.49572	0.517403	0.530816
ENSMUSG00000003476.9	ENSMUSG00000003476	protein_coding	-	Crhr2	3033	chr6	20	6	0	0	0	0	0	0	0	0.016457	0	0.00411425	0	0	0.015215	0.0250352	0.0100625	0	0.0256081	0	0.0730884	0.0246741	0	0.0129597	0	0	0.00323992	2.44578	0.456161	-7.61565	0.303554	0.49909
ENSMUSG00000003477.5	ENSMUSG00000003477	protein_coding	-	Inmt	1074	chr6	20	20	136.007	115.288	76.4274	86.1415	103.466	161.343	125.457	77.9386	35.2153	99.9885	123.472	85.638	103.595	87.8976	100.151	92.8514	164.812	111.482	127.764	124.227	266.683	200.248	180.435	205.605	213.243	1.00162	0.995817	1.71655	0.01085	0.0148425
ENSMUSG00000003484.4	ENSMUSG00000003484	protein_coding	-	Cyp4f18	1689	chr8	20	13	0	0.0174421	0	0	0.00436052	0.0234824	0	0	0	0.0058706	0.0253268	0.0321746	0	0.0337174	0.0228047	0.0129963	0.0306569	0.049703	0.222111	0.0788668	0.113174	0.139633	0.0811517	0.173247	0.126801	3.88456	0.137786	1.60779	0.410471	0.010671
ENSMUSG00000003500.7	ENSMUSG00000003500	protein_coding	-	Impdh1	2832	chr6	20	20	0.471175	0.4265	0.381872	0.399564	0.419778	0.196068	0.350533	0.211501	0.0822686	0.210093	0.891186	0.345399	0.570322	1.23335	0.760064	0.271284	0.329107	0.385356	0.385358	0.342776	1.36868	1.59614	1.06477	1.0849	1.27862	3.61776	0.0607976	3.7302	0.00403048	0.18592
ENSMUSG00000003505.9	ENSMUSG00000003505	protein_coding	-	Psg18	2912	chr7	20	5	0.0116008	0	0	0	0.0029002	0.0136201	0.0131116	0	0	0.00668292	0	0	0	0	0	0	0.0533443	0	0.163962	0.0543266	0	0	0	0	0	#DIV/0!	0.181805	#DIV/0!	0.254482	0.287714
ENSMUSG00000003518.7	ENSMUSG00000003518	protein_coding	-	Dusp3	4675	chr11	20	20	7.47889	8.50392	7.13418	6.0377	7.28867	5.03089	5.17384	5.0021	1.19607	4.10073	10.422	8.79947	9.38245	17.6632	11.5668	6.41855	5.82035	6.51386	5.5588	6.07789	18.9379	18.43	18.1679	19.8996	18.8588	2.82067	0.0277387	3.10286	1.11123e-06	0.146315
ENSMUSG00000003526.5	ENSMUSG00000003526	protein_coding	-	Prodh	3174	chr16	20	20	10.3505	5.95412	3.82294	4.13288	6.06511	41.3112	40.4486	28.0315	6.25158	29.0107	6.31411	3.99781	4.32539	6.74629	5.3459	39.3095	31.4609	22.779	22.7845	29.0835	2.65989	3.10837	2.6702	2.49574	2.73355	-5.42672	0.0621415	-10.6395	0.00695858	0.874806
ENSMUSG00000003527.8	ENSMUSG00000003527	protein_coding	-	Dgcr14	2809	chr16	20	20	0.913988	0.922909	0.600598	0.529654	0.741787	1.34841	1.56313	0.941777	0.138237	0.997889	0.883254	0.831877	0.854274	1.54756	1.02924	1.30501	0.995406	1.72589	0.801308	1.2069	1.58026	1.87508	1.26054	1.81554	1.63286	1.03142	0.933974	1.35293	0.139214	0.082499
ENSMUSG00000003528.8	ENSMUSG00000003528	protein_coding	-	Slc25a1	1669	chr16	20	20	18.7326	10.5465	4.97641	4.89659	9.78803	28.2789	27.4977	14.4599	7.1659	19.3506	10.5981	9.80059	9.1935	27.4564	14.2621	17.0714	14.9382	27.702	19.0035	19.6788	23.3832	19.5709	11.7574	19.2855	18.4992	-1.35678	0.481973	-1.06376	0.761516	0.551475
ENSMUSG00000003531.8	ENSMUSG00000003531	protein_coding	+	Dgcr6	1848	chr16	20	20	5.95929	4.07302	2.63343	2.35856	3.75608	5.56938	5.65072	4.52415	1.63896	4.3458	4.15501	3.69049	4.03289	5.91675	4.44878	4.22861	4.76327	4.11111	3.89393	4.24923	6.36709	5.54079	4.70976	5.81338	5.60776	1.0237	0.926892	1.31971	0.020506	0.381115
ENSMUSG00000003534.11	ENSMUSG00000003534	protein_coding	-	Ddr1	4750	chr17	20	19	0.0462273	0.0217071	0.0455353	0.0352925	0.0371906	0.0417492	0.0803812	0.0210165	0	0.0357867	0.027017	0.0343218	0.0680064	0.131881	0.0653065	0.120152	0.0327029	0.0706934	0.0753882	0.0747341	0.107313	0.099301	0.0913768	0.180409	0.1196	1.82488	0.358262	1.60034	0.151546	0.0447985
ENSMUSG00000003541.6	ENSMUSG00000003541	protein_coding	+	Ier3	1129	chr17	20	20	0.598432	0.482732	0.229895	0.111364	0.355606	0.14052	0.23673	0.044211	0.137576	0.139759	1.02301	1.01081	0.36787	2.23625	1.15949	0.116656	0.0917264	0.185891	0.256763	0.162759	0.554959	0.470009	0.566552	0.407283	0.499701	8.2963	0.0787152	3.07019	0.000698623	0.278035
ENSMUSG00000003545.2	ENSMUSG00000003545	protein_coding	-	Fosb	3747	chr7	20	16	0	0.0117933	0	0.0111849	0.00574455	0.0211699	0.0101898	0	0.124358	0.0389294	0	0.014503	0.0123158	0.0101323	0.00923778	0.0117165	0.0345473	0.0336063	0.131975	0.0529613	0.022673	0.0157353	0.0121933	0.00557807	0.0140449	-4.21416	0.379324	-3.77085	0.243512	0.653938
ENSMUSG00000003546.9	ENSMUSG00000003546	protein_coding	-	Klc4	2306	chr17	20	20	13.1405	9.98384	8.52601	9.99584	10.4115	14.2583	17.766	16.3639	2.92999	12.8295	11.2229	8.54262	8.55505	15.4843	10.9512	16.8867	17.8511	16.6732	9.70919	15.28	13.6957	14.6676	13.4133	14.3026	14.0198	-1.17152	0.641125	-1.08989	0.551853	0.195042
ENSMUSG00000003549.3	ENSMUSG00000003549	protein_coding	+	Ercc1	1783	chr7	20	20	0.55892	0.429586	0.436709	0.117526	0.385685	0.400399	0.449693	0.377926	0.217783	0.36145	0.347877	0.502892	0.491754	1.02208	0.591151	0.812536	0.479171	0.670928	0.51644	0.619769	0.792142	0.617267	0.80717	0.668176	0.721189	1.6355	0.221283	1.16364	0.309267	0.0683964
ENSMUSG00000003555.7	ENSMUSG00000003555	protein_coding	-	Cyp17a1	1807	chr19	20	20	4.91673	4.27141	3.33955	3.23543	3.94078	0.570672	0.655016	0.262416	0.257869	0.436493	6.08393	9.39797	5.96313	7.60577	7.2627	5.33281	10.3588	4.12309	6.63399	6.61217	8.71537	8.70098	11.2641	13.4174	10.5245	16.6387	0.00310448	1.59168	0.0698095	0.0171915
ENSMUSG00000003559.7	ENSMUSG00000003559	protein_coding	+	As3mt	1740	chr19	20	20	13.1825	12.5204	7.89343	6.9368	10.1333	7.80698	7.54845	5.6512	1.11583	5.53062	14.6277	14.1479	10.224	25.976	16.2439	14.3185	12.6771	13.4486	11.2799	12.931	29.2035	21.3589	17.8159	27.6879	24.0165	2.93709	0.0427443	1.85728	0.0223343	0.0547578
ENSMUSG00000003573.9	ENSMUSG00000003573	protein_coding	+	Homer3	1455	chr8	20	20	0.301828	0.283461	0.356771	0.115216	0.264319	0.327107	0.236172	0.205832	0.0533756	0.205622	0.264599	0.242769	0.285447	0.46968	0.315624	0.543112	0.266905	0.216362	0.269552	0.323983	0.715263	0.864476	0.439614	0.502774	0.630532	1.53497	0.204183	1.94619	0.0494528	0.0377241
ENSMUSG00000003575.7	ENSMUSG00000003575	protein_coding	-	Crtc1	5669	chr8	20	20	0.131098	0.103933	0.0991992	0.0887137	0.105736	0.136427	0.114496	0.114462	0.0958954	0.11532	0.203736	0.153375	0.0325611	0.143988	0.133415	0.166499	0.091338	0.0962541	0.153406	0.126874	0.136747	0.180274	0.141038	0.0811118	0.134793	1.15691	0.65557	1.06241	0.78751	0.77182
ENSMUSG00000003581.8	ENSMUSG00000003581	protein_coding	+	Rnf215	1180	chr11	20	20	1.24533	0.374488	0.476577	0.159826	0.564055	0.857096	0.905992	0.423002	0.13163	0.57943	0.453145	0.299346	0.35197	0.563053	0.416879	0.781299	0.570453	0.942641	0.592488	0.72172	0.764962	0.616248	0.832458	0.832498	0.761542	-1.38993	0.453204	1.05518	0.710991	0.0436574
ENSMUSG00000003585.7	ENSMUSG00000003585	protein_coding	-	Sec14l2	2619	chr11	20	20	139.673	110.949	76.4745	75.7865	100.721	107.695	130.048	82.2755	29.8459	87.4661	77.6567	65.0288	79.0617	95.9946	79.4355	87.1158	94.3459	86.2162	51.9962	79.9185	108.648	107.272	100.614	118.639	108.793	-1.1011	0.741096	1.3613	0.0485108	0.408433
ENSMUSG00000003604.8	ENSMUSG00000003604	protein_coding	+	Aven	1088	chr2	20	20	4.5487	3.41169	3.83681	2.52306	3.58007	8.01983	6.84312	4.74827	1.03501	5.16156	3.40092	3.39643	2.92662	9.92765	4.91291	8.13066	6.30587	10.2235	4.23167	7.22293	6.33459	6.1236	5.37511	7.45367	6.32174	-1.05061	0.916402	-1.14255	0.543722	0.186278
ENSMUSG00000003617.10	ENSMUSG00000003617	protein_coding	+	Cp	5743	chr3	20	20	196.401	217.647	137.831	137.559	172.359	305.384	359.463	309.554	65.5519	259.988	200.66	153.206	211.753	355.357	230.244	329.2	235.974	330.827	210.448	276.612	230.37	214.315	187.105	204.876	209.166	-1.12919	0.721644	-1.32245	0.116949	0.958659
ENSMUSG00000003623.4	ENSMUSG00000003623	protein_coding	-	Crot	2978	chr5	20	20	922.218	1007.4	610.558	528.165	767.085	147.952	169.488	100.289	27.6953	111.356	409.634	289.123	564.265	873.316	534.084	202.378	157.573	206.305	90.2592	164.129	680.901	720.263	794.584	833.206	757.239	4.79619	0.0402932	4.61368	1.58687e-05	0.378515
ENSMUSG00000003644.11	ENSMUSG00000003644	protein_coding	-	Rps6ka1	3851	chr4	20	20	1.80267	0.864436	0.432473	0.696502	0.94902	1.67875	1.41283	0.622145	0.201666	0.978848	0.844208	0.825514	0.820848	1.98653	1.11928	1.083	0.96137	0.99731	0.836885	0.969641	1.49737	1.24013	0.759298	1.32429	1.20527	1.14346	0.765033	1.24301	0.235973	0.86944
ENSMUSG00000003657.8	ENSMUSG00000003657	protein_coding	-	Calb2	1419	chr8	20	3	0	0	0	0.0295348	0.0073837	0.0139752	0	0	0	0.0034938	0	0	0	0	0	0	0	0	0.192272	0.048068	0	0	0	0	0	#DIV/0!	0.391002	#DIV/0!	0.391002	0.385494
ENSMUSG00000003660.10	ENSMUSG00000003660	protein_coding	+	Snrnp200	6700	chr2	20	20	11.1832	15.2927	13.2132	12.8576	13.1367	15.4888	16.623	13.8866	2.40519	12.1009	13.7014	10.8523	11.8158	15.9428	13.0781	18.1012	15.8237	15.9095	9.64079	14.8688	15.0907	15.5819	13.8088	16.5461	15.2569	1.08075	0.793151	1.0261	0.84982	0.206892
ENSMUSG00000003662.4	ENSMUSG00000003662	protein_coding	-	Ciao1	3068	chr2	20	20	3.85932	4.17698	2.29828	2.56814	3.22568	5.23566	5.08998	2.83899	0.936596	3.52531	2.96984	2.1521	3.29408	4.66529	3.27033	6.64676	5.73828	8.29086	4.46867	6.28614	6.71159	6.41231	6.0759	7.07828	6.56952	-1.07797	0.834107	1.04508	0.753169	0.00052974
ENSMUSG00000003665.6	ENSMUSG00000003665	protein_coding	-	Has1	2085	chr17	20	18	0.0648086	0.0635821	0.0207475	0.0100503	0.0397971	0.0190224	0.0366245	0.0239397	0.0372478	0.0292086	0.0307748	0	0.0331994	0.0637316	0.0319264	0.0421118	0.0496686	0	0.204461	0.0740603	0.0713058	0.0565563	0.0219129	0.0501224	0.0499744	1.09305	0.854121	-1.48197	0.633515	0.202378
ENSMUSG00000003680.9	ENSMUSG00000003680	protein_coding	-	Taf6l	1720	chr19	20	20	0.746335	0.428193	0.301803	0.402042	0.469593	0.495771	0.510561	0.319219	0.135456	0.365252	0.298444	0.331744	0.456106	0.507683	0.398494	0.638104	0.406409	0.500274	0.565098	0.527471	0.79646	0.662729	0.624231	0.741257	0.706169	1.09101	0.756454	1.33878	0.030814	0.00280048
ENSMUSG00000003721.8	ENSMUSG00000003721	protein_coding	-	Insig2	3007	chr1	20	20	62.1817	72.4001	47.0204	32.3487	53.4877	154.017	134.872	84.8392	15.0958	97.206	29.17	21.1805	34.1846	91.2278	43.9407	100.768	93.4511	116.619	59.4186	92.5642	98.3405	77.6264	73.4783	134.38	95.9563	-2.21221	0.193884	1.03665	0.860028	0.283464
ENSMUSG00000003731.7	ENSMUSG00000003731	protein_coding	-	Kpna6	5894	chr4	20	20	3.78566	3.1289	1.93393	1.41501	2.56588	3.44533	3.77989	1.90968	1.2847	2.6049	2.59826	2.116	2.43498	3.65552	2.70119	3.80619	2.63554	4.9993	3.44571	3.72168	4.26472	3.91799	3.31384	4.04261	3.88479	1.03696	0.8942	1.04383	0.774308	0.0134326
ENSMUSG00000003746.9	ENSMUSG00000003746	protein_coding	-	Man1a	6006	chr10	20	20	29.5264	30.8944	22.3963	21.5655	26.0956	38.5919	43.2191	36.455	8.08166	31.5869	37.6595	29.6777	34.5259	43.8952	36.4396	43.1231	39.02	40.4891	28.5223	37.7886	31.6975	31.6528	32.4824	32.6357	32.1171	1.15363	0.599944	-1.17659	0.174602	0.836635
ENSMUSG00000003752.8	ENSMUSG00000003752	protein_coding	-	Itpkc	3240	chr7	20	20	0.625583	0.372792	0.233649	0.122884	0.338727	0.679391	0.807224	0.277301	0.239696	0.500903	0.283859	0.26836	0.299102	0.913992	0.441328	0.92139	0.671216	0.757868	1.07365	0.856031	0.517863	0.527728	0.486497	0.625741	0.539457	-1.13499	0.78879	-1.58684	0.0321175	0.0898773
ENSMUSG00000003762.7	ENSMUSG00000003762	protein_coding	+	Adck4	2418	chr7	20	20	0.950017	0.737101	0.42042	0.355315	0.615713	1.46804	1.20007	0.629604	0.128472	0.856546	0.468812	0.70794	0.687056	1.36602	0.807457	1.2437	0.845861	1.11098	0.994352	1.04872	1.66012	1.98321	1.1526	1.61642	1.60309	-1.0608	0.895691	1.52861	0.0392477	0.0378868
ENSMUSG00000003778.8	ENSMUSG00000003778	protein_coding	-	Brd8	5474	chr18	20	20	3.08254	2.742	2.26408	2.46146	2.63752	3.13729	2.48658	2.26137	0.737742	2.15575	2.59053	2.06491	2.42791	3.60655	2.67247	3.77743	2.63438	2.98666	2.08089	2.86984	4.11859	3.98524	4.0981	4.05497	4.06423	1.2397	0.431487	1.41619	0.0431841	0.0217919
ENSMUSG00000003779.9	ENSMUSG00000003779	protein_coding	+	Kif20a	2480	chr18	20	20	1.37578	0.683037	0.252923	0.566121	0.719465	0.423805	0.685104	0.18114	0.0626303	0.33817	0.733072	0.208168	1.04203	0.933837	0.729277	1.72597	0.438456	0.313114	0.536316	0.753464	1.41307	2.36949	1.00404	0.716366	1.37574	2.15654	0.145208	1.82589	0.249098	0.0914954
ENSMUSG00000003808.12	ENSMUSG00000003808	protein_coding	+	Farsa	1813	chr8	20	20	4.23899	2.8436	2.30251	1.50256	2.72192	4.56121	5.31755	2.54664	1.09232	3.37943	2.56001	2.77259	2.27809	6.0938	3.42612	4.64925	3.54146	6.08892	4.22305	4.62567	5.26581	4.97566	4.49828	6.23688	5.24416	1.01382	0.972792	1.13371	0.383783	0.0486564
ENSMUSG00000003809.8	ENSMUSG00000003809	protein_coding	-	Gcdh	2160	chr8	20	20	100.375	93.0435	49.9976	53.794	74.3025	96.6112	105.953	61.7804	17.0424	70.3468	76.6222	46.9587	65.2791	82.2593	67.7798	126.918	91.2255	118.49	67.3873	101.005	121.967	119.931	116.41	129.344	121.913	-1.03787	0.911315	1.207	0.220883	0.00487682
ENSMUSG00000003810.6	ENSMUSG00000003810	protein_coding	-	Mast2	6336	chr4	20	20	0.898387	0.853196	0.641777	0.453097	0.711614	0.945221	1.15098	0.716886	0.275787	0.772218	0.837174	0.7033	0.750184	1.30328	0.898485	1.28531	0.960242	1.11626	1.77357	1.28385	1.65259	1.42065	1.1898	1.45146	1.42863	1.16351	0.608861	1.11277	0.504411	0.00327323
ENSMUSG00000003812.7	ENSMUSG00000003812	protein_coding	+	Dnase2a	1952	chr8	20	20	2.81224	3.01841	1.52912	2.59789	2.48942	2.88523	3.46212	2.63379	0.238714	2.30496	3.32003	2.64476	2.74236	3.4426	3.03744	3.0812	3.1699	2.13957	1.44139	2.45802	3.48723	4.08773	2.83212	2.90173	3.3272	1.31778	0.384972	1.35361	0.14127	0.642774
ENSMUSG00000003813.9	ENSMUSG00000003813	protein_coding	-	Rad23a	1070	chr8	20	20	11.5394	6.70414	5.15463	3.27053	6.66718	11.2128	11.722	5.45791	2.2863	7.66975	6.15668	4.92641	3.81685	8.65763	5.88939	7.44685	5.4925	3.76591	4.51004	5.30383	10.3019	8.98175	5.55093	11.0756	8.97755	-1.3023	0.51618	1.69265	0.0517182	0.819391
ENSMUSG00000003814.8	ENSMUSG00000003814	protein_coding	-	Calr	2175	chr8	20	20	238.388	289.965	267.775	252.162	262.072	316.965	390.193	363.788	88.4806	289.857	178.522	176.271	150.132	240.869	186.448	464.529	363.195	457.712	202.124	371.89	165.996	181.877	151.875	177.644	169.348	-1.55462	0.231804	-2.19601	0.0443934	0.604744
ENSMUSG00000003824.6	ENSMUSG00000003824	protein_coding	+	Syce2	1699	chr8	20	20	2.37604	2.45353	0.992985	1.45537	1.81948	2.34609	1.20229	1.18983	0.662797	1.35025	2.76955	1.02353	1.95562	2.75973	2.12711	2.95864	2.04192	2.66817	1.7865	2.36381	3.93152	4.2453	3.22696	3.45685	3.71516	1.57534	0.205472	1.57168	0.00941578	0.00806005
ENSMUSG00000003847.10	ENSMUSG00000003847	protein_coding	+	Nfat5	13367	chr8	20	20	1.64144	1.63089	1.5728	1.97368	1.7047	2.09628	2.61501	2.66431	0.665239	2.01021	2.16173	2.0063	1.74342	1.81635	1.93195	2.82452	2.6496	3.0789	3.79644	3.08737	2.04016	2.09957	1.99099	1.82319	1.98848	-1.04051	0.879082	-1.55263	0.0194314	0.104129
ENSMUSG00000003848.8	ENSMUSG00000003848	protein_coding	-	Nob1	1649	chr8	20	20	1.36232	1.28629	0.931277	0.851412	1.10782	1.02221	1.34294	1.02916	0.61225	1.00164	1.31003	0.92274	0.769587	1.42746	1.10745	1.17142	1.31882	0.85272	1.35465	1.1744	1.20427	1.50171	2.06415	1.64775	1.60447	1.10564	0.641971	1.3662	0.0974971	0.0604946
ENSMUSG00000003849.8	ENSMUSG00000003849	protein_coding	-	Nqo1	1547	chr8	20	20	2.46755	1.92335	0.922773	1.46292	1.69415	0.615308	0.715741	0.419447	0.200806	0.487826	3.44262	2.54677	3.25149	6.14767	3.84714	0.510813	0.769831	0.474821	0.793633	0.637274	7.63339	8.00362	5.13884	5.78257	6.6396	7.8863	0.0226508	10.4188	0.00301699	0.311282
ENSMUSG00000003863.10	ENSMUSG00000003863	protein_coding	-	Ppfia3	4878	chr7	20	8	0	0	0.00886808	0	0.00221702	0	0	0	0	0	0.00876935	0	0.0189206	0.00778307	0.00886825	0	0.0265373	0	0.104871	0.0328521	0.0217701	0.0201449	0	0	0.0104788	#DIV/0!	0.106525	-3.13511	0.439162	0.217102
ENSMUSG00000003865.8	ENSMUSG00000003865	protein_coding	+	Gys1	3155	chr7	20	20	0.283743	0.140062	0.150822	0.106269	0.170224	0.219994	0.242035	0.166117	0.0984616	0.181652	0.223714	0.215304	0.168207	0.397107	0.251083	0.292213	0.336444	0.319297	0.23781	0.296441	0.360153	0.230483	0.318588	0.443857	0.33827	1.38222	0.295048	1.1411	0.440765	0.0219101
ENSMUSG00000003868.6	ENSMUSG00000003868	protein_coding	-	Ruvbl2	2015	chr7	20	20	3.353	2.61701	2.25416	1.59112	2.45382	2.88359	3.24966	1.80831	0.732293	2.16846	2.03801	1.41588	1.96956	3.3067	2.18254	3.03934	1.94013	2.82258	1.72636	2.3821	3.00402	2.75049	2.60753	2.59318	2.73881	1.00649	0.984565	1.14974	0.356633	0.31327
ENSMUSG00000003872.7	ENSMUSG00000003872	protein_coding	-	Lin7b	622	chr7	20	4	0	0	0	0	0	0.0637648	0	0	0	0.0159412	0.0343866	0	0	0	0.00859665	0	0	0	0.16449	0.0411225	0.0682924	0	0	0	0.0170731	-1.85435	0.703228	-2.40861	0.61775	0.477951
ENSMUSG00000003873.10	ENSMUSG00000003873	protein_coding	-	Bax	863	chr7	20	20	2.5248	2.253	1.60402	1.52973	1.97789	3.21706	2.96423	1.2146	0.449951	1.96146	1.98271	1.25939	1.9785	2.52959	1.93755	2.36549	2.45998	3.16144	1.38314	2.34251	3.59315	3.14271	1.87942	2.88206	2.87434	-1.01234	0.975179	1.22703	0.341671	0.142414
ENSMUSG00000003882.4	ENSMUSG00000003882	protein_coding	-	Il7r	3200	chr15	20	20	0.0369485	0.0736492	0.0270366	0.0523873	0.0475054	0.0929571	0.059658	0.0233973	0.0242692	0.0500704	0.0935745	0.0509464	0.158631	0.201693	0.126211	0.18521	0.177992	0.177079	0.378343	0.229656	0.298673	0.325508	0.485439	0.0979736	0.301898	2.52068	0.105253	1.31457	0.475362	0.00552049
ENSMUSG00000003923.8	ENSMUSG00000003923	protein_coding	-	Tfam	4391	chr10	20	20	10.5783	13.549	6.76314	8.41823	9.82717	12.492	12.0908	6.71244	1.61832	8.22839	12.723	7.9268	11.9125	14.2231	11.6964	8.13343	7.68262	7.57562	5.46397	7.21391	13.6667	14.0317	11.9398	15.289	13.7318	1.42146	0.290278	1.90352	0.000417246	0.800475
ENSMUSG00000003929.10	ENSMUSG00000003929	protein_coding	-	Zfp81	6635	chr17	20	20	0.916453	1.18771	0.775849	1.06748	0.986873	1.1238	1.15378	1.09834	0.163868	0.884947	1.01543	0.724844	1.24497	1.08433	1.01739	1.50529	1.45545	0.990047	0.763296	1.17852	1.10436	1.08708	1.12241	1.08679	1.10016	1.14967	0.641249	-1.07123	0.693871	0.235739
ENSMUSG00000003934.5	ENSMUSG00000003934	protein_coding	-	Efnb3	3178	chr11	20	13	0.0106298	0	0.0136119	0.00659374	0.00770886	0.0124801	0.0120142	0	0	0.00612357	0	0	0	0.0119465	0.00298663	0.0414426	0.0651725	0.0132077	0.064388	0.0460527	0.00668312	0.00618418	0.0143765	0	0.00681095	-2.05033	0.523925	-6.76157	0.0455317	0.0549278
ENSMUSG00000003948.10	ENSMUSG00000003948	protein_coding	+	Mmd	3574	chr11	20	20	41.2155	48.381	25.8837	22.9191	34.5998	18.1441	19.7529	8.08627	2.96609	12.2373	29.3538	20.656	31.2791	63.6358	36.2312	15.3791	10.5689	16.0721	8.3018	12.5805	48.2066	41.8692	41.0799	55.9193	46.7687	2.96071	0.0782714	3.71757	0.000474603	0.57139
ENSMUSG00000003949.10	ENSMUSG00000003949	protein_coding	-	Hlf	5848	chr11	20	20	3.09047	2.93942	2.15997	2.49753	2.67185	2.3127	2.00111	1.77533	0.531201	1.65509	4.43276	3.21522	2.78556	2.73967	3.2933	1.78669	1.69559	1.97741	1.26258	1.68057	2.84554	2.94397	2.08207	2.01934	2.47273	1.98981	0.0255881	1.47137	0.0401846	0.396699
ENSMUSG00000003955.7	ENSMUSG00000003955	protein_coding	-	Fam162a	630	chr16	20	20	52.7098	48.024	38.5893	40.1469	44.8675	53.4804	53.1202	36.8018	11.8341	38.8091	38.2955	37.4362	30.2887	37.6947	35.9288	46.4799	46.8482	26.9501	21.1662	35.3611	47.7202	46.4505	41.5547	53.0156	47.1852	-1.08017	0.790401	1.33438	0.173085	0.53288
ENSMUSG00000003970.8	ENSMUSG00000003970	protein_coding	+	Rpl8	856	chr15	20	20	112.414	130.624	112.416	88.6422	111.024	105.247	116.238	97.2044	17.7823	84.1179	156.64	131.096	94.1274	183.309	141.293	115.498	101.563	119.058	59.6624	98.9454	156.464	154.724	153.985	153.071	154.561	1.6797	0.1012	1.56208	0.0263881	0.520899
ENSMUSG00000003974.5	ENSMUSG00000003974	protein_coding	-	Grm3	3530	chr5	20	8	0	0	0.00612726	0	0.00153181	0.0393246	0.0108162	0	0	0.0125352	0	0	0.0130729	0	0.00326823	0	0.0293368	0	0.212547	0.060471	0.0060167	0	0	0.0118419	0.00446465	-3.83548	0.403397	-13.5444	0.353858	0.381585
ENSMUSG00000003992.8	ENSMUSG00000003992	protein_coding	+	Ssbp2	3940	chr13	20	20	0.368681	0.269175	0.109793	0.276562	0.256053	0.533521	0.436078	0.392726	0.0788442	0.360292	0.379998	0.24137	0.415794	0.573342	0.402626	0.506985	0.335121	0.351561	0.701126	0.473698	0.396209	0.349171	0.278305	0.196279	0.304991	1.1175	0.737053	-1.55315	0.144881	0.921071
ENSMUSG00000004018.3	ENSMUSG00000004018	protein_coding	+	Fancl	2229	chr11	20	20	6.68355	6.76687	5.85125	4.60651	5.97705	6.62808	6.04662	5.37434	0.97556	4.75615	5.45027	3.14501	5.38281	8.85699	5.70877	1.86124	1.78871	2.41036	1.56827	1.90714	4.90716	4.70833	4.64263	5.73864	4.99919	1.20029	0.604771	2.6213	0.000110253	0.105937
ENSMUSG00000004031.8	ENSMUSG00000004031	protein_coding	-	Brinp2	4091	chr1	20	6	0	0	0	0	0	0.0193897	0	0	0	0.00484742	0	0	0.0112802	0.0185607	0.00746023	0	0.0253139	0	0.125046	0.03759	0.00259581	0	0	0	0.000648953	1.53901	0.708131	-57.9241	0.302679	0.435753
ENSMUSG00000004032.4	ENSMUSG00000004032	protein_coding	+	Gstm5	880	chr3	20	20	6.04612	4.1344	1.54846	2.45268	3.54542	6.107	6.74677	4.05553	1.67678	4.64652	5.20128	3.92133	3.46104	7.07545	4.91478	6.56029	2.85376	3.05267	3.081	3.88693	8.36283	8.241	6.30812	6.65033	7.39057	1.05773	0.855179	1.90139	0.0205229	0.426206
ENSMUSG00000004035.6	ENSMUSG00000004035	protein_coding	-	Gstm7	1593	chr3	20	20	10.5183	7.46201	4.4399	4.64349	6.76592	11.1292	11.8043	7.83336	2.77885	8.38643	8.39158	6.34511	7.416	18.2918	10.1111	7.89566	7.76856	10.5792	6.92574	8.29229	11.2194	9.04325	7.05546	10.0503	9.3421	1.20565	0.635686	1.1266	0.410427	0.808578
ENSMUSG00000004038.8	ENSMUSG00000004038	protein_coding	-	Gstm3	1303	chr3	20	20	5.47037	1.59394	1.19517	2.09067	2.58754	11.5059	7.91166	6.51221	3.18871	7.27962	18.4174	10.9895	5.66658	20.4398	13.8783	6.53638	5.26538	4.17165	4.63272	5.15153	20.6929	40.1664	10.3614	10.2821	20.3757	1.90646	0.151978	3.95527	0.118825	0.662413
ENSMUSG00000004040.10	ENSMUSG00000004040	protein_coding	-	Stat3	2542	chr11	20	20	9.70121	7.09837	4.50113	5.1769	6.6194	16.8274	20.5024	15.2079	3.29955	13.9593	7.64835	6.52028	5.69125	16.5783	9.10955	21.234	13.5865	19.9799	19.0109	18.4528	8.44712	9.78801	6.80294	6.85738	7.97386	-1.53238	0.327533	-2.31416	0.00444606	0.600379
ENSMUSG00000004043.8	ENSMUSG00000004043	protein_coding	+	Stat5a	2751	chr11	20	20	1.31393	0.605043	0.613261	0.799806	0.83301	1.6724	1.26993	0.571537	0.268188	0.945514	0.606434	0.404954	0.503241	0.814244	0.582218	1.22082	0.828171	0.785777	1.10333	0.984525	1.38582	1.12876	1.22899	1.23841	1.2455	-1.62399	0.344626	1.26507	0.0853611	0.0864304
ENSMUSG00000004044.9	ENSMUSG00000004044	protein_coding	-	Ptrf	3489	chr11	20	20	1.52012	1.08078	1.20266	1.2012	1.25119	1.40959	1.31319	1.45923	0.267108	1.11228	1.40996	1.98587	1.21684	2.29057	1.72581	2.49769	1.70669	1.13086	0.948153	1.57085	2.77585	3.17698	2.31781	1.67136	2.4855	1.5516	0.155915	1.58227	0.102986	0.105143
ENSMUSG00000004054.8	ENSMUSG00000004054	protein_coding	+	Map3k11	3789	chr19	20	20	2.19325	1.37618	0.907641	0.945708	1.35569	2.21913	2.49401	1.56764	0.696884	1.74442	1.59186	1.48442	1.05351	2.26452	1.59858	2.70547	2.00887	2.86918	2.35372	2.48431	2.20293	2.02291	1.94137	2.08514	2.06309	-1.09123	0.769529	-1.20417	0.112064	0.0357552
ENSMUSG00000004056.9	ENSMUSG00000004056	protein_coding	+	Akt2	5974	chr7	20	20	7.08823	4.59845	2.29182	2.29403	4.06813	6.19092	6.41038	3.51756	1.53399	4.41321	4.11372	3.52037	3.67695	6.30434	4.40385	5.31683	3.9047	5.49796	3.75066	4.61754	5.80569	5.0367	4.91758	6.05619	5.45404	-1.00213	0.994673	1.18116	0.180919	0.379878
ENSMUSG00000004069.10	ENSMUSG00000004069	protein_coding	+	Dnaja3	2636	chr16	20	20	11.8543	12.6958	7.82788	7.13866	9.87916	17.1602	25.1958	6.22981	3.15242	12.9346	8.23569	6.90624	9.4973	17.9891	10.6571	16.6962	8.43676	21.2658	12.4721	14.7177	14.2734	13.5396	10.5468	16.0881	13.612	-1.21371	0.706093	-1.08123	0.730155	0.446974
ENSMUSG00000004070.9	ENSMUSG00000004070	protein_coding	+	Hmox2	1319	chr16	20	20	14.7778	13.1552	8.46148	8.26122	11.1639	23.8451	25.4878	13.2638	3.47387	16.5176	11.9023	7.6426	11.563	16.378	11.8715	20.5196	18.1955	19.4596	11.0405	17.3038	16.1909	15.4217	13.0761	16.8444	15.3833	-1.39137	0.443425	-1.12485	0.451031	0.474872
ENSMUSG00000004071.6	ENSMUSG00000004071	protein_coding	-	Cdip1	1152	chr16	20	20	7.02315	6.93019	3.15426	2.31013	4.85443	6.6275	6.52923	4.72278	1.78649	4.9165	3.8618	3.27849	4.78697	6.17934	4.52665	8.21249	8.85466	9.38226	6.66097	8.27759	6.24078	5.93694	5.69122	6.89444	6.19085	-1.08612	0.776423	-1.33707	0.0303436	0.00647574
ENSMUSG00000004085.8	ENSMUSG00000004085	protein_coding	+	Zak	8964	chr2	20	20	1.30016	0.971144	0.673199	0.813511	0.939503	1.88265	2.07432	1.81526	0.37254	1.53619	1.66307	1.14275	1.25098	1.71956	1.44409	2.2847	2.08528	1.97837	1.82049	2.04221	1.48203	1.78248	1.38635	1.27542	1.48157	-1.06378	0.836796	-1.37841	0.00877509	0.262782
ENSMUSG00000004096.8	ENSMUSG00000004096	protein_coding	+	Cwc15	1104	chr9	20	20	59.7602	97.9588	112.045	107.546	94.3275	75.5872	80.1146	78.6691	13.7174	62.0221	88.4792	70.562	62.8672	82.3797	76.072	78.0008	74.1048	61.5546	34.5058	62.0415	83.359	99.2814	85.4175	95.2852	90.8358	1.22653	0.460928	1.46411	0.0540257	0.516739
ENSMUSG00000004098.7	ENSMUSG00000004098	protein_coding	-	Col5a3	6052	chr9	20	20	0.692152	0.418627	0.389555	0.30816	0.452124	7.74295	5.62117	4.09491	0.975261	4.60857	0.265059	0.224483	0.259254	0.577141	0.331484	3.81563	3.16136	2.84706	2.24562	3.01742	0.342167	0.396184	0.200057	0.300461	0.309717	-13.9028	0.0571945	-9.74249	0.00335251	0.506478
ENSMUSG00000004099.9	ENSMUSG00000004099	protein_coding	-	Dnmt1	6263	chr9	20	20	1.85547	1.35468	1.13965	1.60934	1.48978	2.71356	2.53911	2.33512	0.576603	2.0411	2.12416	1.73536	1.5068	2.57935	1.98642	2.8249	2.66628	1.98042	1.8133	2.32123	2.96558	2.8399	2.37087	2.38278	2.63978	-1.02753	0.924916	1.13724	0.326848	0.139779
ENSMUSG00000004100.5	ENSMUSG00000004100	protein_coding	+	Ppan	1659	chr9	20	20	2.78967	2.80568	1.72095	1.07364	2.09748	2.47437	3.7974	1.92556	0.842621	2.25999	1.72758	1.50679	1.29346	3.81031	2.08453	2.56688	2.98068	2.32768	3.91612	2.94784	4.10952	3.10378	3.45624	3.77957	3.61228	-1.08417	0.842648	1.2254	0.166919	0.0325593
ENSMUSG00000004105.6	ENSMUSG00000004105	protein_coding	+	Angptl2	3334	chr2	20	20	0.947381	0.578767	0.402224	0.477676	0.601512	1.64761	1.48304	0.988103	0.232938	1.08792	0.936627	0.334142	0.567497	0.780042	0.654577	2.59406	1.85593	2.79492	1.55995	2.20121	1.77734	1.50907	1.18538	1.44188	1.47842	-1.66202	0.275812	-1.4889	0.085602	0.00294843
ENSMUSG00000004110.8	ENSMUSG00000004110	protein_coding	-	Cacna1e	12650	chr1	20	17	0.0200285	0	0.00341964	0	0.00586203	0.0533003	0.0166005	0.0236747	0	0.0233939	0.00845394	0.00429588	0.007296	0.012005	0.00801271	0.0121467	0.0245595	0.0082953	0.188719	0.0584301	0.0159502	0.0155362	0.0343115	0.013218	0.019754	-2.9196	0.261611	-2.95789	0.441186	0.3263
ENSMUSG00000004113.12	ENSMUSG00000004113	protein_coding	-	Cacna1b	9892	chr2	20	13	0.00683006	0.0044672	0	0.00423674	0.0038835	0.0120284	0	0	0	0.0030071	0.00432439	0	0.0233255	0.0307043	0.0145885	0	0.010469	0	0.163763	0.043558	0.013956	0.0258283	0.0138562	0.00211292	0.0139384	4.85137	0.220513	-3.12505	0.515515	0.34898
ENSMUSG00000004127.6	ENSMUSG00000004127	protein_coding	+	Trmt10a	4594	chr3	20	20	1.70231	2.41115	2.03392	1.64665	1.94851	1.45904	1.63313	1.09194	0.253575	1.10942	1.43397	0.857609	1.08989	1.71896	1.27511	0.95085	1.28491	1.04616	0.846294	1.03205	1.58807	1.70694	1.33763	1.46498	1.52441	1.14934	0.665162	1.47706	0.00743783	0.677722
ENSMUSG00000004151.10	ENSMUSG00000004151	protein_coding	+	Etv1	5269	chr12	20	19	0.0352625	0.0559113	0.028735	0.0477242	0.0419083	0.112911	0.0942027	0.0663123	0	0.0683565	0.0324744	0.0567253	0.109478	0.0828634	0.0703853	0.141645	0.108099	0.167291	0.291267	0.177075	0.10682	0.0783298	0.121396	0.095203	0.100437	1.02968	0.948194	-1.76305	0.149465	0.0282538
ENSMUSG00000004187.10	ENSMUSG00000004187	protein_coding	+	Kifc2	3125	chr15	20	20	0.78373	0.499636	0.25609	0.496212	0.508917	0.590166	0.525372	0.279519	0.0497034	0.36119	0.513323	0.434743	0.516849	0.899031	0.590986	1.28544	0.546792	0.993949	0.414707	0.810222	0.781593	0.566016	0.694464	0.956431	0.749626	1.63622	0.206516	-1.08083	0.794161	0.0390657
ENSMUSG00000004207.8	ENSMUSG00000004207	protein_coding	+	Psap	2727	chr10	20	20	97.2688	87.1583	53.9581	56.1718	73.6393	56.6347	64.3352	40.3688	14.8944	44.0583	76.8322	70.6437	71.4631	109.178	82.0292	59.7026	52.8713	56.7198	39.2754	52.1423	128.894	126.828	121.35	136.895	128.492	1.86184	0.0384608	2.46425	1.98068e-05	0.146847
ENSMUSG00000004221.10	ENSMUSG00000004221	protein_coding	+	Ikbkg	7282	chrX	20	20	6.2511	6.95227	5.07316	3.31503	5.39789	7.58431	7.88842	5.24709	1.5944	5.57855	4.56142	3.95146	4.80674	8.52954	5.46229	7.55406	5.45029	7.14749	6.68314	6.70875	9.08678	7.47593	6.30239	8.76282	7.90698	-1.02129	0.950423	1.17861	0.182414	0.0824686
ENSMUSG00000004231.9	ENSMUSG00000004231	protein_coding	+	Pax2	5393	chr19	20	6	0	0	0	0.00777115	0.00194279	0.0147086	0.0141595	0	0	0.00721703	0	0	0.00855688	0	0.00213922	0.00814047	0	0	0.0948568	0.0257493	0	0	0	0	0	-3.37367	0.333325	#DIV/0!	0.346519	0.514658
ENSMUSG00000004233.8	ENSMUSG00000004233	protein_coding	+	Wars2	4404	chr3	20	20	0.893629	1.05022	0.736691	0.599527	0.820017	1.05368	1.10538	0.595026	0.176343	0.732607	0.796482	0.802063	0.990216	1.59053	1.04482	0.722721	0.62902	0.676696	0.615641	0.66102	1.02722	0.999624	0.89219	1.158	1.01926	1.42617	0.320063	1.54195	0.00348203	0.771497
ENSMUSG00000004263.9	ENSMUSG00000004263	protein_coding	-	Atn1	4493	chr6	20	20	0.443603	0.563884	0.803936	0.638954	0.612594	0.595853	0.271933	0.638786	0.10371	0.40257	1.10441	0.74989	0.534088	0.6929	0.770322	0.469013	0.633847	0.565199	0.508564	0.544156	0.522347	0.883591	0.559284	0.455887	0.605277	1.91351	0.0824027	1.11232	0.581648	0.922621
ENSMUSG00000004264.11	ENSMUSG00000004264	protein_coding	+	Phb2	1332	chr6	20	20	115.445	68.8941	46.8309	42.9009	68.5177	55.8301	60.1238	26.3436	8.51245	37.7025	74.972	58.4022	35.3206	185.568	88.5657	42.3854	33.0425	55.556	25.4501	39.1085	126.86	111.325	85.8716	135.606	114.916	2.34907	0.229129	2.93838	0.00203673	0.581187
ENSMUSG00000004266.9	ENSMUSG00000004266	protein_coding	-	Ptpn6	2659	chr6	20	20	8.55018	10.5751	8.86645	9.40173	9.34837	4.34802	4.73853	4.35506	0.876212	3.57946	7.83466	6.79541	7.41063	10.1875	8.05705	5.02746	5.00464	4.15953	3.2129	4.35113	10.6714	10.163	10.825	11.3191	10.7446	2.25091	0.00936262	2.46939	7.44475e-05	0.295134
ENSMUSG00000004267.10	ENSMUSG00000004267	protein_coding	-	Eno2	3010	chr6	20	19	0.0897847	0.0880854	0.0215574	0.0278471	0.0568186	0.0527066	0.0190271	0.0331656	0	0.0262248	0.0923754	0.0180541	0.0459939	0.0945993	0.0627557	0.0291705	0.0258038	0.0278898	0.124633	0.0518743	0.0846735	0.019588	0.0151789	0.0347193	0.0385399	2.39299	0.154564	-1.34599	0.664611	0.969348
ENSMUSG00000004268.5	ENSMUSG00000004268	protein_coding	-	Emg1	751	chr6	20	20	20.1294	15.5536	12.6435	10.3798	14.6766	19.0651	22.7002	14.5555	4.13643	15.1143	10.3667	8.21293	9.00209	12.7395	10.0803	20.4309	17.3403	22.58	12.3066	18.1644	15.1586	15.2307	12.3803	14.8895	14.4148	-1.49939	0.302502	-1.26013	0.19176	0.166439
ENSMUSG00000004270.7	ENSMUSG00000004270	protein_coding	+	Lpcat3	1650	chr6	20	20	37.4667	25.8442	16.045	11.6331	22.7473	11.2375	10.4824	5.62669	2.63579	7.4956	20.4292	23.8944	23.6609	74.8157	35.7001	7.72933	5.80558	14.2076	12.3705	10.0283	81.004	56.1371	46.8099	66.6933	62.6611	4.7628	0.118415	6.24845	0.00396114	0.287777
ENSMUSG00000004285.6	ENSMUSG00000004285	protein_coding	+	Atp6v1f	800	chr6	20	20	26.244	61.313	73.9179	69.5965	57.7678	54.3366	68.2487	58.3684	5.92169	46.7188	61.2779	44.9008	51.8579	51.064	52.2751	63.0262	69.6435	28.8835	26.7078	47.0652	57.0266	70.6291	57.8529	63.8788	62.3469	1.11893	0.721246	1.32469	0.269653	0.575339
ENSMUSG00000004296.8	ENSMUSG00000004296	protein_coding	+	Il12b	1959	chr11	20	10	0	0	0	0.0106967	0.00267417	0	0	0	0	0	0	0	0.047113	0	0.0117783	0.0224102	0.0528632	0.0428527	0.278543	0.0991673	0.0433669	0.0401293	0.0466446	0.0640154	0.0485391	#DIV/0!	0.391002	-2.04304	0.462316	0.0558925
ENSMUSG00000004317.8	ENSMUSG00000004317	protein_coding	-	Clcn5	9003	chrX	20	20	0.746697	0.572636	0.442051	0.297926	0.514827	0.605741	0.905438	0.482343	0.189776	0.545824	0.586799	0.401399	0.563834	1.13227	0.671075	0.933816	0.704542	0.993059	0.886413	0.879458	0.899995	0.827348	0.583602	0.791653	0.775649	1.22947	0.585764	-1.13383	0.303017	0.083268
ENSMUSG00000004319.9	ENSMUSG00000004319	protein_coding	-	Clcn3	6446	chr8	20	20	9.42538	11.5421	8.1873	6.9763	9.03277	11.6475	12.1545	9.96193	2.7349	9.12471	9.49308	7.05209	9.49648	10.7018	9.18586	10.5429	11.6396	12.1084	8.58424	10.7188	13.3081	14.4305	14.1297	15.0451	14.2283	1.0067	0.980247	1.32742	0.0136836	0.0262798
ENSMUSG00000004328.9	ENSMUSG00000004328	protein_coding	-	Hif3a	6544	chr7	20	18	0.0206488	0.0315125	0	0.0160108	0.017043	0.0212127	0.00583452	0.0114412	0	0.00962211	0.0196104	0.0249127	0.00705184	0.0348098	0.0215962	0.0368977	0.0356063	0.0224495	0.145922	0.0602189	0.02921	0.0150163	0.00698173	0.00638784	0.014399	2.24443	0.15661	-4.18217	0.209352	0.227359
ENSMUSG00000004341.7	ENSMUSG00000004341	protein_coding	+	Gpx6	1239	chr13	20	10	0	0	0	0	0	0	0	0	0.0626808	0.0156702	0	0	0	0.0306423	0.00766058	0.035433	0.167166	0.203265	0.206442	0.153077	0.034284	0.0158623	0.0368752	0.0337385	0.03019	-2.04556	0.668077	-5.07044	0.0541059	0.0322743
ENSMUSG00000004344.5	ENSMUSG00000004344	protein_coding	-	Gpx5	1669	chr13	20	19	0.0404811	0.114732	0.0388782	0.0376661	0.0579394	0.118819	0.0800682	0.0598133	0.0465318	0.0763081	0.0256303	0.0325601	0.0552993	0.068243	0.0454332	0.118368	0.0620486	0.0251493	0.194122	0.099922	0.0127255	0	0.0273747	0.0250462	0.0162866	-1.67957	0.157426	-6.13523	0.105937	0.916237
ENSMUSG00000004347.10	ENSMUSG00000004347	protein_coding	-	Pde1c	12780	chr6	20	20	0.0264331	0.0345771	0.0338486	0.0459106	0.0351923	0.111723	0.0627389	0.0507734	0.0182304	0.0608664	0.0234302	0.0148826	0.0270817	0.0222804	0.0219187	0.0618332	0.093187	0.0821092	0.198808	0.108984	0.0365616	0.0615128	0.0393249	0.0425216	0.0449802	-2.77691	0.137344	-2.42294	0.12638	0.134679
ENSMUSG00000004356.7	ENSMUSG00000004356	protein_coding	-	Utp20	8769	chr10	20	20	2.23823	3.04709	2.53562	1.59151	2.35311	3.3515	3.27864	2.58422	0.859069	2.51836	2.64886	2.69886	2.38393	3.61518	2.83671	4.01517	4.19539	3.47033	3.44386	3.78119	3.72995	3.37305	3.68884	4.01622	3.70202	1.12641	0.642972	-1.02139	0.745719	0.00926878
ENSMUSG00000004359.10	ENSMUSG00000004359	protein_coding	-	Spic	1806	chr10	20	20	0.383455	0.440427	0.239527	0.440912	0.37608	0.417261	0.697661	0.856777	0.129006	0.525176	0.35529	0.300902	0.29385	0.945993	0.474009	0.899423	0.888796	1.25504	0.490979	0.883559	0.911416	1.27322	0.847487	0.786971	0.954774	-1.10795	0.82767	1.0806	0.722809	0.00882301
ENSMUSG00000004360.8	ENSMUSG00000004360	protein_coding	+	9330159F19Rik	5638	chr10	20	13	0.00299587	0	0.00767267	0.0223004	0.00824224	0.00703471	0.00338605	0	0	0.00260519	0.0227617	0	0	0	0.00569042	0.0506137	0.0459201	0.00744488	0.151225	0.0638009	0.00753421	0.00697174	0	0.00741434	0.00548007	2.18426	0.634025	-11.6423	0.153573	0.136197
ENSMUSG00000004364.8	ENSMUSG00000004364	protein_coding	-	Cul3	4693	chr1	20	20	18.6579	24.2934	18.5644	18.249	19.9412	28.7385	31.0582	21.6866	5.28721	21.6926	22.7101	18.7241	20.2761	28.7029	22.6033	27.8068	24.323	20.6428	17.5826	22.5888	24.4318	27.1034	24.8351	27.5949	25.9913	1.04198	0.89096	1.15063	0.226736	0.512544
ENSMUSG00000004366.3	ENSMUSG00000004366	protein_coding	-	Sst	597	chr16	20	3	0	0	0	0	0	0	0	0	0	0	0	0	0	0	0	0	0.0867329	0.0703086	0.142815	0.0749641	0	0	0	0	0	#DIV/0!	#DIV/0!	#DIV/0!	0.0840586	0.0981195
ENSMUSG00000004371.8	ENSMUSG00000004371	protein_coding	-	Il11	1324	chr7	20	9	0.0255147	0	0.0326726	0	0.0145468	0	0.0576754	0.0376995	0	0.0238437	0	0	0	0.0573502	0.0143375	0	0	0	0.0643961	0.016099	0.0160415	0.0296878	0.0172539	0	0.0157458	-1.66303	0.655959	-1.02243	0.984648	0.802903
ENSMUSG00000004383.11	ENSMUSG00000004383	protein_coding	-	Large	4638	chr8	20	20	1.07069	0.7908	0.526974	0.487954	0.719105	0.679842	0.757365	0.349765	0.184191	0.492791	0.608727	0.591702	0.850709	1.62079	0.917982	0.837707	0.93221	1.13578	0.93018	0.958969	1.71038	1.7416	1.47763	1.48714	1.60419	1.86282	0.188889	1.67282	0.000515419	0.0120625
ENSMUSG00000004393.4	ENSMUSG00000004393	protein_coding	-	Ddx56	1942	chr11	20	20	3.07025	2.37407	1.31424	1.25168	2.00256	3.03283	2.55589	1.49074	0.739824	1.95482	1.38772	1.49709	1.402	3.25505	1.88546	2.27194	2.27969	2.86384	1.94931	2.34119	3.47785	2.46932	2.74083	3.42252	3.02763	-1.03678	0.923324	1.2932	0.0751115	0.0648957
ENSMUSG00000004394.6	ENSMUSG00000004394	protein_coding	-	Tmed4	1998	chr11	20	20	10.4996	8.04317	3.86468	4.31054	6.6795	12.2082	13.673	7.70697	2.95409	9.13556	7.1616	5.19493	7.21772	9.81449	7.34718	9.77787	11.053	15.1048	7.94569	10.9703	11.1829	11.0661	8.90672	10.576	10.4329	-1.24341	0.530127	-1.05151	0.756094	0.118453
ENSMUSG00000004415.9	ENSMUSG00000004415	protein_coding	-	Col26a1	2774	chr5	20	6	0.0121779	0.0106199	0.0155943	0	0.00959802	0.0142977	0	0	0	0.00357442	0	0	0	0	0	0	0	0	0.122942	0.0307355	0	0.0141697	0	0	0.00354243	#DIV/0!	0.391002	-8.6764	0.442625	0.348839
ENSMUSG00000004446.6	ENSMUSG00000004446	protein_coding	-	Bid	2440	chr6	20	20	1.21835	0.585572	0.3989	0.609753	0.703144	1.03218	1.09536	0.879635	0.445599	0.863193	0.885342	0.946545	0.992922	2.20171	1.25663	1.9072	1.03983	2.19332	1.42567	1.6415	2.72015	3.391	3.53898	3.3493	3.24986	1.45579	0.318293	1.9798	0.00291996	0.00411828
ENSMUSG00000004451.8	ENSMUSG00000004451	protein_coding	-	Ralb	2367	chr1	20	20	3.08272	2.41452	1.46205	1.69976	2.16476	3.92931	3.56486	2.44615	0.689013	2.65733	2.6024	2.23846	2.38827	5.15675	3.09647	4.02477	3.42353	3.50228	2.19725	3.28696	4.24869	3.84431	3.65778	3.73516	3.87148	1.16525	0.677062	1.17783	0.231682	0.207177
ENSMUSG00000004455.10	ENSMUSG00000004455	protein_coding	+	Ppp1cc	2377	chr5	20	20	7.39725	3.92878	2.30215	1.66617	3.82359	4.15472	4.60197	2.01589	0.882147	2.91368	3.80619	2.4005	3.5916	5.78991	3.89705	4.65427	2.60314	3.49638	2.76908	3.38072	6.06699	4.86166	5.49722	5.51323	5.48477	1.3375	0.418137	1.62237	0.0126315	0.178555
ENSMUSG00000004460.10	ENSMUSG00000004460	protein_coding	+	Dnajb11	3225	chr16	20	20	15.8014	22.4761	17.0552	13.5021	17.2087	29.0484	38.5659	28.7026	5.51457	25.4579	15.9369	12.7137	10.6246	23.6507	15.7315	49.6598	44.418	62.5904	27.2833	45.9879	16.349	17.5753	13.6782	17.5115	16.2785	-1.61828	0.269729	-2.82507	0.0258872	0.195781
ENSMUSG00000004462.6	ENSMUSG00000004462	protein_coding	-	Tbccd1	2694	chr16	20	20	4.80891	4.74045	3.38007	3.32914	4.06464	6.9489	7.25639	5.1415	1.44138	5.19704	5.05733	4.12513	4.7963	6.11625	5.02375	11.725	10.1291	13.6019	4.45608	9.97802	4.30455	5.15043	4.9182	4.38347	4.68916	-1.03449	0.908047	-2.12789	0.0741965	0.170055
ENSMUSG00000004473.9	ENSMUSG00000004473	protein_coding	-	Clec11a	1948	chr7	20	20	0.459553	0.393199	0.111033	0.247414	0.3028	0.366484	0.392003	0.179363	0.239204	0.294263	0.318411	0.16738	0.402722	0.594434	0.370737	0.777517	0.744264	0.333984	0.411421	0.566797	0.506987	0.564983	0.480807	0.504286	0.514266	1.25988	0.490881	-1.10215	0.676925	0.0133031
ENSMUSG00000004500.8	ENSMUSG00000004500	protein_coding	+	Zfp324	4311	chr7	20	20	1.19501	1.2608	0.898083	0.656208	1.00253	1.99183	1.75805	1.81201	0.504413	1.51658	1.18081	1.03366	1.23637	1.5676	1.25461	2.82595	2.9427	2.34164	1.32113	2.35785	1.21443	1.50899	1.17109	1.19753	1.27301	-1.2088	0.50989	-1.85219	0.0575557	0.204747
ENSMUSG00000004508.5	ENSMUSG00000004508	protein_coding	+	Gab2	5987	chr7	20	20	0.363939	0.31984	0.169797	0.182004	0.258895	0.278235	0.392206	0.42936	0.0389151	0.284679	0.528728	0.136152	0.385395	0.653162	0.425859	0.557294	0.661623	0.736144	0.598119	0.638295	0.874461	0.93556	0.904305	0.460821	0.793787	1.49593	0.359282	1.2436	0.263899	0.00189172
ENSMUSG00000004530.6	ENSMUSG00000004530	protein_coding	-	Coro1c	3863	chr5	20	20	2.74152	1.89509	1.28779	1.50802	1.85811	3.45487	3.72125	2.04153	0.422183	2.40996	2.82374	1.77251	2.00095	4.50617	2.77584	4.14809	3.45152	4.14527	3.43425	3.79478	7.08423	7.83488	5.0029	5.77308	6.42377	1.15182	0.721954	1.69279	0.0208332	0.00477352
ENSMUSG00000004535.6	ENSMUSG00000004535	protein_coding	+	Tax1bp1	3710	chr6	20	20	77.1146	87.2118	72.0586	69.0156	76.3501	83.3003	88.3928	74.091	15.2183	65.2506	75.9723	58.3563	67.2618	86.7688	72.0898	81.4309	76.3992	65.1788	35.7312	64.685	79.3455	94.389	84.0433	87.266	86.261	1.10481	0.724371	1.33355	0.122667	0.531908
ENSMUSG00000004540.7	ENSMUSG00000004540	protein_coding	-	Psg17	2095	chr7	20	7	0.0161248	0	0	0	0.0040312	0.0378632	0	0	0	0.0094658	0	0	0.0220273	0	0.00550682	0	0.0247158	0	0.219764	0.0611199	0.0202758	0	0	0.0199532	0.0100573	-1.71892	0.733013	-6.0772	0.408917	0.331536
ENSMUSG00000004542.9	ENSMUSG00000004542	protein_coding	-	Psg19	2100	chr7	20	5	0	0	0	0.0199571	0.00498927	0.0755461	0.0181815	0	0	0.0234319	0	0	0	0	0	0.0209055	0	0	0.235481	0.0640966	0	0	0	0	0	#DIV/0!	0.281591	#DIV/0!	0.34509	0.524818
ENSMUSG00000004552.10	ENSMUSG00000004552	protein_coding	+	Ctse	2114	chr1	20	17	4.13879	6.11769	2.28161	2.49794	3.75901	0.13133	0.0632137	0	0	0.0486359	10.1681	4.99985	10.2816	7.6686	8.27954	0.186903	0.208196	0	0.145193	0.135073	12.6188	8.5716	10.6981	11.0932	10.7454	170.235	0.0070814	79.5527	0.0010223	0.635503
ENSMUSG00000004558.8	ENSMUSG00000004558	protein_coding	-	Ndrg2	2141	chr14	20	20	129.343	108.379	58.402	59.0378	88.7904	148.375	177.789	96.9142	29.8531	113.233	91.0383	67.2622	80.041	121.664	90.0014	221.189	150.369	203.225	116.019	172.701	112.891	118.801	115.096	132.21	119.75	-1.25812	0.539278	-1.44218	0.114262	0.0666824
ENSMUSG00000004561.8	ENSMUSG00000004561	protein_coding	+	Mettl17	1782	chr14	20	20	2.90043	2.41364	2.60959	2.3048	2.55712	2.91565	3.2139	2.84304	0.719089	2.42292	2.50852	2.63785	1.95517	2.38618	2.37193	2.46361	1.74342	2.52034	1.46407	2.04786	1.8891	2.20576	1.7178	2.11121	1.98097	-1.0215	0.936234	-1.03377	0.825913	0.237089
ENSMUSG00000004562.10	ENSMUSG00000004562	protein_coding	+	Arhgef40	3419	chr14	20	20	1.80319	1.12876	0.854036	1.10934	1.22383	1.14264	1.0609	0.649658	0.442937	0.824034	1.1448	0.945714	1.20801	1.48799	1.19663	0.84105	0.280176	0.478793	0.458845	0.514716	0.885215	0.793261	0.948779	0.703018	0.832568	1.45216	0.119892	1.61753	0.0667929	0.0365162
ENSMUSG00000004565.8	ENSMUSG00000004565	protein_coding	+	Pnpla6	4461	chr8	20	20	1.33278	0.812271	0.698187	0.671722	0.87874	2.49831	2.21247	1.47695	0.452634	1.66009	1.07398	0.846632	0.812051	1.27659	1.00231	3.33124	2.21116	2.82745	1.79274	2.54065	1.41164	1.30405	1.31606	1.96313	1.49872	-1.65626	0.24665	-1.69521	0.0461608	0.078151
ENSMUSG00000004567.9	ENSMUSG00000004567	protein_coding	+	Mcoln1	2083	chr8	20	20	2.89486	2.54572	1.51602	1.76049	2.17927	3.85574	4.08756	2.67184	0.689745	2.82622	2.50542	1.7349	2.71389	4.63865	2.89822	3.55133	3.02027	4.16115	2.988	3.43019	3.74205	3.57591	3.34493	3.30122	3.49103	1.02547	0.944623	1.01774	0.84682	0.246253
ENSMUSG00000004568.6	ENSMUSG00000004568	protein_coding	+	Arhgef18	5373	chr8	20	20	1.27003	1.15415	0.978207	1.05301	1.11385	2.23665	2.41252	1.46315	0.664886	1.6943	1.2181	0.718098	0.850284	1.38494	1.04286	2.54111	1.43109	2.07801	2.18983	2.06001	1.23726	1.60211	1.07142	1.34983	1.31515	-1.62468	0.205953	-1.56636	0.0403644	0.303102
ENSMUSG00000004591.10	ENSMUSG00000004591	protein_coding	-	Pkn2	6185	chr3	20	20	9.96239	11.3838	7.91382	7.76873	9.25718	11.8184	13.1334	10.7778	2.36061	9.52255	10.9207	8.64126	10.6359	14.4681	11.1665	11.8609	10.8205	12.2156	9.01265	10.9774	12.9631	13.2442	12.6834	13.9126	13.2008	1.17264	0.575416	1.20254	0.0468513	0.245461
ENSMUSG00000004609.5	ENSMUSG00000004609	protein_coding	-	Cd33	2564	chr7	20	20	0.105402	0.103408	0.0674859	0.130764	0.101765	0.0618748	0.134021	0.21414	0.0454338	0.113867	0.18352	0.328515	0.161983	0.347971	0.255497	0.282518	0.262533	0.229188	0.352481	0.28168	0.223655	0.337265	0.204921	0.105972	0.217953	2.24381	0.0634815	-1.29239	0.295414	0.19853
ENSMUSG00000004610.3	ENSMUSG00000004610	protein_coding	+	Etfb	862	chr7	20	20	343.36	410.641	259.175	226.42	309.899	165.157	173.83	116.331	33.2449	122.141	297.875	267.837	284.967	441.606	323.071	161.575	131.792	185.183	86.8825	141.358	388.646	352.688	387.821	390.039	379.799	2.64507	0.00858584	2.68678	0.000456441	0.565024
ENSMUSG00000004612.8	ENSMUSG00000004612	protein_coding	+	Nkg7	874	chr7	20	9	0.0773031	0	0	0.0479517	0.0313137	0	0	0	0	0	0.0489438	0	0.0264	0	0.018836	0	0	0.144076	0.156083	0.0750398	0.0243008	0	0.0261375	0.0956569	0.0365238	#DIV/0!	0.208952	-2.05454	0.464727	0.0923104
ENSMUSG00000004613.6	ENSMUSG00000004613	protein_coding	+	Lim2	874	chr7	20	4	0.0386516	0	0	0	0.0096629	0.0453795	0.0436855	0	0	0.0222663	0	0	0	0	0	0	0	0	0.097552	0.024388	0	0	0	0	0	#DIV/0!	0.181805	#DIV/0!	0.391002	0.941765
ENSMUSG00000004626.8	ENSMUSG00000004626	protein_coding	+	Stxbp2	2892	chr8	20	20	3.84305	2.59759	1.52571	1.63756	2.40098	3.12686	3.34679	2.22646	0.939888	2.41	2.61809	1.616	2.17811	4.26656	2.66969	2.97535	2.77518	3.2366	2.33493	2.83052	5.50802	4.3221	4.12333	5.01567	4.74228	1.10776	0.753583	1.67541	0.00384886	0.0381626
ENSMUSG00000004630.12	ENSMUSG00000004630	protein_coding	-	Pcp2	534	chr8	20	14	0	0.0827519	0	0.0784828	0.0403087	0.259955	0.0357501	0	0	0.0739263	0.0400533	0.101766	0.043209	0	0.0462571	0.246638	0	0.117905	0.159664	0.131052	0.139207	0.110412	0.213897	0.234843	0.17459	-1.59816	0.69842	1.33222	0.496455	0.0453731
ENSMUSG00000004631.9	ENSMUSG00000004631	protein_coding	-	Sgce	1862	chr6	20	20	0.689418	0.482557	0.162626	0.22508	0.38992	1.13958	0.994513	0.549539	0.229398	0.728258	0.50542	0.394	0.359363	0.703449	0.490558	1.08457	1.04282	2.0401	1.37369	1.38529	2.50373	1.84712	1.00603	1.26843	1.65633	-1.48455	0.347868	1.19565	0.530824	0.00180217
ENSMUSG00000004633.11	ENSMUSG00000004633	protein_coding	+	Chn2	5638	chr6	20	20	6.15353	5.82087	4.49618	4.18503	5.1639	7.499	7.31048	5.5775	1.70117	5.52204	6.44157	5.92778	5.26707	7.56556	6.30049	4.97182	5.0007	5.3417	3.21201	4.63156	8.33284	8.52992	6.79086	8.79711	8.11268	1.14097	0.616765	1.75161	0.00188304	0.649669
ENSMUSG00000004637.9	ENSMUSG00000004637	protein_coding	+	Wwox	5356	chr8	20	20	0.457274	0.275016	0.197878	0.152584	0.270688	0.777536	0.680787	0.475285	0.0869995	0.505152	0.179701	0.162339	0.180936	0.421764	0.236185	0.483606	0.386703	0.419272	0.417069	0.426663	0.428268	0.502708	0.260175	0.394138	0.396322	-2.1388	0.179247	-1.07655	0.608878	0.679737
ENSMUSG00000004642.7	ENSMUSG00000004642	protein_coding	-	Slbp	2237	chr5	20	20	4.77954	5.30064	5.23085	7.69065	5.75042	10.0706	11.1369	10.3532	0.98943	8.13753	7.92625	5.86669	5.45639	7.1536	6.60073	9.00796	10.6823	6.38901	4.85569	7.73374	6.10014	7.66981	6.18846	6.70851	6.66673	-1.23282	0.572328	-1.16005	0.480885	0.902484
ENSMUSG00000004651.5	ENSMUSG00000004651	protein_coding	-	Tyr	3302	chr7	20	6	0.0102306	0	0	0	0.00255765	0.0120114	0	0	0	0.00300285	0.0129548	0	0	0	0.0032387	0	0.0392032	0	0.092955	0.0330396	0.00643214	0	0	0	0.00160804	1.07854	0.959156	-20.5465	0.248591	0.272787
ENSMUSG00000004654.4	ENSMUSG00000004654	protein_coding	+	Ghrhr	1585	chr6	20	7	0	0	0	0	0	0.0125116	0	0	0	0.0031279	0	0.0171428	0	0	0.0042857	0	0.0163342	0	0.193651	0.0524963	0.0134	0	0.0288255	0.0263735	0.0171497	1.37015	0.835144	-3.06105	0.510321	0.220636
ENSMUSG00000004655.5	ENSMUSG00000004655	protein_coding	+	Aqp1	2623	chr6	20	20	10.4641	11.0853	7.91616	7.23795	9.17588	12.0512	13.4645	10.7897	2.54628	9.71292	5.93625	4.43361	6.74703	5.74626	5.71579	10.9796	12.6932	12.8739	8.37977	11.2316	9.52635	8.29441	6.87155	9.01222	8.42613	-1.69931	0.201301	-1.33295	0.0686136	0.20758
ENSMUSG00000004661.9	ENSMUSG00000004661	protein_coding	-	Arid3b	4657	chr9	20	20	0.177721	0.136007	0.102178	0.202485	0.154598	0.242723	0.278754	0.267953	0.116734	0.226541	0.18371	0.186705	0.168457	0.199734	0.184651	0.183827	0.194576	0.193783	0.252651	0.206209	0.246275	0.26165	0.191309	0.112202	0.202859	-1.22686	0.345869	-1.01652	0.932411	0.967816
ENSMUSG00000004665.4	ENSMUSG00000004665	protein_coding	+	Cnn2	2453	chr10	20	20	0.69546	0.318256	0.176349	0.239192	0.357314	0.323373	0.404692	0.34592	0.158299	0.308071	0.514439	0.365535	0.319814	0.944116	0.535976	0.55481	0.253304	0.55612	0.903698	0.566983	1.64509	1.32998	0.856774	1.09916	1.23275	1.73978	0.210929	2.17423	0.0223724	0.0233676
ENSMUSG00000004667.12	ENSMUSG00000004667	protein_coding	-	Polr2e	1141	chr10	20	20	4.57427	3.45977	1.7819	2.20385	3.00495	3.54557	3.71437	1.72797	0.816774	2.45117	3.89904	3.16722	3.31645	5.77307	4.03895	2.27011	2.15559	3.69711	2.77974	2.72564	6.30095	5.40854	4.2445	4.59786	5.13796	1.64776	0.138654	1.88505	0.00670023	0.371427
ENSMUSG00000004668.8	ENSMUSG00000004668	protein_coding	+	Abca13	16029	chr11	20	18	0.0168602	0.00643265	0	0.00261462	0.00647687	0.0358784	0.009528	0.00622799	0.00484507	0.0141199	0	0.00678056	0.00287898	0.00473714	0.00359917	0.00958609	0.0565314	0.00261864	0.206382	0.0687795	0.00331258	0.00735666	0.00285036	0.0026079	0.00403187	-3.92309	0.247033	-17.0589	0.265377	0.313203
ENSMUSG00000004677.9	ENSMUSG00000004677	protein_coding	+	Myo9b	7142	chr8	20	20	1.92983	1.53032	1.08722	1.11787	1.41631	2.72112	2.46183	2.04074	0.636125	1.96495	1.55727	1.46852	1.74134	2.32037	1.77188	3.01815	2.25838	2.66526	2.31118	2.56324	3.16562	3.30216	2.57165	2.62214	2.91539	-1.10897	0.7204	1.13738	0.219192	0.00823676
ENSMUSG00000004698.9	ENSMUSG00000004698	protein_coding	-	Hdac9	4410	chr12	20	20	0.199165	0.146964	0.083378	0.228081	0.164397	0.337259	0.272722	0.350871	0.0880517	0.262226	0.1843	0.227969	0.19882	0.482106	0.273299	0.652052	0.892346	0.618667	0.672803	0.708967	0.589971	0.525871	0.58535	0.360199	0.515348	1.04223	0.908875	-1.37571	0.0573934	0.000196504
ENSMUSG00000004707.8	ENSMUSG00000004707	protein_coding	-	Ly9	2727	chr1	20	19	0.253949	0.415914	0.206219	0.322738	0.299705	0.683572	0.483039	0.960944	0	0.531889	0.470593	0.488228	0.566898	1.5384	0.76603	0.861288	1.01584	0.731124	0.956718	0.891243	1.56157	1.57832	1.45761	1.08836	1.42146	1.44021	0.503921	1.59493	0.0111928	0.0230374
ENSMUSG00000004709.9	ENSMUSG00000004709	protein_coding	+	Cd244	3751	chr1	20	19	0.04503	0.0235615	0.0345976	0.0502784	0.0383669	0.0951627	0.0763418	0.0532276	0	0.056183	0.0399145	0.0362189	0.110724	0.247977	0.108709	0.0819277	0.0414126	0.0447606	0.322767	0.122717	0.144386	0.110029	0.073082	0.0724376	0.0999836	1.9349	0.382492	-1.22737	0.762695	0.503342
ENSMUSG00000004730.8	ENSMUSG00000004730	protein_coding	+	Emr1	3223	chr17	20	20	1.60365	0.918616	0.530161	0.552643	0.901268	1.95048	2.13828	1.97458	0.530113	1.64836	0.962248	0.775603	1.15977	3.48678	1.5961	4.70617	5.34182	6.63539	5.19022	5.4684	4.98519	4.06116	4.89772	4.24116	4.54631	-1.03274	0.946331	-1.20282	0.111874	2.83878e-06
ENSMUSG00000004748.5	ENSMUSG00000004748	protein_coding	-	Mtfp1	1407	chr11	20	20	3.09724	2.08333	1.39891	0.744666	1.83104	7.8506	6.90625	2.89126	0.772752	4.60522	2.26502	1.87322	2.37788	4.5872	2.77583	4.68034	3.51453	4.62402	3.551	4.09247	3.98513	3.00317	2.76014	4.54564	3.57352	-1.65904	0.364755	-1.14522	0.366672	0.882088
ENSMUSG00000004768.8	ENSMUSG00000004768	protein_coding	+	Rab23	4503	chr1	20	20	0.581404	0.765441	0.619625	0.721299	0.671942	1.1274	0.852143	1.31353	0.301816	0.898722	0.617477	0.573236	0.661003	0.897926	0.687411	1.03344	0.816422	0.955442	0.586958	0.848066	1.29707	1.3399	1.28857	1.66633	1.39797	-1.3074	0.418583	1.64842	0.00622868	0.0675603
ENSMUSG00000004771.6	ENSMUSG00000004771	protein_coding	-	Rab11a	2380	chr9	20	20	12.2351	9.95193	5.76174	5.9607	8.47737	9.16552	10.203	5.12774	2.05575	6.638	8.51045	6.40469	7.99821	14.9231	9.45911	7.82112	6.41805	9.68229	7.07876	7.75005	16.9331	14.1537	12.142	15.9919	14.8052	1.42499	0.32888	1.91033	0.00227851	0.125313
ENSMUSG00000004788.5	ENSMUSG00000004788	protein_coding	+	Eif2b2	1597	chr12	20	20	3.75467	2.78548	1.58461	1.24653	2.34282	3.50175	4.0285	2.28161	0.486297	2.57454	1.98215	1.80349	2.03718	3.79183	2.40366	3.9998	2.56142	3.61393	2.31703	3.12305	3.80359	2.96584	2.67493	3.66455	3.27723	-1.07109	0.859195	1.04937	0.764388	0.168546
ENSMUSG00000004789.9	ENSMUSG00000004789	protein_coding	+	Dlst	2752	chr12	20	20	68.1706	67.9864	41.7102	45.8236	55.9227	41.5425	45.7216	30.4346	7.67585	31.3436	56.4789	45.1606	50.8173	68.5579	55.2537	34.4098	31.2427	31.2366	22.1268	29.754	67.4136	71.6932	63.2034	74.9308	69.3102	1.76284	0.0617337	2.32945	3.86149e-05	0.543628
ENSMUSG00000004791.6	ENSMUSG00000004791	protein_coding	-	Pgf	1575	chr12	20	9	0.0214486	0	0	0	0.00536215	0	0	0	0	0	0.0814798	0.0345034	0	0.361579	0.119391	0.027874	0	0	0.0324802	0.0150885	0.0269701	0.0873481	0.145043	0	0.0648403	#DIV/0!	0.243381	4.29732	0.223315	0.689775
ENSMUSG00000004798.8	ENSMUSG00000004798	protein_coding	-	Ulk2	5716	chr11	20	20	8.76451	7.74631	5.70246	6.00492	7.05455	17.8013	20.9375	13.784	3.56651	14.0223	8.24705	5.69478	8.51334	9.84681	8.0755	21.7242	15.7803	22.0482	9.95799	17.3777	9.22237	9.44845	9.64764	10.3445	9.66574	-1.7364	0.214222	-1.79786	0.07361	0.407399
ENSMUSG00000004814.7	ENSMUSG00000004814	protein_coding	-	Ccl24	1286	chr5	20	20	0.446567	0.412344	0.067276	0.277009	0.300799	0.308411	0.445347	0.232881	0.12078	0.276855	0.665271	0.549344	0.717686	2.25847	1.04769	1.22897	0.946205	2.02364	1.60443	1.45081	1.09002	0.489041	0.746078	0.910154	0.808823	3.78427	0.152316	-1.79373	0.0646901	0.138065
ENSMUSG00000004815.6	ENSMUSG00000004815	protein_coding	-	Dgkq	2429	chr5	20	20	2.81628	1.3705	0.560989	0.793681	1.38536	3.63307	3.0023	1.5412	0.735371	2.22799	1.4529	1.64438	1.66236	1.98504	1.68617	3.17197	2.46214	2.68711	1.76909	2.52258	2.63629	2.39497	2.00322	2.1512	2.29642	-1.32133	0.476254	-1.09848	0.519947	0.240505
ENSMUSG00000004821.1	ENSMUSG00000004821	protein_coding	-	Tmed11	758	chr5	20	9	0	0.0194325	0	0	0.00485812	0	0	0	0	0	0.0564339	0	0	0	0.0141085	0.289588	0.0683107	0	0.202465	0.140091	0.350246	0.129639	0.12055	0.0827217	0.170789	#DIV/0!	0.391002	1.21913	0.742166	0.00896524
ENSMUSG00000004837.2	ENSMUSG00000004837	protein_coding	+	Grap	546	chr11	20	19	0.185613	0.188844	0.118842	0.0767579	0.142514	0.108961	0.419572	0.365672	0.142237	0.259111	0.078346	0	0.126778	0.208603	0.103432	0.120609	0.189669	0.73032	0.562157	0.400689	0.46679	0.575922	0.0836784	0.497643	0.406008	-2.50514	0.146249	1.01328	0.977843	0.0452776
ENSMUSG00000004842.12	ENSMUSG00000004842	protein_coding	+	Pou1f1	1974	chr16	20	17	0.0171132	0.0149239	0.0109571	0.0106155	0.0134024	0.0301381	0.019342	0.0379287	0	0.0218522	0.0108351	0.0275293	0	0.0384659	0.0192076	0.0222399	0.0393462	0.0318953	0.20732	0.0752003	0.00537967	0.0199122	0	0.0317645	0.0142641	-1.13769	0.831062	-5.272	0.262368	0.350033
ENSMUSG00000004843.6	ENSMUSG00000004843	protein_coding	-	Chmp2b	1832	chr16	20	20	13.0829	11.2806	8.32348	8.77315	10.365	14.8515	15.1099	11.2797	2.84024	11.0203	9.99373	7.66791	13.2371	20.0398	12.7346	10.0288	9.9913	9.87494	8.34919	9.56106	16.2132	17.8189	12.7563	17.6153	16.1009	1.15556	0.677878	1.68401	0.00759957	0.684669
ENSMUSG00000004846.4	ENSMUSG00000004846	protein_coding	+	Plod3	2455	chr5	20	20	2.69701	1.96798	1.85016	1.40837	1.98088	3.68345	5.03897	3.2734	0.680132	3.16899	2.6398	2.35744	1.98311	4.4693	2.86241	3.95203	2.8368	4.71889	2.86169	3.59235	3.56001	3.07408	2.77294	3.88223	3.32232	-1.1071	0.785254	-1.08128	0.627033	0.443578
ENSMUSG00000004849.8	ENSMUSG00000004849	protein_coding	-	Ap1s1	2096	chr5	20	20	2.88496	1.50391	1.16608	1.10973	1.66617	1.60842	2.18594	1.47647	0.852202	1.53076	1.59189	1.77599	1.10084	3.74043	2.05229	1.76989	1.09933	1.86241	1.03321	1.44121	3.46551	2.963	2.49586	3.06136	2.99643	1.3407	0.459286	2.07911	0.00192796	0.359043
ENSMUSG00000004864.6	ENSMUSG00000004864	protein_coding	+	Mapk13	1380	chr17	20	18	1.67683	1.22749	0.877709	0.880714	1.16569	0	0.0276675	0	0.0562765	0.020986	2.88279	1.69329	1.5048	4.41559	2.62412	0.0636254	0.112564	0.0608322	0.148279	0.0963251	4.94806	4.6285	4.07223	3.90758	4.38909	125.041	0.030253	45.5654	0.000360816	0.376841
ENSMUSG00000004865.9	ENSMUSG00000004865	protein_coding	-	Srpk1	4759	chr17	20	20	5.32738	5.40105	4.1586	4.2491	4.78403	5.92551	7.20057	5.3281	1.24024	4.92361	4.9842	5.03005	4.02903	6.60952	5.1632	6.03773	5.58705	5.50807	3.79453	5.23184	7.80338	7.6565	6.67229	7.41352	7.38642	1.04866	0.871951	1.41182	0.0143335	0.140684
ENSMUSG00000004872.9	ENSMUSG00000004872	protein_coding	-	Pax3	3858	chr1	20	7	0	0	0	0	0	0.00514019	0.0197932	0	0	0.00623335	0	0.0140857	0.0239229	0	0.00950215	0	0.0469747	0	0.101658	0.0371582	0	0	0	0.0162527	0.00406317	1.52441	0.678305	-9.14511	0.265464	0.37039
ENSMUSG00000004880.6	ENSMUSG00000004880	protein_coding	-	Lbr	3537	chr1	20	20	1.70006	2.04893	1.32699	1.43373	1.62743	2.96594	4.01026	2.99175	0.526966	2.62373	2.1588	2.53508	1.70263	6.11296	3.12737	2.86719	2.77417	4.17131	3.43741	3.31252	5.22717	4.83415	3.61038	5.30651	4.74455	1.19196	0.702601	1.43231	0.0314236	0.120477
ENSMUSG00000004885.5	ENSMUSG00000004885	protein_coding	+	Crabp2	927	chr3	20	3	0	0	0	0.0226051	0.00565127	0	0	0	0	0	0	0	0	0	0	0	0.1955	0	0.110369	0.0764673	0	0	0	0	0	#DIV/0!	#DIV/0!	#DIV/0!	0.205419	0.189195
ENSMUSG00000004891.10	ENSMUSG00000004891	protein_coding	+	Nes	6122	chr3	20	20	0.601467	0.692943	1.1447	1.465	0.976028	0.712641	0.617433	0.6278	0.139542	0.524354	1.35556	1.02969	0.957318	2.24806	1.39766	0.889218	0.998037	0.575928	0.618354	0.770384	3.75376	3.16534	2.72399	2.65274	3.07396	2.66548	0.0526094	3.99016	0.00113342	0.08569
ENSMUSG00000004892.8	ENSMUSG00000004892	protein_coding	-	Bcan	3253	chr3	20	5	0	0	0	0.0128834	0.00322085	0.0121924	0	0	0	0.0030481	0	0	0	0.00583551	0.00145888	0	0	0.00645161	0.0419356	0.0120968	0	0	0	0	0	-2.08935	0.660988	#DIV/0!	0.315509	0.503529
ENSMUSG00000004894.4	ENSMUSG00000004894	protein_coding	-	Hapln2	1704	chr3	20	3	0	0	0	0	0	0	0	0	0	0	0	0.0318913	0	0	0.00797282	0	0.0151935	0	0.0300213	0.0113037	0	0	0	0	0	#DIV/0!	0.391002	#DIV/0!	0.214152	0.771181
ENSMUSG00000004895.8	ENSMUSG00000004895	protein_coding	-	Prcc	2095	chr3	20	20	3.24109	2.47489	1.88933	1.7004	2.32643	4.0703	3.98213	2.33489	0.704329	2.77291	2.54211	1.80278	2.47807	4.18621	2.75229	3.76149	2.38507	2.74485	2.27904	2.79261	2.82848	2.29836	2.58428	3.10273	2.70346	-1.00749	0.983404	-1.03298	0.824494	0.976001
ENSMUSG00000004896.10	ENSMUSG00000004896	protein_coding	-	Rrnad1	1399	chr3	20	20	1.79894	1.90572	0.711183	1.16832	1.39604	2.4381	3.00209	1.71257	0.749415	1.97554	1.74288	1.61203	1.23697	2.26601	1.71447	2.47907	2.12818	2.50525	1.64548	2.18949	2.07987	2.2477	1.7472	1.74798	1.95569	-1.15227	0.648092	-1.11955	0.36786	0.430705
ENSMUSG00000004897.10	ENSMUSG00000004897	protein_coding	+	Hdgf	2554	chr3	20	20	26.6985	23.8423	16.7343	17.0987	21.0935	32.1067	34.3241	18.0485	6.46166	22.7352	24.7885	22.352	16.3611	39.4003	25.7255	28.4569	24.7646	31.1766	21.245	26.4108	35.3386	36.5441	27.0302	38.3977	34.3277	1.13152	0.727038	1.29976	0.0551784	0.18796
ENSMUSG00000004902.6	ENSMUSG00000004902	protein_coding	+	Slc25a18	1357	chr6	20	20	0.17426	0.217094	0.223146	0.216189	0.207672	0.423799	0.323569	0.12874	0.114461	0.247642	0.2049	0.300347	0.238048	0.153878	0.224293	0.323519	0.248023	0.417577	0.527773	0.379223	0.406936	0.420005	0.370356	0.292645	0.372486	-1.1041	0.789206	-1.01809	0.924304	0.0132576
ENSMUSG00000004929.6	ENSMUSG00000004929	protein_coding	+	Thop1	2819	chr10	20	20	1.42604	1.25927	0.751921	0.773079	1.05258	0.724576	1.06999	0.442659	0.137747	0.593743	1.0091	0.713262	0.703913	1.46126	0.971884	1.13686	0.670434	1.4592	0.514164	0.945164	1.45787	1.28977	1.46676	1.50511	1.42988	1.63688	0.206769	1.51283	0.108642	0.0604927
ENSMUSG00000004931.10	ENSMUSG00000004931	protein_coding	+	Apba3	1728	chr10	20	20	4.25201	2.90676	1.58965	1.16416	2.47815	3.14448	4.34177	1.87756	1.12358	2.62185	1.67097	1.41518	1.50886	2.93312	1.88203	3.25197	2.3972	4.46948	2.80254	3.2303	2.45821	2.17233	1.90368	3.5077	2.51048	-1.39309	0.398776	-1.28673	0.255737	0.230895
ENSMUSG00000004933.11	ENSMUSG00000004933	protein_coding	+	Matk	2836	chr10	20	19	0.0119117	0.0207755	0.0381334	0.0147778	0.0213996	0.0279702	0.148093	0.088001	0.0273842	0.0728621	0.0452506	0.0479045	0.0650878	0.147258	0.0763752	0.0928806	0	0.0444015	0.0962036	0.0583714	0.0823795	0.0554396	0.0805508	0.073699	0.0730172	1.04822	0.928567	1.25091	0.573502	0.674275
ENSMUSG00000004934.7	ENSMUSG00000004934	protein_coding	-	Pias4	2587	chr10	20	20	1.35152	1.0078	0.652138	0.850508	0.965492	1.54845	1.43899	0.935771	0.480319	1.10088	0.975585	0.630183	0.704606	1.79043	1.0252	1.90913	1.15088	1.43592	0.870071	1.3415	1.1617	1.27629	1.25391	1.43811	1.2825	-1.07382	0.841419	-1.046	0.811516	0.235466
ENSMUSG00000004936.8	ENSMUSG00000004936	protein_coding	-	Map2k1	2425	chr9	20	20	7.89163	6.83343	5.52103	4.07865	6.08118	11.277	12.6745	8.30531	2.35387	8.65267	6.10343	4.48188	6.2608	12.697	7.38578	12.5459	11.3701	14.0203	8.38892	11.5813	11.6048	10.7546	8.86449	10.9289	10.5382	-1.17153	0.680445	-1.09898	0.473467	0.073145
ENSMUSG00000004937.5	ENSMUSG00000004937	protein_coding	-	Sgta	1957	chr10	20	20	10.875	8.20415	5.26087	4.79704	7.28426	7.28584	8.14543	4.82053	2.40088	5.66317	7.24606	7.45582	7.7816	13.1144	8.89947	6.58411	5.8209	7.17444	4.99277	6.14306	12.3939	12.0411	9.70032	13.3822	11.8794	1.57146	0.14224	1.93379	0.00155594	0.293685
ENSMUSG00000004939.6	ENSMUSG00000004939	protein_coding	-	Nmrk2	557	chr10	20	2	0	0	0	0	0	0	0	0	0	0	0	0	0	0	0	0	0	0	0.0306142	0.00765355	0	0.141137	0	0	0.0352843	#DIV/0!	#DIV/0!	4.61018	0.495387	0.259805
ENSMUSG00000004945.9	ENSMUSG00000004945	protein_coding	-	Tmem242	967	chr17	20	20	18.2881	11.2111	5.61421	5.52585	10.1598	15.2577	13.5035	7.48455	3.61403	9.96495	9.02429	8.3453	9.37738	18.021	11.192	14.0966	11.6464	13.1522	7.91767	11.7032	14.9024	12.1944	11.6938	17.5292	14.08	1.12314	0.740491	1.20308	0.260779	0.254286
ENSMUSG00000004947.9	ENSMUSG00000004947	protein_coding	+	Dtx2	2722	chr5	20	20	0.186158	0.0919939	0.135083	0.153967	0.1418	0.26956	0.273524	0.201711	0.114124	0.21473	0.0942915	0.129768	0.0932438	0.209217	0.13163	0.161284	0.237783	0.346958	0.55128	0.324326	0.214574	0.187725	0.209811	0.261071	0.218295	-1.63131	0.126986	-1.48572	0.300906	0.0843582
ENSMUSG00000004948.6	ENSMUSG00000004948	protein_coding	+	Zp3	1315	chr5	20	2	0	0	0	0	0	0	0	0	0	0	0	0	0	0	0	0	0	0	0.116706	0.0291765	0	0.029891	0	0	0.00747275	#DIV/0!	#DIV/0!	-3.90439	0.517647	0.24774
ENSMUSG00000004951.10	ENSMUSG00000004951	protein_coding	+	Hspb1	1029	chr5	20	20	5.44968	2.4335	1.89177	0.366558	2.53538	0.346895	1.66973	0.291045	0.301891	0.65239	1.164	0.580924	0.53816	3.46821	1.43782	2.47453	0.603843	2.65143	2.56858	2.0746	2.78645	1.26056	1.77603	2.78274	2.15145	2.20393	0.361117	1.03704	0.905887	0.0452248
ENSMUSG00000004952.7	ENSMUSG00000004952	protein_coding	+	Rasa4	3187	chr5	20	19	0.0423991	0.0462185	0.0271468	0.0460258	0.0404475	0.118226	0.0838618	0.125294	0	0.0818454	0.0671116	0.136411	0.0579193	0.172734	0.108544	0.0895388	0.0974827	0.105364	0.331732	0.156029	0.15661	0.185002	0.200702	0.170514	0.178207	1.32621	0.528195	1.14214	0.732628	0.0538373
ENSMUSG00000004961.6	ENSMUSG00000004961	protein_coding	-	Syt5	1739	chr7	20	5	0	0	0	0	0	0.0228072	0	0	0	0.0057018	0	0	0.0265366	0	0.00663415	0.0252453	0	0	0.107863	0.0332771	0.0366399	0	0	0	0.00915998	1.16352	0.918671	-3.63288	0.427667	0.311796
ENSMUSG00000004980.10	ENSMUSG00000004980	protein_coding	-	Hnrnpa2b1	4075	chr6	20	20	48.6453	99.1978	82.8121	87.0233	79.4196	108.342	119.654	106.737	10.5582	86.3228	93.0175	66.1982	70.676	95.5342	81.3565	112.776	109.277	76.3158	47.8923	86.5653	96.258	118.426	91.1077	106.285	103.019	-1.06104	0.861682	1.19008	0.374467	0.473224
ENSMUSG00000004988.7	ENSMUSG00000004988	protein_coding	-	Fxyd4	1191	chr6	20	14	0.028364	0.0123676	0.0363212	0	0.0192632	0.0999036	0	0	0	0.0249759	0.0538752	0.0228139	0.0774932	0.191264	0.0863616	0.0921527	0.239116	0	0.314984	0.161563	0.160496	0.0495046	0	0.0175491	0.0568874	3.4578	0.222408	-2.84005	0.252224	0.288443
ENSMUSG00000004994.6	ENSMUSG00000004994	protein_coding	-	Ccdc130	2109	chr8	20	20	1.2654	1.13844	1.6204	1.18238	1.30166	1.20358	1.56599	1.2662	0.220943	1.06418	1.34882	1.23682	0.919006	1.84519	1.33746	1.43632	1.81683	1.18419	0.913649	1.33775	1.284	1.39782	1.51645	1.91271	1.52774	1.2568	0.468493	1.14203	0.454286	0.279653
ENSMUSG00000004996.3	ENSMUSG00000004996	protein_coding	-	Mri1	2814	chr8	20	20	0.87635	0.230317	0.130667	0.148933	0.346567	0.570824	0.54273	0.23946	0.137991	0.372751	0.296429	0.222083	0.262387	1.05236	0.458315	0.600643	0.598022	1.03668	0.721108	0.739113	1.43404	1.04063	1.13653	1.11413	1.18133	1.22955	0.721973	1.59831	0.01756	0.00255849
ENSMUSG00000005034.9	ENSMUSG00000005034	protein_coding	-	Prkacb	5193	chr3	20	20	4.9472	4.20934	2.26164	2.14674	3.39123	6.85469	7.5252	4.80591	1.00199	5.04695	5.00423	3.48472	4.54541	8.26504	5.32485	6.58143	4.87583	7.39176	4.9452	5.94855	6.38436	7.00526	5.81553	7.3051	6.62756	1.05506	0.882464	1.11415	0.383423	0.251686
ENSMUSG00000005043.7	ENSMUSG00000005043	protein_coding	-	Sgsh	994	chr11	20	20	0.288876	0.133369	0.0217598	0.189733	0.158434	0.598517	0.211264	0.276185	0.0781303	0.291024	0.0215176	0.218683	0.348193	0.30556	0.223488	0.441665	0.338599	0.337821	0.360255	0.369585	0.416659	0.375667	0.206839	0.336435	0.3339	-1.30219	0.630342	-1.10687	0.522692	0.192992
ENSMUSG00000005045.10	ENSMUSG00000005045	protein_coding	+	Chd5	9444	chr4	20	14	0	0.00779852	0.00916105	0.0133132	0.00756819	0.00629951	0	0	0	0.00157488	0.0226477	0.0402795	0	0.0160804	0.0197519	0.0232431	0.0054828	0	0.081252	0.0274945	0.0247383	0.0312156	0.00967565	0.0309842	0.0241534	12.5419	0.115458	-1.13833	0.872046	0.170385
ENSMUSG00000005054.6	ENSMUSG00000005054	protein_coding	+	Cstb	596	chr10	20	20	18.2227	12.8268	7.25814	6.96153	11.3173	9.9487	9.1609	5.94615	4.82127	7.46926	17.8357	12.8563	13.3177	49.655	23.4162	6.85041	6.68964	11.7612	7.75355	8.2637	32.4108	30.2714	24.2624	29.9488	29.2234	3.13501	0.167747	3.53635	0.000126441	0.621761
ENSMUSG00000005057.9	ENSMUSG00000005057	protein_coding	-	Sh2b2	2839	chr5	20	19	0.107092	0.0363187	0.099042	0.118097	0.0901374	0.0698516	0.127763	0.0703264	0	0.0669852	0.128075	0.12442	0.0731464	0.320951	0.161648	0.0154637	0.109432	0.0443546	0.204217	0.0933668	0.100995	0.0761489	0.128745	0.10307	0.10224	2.41319	0.187646	1.09503	0.849007	0.678428
ENSMUSG00000005069.6	ENSMUSG00000005069	protein_coding	-	Pex5	3265	chr6	20	20	15.8871	10.8274	7.47252	5.91744	10.0261	15.6643	15.2549	8.14832	3.28248	10.5875	7.81514	7.1403	7.4203	12.8084	8.79603	13.6075	10.4828	12.2259	9.11882	11.3588	18.702	15.0365	12.615	18.3148	16.1671	-1.20367	0.612145	1.42331	0.0376585	0.0591305
ENSMUSG00000005078.10	ENSMUSG00000005078	protein_coding	+	Jkamp	1118	chr12	20	20	2.19066	1.6996	0.870587	0.693499	1.36359	1.86247	1.81002	1.0715	0.312591	1.26415	1.95136	1.48252	1.91936	3.82035	2.2934	1.88486	1.20418	2.53422	1.3422	1.74137	3.27703	3.05875	2.47241	3.3838	3.048	1.81419	0.162068	1.75035	0.0145047	0.204665
ENSMUSG00000005087.11	ENSMUSG00000005087	protein_coding	-	Cd44	5635	chr2	20	20	0.512567	0.279697	0.222626	0.20081	0.303925	0.439904	0.664019	0.487184	0.144711	0.433955	0.573142	0.255561	0.569163	1.13527	0.633284	1.63998	2.10886	2.04843	2.13643	1.98342	1.99574	2.08566	1.71889	1.35755	1.78946	1.45933	0.392491	-1.10839	0.374955	2.26885e-07
ENSMUSG00000005089.9	ENSMUSG00000005089	protein_coding	+	Slc1a2	12178	chr2	20	20	1.25245	1.44541	0.630513	0.88617	1.05364	2.21302	2.25111	1.62104	0.522931	1.65203	0.7921	0.379302	0.627145	0.274347	0.518224	10.103	7.49821	7.47767	5.60515	7.67101	0.476123	0.839196	0.598399	0.746588	0.665077	-3.18786	0.0622818	-11.534	0.00456988	0.0637048
ENSMUSG00000005102.7	ENSMUSG00000005102	protein_coding	+	Eif2ak4	7219	chr2	20	20	1.64251	1.18345	0.862893	1.07982	1.19217	1.8515	1.67396	1.2826	0.376528	1.29615	1.0992	1.08023	1.19859	1.80652	1.29614	0.957819	0.993415	0.834367	1.24247	1.00702	1.63874	1.46468	1.26262	1.54029	1.47658	-1.00001	0.999976	1.46629	0.00706963	0.791451
ENSMUSG00000005103.9	ENSMUSG00000005103	protein_coding	-	Wdr1	2933	chr5	20	20	11.535	10.2803	7.12371	6.5301	8.86728	12.7315	13.7728	9.8535	1.93293	9.57268	9.82279	7.28153	10.7462	16.0316	10.9705	13.2842	12.3314	11.9282	11.0464	12.1476	18.9108	19.4523	15.3281	16.5184	17.5524	1.14602	0.683892	1.44493	0.0062663	0.0318988
ENSMUSG00000005107.7	ENSMUSG00000005107	protein_coding	-	Slc2a9	4050	chr5	20	20	6.02645	4.61535	2.52608	2.88195	4.01246	4.00534	3.80868	2.34782	1.16013	2.83049	4.17207	3.11968	4.14755	5.58707	4.25659	3.06769	2.69126	3.07293	2.0252	2.71427	3.64471	3.26585	3.56482	3.26675	3.43553	1.50383	0.143586	1.26573	0.0540456	0.379286
ENSMUSG00000005124.3	ENSMUSG00000005124	protein_coding	+	Wisp1	5092	chr15	20	19	0.0729765	0.0636403	0.0679631	0.0329221	0.0593755	0.147991	0.198704	0.147037	0	0.123433	0.0588057	0.0320166	0.0543762	0.141664	0.0717156	0.232785	0.223714	0.354456	0.385112	0.299017	0.273203	0.293333	0.188424	0.213443	0.242101	-1.72115	0.343652	-1.23509	0.291562	0.000217409
ENSMUSG00000005125.6	ENSMUSG00000005125	protein_coding	-	Ndrg1	3186	chr15	20	20	3.64216	2.61217	2.12491	1.47987	2.46478	1.40048	1.18043	1.269	0.231571	1.02037	0.94657	0.41789	1.31084	3.00295	1.41956	1.32972	2.22655	2.23309	1.92144	1.9277	2.5932	3.31257	2.83222	4.90708	3.41127	1.39122	0.551885	1.7696	0.0580772	0.0101954
ENSMUSG00000005131.3	ENSMUSG00000005131	protein_coding	+	4930550C14Rik	1228	chr9	20	10	0.0275093	0	0	0	0.00687733	0.0161489	0.0310921	0	0.0632423	0.0276208	0	0	0.0563688	0	0.0140922	0.250253	0.0632486	0.0683619	0.263835	0.161425	0	0.0320087	0	0	0.00800218	-1.96001	0.513625	-20.1726	0.0677804	0.149661
ENSMUSG00000005142.9	ENSMUSG00000005142	protein_coding	+	Man2b1	4301	chr8	20	20	5.85933	3.34255	1.61427	1.78319	3.14983	4.10818	4.15456	2.48933	0.74935	2.87535	3.60038	2.5333	3.50316	7.52078	4.28941	7.7065	5.22491	8.0562	5.50297	6.62265	8.9726	8.05142	6.34178	7.4643	7.70753	1.49178	0.344483	1.16381	0.284565	0.000960579
ENSMUSG00000005148.7	ENSMUSG00000005148	protein_coding	+	Klf5	1717	chr14	20	14	0.0786988	0.0343153	0.0251942	0	0.0345521	0	0	0.0872118	0	0.021803	0.0373706	0	0.0268767	0.0221117	0.0215897	0.115059	0.030157	0.0244462	0.0496566	0.0548297	0.123698	0.137356	0.0665236	0	0.0818944	-1.00988	0.993128	1.49361	0.502461	0.0480768
ENSMUSG00000005150.10	ENSMUSG00000005150	protein_coding	-	Wdr83	747	chr8	20	20	4.70318	4.59445	3.21398	1.71118	3.5557	4.91126	4.62569	2.94006	0.779735	3.31419	2.86325	2.36431	2.62551	5.10785	3.24023	4.87795	3.25788	4.32666	2.92191	3.8461	5.985	5.84075	3.82266	6.32347	5.49297	-1.02282	0.950711	1.42819	0.065994	0.0667565
ENSMUSG00000005161.9	ENSMUSG00000005161	protein_coding	+	Prdx2	1816	chr8	20	20	38.9343	27.2859	14.7689	13.7199	23.6773	24.7558	28.331	14.5675	5.47394	18.2821	25.8405	18.0145	20.8374	44.6663	27.3397	24.0298	15.1261	31.5269	13.052	20.9337	30.6304	27.4129	26.2155	29.0612	28.33	1.49544	0.297161	1.35332	0.180337	0.707448
ENSMUSG00000005198.9	ENSMUSG00000005198	protein_coding	-	Polr2a	6711	chr11	20	20	1.99085	1.89638	1.76296	2.0421	1.92307	1.92074	1.73809	2.11602	0.81006	1.64623	2.69945	1.55069	1.26869	2.10167	1.90512	3.46712	2.55001	2.63942	2.66796	2.83113	2.69166	2.87581	2.32152	2.803	2.673	1.15727	0.568061	-1.05916	0.550495	0.00158723
ENSMUSG00000005202.2	ENSMUSG00000005202	protein_coding	-	Shbg	1411	chr11	20	4	0	0	0	0	0	0.0281089	0	0	0	0.00702722	0	0	0	0	0	0.0311138	0.036697	0	0.132936	0.0501867	0	0	0	0	0	#DIV/0!	0.391002	#DIV/0!	0.179106	0.234281
ENSMUSG00000005204.6	ENSMUSG00000005204	protein_coding	-	Senp3	2397	chr11	20	20	3.82631	3.81612	3.03188	2.1156	3.19748	4.79846	6.01308	2.57172	0.939585	3.58071	3.23905	3.23064	2.75305	6.01878	3.81038	5.65024	4.39597	5.17454	4.43909	4.91496	5.10816	5.41143	4.26959	6.04272	5.20798	1.06414	0.871872	1.05962	0.562534	0.0722429
ENSMUSG00000005220.4	ENSMUSG00000005220	protein_coding	-	Corin	4943	chr5	20	20	4.1757	3.26005	1.22083	1.67029	2.58172	1.6168	1.06981	0.898718	0.361363	0.986673	2.43178	1.67657	3.16019	2.53848	2.45175	0.190954	0.047139	0.0254749	0.251831	0.12885	0.938845	0.807126	1.2247	1.23892	1.0524	2.48487	0.010952	8.16764	0.000966821	0.012881
ENSMUSG00000005225.9	ENSMUSG00000005225	protein_coding	+	Plekha8	6630	chr6	20	20	3.23548	3.36809	2.20533	2.01331	2.70555	4.26827	4.43718	2.73662	1.00737	3.11236	3.497	3.36057	2.98948	3.97124	3.45457	4.18157	4.41258	4.34303	2.73399	3.91779	7.14051	5.96418	4.72045	6.33021	6.03884	1.10995	0.703024	1.54139	0.0175896	0.0185637
ENSMUSG00000005232.5	ENSMUSG00000005232	protein_coding	+	G6pc2	1887	chr2	20	20	0.125315	0.156119	0.263632	0.222098	0.191791	0.252221	0.424909	0.56871	0.0411561	0.321749	0.226693	0.244787	0.256781	0.221316	0.237394	0.88408	0.466482	0.734048	0.316281	0.600223	0.495238	0.249963	0.121061	0.719961	0.396556	-1.35534	0.512532	-1.51359	0.31211	0.0685346
ENSMUSG00000005233.10	ENSMUSG00000005233	protein_coding	-	Spc25	1614	chr2	20	20	16.2314	23.0348	15.438	24.8369	19.8853	4.7427	4.70758	3.64924	0.673644	3.44329	27.4976	23.2321	28.4203	19.1358	24.5714	6.55531	5.85487	3.00373	2.39828	4.45305	40.9975	38.4178	29.1568	35.5861	36.0396	7.13604	0.000694198	8.09323	0.000347733	0.413611
ENSMUSG00000005237.7	ENSMUSG00000005237	protein_coding	-	Dnah2	13081	chr11	20	18	0.00774745	0	0.00330697	0.00320387	0.00356457	0.0348681	0.0145941	0.0133552	0.0118739	0.0186728	0.021256	0.00415433	0.0158751	0.00580473	0.0117725	0.0151026	0.0158335	0.0144396	0.181197	0.0566432	0.013801	0.0090146	0.0139709	0	0.00919662	-1.58613	0.351812	-6.15913	0.336419	0.436973
ENSMUSG00000005251.8	ENSMUSG00000005251	protein_coding	-	Ripk4	3944	chr16	20	20	0.877941	0.526599	0.219364	0.191272	0.453794	0.387164	0.566327	0.253115	0.0984553	0.326265	0.444689	0.427137	0.339318	0.86636	0.519376	0.500905	0.30196	0.484236	0.549091	0.459048	1.02856	0.782346	0.445995	0.641233	0.724534	1.59188	0.258436	1.57834	0.116445	0.157421
ENSMUSG00000005262.6	ENSMUSG00000005262	protein_coding	+	Ufd1l	2757	chr16	20	20	13.6008	15.4458	12.0581	9.41717	12.6305	12.7315	13.7241	11.1614	3.11266	10.1824	11.7997	9.76673	10.7961	14.5763	11.7347	11.6004	12.8557	13.0703	7.27976	11.2015	16.1815	16.2602	14.4837	15.7383	15.6659	1.15245	0.585886	1.39855	0.0399232	0.154864
ENSMUSG00000005267.7	ENSMUSG00000005267	protein_coding	-	Zfp287	5247	chr11	20	20	0.0804781	0.0898332	0.119544	0.0758802	0.0914339	0.196532	0.123705	0.123668	0.0296023	0.118377	0.0815264	0.0983909	0.114335	0.217072	0.127831	0.138055	0.133224	0.103996	0.230741	0.151504	0.1862	0.220992	0.178504	0.191204	0.194225	1.07987	0.843467	1.28198	0.220616	0.082555
ENSMUSG00000005268.14	ENSMUSG00000005268	protein_coding	+	Prlr	13426	chr15	20	20	3.47225	4.54205	3.34443	3.24796	3.65167	4.22731	5.62934	3.91105	1.1511	3.7297	4.73936	3.62461	4.60063	4.49759	4.36555	1.84422	2.48755	1.78983	4.2789	2.60013	2.30091	3.47073	3.09671	2.39429	2.81566	1.17048	0.553602	1.08289	0.75422	0.0325013
ENSMUSG00000005299.5	ENSMUSG00000005299	protein_coding	-	Letm1	5258	chr5	20	20	4.96314	6.07907	5.42994	6.26495	5.68427	12.729	14.2398	9.92493	2.84326	9.93425	6.66305	5.51903	4.66914	7.30723	6.03961	11.3553	8.68573	7.63966	5.41918	8.27497	6.83055	7.96524	6.74725	8.66967	7.55318	-1.64485	0.221651	-1.09556	0.613903	0.963251
ENSMUSG00000005312.8	ENSMUSG00000005312	protein_coding	-	Ubqln1	3675	chr13	20	20	21.8132	21.8082	16.038	11.1417	17.7003	24.8007	27.693	16.835	4.88158	18.5526	12.5363	10.9721	13.3042	21.5036	14.5791	24.991	19.1479	24.2537	19.2468	21.9098	23.5218	19.1988	18.0205	23.0508	20.948	-1.27255	0.516684	-1.04592	0.661742	0.126453
ENSMUSG00000005320.9	ENSMUSG00000005320	protein_coding	+	Fgfr4	3306	chr13	20	20	1.29772	0.810899	0.804718	0.760614	0.918488	2.39338	2.59276	2.27981	0.728224	1.99854	0.582263	0.632849	0.8096	1.13691	0.790406	1.40097	1.50358	1.88541	1.74853	1.63462	0.446493	0.558806	0.511334	0.366685	0.470829	-2.5285	0.0618372	-3.47179	0.000745192	0.387843
ENSMUSG00000005338.7	ENSMUSG00000005338	protein_coding	-	Cadm3	4251	chr1	20	20	0.150988	0.187112	0.0915847	0.138023	0.141927	0.289229	0.341304	0.422703	0.018269	0.267876	0.140879	0.0639177	0.141123	0.0803793	0.106575	0.320148	0.334965	0.444328	0.509436	0.402219	0.17237	0.180306	0.0967292	0.0983346	0.136935	-2.51351	0.161843	-2.9373	0.00475232	0.294863
ENSMUSG00000005339.5	ENSMUSG00000005339	protein_coding	-	Fcer1a	1021	chr1	20	7	0	0	0	0.0410478	0.010262	0.038846	0.112187	0	0	0.0377583	0	0	0	0	0	0.0429986	0.0507145	0	0.467638	0.140338	0.0208021	0	0	0	0.00520053	#DIV/0!	0.24865	-26.9853	0.305728	0.385242
ENSMUSG00000005354.9	ENSMUSG00000005354	protein_coding	-	Txn2	4203	chr15	20	20	11.6543	7.37719	3.803	3.36036	6.54871	4.572	5.32791	3.87153	2.19884	3.99257	6.25929	4.60938	5.62155	6.8651	5.83883	4.75783	4.62603	5.10322	3.3877	4.4687	6.90784	6.06948	6.7451	8.12569	6.96203	1.46242	0.0705719	1.55796	0.00484542	0.302704
ENSMUSG00000005355.8	ENSMUSG00000005355	protein_coding	-	Casp14	2322	chr10	20	6	0	0	0	0	0	0.0341617	0.0328864	0.0107481	0	0.019449	0	0.0234035	0	0	0.00585088	0	0	0	0.249686	0.0624215	0	0	0.0393526	0	0.00983815	-3.32413	0.238611	-6.34484	0.463742	0.477092
ENSMUSG00000005357.8	ENSMUSG00000005357	protein_coding	+	Slc1a6	2079	chr10	20	8	0.0162489	0	0	0	0.00406223	0.028616	0.0367302	0	0	0.0163365	0.0205757	0	0	0	0.00514392	0	0.0747179	0	0.172243	0.0617402	0	0	0.0219761	0.0201068	0.0105207	-3.17589	0.354258	-5.86844	0.299472	0.284275
ENSMUSG00000005360.8	ENSMUSG00000005360	protein_coding	-	Slc1a3	4392	chr15	20	18	0.0346122	0.0335379	0.0590963	0.0238558	0.0377756	0.0541827	0.0217333	0.0340944	0	0.0275026	0	0.086612	0.0315213	0.0475437	0.0414192	0.129945	0.100211	0.138576	0.190244	0.139744	0.0846269	0.125294	0.109228	0.0761422	0.0988228	1.50601	0.541849	-1.41409	0.121069	0.000156991
ENSMUSG00000005362.8	ENSMUSG00000005362	protein_coding	-	Crbn	1878	chr6	20	20	17.6822	18.8476	12.3464	13.1889	15.5163	21.1508	20.4527	13.9935	3.84586	14.8607	16.8101	13.5278	15.1735	20.297	16.4521	17.9066	16.35	19.1544	9.76999	15.7952	20.4473	19.465	18.3313	20.7563	19.75	1.10709	0.728932	1.25037	0.153252	0.386709
ENSMUSG00000005364.9	ENSMUSG00000005364	protein_coding	-	Il5ra	1693	chr6	20	5	0	0	0	0	0	0.0234269	0	0	0	0.00585673	0	0	0	0	0	0	0.0152922	0.0743784	0.241731	0.0828504	0	0.0232172	0	0	0.0058043	#DIV/0!	0.391002	-14.274	0.258308	0.205627
ENSMUSG00000005370.3	ENSMUSG00000005370	protein_coding	+	Msh6	4085	chr17	20	20	3.8826	3.5229	3.01274	3.94476	3.59075	5.90799	5.28553	5.35188	0.608365	4.28844	4.26722	2.66725	4.23628	5.55779	4.18213	6.43746	6.23002	4.93724	2.91785	5.13064	6.2313	6.52385	5.80472	5.84308	6.10074	-1.02542	0.941577	1.18908	0.31899	0.095034
ENSMUSG00000005371.8	ENSMUSG00000005371	protein_coding	-	Fbxo11	2680	chr17	20	20	5.33193	6.524	5.07642	5.9268	5.71479	7.26638	7.508	7.44057	1.82563	6.01015	6.77567	5.70802	6.10418	5.51071	6.02464	8.42811	6.05705	6.17083	6.79538	6.86284	7.33061	7.59	6.92145	6.74604	7.14703	1.00241	0.992467	1.04141	0.65109	0.198439
ENSMUSG00000005373.7	ENSMUSG00000005373	protein_coding	+	Mlxipl	4000	chr5	20	20	12.9594	14.7225	12.7667	12.531	13.2449	17.4859	18.914	16.453	4.22285	14.2689	18.8005	18.8841	15.2863	20.6819	18.4132	24.1898	18.6277	21.1917	14.5412	19.6376	21.6186	17.6831	17.4644	21.4131	19.5448	1.29044	0.315765	-1.00475	0.969996	0.15356
ENSMUSG00000005374.7	ENSMUSG00000005374	protein_coding	+	Tbl2	5811	chr5	20	20	1.35161	1.20657	0.848644	0.757276	1.04103	1.76434	1.94158	1.09517	0.534583	1.33392	0.927532	0.916468	0.774282	1.92083	1.13478	1.98694	1.47025	2.05501	1.47896	1.74779	1.68493	1.52194	1.24619	1.70129	1.53859	-1.17549	0.650673	-1.13597	0.319651	0.0911707
ENSMUSG00000005378.11	ENSMUSG00000005378	protein_coding	-	Wbscr22	1585	chr5	20	20	6.53251	6.41236	3.80729	3.67537	5.10688	6.54356	7.93733	5.00717	1.22495	5.17825	5.42471	4.81714	4.11977	6.76678	5.2821	5.48423	5.29229	4.78003	4.17426	4.9327	5.87588	6.19979	5.46243	7.51646	6.26364	1.02005	0.949972	1.26982	0.0525687	0.65541
ENSMUSG00000005397.7	ENSMUSG00000005397	protein_coding	+	Nid1	6026	chr13	20	20	2.06579	1.89195	1.37112	1.73871	1.76689	2.41551	2.72767	2.43524	0.605724	2.04604	1.80308	1.46543	2.23997	4.09207	2.40014	3.64268	2.60358	4.04348	3.04198	3.33293	5.14584	6.39565	3.79852	4.08933	4.85733	1.17307	0.658579	1.45738	0.0761832	0.00467898
ENSMUSG00000005410.5	ENSMUSG00000005410	protein_coding	+	Mcm5	3405	chr8	20	20	0.530781	0.289838	0.139748	0.47387	0.358559	0.355266	0.291544	0.263864	0.0456162	0.239073	1.09298	0.462832	0.542111	1.0481	0.786506	0.689789	0.471414	0.517744	0.545867	0.556203	1.16955	0.808066	0.75141	0.270087	0.749778	3.28982	0.0376068	1.34803	0.376949	0.406213
ENSMUSG00000005413.7	ENSMUSG00000005413	protein_coding	+	Hmox1	1680	chr8	20	20	1.1361	1.04336	0.939842	0.486453	0.901439	1.86504	3.11358	0.90618	0.277363	1.54054	0.891186	1.06745	1.0026	2.87004	1.45782	2.16895	2.23453	4.54721	3.08562	3.00908	2.92035	3.50952	2.05326	1.77908	2.56555	-1.05674	0.918962	-1.17288	0.54171	0.0191642
ENSMUSG00000005417.11	ENSMUSG00000005417	protein_coding	+	Mprip	12599	chr11	20	20	5.85592	7.00892	5.44723	4.89319	5.80132	6.04417	6.62464	4.61149	1.18659	4.61672	5.592	4.16014	5.45936	6.59935	5.45271	6.43069	6.11335	4.27605	3.65025	5.11759	7.29093	6.6343	7.10402	7.18986	7.05478	1.18108	0.560447	1.37854	0.0625649	0.209557
ENSMUSG00000005442.7	ENSMUSG00000005442	protein_coding	+	Cic	9190	chr7	20	20	0.431918	0.306137	0.30361	0.36939	0.352764	0.409996	0.407154	0.393774	0.160563	0.342872	0.472454	0.502627	0.24103	0.584566	0.450169	0.561309	0.478918	0.607461	0.619738	0.566856	0.569684	0.752772	0.539412	0.591324	0.613298	1.31294	0.305732	1.08193	0.45348	0.00531855
ENSMUSG00000005447.6	ENSMUSG00000005447	protein_coding	-	Pafah1b3	1453	chr7	20	20	0.151122	0.162201	0.0148859	0.0288436	0.0892631	0.38215	0.472994	0.171763	0.29397	0.330219	0.176642	0.149602	0.19056	0.313551	0.207589	0.423002	0.142545	0.3611	0.363809	0.322614	0.409285	0.338151	0.188665	0.158232	0.273583	-1.59074	0.160614	-1.17922	0.589366	0.623112
ENSMUSG00000005465.8	ENSMUSG00000005465	protein_coding	-	Il27ra	1738	chr8	20	20	0.116622	0.144078	0.0373347	0.0361707	0.0835514	0.0912813	0.120826	0.157956	0.0893689	0.114858	0.0738382	0.0312674	0.0663798	0.207523	0.0947521	0.202078	0.0893778	0.108679	0.333585	0.18343	0.128314	0.11308	0.0657198	0.216466	0.130895	-1.2122	0.656526	-1.40135	0.451355	0.182769
ENSMUSG00000005469.9	ENSMUSG00000005469	protein_coding	+	Prkaca	2283	chr8	20	20	4.69804	3.45825	2.32114	1.78066	3.06452	6.74058	7.183	4.2743	1.41172	4.9024	4.05659	2.84449	3.03201	7.12587	4.26474	7.23039	6.63404	8.38381	6.79693	7.26129	7.80529	8.1523	5.67353	8.81633	7.61186	-1.14952	0.714589	1.04828	0.674784	0.00774633
ENSMUSG00000005470.8	ENSMUSG00000005470	protein_coding	+	Asf1b	1784	chr8	20	18	0.189358	0.0495398	0.024248	0.023492	0.0716594	0.133391	0.0642059	0.0559576	0.0435323	0.0742717	0.0959124	0.0609224	0	0.255376	0.103053	0.098434	0.145122	0	0.17205	0.103902	0.166673	0.132197	0.0640252	0.152306	0.1288	1.38751	0.647639	1.23964	0.597328	0.436987
ENSMUSG00000005474.5	ENSMUSG00000005474	protein_coding	+	Myl10	816	chr5	20	2	0	0	0	0	0	0	0	0	0	0	0	0	0	0	0	0	0.285549	0	0.229869	0.128854	0	0	0	0	0	#DIV/0!	#DIV/0!	#DIV/0!	0.185383	0.173355
ENSMUSG00000005481.11	ENSMUSG00000005481	protein_coding	+	Ddx39	1720	chr8	20	20	3.29959	3.03161	1.45872	1.47415	2.31602	4.06994	4.05119	1.91531	0.541825	2.64457	2.10154	1.35857	1.75735	3.55378	2.19281	3.5351	2.78466	4.28283	2.5479	3.28762	2.91418	2.58236	2.04535	2.45466	2.49914	-1.20602	0.667878	-1.3155	0.138534	0.388217
ENSMUSG00000005483.9	ENSMUSG00000005483	protein_coding	+	Dnajb1	2260	chr8	20	20	4.559	4.61448	5.41688	2.49419	4.27114	3.32562	12.6031	3.62209	4.12362	5.91861	3.59629	3.77514	3.07308	4.31735	3.69047	5.7208	4.54789	4.38315	18.1763	8.20704	3.39259	3.48716	2.54723	4.10622	3.3833	-1.60376	0.393139	-2.42575	0.244135	0.649041
ENSMUSG00000005493.9	ENSMUSG00000005493	protein_coding	-	Msh4	3307	chr3	20	17	0.0255379	0.0178166	0	0	0.0108386	0.0839528	0.00577277	0.0226402	0	0.0280914	0.0452734	0.024649	0.0139544	0.0574022	0.0353197	0.00663767	0.0782878	0.0190388	0.195942	0.0749766	0.0481681	0.0416006	0.0207235	0.0505619	0.0402635	1.25731	0.752944	-1.86215	0.48322	0.297305
ENSMUSG00000005501.8	ENSMUSG00000005501	protein_coding	-	Usp40	5021	chr1	20	20	8.61862	10.2502	6.31086	6.1475	7.83179	7.20009	6.68796	5.19919	1.37659	5.11596	7.42057	6.03929	7.15048	9.55006	7.5401	6.52272	5.02223	5.60102	4.40821	5.38854	10.0463	8.6661	7.76184	9.74077	9.05375	1.47384	0.172406	1.68019	0.00192889	0.442849
ENSMUSG00000005503.8	ENSMUSG00000005503	protein_coding	+	Evx1	2874	chr6	20	4	0	0	0	0	0	0.00690009	0	0	0	0.00172502	0	0	0.0160568	0	0.0040142	0	0	0	0.0711987	0.0177997	0	0.00683832	0	0	0.00170958	2.32704	0.627549	-10.4117	0.433443	0.469617
ENSMUSG00000005505.6	ENSMUSG00000005505	protein_coding	+	Kbtbd4	723	chr2	20	20	3.13051	2.73001	1.79496	1.76798	2.35587	3.648	6.04666	2.96862	1.12787	3.44779	2.2483	1.84149	1.53186	3.72832	2.33749	4.82735	4.58353	4.78959	2.52361	4.18102	3.02574	2.7183	2.14856	3.38232	2.81873	-1.47499	0.376651	-1.4833	0.0863282	0.389311
ENSMUSG00000005506.10	ENSMUSG00000005506	protein_coding	+	Celf1	8087	chr2	20	20	4.55948	4.26759	3.13994	2.86585	3.70821	5.36049	5.75053	3.86068	1.44049	4.10305	3.71329	3.22885	3.8689	4.87073	3.92044	5.81681	4.16183	6.30625	5.28832	5.3933	5.18827	5.13266	4.44059	4.96487	4.9316	-1.04658	0.869179	-1.09362	0.402478	0.0574784
ENSMUSG00000005510.3	ENSMUSG00000005510	protein_coding	-	Ndufs3	796	chr2	20	20	55.2981	58.2532	40.3782	33.2751	46.8011	48.9294	52.8348	29.7541	6.82953	34.587	44.6847	30.0046	38.1178	44.834	39.4103	38.1105	35.4846	39.7068	26.4136	34.9289	60.5016	46.5409	42.3881	57.4516	51.7206	1.13945	0.688441	1.48074	0.0219109	0.353308
ENSMUSG00000005514.8	ENSMUSG00000005514	protein_coding	+	Por	3185	chr5	20	20	81.993	101.772	68.032	61.9042	78.4253	11.8923	13.1146	9.07388	1.56055	8.91033	89.4756	68.9395	42.4308	111.472	78.0795	17.4503	12.0629	16.1242	14.5036	15.0352	90.7673	104.055	94.2243	91.2952	95.0855	8.7628	0.0166201	6.32417	2.44059e-05	0.594166
ENSMUSG00000005533.9	ENSMUSG00000005533	protein_coding	+	Igf1r	4468	chr7	20	20	0.29865	0.121979	0.125864	0.20167	0.187041	0.177537	0.256364	0.150815	0.0869086	0.167906	0.22499	0.109464	0.170418	0.399372	0.226061	0.304599	0.428792	0.356987	0.49996	0.397585	0.446835	0.316705	0.281207	0.313422	0.339542	1.34635	0.455558	-1.17094	0.342169	0.00200855
ENSMUSG00000005534.9	ENSMUSG00000005534	protein_coding	-	Insr	9334	chr8	20	20	10.7616	12.9813	5.50579	6.54644	8.94878	11.9784	11.3369	8.42509	2.37128	8.52792	11.1342	6.78849	11.5269	10.8073	10.0642	10.1006	8.83148	10.154	8.18807	9.31854	11.3283	10.7847	11.0476	10.081	10.8104	1.18015	0.562184	1.1601	0.0463128	0.54957
ENSMUSG00000005540.9	ENSMUSG00000005540	protein_coding	-	Fcer2a	2229	chr8	20	20	0.0757772	0.0396496	0.0194071	0.0564062	0.04781	0.124555	0.154163	0.0223931	0.0348414	0.0839881	0.0191911	0.0243799	0.093164	0.051098	0.0469582	0.0984781	0.220684	0.0753238	0.374855	0.192335	0.15722	0.308599	0.133232	0.121899	0.180237	-1.78857	0.364747	-1.06712	0.887394	0.0161169
ENSMUSG00000005547.8	ENSMUSG00000005547	protein_coding	+	Cyp2a5	2024	chr7	20	20	102.504	56.4668	38.3214	50.1303	61.8556	17.9889	13.3653	14.6857	5.10326	12.7858	181.083	74.1844	108.505	76.7945	110.142	23.6209	16.3602	10.2551	9.38539	14.9054	24.0879	39.1804	19.8984	12.9289	24.0239	8.61439	0.0289216	1.61176	0.218264	0.096141
ENSMUSG00000005553.7	ENSMUSG00000005553	protein_coding	+	Atp4a	3476	chr7	20	20	0.174933	0.0678013	0.0497796	0.0361707	0.0821711	0.433586	0.604131	0.280013	0.0223422	0.335018	0.0615318	0.0469012	0.0796557	0.223907	0.102999	0.61255	0.245789	0.452829	0.416981	0.432037	0.131369	0.124388	0.105152	0.126272	0.121795	-3.25264	0.155831	-3.54724	0.0254845	0.57564
ENSMUSG00000005566.7	ENSMUSG00000005566	protein_coding	+	Trim28	3228	chr7	20	20	5.40001	3.68702	2.6132	1.68782	3.34701	6.69629	7.55224	3.03073	1.32323	4.65062	3.39247	2.75249	3.24517	6.84514	4.05882	7.42573	4.14653	6.37805	3.06916	5.25487	5.03997	4.21926	3.48891	4.74611	4.37356	-1.14581	0.749179	-1.20151	0.454423	0.643754
ENSMUSG00000005575.9	ENSMUSG00000005575	protein_coding	-	Ube2m	1740	chr7	20	20	4.06737	1.89626	1.15605	0.758712	1.9696	2.33639	2.43569	1.33391	0.490964	1.64924	2.56907	1.81143	1.69737	5.58578	2.91591	2.24554	1.88966	3.82351	2.34221	2.57523	5.68203	3.8629	2.96712	5.24928	4.44033	1.76804	0.275948	1.72425	0.054389	0.11386
ENSMUSG00000005580.5	ENSMUSG00000005580	protein_coding	-	Adcy9	5186	chr16	20	20	3.61851	2.61876	1.71833	2.12135	2.51924	4.16043	3.68117	4.09054	1.31782	3.31249	2.99834	1.6766	2.69622	2.21821	2.39734	3.7798	3.42468	2.95017	1.97286	3.03188	2.04772	2.40266	2.64739	2.01514	2.27823	-1.38173	0.278657	-1.33081	0.14947	0.665338
ENSMUSG00000005583.10	ENSMUSG00000005583	protein_coding	+	Mef2c	6746	chr13	20	20	0.545832	0.438882	0.259705	0.301308	0.386432	0.590869	0.744265	0.440245	0.132391	0.476942	0.634108	0.306111	0.547254	0.787906	0.568845	0.732126	0.525778	0.696874	0.664794	0.654893	0.917752	1.06045	0.694198	0.7219	0.848575	1.19269	0.598687	1.29575	0.109645	0.035512
ENSMUSG00000005609.9	ENSMUSG00000005609	protein_coding	+	Ctr9	4275	chr7	20	20	6.82741	7.77667	7.43742	6.14677	7.04707	10.2471	10.7934	9.0838	1.78031	7.97615	5.79865	5.04022	5.52148	8.3658	6.18154	10.8907	9.91381	7.83028	5.36492	8.49993	8.52787	7.50274	6.72769	8.52175	7.82001	-1.29032	0.467852	-1.08695	0.630322	0.404142
ENSMUSG00000005610.10	ENSMUSG00000005610	protein_coding	-	Eif4g2	8554	chr7	20	20	28.7186	27.5259	20.3953	16.592	23.308	22.5642	25.2435	20.712	7.27226	18.948	24.3014	21.3934	22.3399	29.513	24.3869	26.0053	23.3292	29.4688	28.064	26.7168	34.576	32.8023	32.8803	34.4498	33.6771	1.28705	0.280648	1.26052	0.00929568	0.0084725
ENSMUSG00000005611.9	ENSMUSG00000005611	protein_coding	-	Mrvi1	6387	chr7	20	20	0.153384	0.149904	0.118526	0.0820217	0.125959	0.161454	0.245095	0.156299	0.0547169	0.154391	0.093765	0.114863	0.0903148	0.178327	0.119317	0.48115	0.340495	0.164295	0.261641	0.311895	0.27434	0.31694	0.132337	0.163622	0.22181	-1.29395	0.464894	-1.40614	0.310065	0.0172038
ENSMUSG00000005615.8	ENSMUSG00000005615	protein_coding	+	Pcyt1a	5190	chr16	20	20	12.4321	13.7791	10.6938	9.09257	11.4994	10.3931	11.2998	8.76624	2.30441	8.19089	10.0349	9.01525	10.123	14.0342	10.8018	9.68118	9.22354	9.00545	8.03321	8.98584	14.3803	12.9962	11.9019	12.1741	12.8631	1.31876	0.313926	1.43149	0.00193795	0.334264
ENSMUSG00000005621.11	ENSMUSG00000005621	protein_coding	+	Zfp592	7287	chr7	20	20	1.24704	0.970265	0.759858	0.471608	0.862193	1.7036	1.94652	1.29118	0.447617	1.34723	0.909897	0.812868	1.00058	1.44319	1.04163	1.91584	1.65564	2.38182	2.49919	2.11312	1.36113	1.56159	1.33861	1.37103	1.40809	-1.29338	0.440031	-1.5007	0.0336127	0.0331791
ENSMUSG00000005625.9	ENSMUSG00000005625	protein_coding	-	Psmd4	1829	chr3	20	20	104.992	179.311	165.276	155.609	151.297	75.0298	89.2632	60.8304	9.40516	58.6321	112.485	93.2801	78.2661	111.708	98.9348	64.3761	70.5917	48.641	36.9104	55.1298	167.217	164.813	135.142	200.794	166.992	1.68738	0.0998861	3.02906	0.000964744	0.22768
ENSMUSG00000005628.6	ENSMUSG00000005628	protein_coding	+	Tmod4	1414	chr3	20	20	0.370306	0.354183	0.122372	0.266753	0.278404	0.589035	0.486039	0.5648	0.192232	0.458026	0.363029	0.365104	0.391631	0.966598	0.52159	0.170763	0.091548	0.341374	0.192951	0.199159	0.0375512	0.15289	0.0323115	0.029563	0.0630789	1.13878	0.730303	-3.1573	0.0755473	0.00262661
ENSMUSG00000005640.5	ENSMUSG00000005640	protein_coding	+	Insrr	5080	chr3	20	5	0	0	0	0	0	0.00780742	0.00751596	0	0	0.00383085	0	0	0	0.00747359	0.0018684	0	0.0101928	0	0.110771	0.0302409	0	0	0	0	0	-2.05034	0.523924	#DIV/0!	0.343534	0.402612
ENSMUSG00000005649.11	ENSMUSG00000005649	protein_coding	+	Cabp5	2520	chr7	20	8	0	0	0	0	0	0.0236082	0	0	0.015409	0.0097543	0	0.0107823	0	0.0150658	0.00646202	0.00871062	0.0205474	0.0166564	0.0947338	0.0351621	0	0	0	0	0	-1.50948	0.65797	#DIV/0!	0.177121	0.447392
ENSMUSG00000005656.8	ENSMUSG00000005656	protein_coding	-	Snx6	1914	chr12	20	20	7.25402	8.74248	5.96669	6.64557	7.15219	8.15407	8.35835	6.81952	1.03468	6.09166	9.40913	7.12646	9.33071	12.5958	9.61552	9.07161	8.76519	8.95844	6.55712	8.33809	13.671	14.8786	12.2218	14.6766	13.862	1.57847	0.145165	1.66249	0.000638662	0.0634723
ENSMUSG00000005667.6	ENSMUSG00000005667	protein_coding	-	Mthfd2	2077	chr6	20	20	0.382217	0.390054	0.833096	0.252226	0.464398	0.687444	1.34194	0.564749	0.186956	0.695272	0.586973	0.614856	0.355491	1.7091	0.816605	0.84548	0.623249	1.00035	0.878466	0.836886	0.976562	0.88	0.824899	0.94593	0.906848	1.17451	0.76497	1.0836	0.458927	0.549609
ENSMUSG00000005672.6	ENSMUSG00000005672	protein_coding	+	Kit	5232	chr5	20	20	0.697324	0.717911	0.61597	0.400514	0.60793	1.03475	1.2114	1.08758	0.222654	0.889096	0.555969	0.363532	0.44542	0.500696	0.466404	1.31738	1.3509	1.66068	0.961461	1.32261	0.56832	0.601019	0.392962	0.747036	0.577334	-1.90628	0.15624	-2.29088	0.00747971	0.210873
ENSMUSG00000005674.3	ENSMUSG00000005674	protein_coding	-	Tomm40l	679	chr1	20	20	1.19404	1.08467	0.955637	1.32704	1.14035	4.4101	3.59881	2.16858	0.171565	2.58726	1.9215	1.48062	1.08742	2.1527	1.66056	4.88154	3.05034	3.70906	2.38578	3.50668	2.69006	2.46028	2.01863	2.0624	2.30784	-1.55807	0.39754	-1.51946	0.105985	0.205825
ENSMUSG00000005677.8	ENSMUSG00000005677	protein_coding	+	Nr1i3	1149	chr1	20	20	69.2829	71.9826	49.2823	45.7944	59.0855	26.7863	19.157	12.1853	4.292	15.6052	78.2382	53.2787	43.7977	86.2409	65.3889	19.2571	10.1171	19.9094	7.0939	14.0944	74.6875	70.9675	59.2279	63.1942	67.0193	4.19021	0.0093772	4.75504	3.43771e-05	0.99684
ENSMUSG00000005681.6	ENSMUSG00000005681	protein_coding	+	Apoa2	533	chr1	20	20	4415.87	4909.43	3471.8	3020.53	3954.41	5105.5	5722.69	3152.32	1362.36	3835.72	3739.25	3028.67	3525.63	3607.11	3475.16	4227.32	3684.36	3802.01	2519.77	3558.37	5052.38	5114.22	4438.63	6073.06	5169.57	-1.10375	0.741757	1.45279	0.0178581	0.26155
ENSMUSG00000005682.8	ENSMUSG00000005682	protein_coding	+	Pan2	4424	chr10	20	20	1.41265	1.23526	1.24671	1.05153	1.23654	3.03918	3.11991	1.9124	0.447642	2.12978	1.27151	1.08096	0.917938	1.87941	1.28745	3.13582	2.04824	2.57595	2.14307	2.47577	1.6875	1.65259	1.0947	1.72443	1.5398	-1.65426	0.276134	-1.60785	0.0237064	0.479115
ENSMUSG00000005683.7	ENSMUSG00000005683	protein_coding	+	Cs	2817	chr10	20	20	12.0819	9.14014	6.85656	5.04346	8.28052	32.2067	31.35	11.6236	4.35588	19.884	9.33894	7.63925	7.5192	20.3037	11.2003	20.5326	10.6335	22.0674	21.1199	18.5883	24.3189	23.6231	12.3506	25.5234	21.454	-1.77532	0.319187	1.15416	0.507346	0.32907
ENSMUSG00000005686.10	ENSMUSG00000005686	protein_coding	+	Ampd3	4565	chr7	20	20	0.192403	0.187148	0.0900231	0.215746	0.17133	0.291055	0.133822	0.164012	0.085062	0.168488	0.159301	0.101186	0.181961	0.216235	0.164671	0.461615	0.306254	0.358597	0.395952	0.380605	0.339637	0.335807	0.395332	0.247241	0.329504	-1.02318	0.942526	-1.15508	0.297391	4.76483e-05
ENSMUSG00000005687.8	ENSMUSG00000005687	protein_coding	+	Bcas2	1460	chr3	20	20	12.8069	10.2302	9.97019	7.26245	10.0674	12.3467	13.3895	10.0854	2.65964	9.62031	11.6025	10.3289	6.93789	20.3871	12.3141	12.5991	9.27421	11.6867	5.76968	9.83242	15.5946	15.9111	14.4889	18.8968	16.2229	1.28001	0.500374	1.64993	0.0161384	0.391766
ENSMUSG00000005696.5	ENSMUSG00000005696	protein_coding	+	Sh2d1a	879	chrX	20	9	0.0384317	0	0.0492133	0	0.0219113	0	0	0	0	0	0	0	0.0524997	0	0.0131249	0.0499449	0	0.0477522	0.135796	0.0583733	0.0241626	0.17887	0.0519777	0	0.0637526	#DIV/0!	0.391002	1.09215	0.916243	0.0487709
ENSMUSG00000005698.9	ENSMUSG00000005698	protein_coding	+	Ctcf	3770	chr8	20	20	6.2769	7.05626	6.30518	5.31932	6.23942	8.85813	8.73	8.11602	1.66859	6.84319	7.32427	6.32798	5.91223	9.07857	7.16076	9.14713	9.55243	6.84725	5.12467	7.66787	9.57443	9.82145	9.67092	9.68544	9.68806	1.04641	0.873472	1.26346	0.146187	0.139561
ENSMUSG00000005699.9	ENSMUSG00000005699	protein_coding	+	Pard6a	1426	chr8	20	20	0.426414	0.185931	0.182013	0.205728	0.250022	0.152973	0.495337	0.0350029	0.108922	0.198059	0.209985	0.0762171	0.161807	0.292864	0.185218	0.400224	0.435732	0.691721	0.478319	0.501499	0.379799	0.358336	0.320396	0.615598	0.418532	-1.06933	0.9138	-1.19823	0.409037	0.0017207
ENSMUSG00000005705.5	ENSMUSG00000005705	protein_coding	-	Agrp	654	chr8	20	11	0.129134	0	0	0.0320411	0.0402938	0.12129	0	0.0763214	0	0.0494028	0.0654081	0	0	0.0290259	0.0236085	0	0	0.128361	0.104294	0.0581638	0.14614	0.0601019	0	0.127835	0.0835192	-2.09259	0.482751	1.43593	0.613667	0.240235
ENSMUSG00000005716.10	ENSMUSG00000005716	protein_coding	-	Pvalb	1036	chr15	20	6	0	0	0	0	0	0	0	0	0	0	0.0206452	0	0	0	0.0051613	0.021188	0.0249901	0	0.115217	0.0403488	0	0.0758816	0.0220504	0	0.024483	#DIV/0!	0.391002	-1.64803	0.631302	0.0842463
ENSMUSG00000005718.7	ENSMUSG00000005718	protein_coding	-	Tfap4	2106	chr16	20	20	1.11482	1.20301	0.513515	0.766158	0.899376	0.979302	0.779576	0.711028	0.147505	0.654353	0.771853	0.219332	0.755973	1.55036	0.82438	0.875529	0.70072	0.458408	0.655849	0.672627	1.20011	1.37181	1.45352	1.27034	1.32394	1.25984	0.624487	1.96832	0.00125954	0.223972
ENSMUSG00000005732.8	ENSMUSG00000005732	protein_coding	-	Ranbp1	1119	chr16	20	20	15.3813	16.8097	9.18132	8.9887	12.5903	20.2916	24.4816	11.4415	2.42909	14.6609	16.4571	13.6221	12.3101	22.6981	16.2719	18.6552	18.5786	18.7365	15.2082	17.7946	24.3232	22.5513	17.2097	25.5893	22.4184	1.10988	0.780102	1.25984	0.0817197	0.131491
ENSMUSG00000005763.9	ENSMUSG00000005763	protein_coding	+	Cd247	1678	chr1	20	18	0.060396	0.0175564	0.0515596	0.012488	0.0355	0.0236363	0.011377	0.0594925	0	0.0236265	0	0.0323855	0.0550027	0.0678769	0.0388163	0.0130815	0.0771447	0.0250144	0.172757	0.0719994	0.183531	0.0702741	0.122526	0.199295	0.143907	1.64292	0.470146	1.99872	0.177971	0.0206476
ENSMUSG00000005774.6	ENSMUSG00000005774	protein_coding	+	Rfx5	5097	chr3	20	20	0.782071	0.60688	0.428596	0.522125	0.584918	1.11663	1.04498	0.89115	0.236169	0.822232	0.663013	0.485109	0.665454	1.32959	0.785791	1.59344	1.12255	1.07468	0.749395	1.13502	1.02715	1.13748	1.34009	0.660205	1.04123	-1.04637	0.89853	-1.09007	0.691636	0.108084
ENSMUSG00000005779.6	ENSMUSG00000005779	protein_coding	-	Psmb4	1176	chr3	20	20	78.7516	57.6543	36.9316	34.5685	51.9765	37.3346	44.2686	24.6175	9.31146	28.883	40.1215	31.3996	28.0768	53.9464	38.3861	34.5501	27.5629	36.2456	21.2716	29.9076	67.8436	52.4423	44.0955	65.0847	57.3665	1.32902	0.36401	1.91813	0.0084196	0.215235
ENSMUSG00000005800.2	ENSMUSG00000005800	protein_coding	+	Mmp8	2443	chr9	20	16	0.0414836	0.0180882	0	0	0.014893	0.0487045	0.0625151	0.0204315	0	0.0329128	0.07004	0.0889772	0.0377791	0.287502	0.121075	0.0179703	0.0423901	0.0171814	0.335039	0.103145	0.121713	0.0482685	0.0467544	0	0.054184	3.67865	0.217211	-1.90361	0.583512	0.973894
ENSMUSG00000005802.6	ENSMUSG00000005802	protein_coding	-	Slc30a4	4842	chr2	20	20	3.73257	4.08554	2.52833	2.28937	3.15895	4.13655	4.6997	3.07196	0.930271	3.20962	3.79002	2.49155	3.8599	5.86502	4.00162	3.74006	2.27244	3.89228	3.25405	3.28971	5.65187	5.17107	4.88777	5.89217	5.40072	1.24676	0.493508	1.6417	0.00440458	0.300958
ENSMUSG00000005803.8	ENSMUSG00000005803	protein_coding	+	Sqrdl	2547	chr2	20	20	27.1963	25.6775	18.0116	15.9609	21.7116	65.6591	71.0255	54.9311	11.3123	50.732	22.0938	16.4501	21.6785	29.9091	22.5329	43.2293	45.823	42.518	35.6507	41.8053	27.614	29.1906	27.0059	25.3734	27.296	-2.25147	0.127299	-1.53155	0.00396049	0.819214
ENSMUSG00000005804.8	ENSMUSG00000005804	protein_coding	+	Bloc1s6	3479	chr2	20	20	3.67528	4.0053	2.61118	2.63216	3.23098	3.73931	3.72043	3.07749	0.892918	2.85754	4.40188	2.73354	3.28297	4.75801	3.7941	2.17047	2.00927	2.05709	1.53905	1.94397	2.6129	2.90365	2.40984	2.94981	2.71905	1.32775	0.302868	1.39871	0.0063861	0.0550631
ENSMUSG00000005813.8	ENSMUSG00000005813	protein_coding	-	Metap1	2538	chr3	20	20	10.5684	9.80248	6.88591	5.27588	8.13317	11.1265	11.9297	6.42119	2.14197	7.90484	7.71097	5.22445	7.20937	11.5259	7.91767	11.65	7.84446	9.51779	7.75339	9.19141	11.7534	9.63307	8.12778	11.6858	10.3	1.00162	0.996298	1.12061	0.414904	0.207786
ENSMUSG00000005823.8	ENSMUSG00000005823	protein_coding	-	Gpr108	2078	chr17	20	20	2.27594	1.24048	1.26986	0.988249	1.44363	2.38581	2.50805	2.30595	0.840898	2.01018	1.70861	1.88291	1.42128	2.71315	1.93149	2.78874	2.39212	4.39335	2.27306	2.96182	2.55521	2.68602	2.42953	2.66543	2.58405	-1.04074	0.875789	-1.14619	0.498077	0.0279276
ENSMUSG00000005824.6	ENSMUSG00000005824	protein_coding	-	Tnfsf14	1855	chr17	20	16	0.0364221	0.0158812	0.0233199	0.0225929	0.024554	0.021381	0.123497	0	0	0.0362195	0	0	0.0497544	0.204668	0.0636056	0.0473332	0.0837405	0.0452552	0.156272	0.0831502	0.0114496	0.0423791	0.0985195	0.0225348	0.0437207	1.75611	0.649936	-1.90185	0.272198	0.67615
ENSMUSG00000005836.8	ENSMUSG00000005836	protein_coding	+	Gata6	2954	chr18	20	20	1.19505	0.703083	0.541829	0.248281	0.672061	0.698175	0.911228	0.523812	0.210322	0.585884	0.615443	0.597881	0.656122	1.25953	0.782244	0.527591	0.306751	0.724673	1.13719	0.674051	1.14679	1.18426	1.02853	1.22406	1.14591	1.33515	0.402071	1.70003	0.0718859	0.187544
ENSMUSG00000005846.11	ENSMUSG00000005846	protein_coding	-	Rsl1d1	1936	chr16	20	20	26.8804	31.3085	22.5342	19.9699	25.1732	18.069	22.6404	14.7474	4.91402	15.0927	26.15	22.3996	20.4993	33.4947	25.6359	21.0551	22.5599	19.8272	15.0087	19.6127	34.2116	35.6318	33.0863	36.3285	34.8145	1.69856	0.0704178	1.7751	0.000899757	0.12582
ENSMUSG00000005864.7	ENSMUSG00000005864	protein_coding	+	Cnga2	3057	chrX	20	4	0	0.0096368	0	0	0.0024092	0	0	0	0	0	0	0	0	0	0	0	0.016938	0	0.100405	0.0293358	0	0.00642896	0	0	0.00160724	#DIV/0!	#DIV/0!	-18.2523	0.332255	0.249343
ENSMUSG00000005871.8	ENSMUSG00000005871	protein_coding	+	Apc	12831	chr18	20	20	3.70962	4.61262	4.47891	3.82483	4.15649	5.10338	5.3741	5.27112	1.17119	4.22995	5.76927	5.11621	4.76182	5.02128	5.16714	5.30336	5.25826	4.35412	4.56636	4.87052	5.599	5.91239	5.65808	5.14422	5.57842	1.22156	0.430345	1.14534	0.0560864	0.362762
ENSMUSG00000005873.5	ENSMUSG00000005873	protein_coding	-	Reep5	2889	chr18	20	20	1.71889	1.65194	1.3551	1.61024	1.58404	1.94945	2.25994	1.20941	0.268818	1.4219	1.87306	1.39196	2.32413	3.6402	2.30734	4.04976	2.80495	3.34893	2.49082	3.17361	4.46613	5.21776	3.14711	4.41316	4.31104	1.62271	0.225932	1.3584	0.0858669	0.00158037
ENSMUSG00000005881.7	ENSMUSG00000005881	protein_coding	+	Ergic3	1432	chr2	20	20	12.1255	5.00938	3.24741	2.79496	5.79431	8.00435	8.37211	4.98445	3.959	6.32998	4.77954	4.68669	4.78552	10.3531	6.15121	6.95925	4.91761	7.35721	5.62052	6.21365	8.67652	7.15041	6.62035	8.36333	7.70265	-1.02906	0.923391	1.23963	0.0955664	0.4604
ENSMUSG00000005882.12	ENSMUSG00000005882	protein_coding	-	Uqcc1	2736	chr2	20	20	8.73552	8.27477	5.56542	5.20809	6.94595	6.63203	7.40317	3.93147	1.30571	4.8181	6.98095	5.25354	5.06844	8.9364	6.55983	7.0281	5.59242	7.35623	4.45	6.10669	9.33473	8.23199	8.02386	9.57964	8.79256	1.3615	0.339349	1.43982	0.0192388	0.114412
ENSMUSG00000005883.9	ENSMUSG00000005883	protein_coding	+	Spo11	1742	chr2	20	7	0.0484809	0	0	0	0.0121202	0.0910717	0	0	0	0.0227679	0.0122781	0	0	0	0.00306953	0	0.0148621	0.0120477	0.156621	0.0458827	0	0.0676923	0	0	0.0169231	-7.41741	0.452228	-2.71125	0.514628	0.431295
ENSMUSG00000005886.8	ENSMUSG00000005886	protein_coding	-	Ncoa2	8559	chr1	20	20	4.18174	3.84638	2.6787	3.44719	3.5385	6.25811	7.24901	5.40023	1.23402	5.03534	4.20072	3.48571	3.97635	5.20317	4.21649	5.79353	4.57964	5.92661	4.38704	5.1717	4.41206	4.60621	4.26511	4.47862	4.4405	-1.1942	0.587243	-1.16467	0.164454	0.801021
ENSMUSG00000005891.6	ENSMUSG00000005891	protein_coding	+	Prl4a1	860	chr13	20	7	0	0.0171277	0	0	0.00428192	0.0691774	0.0887932	0	0	0.0394927	0	0.0631893	0	0	0.0157973	0	0.210731	0	0.317248	0.131995	0	0.0457054	0	0	0.0114264	-2.49996	0.434376	-11.5518	0.225656	0.36114
ENSMUSG00000005892.4	ENSMUSG00000005892	protein_coding	-	Trh	1381	chr6	20	2	0	0	0	0	0	0	0	0	0	0	0	0	0	0	0	0.0317897	0	0	0.185215	0.0542512	0	0	0	0	0	#DIV/0!	#DIV/0!	#DIV/0!	0.308042	0.275322
ENSMUSG00000005893.8	ENSMUSG00000005893	protein_coding	+	Nr2c2	2498	chr6	20	20	4.19902	3.14292	1.48928	2.05523	2.72161	3.77882	4.15743	3.79652	1.22804	3.2402	2.89403	2.6323	3.24213	4.08839	3.21421	3.73462	2.98489	4.62086	2.79195	3.53308	4.02163	4.44521	3.79517	3.68153	3.98589	-1.00809	0.973815	1.12816	0.370415	0.221058
ENSMUSG00000005897.8	ENSMUSG00000005897	protein_coding	+	Nr2c1	4591	chr10	20	20	2.40613	2.7047	1.73844	1.91246	2.19043	1.89626	2.05418	1.7015	0.304489	1.48911	3.13536	2.97104	2.16111	4.83359	3.27527	2.24241	1.76508	2.88453	2.48111	2.34328	3.71485	3.66868	3.30398	3.66485	3.58809	2.19949	0.0452723	1.53122	0.00803167	0.29765
ENSMUSG00000005899.6	ENSMUSG00000005899	protein_coding	+	Smpd4	4902	chr16	20	20	0.665017	0.802299	0.476532	0.427477	0.592831	1.19341	1.09434	0.733134	0.261407	0.820573	0.733019	0.526578	0.6072	1.12689	0.748422	1.02992	1.12495	0.997551	1.08184	1.05857	1.10051	1.01835	0.955337	0.933767	1.00199	-1.0964	0.783899	-1.05646	0.275639	0.0741264
ENSMUSG00000005907.8	ENSMUSG00000005907	protein_coding	+	Pex1	3850	chr5	20	20	10.7048	13.4137	9.42698	9.71001	10.8139	6.39223	5.98997	5.20534	1.27083	4.71459	7.91095	7.65034	6.61643	10.2705	8.11205	6.51681	5.61505	5.66924	3.72931	5.3826	18.1524	15.6308	14.822	19.4027	17.002	1.72063	0.0584825	3.15869	0.000313306	0.0815658
ENSMUSG00000005917.9	ENSMUSG00000005917	protein_coding	-	Otx1	2927	chr11	20	4	0.0115413	0	0	0	0.00288533	0.0203254	0	0	0	0.00508135	0	0	0	0	0	0.0149988	0	0	0.128167	0.0357915	0	0	0	0	0	#DIV/0!	0.391002	#DIV/0!	0.331813	0.369484
ENSMUSG00000005936.12	ENSMUSG00000005936	protein_coding	+	Kctd20	4368	chr17	20	20	3.90173	2.63707	1.93118	1.93814	2.60203	4.65807	4.659	3.00536	0.924542	3.31174	2.78128	1.70443	2.25559	4.13296	2.71856	4.38714	2.54867	4.04079	2.77565	3.43806	3.83643	3.96396	3.97995	3.59356	3.84348	-1.2182	0.58948	1.11792	0.442853	0.273226
ENSMUSG00000005947.5	ENSMUSG00000005947	protein_coding	+	Itgae	4550	chr11	20	20	0.0408348	0.0388479	0.0380294	0.0414493	0.0397903	0.0653765	0.142655	0.0877612	0.0170685	0.0782153	0.0423068	0.0537456	0.040569	0.133506	0.0675319	0.168852	0.142251	0.124539	0.284826	0.180117	0.175046	0.120944	0.0803313	0.0643108	0.110158	-1.1582	0.765724	-1.63508	0.167057	0.0280156
ENSMUSG00000005949.3	ENSMUSG00000005949	protein_coding	-	Ctns	2712	chr11	20	20	2.17985	1.59682	0.853366	0.726313	1.33909	2.79328	3.09729	1.67485	0.343635	1.97726	2.01108	1.26239	1.8122	3.79378	2.21986	2.34724	2.22431	3.65262	2.20067	2.60621	2.55697	2.43493	2.2322	3.0288	2.56323	1.12269	0.780296	-1.01677	0.916937	0.281943
ENSMUSG00000005950.8	ENSMUSG00000005950	protein_coding	+	P2rx5	2382	chr11	20	19	0.0780009	0.0618381	0.0181606	0.0351888	0.0482971	0.0499518	0.096174	0.0209547	0.0326035	0.049921	0.0359168	0.0456279	0.0678066	0.0478159	0.0492918	0.0645069	0.0869514	0.0176214	0.143175	0.0780637	0.0445822	0.0907584	0	0.0701966	0.0513843	-1.01276	0.97356	-1.51921	0.446641	0.417702
ENSMUSG00000005951.7	ENSMUSG00000005951	protein_coding	+	Shpk	2801	chr11	20	20	5.43326	5.86354	5.50577	5.94009	5.68567	6.95956	8.21963	6.92312	1.81608	5.9796	5.56665	4.91821	4.60484	5.61829	5.177	7.17847	6.95077	6.05412	4.03016	6.05338	5.79313	6.27279	5.6193	6.30538	5.99765	-1.15503	0.6145	-1.00929	0.944032	0.571343
ENSMUSG00000005952.9	ENSMUSG00000005952	protein_coding	+	Trpv1	3545	chr11	20	16	0.0333527	0.0249306	0.018304	0.00591112	0.0206246	0.0279702	0.0107704	0	0	0.00968515	0.0120668	0.0459883	0.0260351	0.0267742	0.0277161	0.130033	0.0146064	0.029601	0.211648	0.0964721	0	0.0443517	0	0.0353755	0.0199318	2.86171	0.109525	-4.84011	0.195973	0.182654
ENSMUSG00000005958.8	ENSMUSG00000005958	protein_coding	+	Ephb3	4169	chr16	20	15	0.024309	0.0282655	0.0103762	0	0.0157377	0	0.00915833	0	0	0.00228958	0	0.013035	0.0110691	0.0136601	0.00944105	0.0210609	0.0248403	0.0151023	0.102255	0.0408146	0.0178307	0.00471416	0.0219182	0.0100269	0.0136225	4.12348	0.123793	-2.99612	0.279429	0.0950129
ENSMUSG00000005968.8	ENSMUSG00000005968	protein_coding	-	Tuft1	2619	chr3	20	20	1.82515	0.94487	0.924962	0.608084	1.07577	1.93084	3.37492	1.31504	0.237225	1.71451	0.620665	0.643233	0.889819	1.25393	0.851912	1.06443	1.17636	2.05944	2.61739	1.7294	1.04208	1.14063	1.22115	0.909781	1.07841	-2.01254	0.281442	-1.60366	0.176432	0.774004
ENSMUSG00000005973.6	ENSMUSG00000005973	protein_coding	-	Rcn1	2714	chr2	20	20	4.68012	4.27676	2.95669	3.19651	3.77752	5.26826	6.33772	5.41626	1.23045	4.56317	4.12953	3.60417	3.76625	9.0648	5.14119	4.75573	3.85389	4.11391	2.87762	3.90029	4.63673	5.71351	4.18333	4.44359	4.74429	1.12667	0.750678	1.21639	0.153368	0.553569
ENSMUSG00000005980.9	ENSMUSG00000005980	protein_coding	+	Dnase1	1287	chr16	20	20	0.498716	0.5837	0.268895	0.0814099	0.35818	0.169495	0.192834	0.193917	0.0905146	0.16169	0.43209	0.19001	0.268923	0.486741	0.344441	0.289948	0.120698	0.342447	0.423983	0.294269	0.627102	0.47339	0.567999	0.600884	0.567344	2.13025	0.0719184	1.92798	0.0155514	0.0404975
ENSMUSG00000005981.11	ENSMUSG00000005981	protein_coding	-	Trap1	2049	chr16	20	20	82.1208	98.7597	60.1059	56.3502	74.3341	65.4834	65.9924	57.88	12.4509	50.4517	72.8084	60.4295	70.8312	95.5168	74.8965	59.5424	62.4311	53.1284	35.5772	52.6698	101.276	99.2834	103.473	105.525	102.389	1.48452	0.161534	1.94399	0.00279001	0.266847
ENSMUSG00000005982.7	ENSMUSG00000005982	protein_coding	+	Naa60	1321	chr16	20	20	4.25785	2.2078	1.17888	0.983501	2.15701	2.92734	3.43948	2.0404	0.64669	2.26348	2.52581	2.15973	2.25321	4.7134	2.91304	3.09072	2.54782	6.43435	4.65996	4.18321	5.24944	5.04351	4.012	3.8606	4.54139	1.28697	0.478812	1.08562	0.723457	0.0111785
ENSMUSG00000005983.9	ENSMUSG00000005983	protein_coding	-	1700037C18Rik	2814	chr16	20	20	0.492196	0.539152	0.238275	0.260633	0.382564	0.570824	0.576651	0.141902	0.193188	0.370641	0.410439	0.241395	0.450977	1.03212	0.533733	0.709851	0.303611	0.969553	0.67869	0.665426	0.879295	0.593651	0.535792	0.742751	0.687872	1.44003	0.467799	1.03373	0.892459	0.0960919
ENSMUSG00000005986.9	ENSMUSG00000005986	protein_coding	-	Ankrd13d	2124	chr19	20	15	0.0318093	0	0.0203665	0	0.0130439	0.0186731	0.0449401	0.0235001	0	0.0217783	0.0201398	0	0	0.026812	0.011738	0.0620078	0.0609458	0.0197619	0.0722546	0.0537425	0.019999	0.018506	0.107553	0.0787233	0.0561953	-1.85538	0.420073	1.04564	0.925997	0.0139311
ENSMUSG00000005994.8	ENSMUSG00000005994	protein_coding	+	Tyrp1	2820	chr4	20	8	0	0	0	0	0	0.0281289	0.0135394	0	0	0.0104171	0.00758456	0.00963525	0.0163643	0	0.00839603	0	0.0367231	0	0.253967	0.0726725	0	0.0278771	0	0	0.00696927	-1.24071	0.799921	-10.4276	0.361524	0.361813
ENSMUSG00000006005.11	ENSMUSG00000006005	protein_coding	+	Tpr	7343	chr1	20	20	33.3444	44.8013	43.9919	42.3807	41.1296	35.473	34.5569	35.8161	6.57844	28.1061	45.0081	31.4379	36.2774	46.59	39.8284	40.5445	37.5354	26.7862	22.6463	31.8781	43.8402	53.0771	47.3435	44.4036	47.1661	1.41707	0.211696	1.47958	0.0284902	0.342818
ENSMUSG00000006007.8	ENSMUSG00000006007	protein_coding	+	Pdc	1242	chr1	20	6	0.0135996	0	0	0	0.0033999	0.0798344	0	0	0	0.0199586	0.0516629	0	0	0.0305683	0.0205578	0	0.104226	0	0.205943	0.0775422	0	0	0	0	0	1.03002	0.980727	#DIV/0!	0.214152	0.542307
ENSMUSG00000006010.8	ENSMUSG00000006010	protein_coding	-	BC003331	2869	chr1	20	20	17.3382	23.7557	16.1861	16.536	18.454	16.7135	17.8928	14.3445	2.72046	12.9178	17.6982	13.0127	17.7254	20.604	17.2601	22.494	20.7461	19.1803	11.6197	18.51	24.9404	25.5651	23.8236	27.851	25.545	1.33615	0.316288	1.38006	0.0542648	0.0197893
ENSMUSG00000006014.10	ENSMUSG00000006014	protein_coding	-	Prg4	3598	chr1	20	20	0.614977	0.818779	0.733399	0.861958	0.757278	3.20226	2.73253	4.26587	0.593578	2.69856	2.11031	1.21584	1.10302	2.40584	1.70875	4.60612	3.84245	2.79984	7.36017	4.65214	1.07139	1.42566	1.16824	1.18505	1.21258	-1.57926	0.301919	-3.83655	0.0383308	0.436345
ENSMUSG00000006019.9	ENSMUSG00000006019	protein_coding	-	Dhx34	4414	chr7	20	20	0.401796	0.223584	0.171505	0.284842	0.270432	0.36391	0.384925	0.169622	0.123161	0.260405	0.174441	0.240074	0.214322	0.301043	0.23247	0.427677	0.252211	0.404147	0.282012	0.341512	0.452302	0.400725	0.481312	0.610836	0.486294	-1.12016	0.71716	1.42394	0.0597604	0.00644834
ENSMUSG00000006021.5	ENSMUSG00000006021	protein_coding	+	Kptn	1618	chr7	20	20	2.14005	1.2199	1.06943	0.738214	1.2919	1.94877	2.14739	1.3111	0.599981	1.50181	1.71848	1.62894	1.35475	4.03592	2.18452	1.0582	1.10408	2.33478	1.42276	1.47995	3.38012	2.59939	2.24489	3.59115	2.95389	1.45459	0.384989	1.99593	0.014803	0.46167
ENSMUSG00000006024.6	ENSMUSG00000006024	protein_coding	+	Napa	2506	chr7	20	20	7.06364	4.10273	3.45239	2.14065	4.18985	5.77675	6.80282	3.79436	1.64248	4.5041	5.73545	5.17189	3.57245	11.6579	6.53442	6.841	5.46516	9.95757	8.14499	7.60218	11.4204	8.59539	6.97359	11.9601	9.73737	1.45077	0.377806	1.28087	0.211573	0.0331144
ENSMUSG00000006050.5	ENSMUSG00000006050	protein_coding	-	Sra1	1407	chr18	20	20	19.0396	19.9957	12.0982	10.3806	15.3785	22.1142	26.431	17.4717	4.41573	17.6082	14.9582	12.6298	13.7097	18.3353	14.9082	20.1254	18.9895	20.0026	17.9126	19.2575	19.6766	19.8209	16.3173	17.6032	18.3545	-1.1811	0.617209	-1.0492	0.40465	0.318129
ENSMUSG00000006056.7	ENSMUSG00000006056	protein_coding	-	Calcoco2	1615	chr11	20	5	0	0	0	0	0	0	0.0236415	0	0	0.00591037	0	0.0336488	0.0142871	0	0.011984	0	0	0	0.348433	0.0871082	0	0.0121692	0	0	0.0030423	2.02762	0.564689	-28.6324	0.405792	0.434249
ENSMUSG00000006057.9	ENSMUSG00000006057	protein_coding	-	Atp5g1	4906	chr11	20	20	3.48763	1.243	0.462917	0.49974	1.42332	1.30562	1.53316	0.82919	0.379918	1.01197	1.25122	1.26829	1.204	3.80742	1.88273	1.43177	0.981553	3.69606	2.14454	2.06348	4.71664	2.31145	1.60645	3.70646	3.08525	1.86046	0.277237	1.49517	0.308462	0.0775904
ENSMUSG00000006058.4	ENSMUSG00000006058	protein_coding	+	Snf8	996	chr11	20	20	12.3289	15.1883	14.2675	13.8858	13.9176	16.3664	17.6722	16.9388	3.62577	13.6508	13.5503	7.85679	11.838	14.9043	12.0373	12.1214	15.5443	11.8632	7.242	11.6927	12.0375	13.2995	14.0597	12.6539	13.0126	-1.13404	0.683046	1.11288	0.501677	0.804136
ENSMUSG00000006095.6	ENSMUSG00000006095	protein_coding	-	Tbcb	718	chr7	20	20	8.58652	4.53384	2.98231	3.21036	4.82826	6.3525	7.73725	4.44918	1.51429	5.0133	4.55771	4.04922	3.88845	9.25351	5.43722	8.83534	6.41835	12.5981	5.67611	8.38198	9.58415	9.11498	7.95411	10.043	9.17406	1.08456	0.827143	1.0945	0.654366	0.008305
ENSMUSG00000006127.3	ENSMUSG00000006127	protein_coding	+	Inpp5k	2679	chr11	20	20	2.11213	1.46804	0.855804	0.610109	1.26152	1.94681	2.00241	1.27627	0.130451	1.33899	1.23748	1.11566	1.46417	2.20369	1.50525	1.54041	1.43993	2.1935	1.36213	1.63399	2.5528	2.66299	2.09768	1.95045	2.31598	1.12417	0.753257	1.41737	0.0380516	0.0804645
ENSMUSG00000006134.3	ENSMUSG00000006134	protein_coding	+	Crkl	3860	chr16	20	20	2.41984	1.62181	0.93017	0.591732	1.39089	2.73316	2.95755	1.84269	0.985859	2.12981	1.64015	1.68941	1.74547	3.20152	2.06914	3.07083	2.62922	3.86032	3.70198	3.31559	2.84195	2.54068	2.46197	3.20013	2.76118	-1.02932	0.921334	-1.20079	0.15655	0.0143625
ENSMUSG00000006143.6	ENSMUSG00000006143	protein_coding	+	Upk3bl	1115	chr5	20	3	0	0	0	0	0	0	0	0	0	0	0	0.0731069	0	0	0.0182767	0	0	0	0.04588	0.01147	0.0190484	0	0	0	0.0047621	#DIV/0!	0.391002	-2.4086	0.617752	0.926631
ENSMUSG00000006154.7	ENSMUSG00000006154	protein_coding	+	Eps8l1	3739	chr7	20	14	0.00451745	0	0.0115695	0	0.00402174	0	0.0102116	0.0200244	0	0.007559	0.0114407	0.0436022	0	0	0.0137607	0.187864	0.207727	0.269425	0.351166	0.254046	0.0937263	0.0998698	0.0488777	0.12298	0.0913634	1.82044	0.612855	-2.7806	0.014831	0.00260437
ENSMUSG00000006169.13	ENSMUSG00000006169	protein_coding	+	Clint1	3353	chr11	20	20	19.2281	23.3929	19.5005	20.9112	20.7582	24.8876	25.7805	22.1733	3.5785	19.105	21.6372	16.7096	16.5224	27.3562	20.5564	27.9016	28.9243	21.1311	15.2365	23.2984	27.7189	33.0584	25.0108	28.587	28.5938	1.07597	0.814503	1.22729	0.207825	0.0903319
ENSMUSG00000006179.2	ENSMUSG00000006179	protein_coding	-	Prss16	2140	chr13	20	8	0	0.0137662	0	0	0.00344155	0	0	0	0	0	0	0.0253938	0	0	0.00634845	0.0410295	0.024196	0	0.143429	0.0521636	0.0595484	0.110206	0.0853989	0	0.0637883	#DIV/0!	0.391002	1.22285	0.778875	0.0204391
ENSMUSG00000006191.11	ENSMUSG00000006191	protein_coding	-	Cdkal1	5204	chr13	20	20	1.80787	2.94087	1.66667	1.45364	1.96726	3.01045	2.95309	2.1485	0.365624	2.11942	1.85361	1.71779	2.07946	3.25745	2.22708	3.53473	2.81584	4.16193	2.24128	3.18844	2.57324	2.7569	2.87528	3.08455	2.82249	1.0508	0.885675	-1.12966	0.452721	0.0550445
ENSMUSG00000006200.3	ENSMUSG00000006200	protein_coding	+	Rhox6	1006	chrX	20	1	0	0	0	0	0	0	0	0	0	0	0	0	0	0	0	0	0	0	0.0678015	0.0169504	0	0	0	0	0	#DIV/0!	#DIV/0!	#DIV/0!	0.391002	0.350617
ENSMUSG00000006204.5	ENSMUSG00000006204	protein_coding	+	5430419D17Rik	2905	chr7	20	6	0.0116287	0	0	0	0.00290718	0.0546117	0.0197148	0	0	0.0185816	0	0.00935333	0	0	0.00233833	0	0.0267364	0	0.264146	0.0727206	0	0	0	0	0	-7.94653	0.297844	#DIV/0!	0.339161	0.461586
ENSMUSG00000006205.7	ENSMUSG00000006205	protein_coding	+	Htra1	2032	chr7	20	20	0.382369	0.0724894	0.14902	0.0824996	0.171595	0.312297	0.263059	0.319333	0.229316	0.281001	0.0631549	0.0267435	0.0227102	0.270918	0.0958816	0.648153	0.101928	0.413132	0.310496	0.368427	0.344924	0.212782	0.146149	0.205719	0.227393	-2.93071	0.0452555	-1.62022	0.31167	0.178531
ENSMUSG00000006215.6	ENSMUSG00000006215	protein_coding	+	Zbtb17	2706	chr4	20	20	1.30457	1.18122	0.735362	0.704692	0.981461	2.00067	1.71434	0.876173	0.401797	1.24825	1.03544	1.04428	0.869737	1.33287	1.07058	1.74406	1.80827	1.81485	1.27922	1.6616	1.51482	1.64867	1.35073	1.17404	1.42206	-1.16595	0.669876	-1.16844	0.19784	0.0850279
ENSMUSG00000006216.4	ENSMUSG00000006216	protein_coding	-	Clcnkb	2471	chr4	20	3	0	0	0	0	0	0	0.00772584	0	0	0.00193146	0	0.0109961	0	0	0.00274902	0	0	0	0.0414053	0.0103513	0	0	0	0	0	1.42329	0.816746	#DIV/0!	0.391002	0.613737
ENSMUSG00000006218.4	ENSMUSG00000006218	protein_coding	+	Fam131c	1426	chr4	20	19	0.118448	0.0826359	0	0.0881693	0.0723133	0.194693	0.401624	0.0350029	0.0544611	0.171445	0.0899935	0.0762171	0.129445	0.093184	0.0972099	0.0923595	0.0544666	0.132457	0.143496	0.105695	0.148941	0.0275643	0.0640791	0.0586284	0.0748032	-1.76366	0.446289	-1.41297	0.38709	0.352604
ENSMUSG00000006219.6	ENSMUSG00000006219	protein_coding	-	Fblim1	3948	chr4	20	19	0.102679	0.0596954	0	0.0743082	0.0591707	0.110506	0.0628615	0.0379287	0.0196711	0.0577418	0.0325053	0.0757055	0.0876657	0.149055	0.0862329	0.544877	0.190173	0.276426	0.237554	0.312258	0.341609	0.443046	0.405039	0.344115	0.383452	1.49342	0.396101	1.228	0.446056	0.000140732
ENSMUSG00000006221.7	ENSMUSG00000006221	protein_coding	+	Hspb7	2766	chr4	20	8	0	0.0106506	0	0.00757589	0.00455662	0	0	0	0	0	0	0	0.0166837	0	0.00417092	0.0396796	0.03744	0	0.0986382	0.0439395	0.0153572	0.0568426	0	0	0.0180499	#DIV/0!	0.391002	-2.43433	0.335586	0.0518133
ENSMUSG00000006235.5	ENSMUSG00000006235	protein_coding	-	Epor	1821	chr9	20	18	0.129857	0.161778	0.0950214	0.0345221	0.105295	0.174241	0.14677	0.082231	0	0.100811	0.0469818	0.0149211	0	0.0833956	0.0363246	0.120542	0.184825	0.0576252	0.177918	0.135228	0.122465	0.0647556	0.0752692	0.0918222	0.088578	-2.77527	0.202628	-1.52665	0.219843	0.159587
ENSMUSG00000006241.9	ENSMUSG00000006241	protein_coding	+	Ccdc159	1261	chr9	20	20	1.66094	1.20315	0.90908	0.947208	1.18009	0.487515	1.13544	0.851035	0.184762	0.664688	1.23819	0.883448	1.24426	1.70109	1.26675	1.34037	0.71859	1.2316	0.838405	1.03224	1.69272	1.66765	1.10507	1.83982	1.57632	1.90578	0.0669113	1.52708	0.0489219	0.149717
ENSMUSG00000006262.9	ENSMUSG00000006262	protein_coding	+	Mob1b	6799	chr5	20	20	4.01959	5.24719	2.91402	2.94953	3.78258	5.01094	4.85196	4.12587	1.18223	3.79275	3.99834	3.72063	5.6878	5.33275	4.68488	5.11399	4.16582	5.22285	5.51265	5.00383	4.82476	5.0528	4.56615	4.91246	4.83904	1.23522	0.42257	-1.03405	0.624215	0.224962
ENSMUSG00000006269.6	ENSMUSG00000006269	protein_coding	+	Atp6v1b1	1912	chr6	20	1	0	0	0	0	0	0	0	0	0	0	0	0	0	0	0	0	0	0	0.124858	0.0312145	0	0	0	0	0	#DIV/0!	#DIV/0!	#DIV/0!	0.391002	0.350617
ENSMUSG00000006270.6	ENSMUSG00000006270	protein_coding	-	Vax1	1963	chr19	20	3	0	0	0	0	0	0	0	0	0	0	0	0	0	0	0	0	0.0263778	0	0.034747	0.0152812	0	0	0	0.021295	0.00532375	#DIV/0!	#DIV/0!	-2.87038	0.385271	0.0874471
ENSMUSG00000006273.8	ENSMUSG00000006273	protein_coding	+	Atp6v1b2	2811	chr8	20	20	10.1128	8.37363	6.0171	4.98713	7.37266	7.25227	7.72858	5.46908	1.82343	5.56834	7.32732	5.1327	7.25616	12.2366	7.9882	8.24618	6.75105	8.39932	5.72649	7.28076	12.4933	11.9486	12.3932	13.9786	12.7034	1.43457	0.275564	1.74479	0.000703181	0.0506029
ENSMUSG00000006276.9	ENSMUSG00000006276	protein_coding	-	Eps15l1	3117	chr8	20	20	2.12421	2.51877	2.36624	2.19163	2.30021	2.09315	2.54786	1.60135	0.672718	1.72877	2.20266	2.19673	1.83582	2.2838	2.12975	3.03522	2.53333	2.84137	2.1828	2.64818	2.67105	3.09586	2.90225	2.90348	2.89316	1.23195	0.396847	1.09251	0.295868	0.00427145
ENSMUSG00000006281.7	ENSMUSG00000006281	protein_coding	-	Tep1	7966	chr14	20	20	1.30402	0.967073	0.62178	0.655005	0.886969	1.64552	1.46187	1.09027	0.253477	1.11278	1.14111	0.975524	0.955849	2.00886	1.27034	1.45218	0.97501	1.20401	1.13666	1.19196	1.59039	1.48029	1.15856	1.32501	1.38856	1.14158	0.705877	1.16494	0.200418	0.633575
ENSMUSG00000006288.7	ENSMUSG00000006288	protein_coding	-	Ttc5	1831	chr14	20	20	2.40769	2.33296	1.70104	1.41912	1.9652	3.29251	2.38762	2.12633	0.636223	2.11067	2.71006	1.51364	1.95326	3.03768	2.30366	2.72137	2.58756	2.20072	1.62977	2.28486	3.02171	2.55461	2.60756	3.27613	2.865	1.09144	0.778939	1.25391	0.106103	0.317467
ENSMUSG00000006289.8	ENSMUSG00000006289	protein_coding	-	Osgep	3533	chr14	20	20	3.33225	3.0477	1.94682	1.63108	2.48946	2.58761	2.50182	1.79425	0.703416	1.89677	2.73637	1.9919	1.90702	3.23994	2.46881	1.97576	1.83932	1.97218	1.23076	1.7545	2.87354	2.21955	2.12083	2.57344	2.44684	1.30158	0.333101	1.3946	0.0312103	0.803517
ENSMUSG00000006299.7	ENSMUSG00000006299	protein_coding	-	Aamp	1809	chr1	20	20	30.5602	25.079	19.2499	18.8351	23.431	25.8821	28.7361	17.8521	6.3752	19.7114	23.8714	21.0732	17.3212	31.8481	23.5285	24.2805	20.7948	27.3099	12.782	21.2918	27.1093	28.399	26.1401	29.0696	27.6795	1.19365	0.544861	1.30001	0.132555	0.415743
ENSMUSG00000006301.11	ENSMUSG00000006301	protein_coding	-	Tmbim1	11303	chr1	20	20	1.6961	1.60161	1.07926	0.873198	1.31254	1.80185	1.84099	1.04218	0.340109	1.25628	1.28864	0.937525	1.25136	1.74496	1.30562	1.82357	1.32163	1.78622	1.11337	1.5112	2.00119	1.91091	1.92406	2.0914	1.98189	1.03927	0.905892	1.31147	0.0709445	0.0548214
ENSMUSG00000006304.8	ENSMUSG00000006304	protein_coding	+	Arpc2	1784	chr1	20	20	42.9559	35.1155	19.9319	23.3746	30.3445	39.9396	44.7194	33.4487	10.3824	32.1225	35.9671	27.7654	31.7133	43.9991	34.8612	39.5951	35.8887	36.798	31.3896	35.9179	51.0318	50.6977	40.2463	45.8792	46.9637	1.08526	0.758965	1.30753	0.0139252	0.113002
ENSMUSG00000006307.10	ENSMUSG00000006307	protein_coding	-	Kmt2b	8444	chr7	20	20	0.406066	0.331439	0.230534	0.22831	0.299087	0.737434	0.709904	0.44334	0.156353	0.511758	0.417941	0.328219	0.314243	0.510318	0.39268	0.72528	0.487503	0.882333	0.912783	0.751975	0.578512	0.616785	0.411217	0.524753	0.532817	-1.30324	0.456321	-1.41132	0.106463	0.0657822
ENSMUSG00000006310.10	ENSMUSG00000006310	protein_coding	-	Zbtb32	1858	chr7	20	20	0.545449	0.594585	0.395799	0.293233	0.457267	0.522988	0.616487	0.308941	0.334388	0.445701	0.310812	0.321728	0.310463	0.766264	0.427317	0.519825	0.654908	1.15214	0.495593	0.705616	0.89734	0.528884	0.405737	0.7087	0.635165	-1.04302	0.896996	-1.11092	0.720472	0.0493491
ENSMUSG00000006311.8	ENSMUSG00000006311	protein_coding	-	Etv2	1042	chr7	20	1	0	0	0	0	0	0	0	0	0	0	0	0	0	0	0	0	0	0	0.147283	0.0368207	0	0	0	0	0	#DIV/0!	#DIV/0!	#DIV/0!	0.391002	0.350617
ENSMUSG00000006313.4	ENSMUSG00000006313	protein_coding	-	Upk1a	1300	chr7	20	10	0	0.0113306	0	0	0.00283265	0.0152545	0	0	0	0.00381363	0	0.0418022	0.0709957	0.0292045	0.0355006	0	0	0	0.104936	0.026234	0.00816882	0.0453538	0.0702899	0.0964663	0.0550697	9.30889	0.117729	2.09917	0.409384	0.277389
ENSMUSG00000006315.8	ENSMUSG00000006315	protein_coding	-	Tmem147	861	chr7	20	20	27.0723	8.45127	5.2503	5.0136	11.4469	13.1054	9.53419	4.92765	7.39634	8.7409	6.9556	6.12225	6.94084	13.6915	8.42755	8.69363	5.56284	13.3576	8.43692	9.01275	14.11	9.29025	7.90659	14.4681	11.4437	-1.03718	0.903338	1.26973	0.33522	0.332279
ENSMUSG00000006333.8	ENSMUSG00000006333	protein_coding	+	Rps9	1745	chr7	20	20	86.3993	69.3189	63.0285	54.4467	68.2983	61.8564	72.4018	35.4691	13.04	45.6918	69.7791	71.5955	45.1291	133.772	80.0689	50.5182	24.777	44.6803	19.026	34.7504	71.6951	49.0489	42.3632	62.4875	56.3987	1.75237	0.193319	1.62297	0.0759628	0.243399
ENSMUSG00000006335.10	ENSMUSG00000006335	protein_coding	-	Tfpt	1160	chr7	20	20	3.3199	5.11735	4.7547	3.86582	4.26444	5.11157	5.87528	4.13083	1.27204	4.09743	4.44364	3.67751	3.14279	5.80943	4.26834	3.72785	3.07999	3.79939	2.76361	3.34271	5.48368	5.64186	4.27344	5.90995	5.32723	1.04171	0.88903	1.59369	0.00543338	0.828271
ENSMUSG00000006342.8	ENSMUSG00000006342	protein_coding	-	Susd2	3240	chr10	20	20	0.156396	0.163665	0.106811	0.0776108	0.126121	0.269308	0.341744	0.24649	0.0239696	0.220378	0.0660138	0.0670899	0.0569719	0.263652	0.113432	0.433596	0.231729	0.349785	0.252623	0.316933	0.117994	0.157712	0.126912	0.0387056	0.110331	-1.94282	0.25873	-2.87257	0.0133286	0.476622
ENSMUSG00000006344.10	ENSMUSG00000006344	protein_coding	+	Ggt5	4125	chr10	20	19	0.114652	0.117839	0.0209738	0.0355598	0.0722561	0.201914	0.18512	0.0665523	0	0.113397	0.0518508	0.13174	0.0223744	0.174873	0.0952096	0.154321	0.219671	0.188248	0.392715	0.238739	0.260016	0.219164	0.188292	0.27868	0.236538	-1.19102	0.772199	-1.0093	0.971009	0.00370577
ENSMUSG00000006345.4	ENSMUSG00000006345	protein_coding	+	Ggt1	3235	chr10	20	13	0.0313275	0.00455327	0	0.0129551	0.012209	0.0122602	0	0	0	0.00306505	0	0	0.02853	0.011736	0.0100665	0.135708	0	0.012975	0.105422	0.0635263	0.0328268	0.0486017	0.0423695	0.0516872	0.0438713	3.28429	0.396053	-1.44801	0.60128	0.0221891
ENSMUSG00000006356.6	ENSMUSG00000006356	protein_coding	+	Crip2	1430	chr12	20	20	6.1539	2.03952	1.49741	1.06973	2.69014	3.46693	3.76471	1.79761	1.19479	2.55601	1.22647	1.38707	1.45219	3.70366	1.94235	4.26735	3.15022	5.34217	3.80393	4.14092	3.26753	3.25723	2.61989	2.79168	2.98408	-1.31594	0.502558	-1.38767	0.0818258	0.0254569
ENSMUSG00000006360.7	ENSMUSG00000006360	protein_coding	+	Crip1	440	chr12	20	19	2.14973	0.602584	0.688203	0.380998	0.955379	2.16337	1.12808	0.907531	0	1.04975	2.3819	0.123506	1.36344	8.58546	3.11358	2.59418	0.706085	5.72376	2.4803	2.87608	6.9992	4.24333	2.28442	4.1327	4.41491	2.96603	0.356859	1.53504	0.322	0.220212
ENSMUSG00000006362.9	ENSMUSG00000006362	protein_coding	-	Cbfa2t3	4404	chr8	20	20	0.563792	1.23083	1.07557	1.06107	0.982815	0.0900584	0.0910312	0.0793368	0.0881716	0.0871495	0.655641	0.999493	0.356268	0.831904	0.710827	0.129591	0.293935	0.147729	0.185854	0.189277	0.795737	0.548901	0.508341	0.792568	0.661387	8.1564	0.0200201	3.49427	0.0042279	0.876184
ENSMUSG00000006369.8	ENSMUSG00000006369	protein_coding	+	Fbln1	4082	chr15	20	19	0.17379	0.0216509	0.0423895	0.0308009	0.0671578	0.00971625	0.102889	0.0366836	0.0380507	0.0468349	0	0.0133128	0.0565253	0.046504	0.0290855	0.537746	0.0507394	0.0719793	0.154563	0.203757	0.0988584	0.0674049	0.0111927	0.0409623	0.0546046	-1.61025	0.48935	-3.7315	0.281457	0.177882
ENSMUSG00000006373.10	ENSMUSG00000006373	protein_coding	+	Pgrmc1	1854	chrX	20	20	397.206	396.967	261.254	272.674	332.025	346.88	408.264	284.328	60.8223	275.074	321.369	200.327	281.463	382.105	296.316	374.146	297.16	296.842	202.399	292.637	390.721	431.303	371.927	405.372	399.831	1.07722	0.81342	1.3663	0.0489605	0.227024
ENSMUSG00000006378.7	ENSMUSG00000006378	protein_coding	+	Gcat	3840	chr15	20	20	2.96028	1.03186	0.568894	0.643927	1.30124	2.97463	3.13204	1.54682	1.13256	2.19651	1.15854	1.06846	0.979427	2.01693	1.30584	2.47518	1.9687	3.7274	2.14927	2.58014	2.15431	1.71967	1.53485	2.12276	1.8829	-1.68207	0.180226	-1.3703	0.178511	0.237901
ENSMUSG00000006386.9	ENSMUSG00000006386	protein_coding	+	Tek	4679	chr4	20	20	3.00344	3.17326	2.39452	2.11385	2.67127	4.4968	5.32038	3.76037	1.17845	3.689	2.08902	1.50404	2.51497	2.57217	2.17005	5.89701	5.15139	5.46768	3.34555	4.96541	3.83563	3.39806	3.01237	4.02029	3.56659	-1.69996	0.188464	-1.3922	0.0826893	0.0586941
ENSMUSG00000006389.6	ENSMUSG00000006389	protein_coding	-	Mpl	2946	chr4	20	4	0	0	0	0	0	0	0.0129603	0	0	0.00324007	0	0	0	0	0	0	0.0439405	0	0.167858	0.0529496	0.00720942	0	0	0	0.00180236	#DIV/0!	0.391002	-29.378	0.287852	0.255806
ENSMUSG00000006390.9	ENSMUSG00000006390	protein_coding	+	Elovl1	877	chr4	20	20	5.29641	2.48577	1.01117	1.40974	2.55077	5.99222	6.61748	2.44733	0.796983	3.9635	2.82903	1.82795	2.36787	9.43735	4.11555	2.92844	3.36537	6.17409	3.90817	4.09402	6.23606	4.57158	3.20392	5.91044	4.9805	1.03836	0.948858	1.21653	0.409816	0.677077
ENSMUSG00000006392.10	ENSMUSG00000006392	protein_coding	+	Med8	2033	chr4	20	20	13.0274	16.4035	13.9691	11.8741	13.8185	20.0357	21.748	13.9701	1.92912	14.4207	12.6248	7.60479	8.31921	17.4703	11.5048	16.4334	12.3655	13.606	7.38952	12.4486	13.3671	14.9938	10.4951	13.8792	13.1838	-1.25346	0.590237	1.05906	0.744336	0.956067
ENSMUSG00000006398.9	ENSMUSG00000006398	protein_coding	-	Cdc20	1543	chr4	20	20	0.678695	0.315026	0.0560706	0.611128	0.41523	0.244191	0.296937	0.0970464	0.0503315	0.172126	0.360402	0.123266	0.328982	0.664341	0.369248	1.50796	0.218125	0.27203	0.254179	0.563074	0.757059	1.15908	0.414542	0.243823	0.643626	2.14521	0.18433	1.14306	0.838003	0.108821
ENSMUSG00000006403.6	ENSMUSG00000006403	protein_coding	+	Adamts4	4801	chr1	20	19	0.0633271	0.0245446	0.0360412	0.043647	0.04189	0.0660891	0.0198818	0.0519831	0	0.0344885	0.022275	0.0113191	0.086508	0.138388	0.0646225	0.073154	0.0701035	0.0830566	0.209555	0.108967	0.0818414	0.10234	0.0808897	0.10013	0.0913003	1.87374	0.411157	-1.1935	0.638644	0.0453693
ENSMUSG00000006411.6	ENSMUSG00000006411	protein_coding	+	Pvrl4	3736	chr1	20	18	0.0271265	0.0315414	0.0115788	0.0112178	0.0203661	0.0318483	0.0102198	0	0.0207874	0.0157139	0.0114499	0	0.012352	0.0812973	0.0262748	0.0587547	0.0900875	0.0393227	0.118671	0.076709	0.0682193	0.0631263	0.0366877	0.0559449	0.0559945	1.67208	0.623059	-1.36994	0.333171	0.00437726
ENSMUSG00000006412.4	ENSMUSG00000006412	protein_coding	+	Pfdn2	327	chr1	20	20	63.534	128.334	85.9217	91.7658	92.3889	68.0435	68.9478	74.1844	7.12491	54.5752	86.9928	63.0676	88.6253	67.8625	76.6371	103.108	118.523	52.4998	44.5336	79.6661	91.7107	103.556	98.2231	103.291	99.1952	1.40425	0.268288	1.24514	0.366423	0.0872214
ENSMUSG00000006418.11	ENSMUSG00000006418	protein_coding	+	Rnf114	2650	chr2	20	20	9.66278	8.62113	5.53382	5.34548	7.2908	10.6712	11.3391	7.30819	2.24193	7.89011	7.52228	6.96203	7.87986	13.9901	9.08857	9.71632	8.77321	11.0321	6.60205	9.03092	11.8417	11.169	10.7928	12.6984	11.6255	1.15189	0.667905	1.2873	0.0617622	0.222798
ENSMUSG00000006423.9	ENSMUSG00000006423	protein_coding	-	C330007P06Rik	3898	chrX	20	20	7.99905	8.7253	4.24484	5.74674	6.67898	11.4315	12.1214	8.43214	1.81303	8.44952	7.84646	4.76092	7.57084	10.6164	7.69866	10.187	8.81368	10.3159	6.55311	8.96742	9.17285	9.48886	9.37093	9.83925	9.46797	-1.09753	0.788786	1.05582	0.609322	0.402855
ENSMUSG00000006435.9	ENSMUSG00000006435	protein_coding	+	Neurl1a	4404	chr19	20	12	0.00767063	0.0066893	0	0	0.00358998	0.00900584	0.00866964	0	0	0.00441887	0	0	0.0314354	0.034483	0.0164796	0.00996856	0	0.0285928	0.112287	0.0377121	0.0192906	0.0490887	0	0.0474592	0.0289596	3.72937	0.299066	-1.30223	0.770666	0.13869
ENSMUSG00000006442.10	ENSMUSG00000006442	protein_coding	+	Srm	1331	chr4	20	20	1.26903	2.12482	1.18628	0.37785	1.2395	1.35583	1.64945	0.975033	0.466786	1.11177	1.5266	0.8574	1.35217	1.469	1.30129	1.41831	1.4783	2.74362	1.66549	1.82643	1.15689	1.71284	1.59618	1.69595	1.54046	1.17046	0.552669	-1.18564	0.443019	0.0463648
ENSMUSG00000006445.3	ENSMUSG00000006445	protein_coding	+	Epha2	3896	chr4	20	20	2.12868	0.986778	0.788335	0.484071	1.09697	1.85787	1.58271	0.589336	0.617944	1.16196	0.323901	0.251071	0.686997	0.979355	0.560331	1.1043	0.976847	2.10625	1.87765	1.51626	0.915848	0.968542	0.932297	0.874453	0.922785	-2.07371	0.169861	-1.64314	0.123778	0.20198
ENSMUSG00000006456.10	ENSMUSG00000006456	protein_coding	-	Rbm14	3908	chr19	20	20	0.708823	0.62191	0.2878	0.284189	0.475681	0.857578	0.962343	0.530051	0.337832	0.671951	0.673178	0.549269	0.619941	0.728618	0.642752	1.19078	0.70223	1.23517	1.09957	1.05694	0.81521	0.65377	0.678078	0.716668	0.715931	-1.04543	0.856169	-1.47631	0.0627019	0.0598473
ENSMUSG00000006457.3	ENSMUSG00000006457	protein_coding	-	Actn3	2859	chr19	20	13	0.0236317	0.0103042	0.0302613	0.0219884	0.0215464	0.0138726	0.0400641	0	0	0.0134842	0	0.00950382	0	0	0.00237595	0.0153556	0	0.0220221	0.178931	0.0540772	0.0148576	0.13061	0	0.0146212	0.0400222	-5.67527	0.32837	-1.35118	0.795849	0.152543
ENSMUSG00000006462.6	ENSMUSG00000006462	lincRNA	+	A530013C23Rik	5959	chr2	20	18	0.0425174	0.0271905	0.010889	0.0246156	0.0263031	0.0366067	0	0.00837627	0	0.0112457	0.0502498	0.0273584	0.0464647	0.0350415	0.0397786	0.0257854	0.0130339	0.0176096	0.137355	0.048446	0.0641552	0.0131924	0.0345021	0.0982092	0.0525147	3.53721	0.0379898	1.08399	0.912019	0.190668
ENSMUSG00000006463.7	ENSMUSG00000006463	protein_coding	+	Zdhhc24	2555	chr19	20	20	0.608199	0.426618	0.262429	0.131224	0.357118	0.651973	0.5305	0.400486	0.0607918	0.410938	0.61947	0.404115	0.415415	0.832128	0.567782	0.627165	0.364787	0.829627	0.513898	0.583869	0.918553	0.807671	0.894098	0.711698	0.833005	1.38167	0.374122	1.4267	0.0787987	0.0588572
ENSMUSG00000006464.8	ENSMUSG00000006464	protein_coding	-	Bbs1	5564	chr19	20	20	0.097143	0.0211788	0.0427609	0.022597	0.0459199	0.0570262	0.12695	0.0897092	0.0279157	0.0754003	0.0653493	0.0439509	0.0165878	0.0682348	0.0485307	0.0946834	0.0930617	0.105614	0.242113	0.133868	0.0858872	0.0317901	0.0656915	0.0375647	0.0552334	-1.55366	0.324508	-2.42368	0.114751	0.241068
ENSMUSG00000006469.7	ENSMUSG00000006469	protein_coding	-	Slc34a3	2170	chr2	20	4	0	0	0	0	0	0	0	0	0	0	0	0.0250428	0	0	0.0062607	0.0202311	0.0238615	0	0.0864391	0.0326329	0	0	0	0	0	#DIV/0!	0.391002	#DIV/0!	0.179106	0.267121
ENSMUSG00000006471.11	ENSMUSG00000006471	protein_coding	-	Ndor1	4890	chr2	20	20	0.594112	0.424725	0.300775	0.308539	0.407038	0.871909	0.784703	0.352155	0.150876	0.539911	0.279931	0.316722	0.386919	0.687112	0.417671	1.28832	0.534738	0.995707	1.0287	0.961866	0.768772	0.691283	0.60731	0.81638	0.720936	-1.29267	0.561854	-1.33419	0.223582	0.013641
ENSMUSG00000006476.13	ENSMUSG00000006476	protein_coding	+	Nsmf	2970	chr2	20	20	5.40845	4.15114	2.81107	2.39888	3.69239	9.23437	10.0338	6.41154	3.25551	7.2338	2.80138	2.53417	3.96214	5.91219	3.80247	9.05377	8.49917	11.9068	6.18927	8.91225	5.84607	4.66518	4.63037	5.66509	5.20168	-1.9024	0.109927	-1.71334	0.0464052	0.27885
ENSMUSG00000006488.10	ENSMUSG00000006488	protein_coding	-	Prl7a1	917	chr13	20	2	0	0	0	0	0	0	0.0208185	0	0	0.00520463	0	0	0	0	0	0	0	0	0.297528	0.074382	0	0	0	0	0	#DIV/0!	0.391002	#DIV/0!	0.391002	0.384118
ENSMUSG00000006490.2	ENSMUSG00000006490	protein_coding	-	Prl8a9	920	chr13	20	4	0	0	0	0	0	0.0215553	0	0	0	0.00538882	0.0464966	0	0	0	0.0116241	0.0477191	0	0	0.296558	0.0860693	0	0	0	0	0	2.15708	0.650633	#DIV/0!	0.312512	0.382556
ENSMUSG00000006494.5	ENSMUSG00000006494	protein_coding	+	Pdk1	5174	chr2	20	20	8.76203	7.7464	4.0048	4.20799	6.1803	22.7821	18.3378	12.8162	3.75249	14.4221	11.1572	8.90659	8.11189	14.9875	10.7908	9.77475	11.4487	9.0049	11.8811	10.5274	19.2419	14.2633	11.4133	16.0616	15.245	-1.33652	0.455502	1.44813	0.0565478	0.9115
ENSMUSG00000006498.10	ENSMUSG00000006498	protein_coding	+	Ptbp1	3488	chr10	20	20	6.38245	3.83871	1.94713	2.06065	3.55724	5.35001	6.89624	3.28421	1.90369	4.35854	4.56222	4.6584	4.8489	9.79623	5.96644	5.69537	4.4164	9.04347	6.93719	6.52311	7.26435	6.3107	7.18466	7.02893	6.94716	1.36891	0.378415	1.06501	0.700217	0.130631
ENSMUSG00000006517.4	ENSMUSG00000006517	protein_coding	-	Mvd	1751	chr8	20	20	2.08361	5.39225	3.12519	3.99711	3.64954	9.13964	12.4944	8.10999	1.28623	7.75756	4.21417	10.1175	3.26799	15.5029	8.27564	3.77338	5.70728	7.49111	6.45661	5.8571	14.0279	12.3465	5.55776	14.2643	11.5491	1.06678	0.893148	1.97182	0.0620058	0.76599
ENSMUSG00000006519.10	ENSMUSG00000006519	protein_coding	-	Cyba	752	chr8	20	20	0.875982	0.195876	0.115049	0.167193	0.338525	0.685641	1.04084	0.56419	0.413093	0.675941	0.455074	0.578115	0.429562	1.84276	0.826378	2.33519	1.30826	1.81404	0.861674	1.57979	1.3698	1.43741	0.911338	1.22293	1.23537	1.22256	0.702371	-1.2788	0.36994	0.0166601
ENSMUSG00000006522.9	ENSMUSG00000006522	protein_coding	-	Itih3	3050	chr14	20	20	145.687	136.413	96.0409	79.0172	114.29	180.675	227.653	162.491	34.6294	151.362	121.164	110.699	98.9366	244.338	143.784	305.778	184.513	338.553	255.72	271.141	157.224	143.27	127.343	141.99	142.457	-1.0527	0.891879	-1.90332	0.0290778	0.143005
ENSMUSG00000006526.5	ENSMUSG00000006526	protein_coding	+	Tmem110	3510	chr14	20	20	0.635207	0.650463	0.511461	0.453725	0.562714	1.26556	1.1748	1.16609	0.309761	0.979053	0.877475	0.797338	0.565336	0.913992	0.788535	1.00686	1.14328	0.825134	0.6267	0.900494	1.47039	1.27103	1.23007	1.22072	1.29805	-1.24161	0.470548	1.44149	0.0293616	0.173222
ENSMUSG00000006527.8	ENSMUSG00000006527	protein_coding	+	Sfmbt1	8187	chr14	20	20	5.29189	5.85991	4.27724	4.24883	4.91947	7.34665	6.0254	6.16688	1.19997	5.18473	5.92252	3.99257	5.37172	6.05867	5.33637	5.43474	4.94584	3.7401	2.70767	4.20709	4.69426	5.27161	4.23289	4.52383	4.68065	1.02925	0.921594	1.11256	0.510074	0.294342
ENSMUSG00000006529.8	ENSMUSG00000006529	protein_coding	-	Itih1	3067	chr14	20	20	63.2232	54.3184	39.1541	36.3209	48.2541	141.318	169.543	111.839	31.209	113.477	34.6386	29.7583	29.2652	58.7004	38.0906	144.58	109.333	139.191	83.5424	119.162	51.8093	51.3729	44.2285	53.2714	50.1705	-2.97914	0.0825479	-2.37513	0.015545	0.726749
ENSMUSG00000006538.9	ENSMUSG00000006538	protein_coding	-	Ihh	2440	chr1	20	18	0.31151	0.0422577	0	0.0343523	0.09703	0.300714	0.172128	0.143196	0	0.154009	0.035063	0.0890866	0.0661948	0.0855787	0.0689808	0.0899622	0.0742739	0.154823	0.286531	0.151398	0.0652836	0.10471	0.0374495	0.0942259	0.0754172	-2.23264	0.263241	-2.00747	0.215745	0.965302
ENSMUSG00000006542.7	ENSMUSG00000006542	protein_coding	-	Prkag3	2394	chr1	20	17	0.0493881	0.0615282	0.0451739	0	0.0390226	0.0828357	0.151512	0.0625491	0	0.0742242	0.044671	0.0907984	0.144572	0.00792937	0.0719927	0.183382	0.151402	0.184097	0.249299	0.192045	0.0576663	0.13956	0.0286268	0	0.0564633	-1.031	0.960281	-3.40124	0.0123426	0.187201
ENSMUSG00000006546.2	ENSMUSG00000006546	protein_coding	-	Cryba2	715	chr1	20	1	0	0	0	0	0	0	0	0	0	0	0	0	0	0	0	0	0	0	0.0953963	0.0238491	0	0	0	0	0	#DIV/0!	#DIV/0!	#DIV/0!	0.391002	0.350617
ENSMUSG00000006567.5	ENSMUSG00000006567	protein_coding	-	Atp7b	6484	chr8	20	20	2.4044	1.5266	0.893991	0.917828	1.4357	3.20829	2.47023	1.26248	0.628814	1.89245	1.50089	1.09373	1.45189	3.08868	1.7838	2.00414	1.27772	2.0521	1.53058	1.71613	3.37386	2.60973	1.82148	2.72061	2.63142	-1.06091	0.88717	1.53334	0.0574329	0.436318
ENSMUSG00000006570.3	ENSMUSG00000006570	protein_coding	+	Defb2	303	chr8	20	0	0	0	0	0	0	0	0	0	0	0	0	0	0	0	0	0	0	0	0	0	0	0	0	0	0	#DIV/0!	#DIV/0!	#DIV/0!	#DIV/0!	#DIV/0!
ENSMUSG00000006574.9	ENSMUSG00000006574	protein_coding	-	Slc4a1	4525	chr11	20	16	0.0111983	0.0130209	0	0	0.0060548	0.0701202	0.143443	0.0882461	0	0.0754523	0.0189069	0	0.0509914	0.0419512	0.0279624	0.155232	0.108708	0.0742085	0.275094	0.153311	0.00938738	0.0260597	0.0302907	0.0739042	0.0349105	-2.69835	0.211068	-4.39153	0.0686461	0.255652
ENSMUSG00000006575.8	ENSMUSG00000006575	protein_coding	+	Rundc3a	2424	chr11	20	20	0.898888	0.723123	0.526454	0.276632	0.606274	0.679027	0.677305	0.504496	0.128154	0.497246	0.697066	0.425954	0.580648	1.04939	0.688265	0.842171	0.662197	0.831172	0.745677	0.770304	0.893718	1.07023	0.895297	1.50032	1.08989	1.38415	0.342694	1.41488	0.107998	0.0217459
ENSMUSG00000006576.10	ENSMUSG00000006576	protein_coding	+	Slc4a3	7764	chr1	20	19	0.0217552	0.0265608	0.0139292	0.00269898	0.016236	0.0664094	0.0147531	0.0192868	0	0.0251123	0.0330579	0.00699933	0.0118875	0.0293399	0.0203212	0.0508905	0.0633572	0.0135157	0.120797	0.0621401	0.0287235	0.0531582	0.0588465	0.0188443	0.0398931	-1.23577	0.775368	-1.55766	0.409283	0.0676088
ENSMUSG00000006585.2	ENSMUSG00000006585	protein_coding	+	Cdt1	2179	chr8	20	20	0.232548	0.0135198	0.0198525	0.076934	0.0857136	0.182018	0.175223	0.229069	0.0356409	0.155488	0.392629	0.324211	0.338851	0.374606	0.357574	0.221623	0.023763	0.211894	0.250421	0.176925	0.428873	0.604302	0.272579	0.134288	0.36001	2.29969	0.011598	2.03482	0.175153	0.878499
ENSMUSG00000006586.9	ENSMUSG00000006586	protein_coding	+	Runx1t1	6751	chr4	20	20	0.0800627	0.0327281	0.0192231	0.0341437	0.0415394	0.0675618	0.045245	0.0665424	0.0115037	0.0477132	0.0126728	0.0281736	0.0478493	0.0168712	0.0263917	0.104048	0.130388	0.0683923	0.181862	0.121173	0.0644939	0.0553123	0.0338383	0.0619198	0.0538911	-1.80789	0.223178	-2.24847	0.0620821	0.0239758
ENSMUSG00000006587.5	ENSMUSG00000006587	protein_coding	-	Snai3	1586	chr8	20	8	0	0	0	0	0	0	0	0	0	0	0.0269716	0.0342641	0.0290966	0.0239381	0.0285676	0	0	0	0.0537581	0.0134395	0.0602618	0.0867423	0.086422	0	0.0583565	#DIV/0!	0.000951876	4.34216	0.123416	0.187831
ENSMUSG00000006589.7	ENSMUSG00000006589	protein_coding	-	Aprt	861	chr8	20	20	6.55227	2.24113	1.05509	1.31425	2.79068	3.89247	3.88019	1.79714	1.35299	2.7307	3.67653	1.64101	2.30468	5.66621	3.32211	3.92615	2.165	3.65629	2.23796	2.99635	4.4402	3.37827	3.31652	3.30144	3.60911	1.21658	0.616262	1.2045	0.308267	0.652105
ENSMUSG00000006599.7	ENSMUSG00000006599	protein_coding	+	Gtf2h1	2881	chr7	20	20	20.6136	23.7539	15.9385	13.2887	18.3987	12.328	14.6906	10.3432	2.31826	9.92002	16.6445	14.1752	15.4892	21.1309	16.86	13.0059	12.4551	13.076	8.37511	11.728	18.7029	19.2372	19.0857	20.7487	19.4436	1.69959	0.0771265	1.65788	0.00331571	0.393211
ENSMUSG00000006611.8	ENSMUSG00000006611	protein_coding	-	Hfe	3566	chr13	20	20	3.96454	2.49077	1.33439	1.76289	2.38815	4.16526	3.94017	2.39353	0.78402	2.82075	2.28519	1.54677	1.73408	4.26929	2.45883	5.33688	4.40692	4.80243	3.73941	4.57141	4.96131	5.48926	4.43944	4.5014	4.84785	-1.14719	0.731038	1.06047	0.532706	0.0025633
ENSMUSG00000006638.8	ENSMUSG00000006638	processed_transcript	+	Abhd1	182	chr5	20	19	8.81659	10.4404	6.65515	6.5628	8.11874	3.70467	3.56637	1.09702	0.640068	2.25203	12.5745	12.2421	8.24058	42.0336	18.7727	0	0.284503	0.230628	0.562157	0.269322	1.34202	0.539927	0.50207	1.60777	0.997947	8.33589	0.124368	3.7054	0.0745643	0.0783268
ENSMUSG00000006641.6	ENSMUSG00000006641	protein_coding	-	Slc5a6	3308	chr5	20	20	0.79654	0.503166	0.248462	0.354738	0.475726	0.275762	0.288551	0.165978	0.0704307	0.20018	1.20262	0.681749	0.495232	0.837819	0.804355	0.218977	0.180007	0.19033	0.298978	0.222073	0.699832	0.77235	0.386722	0.467556	0.581615	4.01815	0.0219607	2.61903	0.0250801	0.537913
ENSMUSG00000006642.2	ENSMUSG00000006642	protein_coding	+	Tcf23	4098	chr5	20	17	0.0164868	0.0071888	0	0.0204538	0.0110323	0	0.00931701	0.0121801	0	0.00537428	0.020877	0.0265216	0.0225218	0.0463224	0.0290607	0.0107129	0.0252706	0.0102426	0.120671	0.0417243	0.0570103	0.0671417	0.0780427	0.0306018	0.0581991	5.40737	0.0188209	1.39485	0.594284	0.0506131
ENSMUSG00000006649.10	ENSMUSG00000006649	protein_coding	+	Nphs1	3998	chr7	20	4	0	0	0	0	0	0.0148806	0	0	0	0.00372015	0	0	0	0	0	0.0219618	0.00647568	0	0.14075	0.0422969	0	0	0	0	0	#DIV/0!	0.391002	#DIV/0!	0.291682	0.303414
ENSMUSG00000006651.7	ENSMUSG00000006651	protein_coding	-	Aplp1	2374	chr7	20	17	0.0426893	0.0620465	0	0.052961	0.0394242	0.0668268	0.016083	0	0	0.0207275	0.0180189	0.137345	0.097193	0.127939	0.095124	0.0739706	0.0436222	0.0530424	0.093377	0.066003	0.107358	0.0827857	0.125095	0.0528248	0.0920159	4.58928	0.0656298	1.39412	0.22974	0.372709
ENSMUSG00000006673.8	ENSMUSG00000006673	protein_coding	+	Qrich1	3351	chr9	20	20	11.4319	13.2837	7.11293	6.89742	9.68149	11.8831	14.0943	8.35627	2.76949	9.27579	9.69533	6.60028	11.0514	12.9838	10.0827	14.0247	12.2611	12.9267	9.90761	12.28	12.4892	12.5392	11.221	11.6387	11.972	1.08699	0.786472	-1.02573	0.757611	0.111913
ENSMUSG00000006675.5	ENSMUSG00000006675	protein_coding	-	P4htm	1801	chr9	20	8	0.0375141	0	0	0.0116352	0.0122873	0.0660662	0.0211999	0	0	0.0218165	0	0	0	0	0	0.0487524	0	0	0.0568087	0.0263903	0.0353786	0	0.0507367	0	0.0215288	#DIV/0!	0.255768	-1.22581	0.816106	0.313005
ENSMUSG00000006676.10	ENSMUSG00000006676	protein_coding	+	Usp19	5184	chr9	20	20	4.51267	3.64268	2.69531	1.92814	3.1947	3.75271	3.49109	2.32529	1.07114	2.66006	2.75195	2.39532	2.33229	4.02801	2.87689	4.15811	3.05144	3.97557	2.77294	3.48951	4.13389	3.66983	4.02329	4.72934	4.13909	1.08152	0.778045	1.18615	0.168281	0.0245522
ENSMUSG00000006678.6	ENSMUSG00000006678	protein_coding	-	Pola1	5309	chrX	20	20	1.49532	1.25685	0.924814	1.61434	1.32283	1.92369	2.06404	1.5419	0.219424	1.43726	1.8653	1.63264	1.91664	2.37778	1.94809	1.56289	1.59952	1.43498	1.33616	1.48339	2.70237	2.347	1.9148	1.95664	2.2302	1.35542	0.321378	1.50345	0.0221182	0.572972
ENSMUSG00000006699.11	ENSMUSG00000006699	protein_coding	-	Cdc42	2959	chr4	20	20	28.7468	21.0867	10.2481	9.17795	17.3149	24.7567	26.0003	14.8359	4.90798	17.6252	21.6704	14.9218	23.6662	44.5993	26.2144	20.5116	16.4491	30.165	21.1609	22.0716	42.6717	33.7076	30.5104	39.1108	36.5001	1.48732	0.331189	1.65371	0.0109603	0.182355
ENSMUSG00000006705.6	ENSMUSG00000006705	protein_coding	+	Pknox1	4603	chr17	20	20	1.13021	1.06242	0.925692	0.664657	0.945745	1.45619	2.06126	1.32837	0.404927	1.31269	0.613356	0.678843	0.596515	1.36918	0.814474	1.98859	2.12608	2.4165	2.79324	2.3311	1.15354	0.896632	1.08191	0.944474	1.01914	-1.6117	0.261108	-2.28733	0.00303703	0.088293
ENSMUSG00000006711.9	ENSMUSG00000006711	protein_coding	+	D130043K22Rik	4952	chr13	20	20	1.01303	1.66871	1.09194	1.48106	1.31368	2.61501	2.16658	2.04616	0.501852	1.8324	1.9609	2.6941	2.08278	2.93637	2.41854	0.279261	0.679659	0.47043	0.995164	0.606128	3.5148	2.31776	1.90522	2.24965	2.49686	1.31987	0.31393	4.11935	0.00734292	0.252915
ENSMUSG00000006715.5	ENSMUSG00000006715	protein_coding	-	Gmnn	1457	chr13	20	20	4.6835	2.82061	1.69234	2.24363	2.86002	2.7902	3.01361	2.44946	0.586326	2.2099	5.593	5.20304	3.97493	3.93469	4.67642	3.90202	2.68315	2.72242	1.27569	2.64582	4.73029	5.55743	5.66009	4.76262	5.17761	2.11612	0.0136722	1.9569	0.011382	0.563045
ENSMUSG00000006717.6	ENSMUSG00000006717	protein_coding	-	Acot13	718	chr13	20	20	99.98	118.741	116.912	136.528	118.04	69.9052	81.9458	79.39	15.2511	61.623	136.433	116.33	96.6007	110.011	114.844	61.2359	62.597	32.2406	28.1431	46.0541	128.291	157.035	127.298	156.001	142.156	1.86365	0.0337766	3.08672	0.000254092	0.803104
ENSMUSG00000006720.10	ENSMUSG00000006720	protein_coding	+	Zfp184	3210	chr13	20	20	0.13681	0.156017	0.080857	0.0522241	0.106477	0.14209	0.124891	0.0310992	0.0483873	0.0866169	0.159914	0.135434	0.143761	0.201065	0.160044	0.0478677	0.0806535	0.0980706	0.180614	0.101801	0.145563	0.0734704	0.142331	0.130224	0.122897	1.84772	0.0698701	1.20722	0.549964	0.673103
ENSMUSG00000006724.6	ENSMUSG00000006724	protein_coding	+	Cyp27b1	2371	chr10	20	13	0	0	0	0.035352	0.008838	0.0167278	0.0805168	0.021052	0	0.0295742	0	0.0229198	0.0194632	0.0240189	0.0166005	0.018516	0.032758	0.0885158	0.143839	0.0709072	0	0.0165781	0.0192697	0	0.00896195	-1.78152	0.524729	-7.91203	0.117458	0.417268
ENSMUSG00000006728.6	ENSMUSG00000006728	protein_coding	+	Cdk4	1406	chr10	20	20	5.80244	4.58867	2.75365	2.45915	3.90098	3.68126	3.06861	1.65079	1.04948	2.36254	4.25944	4.4255	4.41451	8.27634	5.34395	3.55958	2.50427	4.29892	2.42562	3.1971	7.40946	6.49986	6.49906	6.21382	6.65555	2.26195	0.0488191	2.08175	0.00133486	0.321062
ENSMUSG00000006731.9	ENSMUSG00000006731	protein_coding	+	B4galnt1	2463	chr10	20	20	2.86656	1.11834	0.588372	0.876312	1.3624	4.2834	4.17	1.64151	0.646391	2.68533	1.61521	1.35692	1.07733	5.48755	2.38425	3.70748	1.93411	6.61226	5.78095	4.5087	3.41479	3.6067	2.10541	3.13134	3.06456	-1.12628	0.835132	-1.47124	0.268536	0.170549
ENSMUSG00000006732.8	ENSMUSG00000006732	protein_coding	+	Mettl1	1814	chr10	20	20	1.52706	2.28175	1.34736	0.889486	1.51141	2.56905	2.35738	1.38956	0.684997	1.75025	2.09876	1.84238	1.39917	3.54752	2.22196	3.07359	2.95435	3.99148	2.07746	3.02422	3.13784	2.87108	2.55644	3.26074	2.95653	1.26951	0.488232	-1.0229	0.880321	0.0178898
ENSMUSG00000006736.8	ENSMUSG00000006736	protein_coding	-	Tspan31	637	chr10	20	20	74.2185	29.8759	14.4648	11.086	32.4113	48.472	56.3426	30.0896	23.4692	39.5934	31.2936	23.3324	31.6583	53.2833	34.8919	50.8624	33.5307	93.8324	45.3473	55.8932	54.5644	40.294	40.0939	44.427	44.8448	-1.13474	0.656012	-1.24637	0.469123	0.131326
ENSMUSG00000006740.7	ENSMUSG00000006740	protein_coding	-	Kif5b	6006	chr18	20	20	16.5251	25.6117	20.6713	17.5113	20.0799	29.2213	31.7349	25.971	5.04296	22.9925	24.2089	20.0641	20.0809	29.4131	23.4417	22.9741	23.7086	20.0087	14.1646	20.214	19.8545	23.0303	18.7478	21.1968	20.7073	1.01954	0.948314	1.02441	0.844318	0.411554
ENSMUSG00000006763.6	ENSMUSG00000006763	protein_coding	-	Saal1	4716	chr7	20	20	0.945537	0.655909	0.458635	0.577637	0.659429	0.630752	0.61935	0.508032	0.164677	0.480703	0.748324	0.455161	0.582222	1.29209	0.769449	0.614398	0.609365	0.947891	0.517058	0.672178	0.893963	0.858479	0.818632	0.944003	0.878769	1.60068	0.236684	1.30735	0.113864	0.265683
ENSMUSG00000006764.8	ENSMUSG00000006764	protein_coding	-	Tph2	2615	chr10	20	10	0	0.00563283	0	0.0160267	0.00541488	0.030334	0.0146008	0	0	0.0112337	0.0327166	0	0	0	0.00817915	0.0335767	0.0297015	0.0160513	0.254314	0.0834109	0.00406098	0	0	0	0.00101524	-1.37346	0.789246	-82.1584	0.244668	0.328877
ENSMUSG00000006777.7	ENSMUSG00000006777	protein_coding	-	Krt23	1557	chr11	20	20	44.0222	34.4832	22.7684	22.0989	30.8432	0.165576	0.4414	0.272492	0.049879	0.232337	28.0921	24.0651	19.4133	46.7319	29.5756	0.45114	0.149652	0.188709	0.306653	0.274039	51.3922	39.9378	47.1703	67.8176	51.5795	127.296	0.0162489	188.22	0.00320871	0.370339
ENSMUSG00000006782.10	ENSMUSG00000006782	protein_coding	+	Cnp	2353	chr11	20	20	0.832693	0.350561	0.16546	0.0712449	0.35499	2.34296	1.96341	1.23035	0.693112	1.55746	0.218157	0.138571	0.333405	0.613133	0.325817	1.41798	0.946247	1.69467	1.25372	1.32815	0.834935	0.701606	0.640764	0.62179	0.699774	-4.78017	0.0398192	-1.89798	0.02288	0.828271
ENSMUSG00000006784.8	ENSMUSG00000006784	protein_coding	+	Ttc25	2833	chr11	20	18	0.0238486	0.041595	0.061078	0.0369836	0.0408763	0.384997	0.175204	0.475709	0.0822396	0.279537	0	0	0.0162892	0.0536051	0.0174736	0.170461	0.0913864	0.162978	0.234745	0.164893	0.0524789	0.0138746	0.0161272	0.0147554	0.024309	-15.9977	0.0621738	-6.78318	0.01305	0.471014
ENSMUSG00000006800.7	ENSMUSG00000006800	protein_coding	-	Sulf2	3168	chr2	20	20	7.85355	6.23043	3.64584	4.51774	5.56189	1.63379	1.53062	1.32348	0.294173	1.19552	5.65768	4.09115	4.02769	8.07134	5.46196	1.35114	1.16046	0.609474	0.941955	1.01576	8.38026	9.28074	8.45841	8.16116	8.57014	4.56871	0.0158493	8.4372	1.19645e-06	0.408263
ENSMUSG00000006818.4	ENSMUSG00000006818	protein_coding	+	Sod2	3819	chr17	20	20	38.222	43.8154	27.2532	24.1154	33.3515	33.9134	36.4715	23.3626	4.90087	24.6621	35.0706	25.8338	29.49	44.6812	33.7689	31.6703	26.7372	32.5056	17.0521	26.9913	37.5644	35.6014	36.5663	41.9006	37.9082	1.36926	0.322837	1.40446	0.047141	0.529608
ENSMUSG00000006850.7	ENSMUSG00000006850	protein_coding	+	Tmco6	1461	chr18	20	20	1.32952	0.69566	0.414524	0.415943	0.713912	1.22161	1.54188	0.632041	0.106313	0.875461	0.409909	0.464945	0.726479	1.81903	0.855091	1.3522	0.513897	1.04864	0.793663	0.9271	2.04975	1.49317	1.23524	2.03145	1.7024	-1.02382	0.965927	1.83627	0.0288581	0.138893
ENSMUSG00000006906.9	ENSMUSG00000006906	protein_coding	-	Stambp	2147	chr6	20	20	1.27448	1.12515	1.09808	1.47377	1.24287	0.535719	0.346777	0.895061	0.687271	0.616207	1.06594	1.24024	1.85922	0.848794	1.25355	0.541868	0.8441	0.625605	0.587729	0.649826	0.692467	1.10762	1.71305	0.603569	1.02918	2.0343	0.053202	1.58377	0.232366	0.667948
ENSMUSG00000006920.8	ENSMUSG00000006920	protein_coding	-	Ezh1	6060	chr11	20	20	1.93993	1.36603	0.945833	0.771113	1.25573	1.38751	1.82085	1.44965	0.499802	1.28945	1.41884	1.00436	1.34025	2.07058	1.45851	1.84734	1.51237	2.08832	1.20997	1.6645	2.0941	2.08209	2.16379	2.37982	2.17995	1.13111	0.654233	1.30967	0.0689011	0.0246047
ENSMUSG00000006930.9	ENSMUSG00000006930	protein_coding	-	Hap1	3754	chr11	20	19	0.116984	0.149103	0.0691398	0.0837303	0.104739	0.412042	0.254269	0.186148	0	0.213115	0.170925	0.14476	0.0368784	0.242722	0.148821	0.485326	0.248277	0.307483	0.28617	0.331814	0.330974	0.413589	0.346862	0.222707	0.328533	-1.43202	0.534116	-1.00999	0.961985	0.0186828
ENSMUSG00000006931.9	ENSMUSG00000006931	protein_coding	-	Leprel4	2170	chr11	20	19	1.13643	1.33044	0.787424	0.830471	1.02119	0.0913864	0.131962	0.11501	0	0.0845896	1.28134	0.951625	0.967603	1.6621	1.21567	0.121387	0.0238615	0.19343	0.110013	0.112173	3.27393	2.49969	3.06344	2.40795	2.81125	14.3714	0.00568229	25.0618	0.000831821	0.184336
ENSMUSG00000006932.10	ENSMUSG00000006932	protein_coding	+	Ctnnb1	4311	chr9	20	20	29.5656	26.2889	17.7359	15.4768	22.2668	42.9968	47.1042	32.4946	8.34983	32.7364	21.5869	15.3536	24.8185	34.4343	24.0483	45.1236	34.832	44.496	27.546	37.9994	32.3856	30.973	28.0744	31.2231	30.664	-1.36127	0.412489	-1.23922	0.178941	0.288158
ENSMUSG00000006941.4	ENSMUSG00000006941	protein_coding	+	Eif1b	913	chr9	20	20	4.84707	4.11403	2.46379	2.43288	3.46444	6.75509	9.01208	3.66293	1.02074	5.11271	3.25629	2.61893	3.26013	6.44546	3.8952	9.32848	5.78479	7.72362	5.45368	7.07264	5.75754	4.43438	5.00421	5.54003	5.18404	-1.31257	0.563716	-1.36431	0.124914	0.163237
ENSMUSG00000006948.6	ENSMUSG00000006948	protein_coding	+	Klk4	1231	chr7	20	1	0	0	0	0	0	0	0	0	0	0	0	0	0	0	0	0	0	0	0.263192	0.065798	0	0	0	0	0	#DIV/0!	#DIV/0!	#DIV/0!	0.391002	0.350617
ENSMUSG00000006958.7	ENSMUSG00000006958	protein_coding	+	Chrd	3615	chr16	20	20	0.168207	0.146687	0.0179496	0.0231866	0.0890076	0.263314	0.359103	0.331381	0.193348	0.286786	0.136081	0.0601304	0.0510619	0.194293	0.110392	0.461482	0.293632	0.359945	0.278305	0.348341	0.0822532	0.027183	0.0252771	0.121417	0.0640326	-2.5979	0.0127892	-5.44006	0.00234521	0.916351
ENSMUSG00000006998.9	ENSMUSG00000006998	protein_coding	+	Psmd2	2940	chr16	20	20	68.4132	59.255	39.5359	36.7637	50.992	55.2296	54.9405	38.5222	9.90581	39.6495	40.8709	31.9218	33.4489	61.165	41.8516	54.3842	39.2926	53.5671	32.7238	44.9919	65.3025	62.4628	58.1828	67.9497	63.4745	1.05554	0.868052	1.4108	0.0338037	0.0881995
ENSMUSG00000007021.4	ENSMUSG00000007021	protein_coding	-	Syngr3	1961	chr17	20	2	0	0	0	0	0	0	0	0	0	0	0	0	0	0	0	0	0.0264047	0.0321067	0	0.0146279	0	0	0	0	0	#DIV/0!	#DIV/0!	#DIV/0!	0.184699	0.172819
ENSMUSG00000007029.10	ENSMUSG00000007029	protein_coding	+	Vars	4381	chr17	20	20	1.06796	0.682529	0.641817	0.913579	0.826471	1.68841	1.90862	0.780443	0.336811	1.17857	1.01548	0.948922	0.547742	2.24017	1.18808	1.87391	0.602775	1.58565	1.08984	1.28804	1.52226	1.7675	0.71437	1.4885	1.37316	1.00807	0.986047	1.06608	0.821865	0.625262
ENSMUSG00000007030.2	ENSMUSG00000007030	protein_coding	+	Vwa7	2690	chr17	20	12	0.0251163	0.0109516	0	0.0155799	0.012912	0.0368603	0.0141937	0.0185555	0	0.0174024	0	0	0	0	0	0.0489608	0	0.0312076	0.13312	0.0533221	0.0236866	0	0.0339691	0.0077699	0.0163564	#DIV/0!	0.105971	-3.26001	0.288371	0.140758
ENSMUSG00000007033.3	ENSMUSG00000007033	protein_coding	+	Hspa1l	2469	chr17	20	20	0.253122	0.196875	0.157686	0.144282	0.187991	0.240958	0.317016	0.272921	0.157273	0.247042	0.294535	0.187085	0.196252	0.338294	0.254042	0.186702	0.167775	0.297509	0.165755	0.204435	0.361294	0.262681	0.416359	0.270892	0.327807	1.02833	0.893681	1.60347	0.0449809	0.702461
ENSMUSG00000007034.9	ENSMUSG00000007034	protein_coding	+	Slc44a4	2477	chr17	20	12	0.0545522	0.0118933	0	0	0.0166114	0	0.0154142	0.0403021	0	0.0139291	0.0345393	0	0	0.0153273	0.0124667	0.124066	0	0	0.16522	0.0723215	0.0857446	0.111081	0.0368901	0.0168761	0.0626479	-1.11731	0.911163	-1.15441	0.8485	0.0457149
ENSMUSG00000007035.9	ENSMUSG00000007035	protein_coding	-	Msh5	2888	chr17	20	20	0.315824	0.234617	0.202212	0.261211	0.253466	0.315865	0.310684	0.380233	0.0537822	0.265141	0.140714	0.197576	0.183758	0.394382	0.229107	0.0532048	0.107575	0.058136	0.200752	0.104917	0.0661878	0.0680517	0.0474603	0.0289488	0.0526622	-1.15728	0.708488	-1.99226	0.225624	0.0052879
ENSMUSG00000007036.9	ENSMUSG00000007036	protein_coding	+	Abhd16a	1925	chr17	20	20	9.17803	6.3434	4.86518	5.74763	6.53356	8.39592	7.6858	5.86006	3.42921	6.34275	6.8332	5.81539	3.97945	5.91675	5.6362	5.22257	5.97146	5.69105	3.36613	5.0628	6.2117	5.77859	4.87739	6.7969	5.91615	-1.12536	0.600918	1.16855	0.281385	0.490159
ENSMUSG00000007038.5	ENSMUSG00000007038	protein_coding	+	Neu1	2468	chr17	20	20	4.72913	3.21693	1.77907	2.67455	3.09992	5.54428	5.52295	4.4494	1.32163	4.20956	5.43378	3.9414	4.28189	8.29157	5.48716	5.66558	4.37441	6.4458	2.81207	4.82447	6.36824	5.62206	5.06312	4.94579	5.4998	1.3035	0.397539	1.13998	0.475997	0.705193
ENSMUSG00000007039.6	ENSMUSG00000007039	protein_coding	+	Ddah2	1487	chr17	20	20	0.363486	0.39623	0.26182	0.253657	0.318798	0.946867	0.44934	0.268536	0.156681	0.455356	0.445893	0.219272	0.403439	0.791487	0.465023	0.723327	0.452679	0.649231	0.344023	0.542315	1.1355	1.07056	1.01393	0.618457	0.959612	1.02123	0.965219	1.76947	0.0310433	0.0609203
ENSMUSG00000007041.9	ENSMUSG00000007041	protein_coding	+	Clic1	1460	chr17	20	20	6.76786	4.57029	2.57773	3.93263	4.46213	3.76243	5.67486	4.2051	0.771296	3.60342	4.02865	3.01491	4.06159	9.1014	5.05164	4.08946	3.7948	3.59368	3.3637	3.71041	6.24803	6.32676	5.0226	6.0842	5.9204	1.4019	0.433101	1.59562	0.00199036	0.618336
ENSMUSG00000007050.11	ENSMUSG00000007050	protein_coding	+	Lsm2	1101	chr17	20	20	2.76143	1.32448	0.766159	0.590011	1.36052	0.864561	1.26577	0.770701	0.634836	0.883967	0.97132	0.518256	1.15263	1.72415	1.09159	0.897171	0.681928	1.35339	1.13061	1.01577	1.50467	1.69579	1.20342	2.01227	1.60404	1.23488	0.50006	1.57913	0.0396853	0.137957
ENSMUSG00000007080.8	ENSMUSG00000007080	protein_coding	+	Pole	7373	chr5	20	20	0.547523	0.249726	0.143745	0.29558	0.309144	0.268966	0.225265	0.121858	0.0263331	0.160606	0.484453	0.35747	0.400573	0.545826	0.44708	0.384057	0.207174	0.176482	0.42555	0.298316	0.54012	0.59709	0.464754	0.368525	0.492622	2.78372	0.00674307	1.65135	0.0525127	0.280775
ENSMUSG00000007097.8	ENSMUSG00000007097	protein_coding	-	Atp1a2	6322	chr1	20	20	0.0374044	0.0186395	0.109481	0.0265168	0.0480104	0.0690096	0.0694531	0.0276336	0.036853	0.0507373	0.0236823	0.0300854	0.0218984	0.0210187	0.0241712	0.291658	0.122856	0.076353	0.175322	0.166547	0.0739096	0.152327	0.112017	0.0562033	0.0986142	-2.09908	0.0894932	-1.68888	0.250481	0.00912061
ENSMUSG00000007107.5	ENSMUSG00000007107	protein_coding	-	Atp1a4	3447	chr1	20	16	0.00980025	0	0	0.0243167	0.00852924	0.0805431	0	0.0434414	0.0225302	0.0366287	0.0806643	0.0315305	0.0669382	0.0936204	0.0681883	0	0.0225324	0.012177	0.227559	0.0655671	0.0523734	0.0684189	0.0795273	0.0848896	0.0713023	1.86161	0.199296	1.08747	0.922858	0.578528
ENSMUSG00000007122.5	ENSMUSG00000007122	protein_coding	-	Casq1	1836	chr1	20	11	0	0	0	0.0228267	0.00570667	0	0.0207958	0	0	0.00519895	0	0	0.0251347	0	0.00628367	0.0956461	0.0282024	0.0571544	0.306492	0.121874	0.0462722	0.160566	0.111981	0.011384	0.0825508	1.20864	0.898687	-1.47635	0.607417	0.0246726
ENSMUSG00000007207.4	ENSMUSG00000007207	protein_coding	+	Stx1a	2152	chr5	20	17	0.0470931	0	0.0301523	0.0194748	0.02418	0.0921508	0.0532264	0.0927773	0	0.0595386	0.0397555	0	0.0643316	0.0705685	0.0436639	0.0816014	0.0721834	0.0390095	0.0792383	0.0680082	0.0838899	0.0913259	0.0743074	0.16511	0.103658	-1.36357	0.581536	1.5242	0.19138	0.0785611
ENSMUSG00000007209.3	ENSMUSG00000007209	protein_coding	+	Ceacam9	1371	chr7	20	2	0	0	0	0	0	0	0	0	0	0	0	0	0	0	0	0	0	0.0153079	0.124377	0.0349212	0	0	0	0	0	#DIV/0!	#DIV/0!	#DIV/0!	0.329055	0.293941
ENSMUSG00000007216.4	ENSMUSG00000007216	protein_coding	+	Zfp775	4081	chr6	20	20	0.782247	0.613593	0.582999	0.364567	0.585852	0.398464	0.308742	0.110078	0.01903	0.209079	0.529339	0.43943	0.559737	0.781458	0.577491	0.274317	0.228383	0.365127	0.150423	0.254562	0.627124	0.332291	0.34146	0.440453	0.435332	2.76208	0.0185036	1.71012	0.0764118	0.641646
ENSMUSG00000007279.8	ENSMUSG00000007279	protein_coding	-	Scube2	3725	chr7	20	6	0.00906885	0	0	0	0.00226721	0	0.00512498	0	0	0.00128125	0	0	0.0371656	0	0.0092914	0.0235713	0	0	0.14191	0.0413703	0.0171052	0	0	0	0.0042763	7.25185	0.453762	-9.67433	0.355732	0.356751
ENSMUSG00000007338.9	ENSMUSG00000007338	protein_coding	-	Mrpl49	366	chr19	20	20	38.3503	17.1446	5.08228	8.01554	17.1482	14.6835	17.4736	10.2965	6.15351	12.1518	11.8046	10.0965	12.0411	17.5307	12.8682	12.0549	10.3983	9.74811	9.41126	10.4031	11.8961	15.089	12.3583	17.4746	14.2045	1.05896	0.818308	1.3654	0.0533979	0.904743
ENSMUSG00000007379.9	ENSMUSG00000007379	protein_coding	+	Dennd2c	5125	chr3	20	19	0.0659151	0.0718529	0.0337627	0.0654202	0.0592377	0.127691	0.0968496	0.15096	0	0.0938751	0.0834671	0.0795261	0.0585282	0.129639	0.0877901	0.239852	0.197015	0.270273	0.306106	0.253312	0.142974	0.161061	0.0891481	0.16313	0.139078	-1.06931	0.875096	-1.82136	0.00874393	0.00466313
ENSMUSG00000007411.9	ENSMUSG00000007411	protein_coding	+	Mark3	3371	chr12	20	20	11.5444	13.3272	10.42	7.6211	10.7282	16.2718	18.1788	13.3485	3.16774	12.7417	13.8318	12.558	10.4314	17.8285	13.6624	14	12.9487	14.6057	9.42898	12.7458	15.9276	15.4673	12.0083	17.0321	15.1088	1.07226	0.814419	1.18539	0.187045	0.713092
ENSMUSG00000007415.9	ENSMUSG00000007415	protein_coding	-	Gatad1	3021	chr5	20	20	17.1256	14.9346	9.57243	10.3422	12.9937	11.9077	14.4206	9.773	3.05916	9.79011	15.6679	11.0448	15.1762	19.3474	15.3091	12.2578	10.9095	14.9362	8.62482	11.6821	18.6728	21.1301	18.1105	21.9734	19.9717	1.56373	0.11836	1.7096	0.00293479	0.20198
ENSMUSG00000007440.8	ENSMUSG00000007440	protein_coding	+	Pcdha2	19872	chr18	20	15	0.00509986	0	0.00217686	0.00210899	0.00234643	0.0179627	0.00576405	0	0	0.00593169	0	0.00820393	0.0116111	0.00573156	0.00638665	0.00662765	0.0182396	0.00633669	0.127856	0.039765	0.00320636	0.00197799	0	0.00210357	0.00182198	1.0767	0.929631	-21.8251	0.288589	0.377896
ENSMUSG00000007457.3	ENSMUSG00000007457	protein_coding	+	2310003L06Rik	1600	chr5	20	3	0.0211134	0	0	0	0.00527835	0	0	0	0	0	0	0	0	0.0237286	0.00593215	0	0	0	0.0746029	0.0186507	0	0	0	0	0	#DIV/0!	0.391002	#DIV/0!	0.391002	0.533148
ENSMUSG00000007458.8	ENSMUSG00000007458	protein_coding	+	M6pr	2531	chr6	20	20	39.0736	27.3878	16.348	17.7922	25.1504	32.1478	33.7158	22.3342	5.98341	23.5453	32.6024	26.7742	23.6571	73.3591	39.0982	30.2159	23.8133	39.8763	22.0175	28.9808	61.3001	55.5667	45.6884	64.0244	56.6449	1.66055	0.295544	1.95457	0.00289416	0.221176
ENSMUSG00000007476.12	ENSMUSG00000007476	protein_coding	+	Lrrc8a	4214	chr2	20	20	3.9401	2.44332	2.00176	1.49181	2.46925	3.09181	3.04434	2.29198	0.718747	2.28672	2.78649	2.52757	2.48039	5.48225	3.31917	2.62013	2.70325	4.13367	3.43146	3.22213	4.27904	4.33735	3.7134	4.66231	4.24803	1.4515	0.303458	1.31839	0.0556315	0.110244
ENSMUSG00000007480.3	ENSMUSG00000007480	protein_coding	+	Mc5r	1160	chr18	20	2	0	0	0	0.0361292	0.0090323	0	0	0	0	0	0	0	0	0	0	0	0	0	0.147001	0.0367502	0	0	0	0	0	#DIV/0!	#DIV/0!	#DIV/0!	0.391002	0.350617
ENSMUSG00000007564.8	ENSMUSG00000007564	protein_coding	+	Ppp2r1a	2395	chr17	20	20	2.955	1.88813	1.23725	1.51365	1.89851	4.15661	4.8384	1.54223	0.599891	2.78428	2.85775	2.48457	1.45475	7.91021	3.67682	5.1692	1.75121	7.78144	4.99815	4.925	6.77518	6.04781	4.69284	9.33783	6.71342	1.32056	0.633004	1.36313	0.301293	0.0421951
ENSMUSG00000007570.9	ENSMUSG00000007570	protein_coding	+	Fance	2152	chr17	20	20	0.926165	0.711851	0.542741	0.30186	0.620654	0.921508	0.931462	0.85819	0.216529	0.731922	0.735477	0.555549	0.396712	0.661579	0.587329	0.887415	1.04666	0.760685	0.459582	0.788586	0.907985	0.639281	0.551998	0.747853	0.711779	-1.24619	0.483231	-1.10791	0.621472	0.44239
ENSMUSG00000007589.8	ENSMUSG00000007589	protein_coding	-	Tinf2	1727	chr14	20	20	3.45248	2.58433	1.72834	2.34181	2.52674	5.06393	6.05768	2.65901	0.809443	3.64752	3.19526	1.82506	2.25793	4.33079	2.90226	4.80451	2.74339	4.36269	2.18211	3.52317	3.17908	3.84645	2.84395	3.14665	3.25403	-1.25678	0.59772	-1.08271	0.707709	0.873299
ENSMUSG00000007591.8	ENSMUSG00000007591	protein_coding	+	Tssk4	1685	chr14	20	15	0.0300725	0.0174835	0.0128363	0.0248723	0.0213161	0.0235381	0.0226594	0	0	0.0115494	0.0761607	0	0	0.0112658	0.0218566	0	0.0307297	0.124553	0.101199	0.0641204	0.0315118	0.0233274	0.0406722	0.124042	0.0548884	1.89245	0.626116	-1.1682	0.813622	0.0532366
ENSMUSG00000007594.9	ENSMUSG00000007594	protein_coding	+	Hapln4	3571	chr8	20	17	0.104059	0.0164994	0.0121138	0	0.033168	0.177706	0.256608	0.153754	0.0434957	0.157891	0.0359369	0.0608713	0	0.0531585	0.0374917	0.417993	0.348	0.746391	0.401113	0.478374	0.0118952	0.0165108	0.0127943	0	0.0103001	-4.21136	0.0664919	-46.4438	0.0139796	0.189594
ENSMUSG00000007603.8	ENSMUSG00000007603	protein_coding	+	Dus3l	2290	chr17	20	20	0.914608	0.759005	0.765052	0.457531	0.724049	1.20371	1.25881	0.697491	0.271307	0.85783	0.737855	0.581397	0.755686	1.25171	0.831662	1.45699	0.89314	1.58549	1.23609	1.29293	1.24744	1.11569	0.7781	1.24128	1.09563	-1.03146	0.927718	-1.18008	0.33644	0.04599
ENSMUSG00000007610.9	ENSMUSG00000007610	protein_coding	+	Gtpbp3	2794	chr8	20	20	1.40857	1.15456	1.16894	0.862496	1.14864	1.44082	1.72184	0.946833	0.166775	1.06907	1.35496	1.05029	1.13138	1.67816	1.3037	1.75983	1.19534	1.46474	0.646929	1.26671	1.79398	2.07507	1.70064	2.15444	1.93103	1.21947	0.559071	1.52445	0.0601222	0.118126
ENSMUSG00000007613.9	ENSMUSG00000007613	protein_coding	+	Tgfbr1	6402	chr4	20	20	3.60663	3.30858	2.04738	1.69551	2.66453	5.71818	5.47489	4.29206	0.982597	4.11693	2.92997	2.58048	3.19326	4.81245	3.37904	6.17516	4.98222	6.49741	6.33394	5.99718	5.11566	4.67235	4.5353	4.4662	4.69738	-1.21837	0.569551	-1.27671	0.0250947	0.031465
ENSMUSG00000007617.11	ENSMUSG00000007617	protein_coding	+	Homer1	10490	chr13	20	20	1.50712	1.87739	1.23507	1.82182	1.61035	2.63151	3.00644	2.28159	0.329451	2.06225	2.06952	1.86496	1.45612	2.72891	2.02988	3.08232	2.56183	2.86097	2.41233	2.72936	2.25145	1.90538	1.92074	2.90901	2.24665	-1.01595	0.962746	-1.21486	0.142609	0.222617
ENSMUSG00000007646.7	ENSMUSG00000007646	protein_coding	-	Rad51c	4294	chr11	20	20	0.137675	0.30873	0.201483	0.0829607	0.182712	0.16164	0.288981	0.0813692	0.0361721	0.142041	0.109582	0.0822609	0.118216	0.0795744	0.0974083	0.316942	0.138674	0.180839	0.293864	0.23258	0.0890314	0.0823847	0.101081	0.0778799	0.0875943	-1.4582	0.482535	-2.65519	0.0428003	0.37148
ENSMUSG00000007653.6	ENSMUSG00000007653	protein_coding	+	Gabrb2	3979	chr11	20	19	1.13341	2.28407	1.85906	0.969013	1.56139	0.0299033	0.00479782	0	0.0195179	0.0135548	2.03725	2.32859	2.36593	4.69444	2.85655	0.0110333	0.0130132	0.0158234	0.205705	0.0613937	3.67772	2.92898	2.93375	3.3303	3.21769	210.742	0.019219	52.4107	0.000199572	0.814747
ENSMUSG00000007655.10	ENSMUSG00000007655	protein_coding	+	Cav1	3427	chr6	20	20	0.759024	0.412625	0.366063	0.269045	0.451689	0.717545	0.779888	0.371407	0.226617	0.523864	0.274611	0.142715	0.323179	0.775491	0.378999	2.03046	0.596817	0.54504	0.587145	0.939866	0.697222	0.458788	0.479948	0.463519	0.524869	-1.38223	0.478809	-1.79067	0.33821	0.2087
ENSMUSG00000007656.7	ENSMUSG00000007656	protein_coding	+	Arpp19	4444	chr9	20	20	12.3602	11.4551	7.41741	6.9834	9.55403	6.25627	6.05708	4.40287	1.60776	4.58099	9.46694	6.36486	9.47555	13.9424	9.81244	5.90754	5.13834	5.08621	3.61455	4.93666	13.1381	14.9213	12.0081	17.3877	14.3638	2.14199	0.0371197	2.90962	0.00178747	0.304988
ENSMUSG00000007659.12	ENSMUSG00000007659	protein_coding	-	Bcl2l1	4581	chr2	20	20	2.27865	1.57556	1.37868	1.53697	1.69247	1.58872	1.82529	1.39468	0.873078	1.42044	1.52208	1.42945	1.28439	1.7487	1.49615	2.31439	3.14792	2.11658	4.99539	3.14357	2.1327	3.11038	2.24901	2.30865	2.45019	1.0533	0.751979	-1.28299	0.378363	0.00573475
ENSMUSG00000007670.9	ENSMUSG00000007670	protein_coding	-	Khsrp	3972	chr17	20	20	1.85407	2.21393	1.34502	1.4086	1.7054	2.5163	3.13369	1.88498	0.938508	2.11837	2.19162	2.31217	1.94023	3.57005	2.50352	3.25504	2.27481	3.23895	2.97939	2.93705	2.72438	3.07764	2.4328	2.82574	2.76514	1.18181	0.541709	-1.06217	0.546939	0.114309
ENSMUSG00000007682.5	ENSMUSG00000007682	protein_coding	-	Dio2	5436	chr12	20	10	0	0	0.0557045	0	0.0139261	0.0364806	0	0.00918215	0	0.0114157	0	0.00999684	0.0169784	0	0.00674381	0.00807608	0.0571518	0.00772152	0.0815589	0.0386271	0	0.00723081	0	0	0.0018077	-1.69277	0.649368	-21.368	0.139153	0.374138
ENSMUSG00000007721.5	ENSMUSG00000007721	protein_coding	-	Ccdc124	906	chr8	20	20	15.5298	14.5022	10.3372	12.2584	13.1569	16.2631	22.778	14.7649	2.82873	14.1587	14.7311	10.6166	10.0597	10.2038	11.4028	20.4486	19.9174	13.8524	11.7821	16.5001	23.0323	21.8876	16.8684	24.0616	21.4625	-1.24168	0.562296	1.30075	0.119359	0.032046
ENSMUSG00000007739.4	ENSMUSG00000007739	protein_coding	+	Cct4	2470	chr11	20	20	15.4342	20.7768	13.9145	9.91753	15.0108	21.4527	24.1917	14.7116	3.47433	15.9576	16.1063	13.4427	16.74	26.6299	18.2297	21.9152	18.0704	17.9368	14.9188	18.2103	26.1058	24.2126	22.2615	28.5676	25.2869	1.14239	0.69357	1.3886	0.0114578	0.150163
ENSMUSG00000007777.3	ENSMUSG00000007777	protein_coding	-	0610009B22Rik	995	chr11	20	20	4.58342	2.51666	0.912993	1.05301	2.26652	4.10569	2.93553	1.70561	0.780518	2.38184	2.06361	1.77502	2.01749	7.93658	3.44817	4.05924	2.23771	7.69879	2.84487	4.21015	5.87006	4.40472	3.97191	5.08347	4.83254	1.4477	0.553873	1.14783	0.657073	0.132863
ENSMUSG00000007783.9	ENSMUSG00000007783	protein_coding	-	Cpt1c	2774	chr7	20	17	0.0426226	0.0159299	0	0	0.0146381	0.042893	0.0137639	0.0179936	0	0.0186626	0.0616826	0.0195901	0.0166356	0.0136863	0.0278987	0.110783	0.00933301	0.0151313	0.122942	0.0645473	0.0267975	0.177121	0.0988214	0.0301385	0.0832196	1.49489	0.547038	1.28928	0.703066	0.056953
ENSMUSG00000007805.3	ENSMUSG00000007805	protein_coding	+	Twist2	1327	chr1	20	7	0	0	0	0	0	0.0298883	0	0	0.0585242	0.0221031	0	0.0409516	0	0.0286103	0.0173905	0.0992499	0	0	0.102801	0.0505127	0.0640209	0	0	0	0.0160052	-1.27099	0.796815	-3.15601	0.35054	0.483884
ENSMUSG00000007812.10	ENSMUSG00000007812	protein_coding	+	Zfp655	4507	chr5	20	20	7.54405	9.84713	7.20815	8.08998	8.17233	6.27882	8.75107	6.31264	1.01665	5.58979	8.31905	6.93302	8.19121	10.4707	8.4785	6.57987	6.9564	6.70544	7.99825	7.05999	13.7415	16.3218	14.9929	15.3546	15.1027	1.51678	0.178647	2.1392	5.4544e-05	0.0480647
ENSMUSG00000007815.8	ENSMUSG00000007815	protein_coding	+	Rhoa	2120	chr9	20	20	27.6546	28.8344	17.0381	16.843	22.5925	24.5547	27.9514	21.708	6.31916	20.1333	22.3267	14.7264	24.9565	28.7251	22.6837	28.3807	22.0185	30.9164	24.0338	26.3374	29.9048	28.6086	27.1868	25.0024	27.6757	1.12667	0.668998	1.05081	0.585224	0.080982
ENSMUSG00000007817.8	ENSMUSG00000007817	protein_coding	+	Zmiz1	7832	chr14	20	20	0.724628	0.729721	0.767739	0.67959	0.72542	0.797589	0.580126	0.790266	0.347058	0.62876	0.578952	0.669571	0.701164	0.719858	0.667386	0.767941	0.856161	0.986115	1.0995	0.927429	0.801342	0.762846	0.78753	0.640481	0.74805	1.06143	0.74783	-1.2398	0.0859702	0.0204737
ENSMUSG00000007827.9	ENSMUSG00000007827	protein_coding	-	Ankrd26	5670	chr6	20	20	1.79036	2.09387	2.41851	2.21375	2.12912	3.63391	3.86525	3.79858	0.616362	2.97853	3.45158	3.17239	2.18935	2.93616	2.93737	3.76686	3.98164	2.14683	1.9849	2.97006	3.10156	2.89774	2.79207	2.96743	2.9397	-1.01401	0.963194	-1.01033	0.957739	0.994757
ENSMUSG00000007833.7	ENSMUSG00000007833	protein_coding	-	Aldh16a1	3674	chr7	20	20	1.38381	0.773778	0.576937	0.336511	0.767759	2.45592	2.48375	1.21593	0.634145	1.69744	0.745161	0.946636	0.810151	1.55005	1.013	2.46752	1.75464	3.53022	2.00039	2.43819	1.37296	0.984271	1.06946	1.29707	1.18094	-1.67565	0.241565	-2.06462	0.0457797	0.276797
ENSMUSG00000007836.6	ENSMUSG00000007836	protein_coding	-	Hnrnpa0	2677	chr13	20	20	5.09183	4.57247	2.22999	2.61447	3.62719	5.79295	5.43407	4.40968	0.841309	4.1195	4.60207	2.43599	4.80952	7.39603	4.8109	4.85426	4.47776	4.15509	4.17862	4.41643	6.70014	6.07146	6.10999	6.16803	6.2624	1.16784	0.665385	1.41798	0.000164821	0.300711
ENSMUSG00000007837.4	ENSMUSG00000007837	protein_coding	-	Prrg2	1551	chr7	20	20	7.27467	5.66021	4.44857	4.76923	5.53817	6.12442	7.76669	4.23193	1.6023	4.93133	3.59922	2.66283	2.81168	5.21388	3.5719	5.66106	3.67231	4.24884	2.52868	4.02772	4.08073	4.7391	3.62326	4.43355	4.21916	-1.38059	0.399229	1.04753	0.797033	0.873956
ENSMUSG00000007850.10	ENSMUSG00000007850	protein_coding	+	Hnrnph1	2495	chr11	20	20	45.3037	67.6923	51.8929	41.8678	51.6892	48.9929	53.6754	38.591	7.84397	37.2758	46.4031	36.8311	47.8766	52.049	45.79	50.5704	43.582	40.0984	28.9851	40.809	53.225	46.0494	43.0423	52.2149	48.6329	1.22841	0.479217	1.19172	0.191929	0.60293
ENSMUSG00000007867.8	ENSMUSG00000007867	protein_coding	+	Ift43	767	chr12	20	20	1.14513	0.921815	0.733195	0.519092	0.829808	1.75815	2.51388	1.36662	0.202507	1.46029	1.05966	0.779362	0.330912	1.70772	0.969413	1.77438	1.1139	2.21637	1.35616	1.6152	1.8276	1.71678	1.28071	1.98928	1.70359	-1.50636	0.422939	1.05472	0.76961	0.177454
ENSMUSG00000007872.3	ENSMUSG00000007872	protein_coding	+	Id3	1275	chr4	20	20	2.35808	3.35032	3.39282	1.89005	2.74782	4.75941	8.48968	4.46292	0.913665	4.65642	1.87883	1.61963	2.31641	4.51123	2.58153	6.18065	4.85306	5.61302	4.40011	5.26171	5.58876	5.96536	6.46805	6.78669	6.20222	-1.80375	0.284148	1.17875	0.102603	0.0483878
ENSMUSG00000007877.2	ENSMUSG00000007877	protein_coding	+	Tcap	946	chr11	20	7	0	0	0	0	0	0.0209629	0	0.0263817	0	0.0118362	0.0452187	0	0	0	0.0113047	0.0464076	0	0	0.0540764	0.025121	0.0224513	0.332403	0	0	0.0887136	-1.04701	0.969578	3.53145	0.494802	0.299209
ENSMUSG00000007880.10	ENSMUSG00000007880	protein_coding	-	Arid1a	9372	chr4	20	20	1.69772	1.40352	1.52088	1.67693	1.57476	1.44732	1.67236	1.90933	0.820369	1.46234	1.73445	1.44961	1.58551	1.46848	1.55951	1.82455	1.54974	1.88553	1.70121	1.74026	1.43111	1.72795	1.78668	1.21767	1.54085	1.06645	0.712498	-1.12941	0.250452	0.369138
ENSMUSG00000007888.9	ENSMUSG00000007888	protein_coding	+	Crlf1	1635	chr8	20	6	0.0103307	0	0.0132289	0	0.0058899	0	0	0	0	0	0.0130816	0	0	0.0464414	0.0148807	0	0.0158347	0	0.0730059	0.0222101	0	0	0	0	0	#DIV/0!	0.267745	#DIV/0!	0.290249	0.739258
ENSMUSG00000007891.9	ENSMUSG00000007891	protein_coding	-	Ctsd	2119	chr7	20	20	73.8761	36.0565	20.0879	21.9438	37.9911	39.774	41.0911	21.8595	9.85888	28.1459	45.6435	56.6253	34.2239	107.698	61.0477	37.6033	26.6962	47.5998	36.2447	37.036	105.884	86.8122	67.7348	128.178	97.1523	2.16897	0.135382	2.62318	0.0142469	0.198149
ENSMUSG00000007892.7	ENSMUSG00000007892	protein_coding	-	Rplp1	492	chr9	20	20	1051.24	1174.08	1643.95	1629.16	1374.61	1029.51	943.081	1039.93	259.819	818.085	1602.87	1825.07	761.523	1335.52	1381.25	1392.45	1066.69	475.665	255.608	797.603	1247.08	1229.89	1019.68	1211.45	1177.03	1.68839	0.108015	1.4757	0.244279	0.625454
ENSMUSG00000007907.4	ENSMUSG00000007907	protein_coding	+	Cabs1	1503	chr5	20	6	0.022476	0	0	0	0.005619	0.0527767	0	0	0	0.0131942	0	0	0	0.02526	0.006315	0	0.0344508	0	0.283634	0.0795212	0.014131	0	0	0	0.00353275	-2.08934	0.660989	-22.5097	0.348502	0.398837
ENSMUSG00000007908.8	ENSMUSG00000007908	protein_coding	+	Hmgcll1	3728	chr9	20	12	0.0362462	0.00790228	0	0	0.0110371	0	0.035846	0	0.020832	0.0141695	0	0.0145769	0	0	0.00364423	0.0647689	0.0833362	0.0225184	0.251573	0.105549	0.0113943	0.0210873	0	0.011213	0.0109237	-3.88821	0.328291	-9.66244	0.1563	0.13989
ENSMUSG00000007944.7	ENSMUSG00000007944	protein_coding	+	Ttc9b	911	chr7	20	2	0	0	0	0	0	0.0435365	0	0	0	0.0108841	0	0	0	0	0	0	0	0	0.168462	0.0421155	0	0	0	0	0	#DIV/0!	0.391002	#DIV/0!	0.391002	0.493376
ENSMUSG00000007946.9	ENSMUSG00000007946	protein_coding	+	Phox2a	588	chr7	20	1	0	0	0	0	0	0	0	0	0	0	0	0	0	0	0	0	0.0880604	0	0	0.0220151	0	0	0	0	0	#DIV/0!	#DIV/0!	#DIV/0!	0.391002	0.350617
ENSMUSG00000007950.8	ENSMUSG00000007950	protein_coding	-	Abhd8	1980	chr8	20	19	0.580086	0.133908	0	0.116416	0.207602	0.43067	0.520651	0.126046	0.078446	0.288953	0.118825	0.150952	0.186453	0.210921	0.166788	0.243897	0.104605	0.773767	0.301426	0.355924	0.262805	0.198518	0.346124	0.211121	0.254642	-1.73246	0.349154	-1.39774	0.541329	0.411425
ENSMUSG00000007987.8	ENSMUSG00000007987	protein_coding	+	Rabl5	906	chr5	20	20	0.727085	0.162581	0.190987	0.277548	0.33955	0.897423	0.589995	0.165279	0.0857192	0.434604	0.472151	0.239924	0.305611	0.754288	0.442994	0.533021	0.228607	0.301139	0.545817	0.402146	0.398523	0.303694	0.479073	0.5306	0.427973	1.0193	0.971314	1.06422	0.795946	0.836277
ENSMUSG00000007989.6	ENSMUSG00000007989	protein_coding	-	Fzd3	4150	chr14	20	20	0.0651209	0.0283949	0.114661	0.131284	0.0848652	0.0573422	0.0644018	0.0120275	0.0374273	0.0427997	0.0824615	0.209514	0.211276	0.352213	0.213866	0.105787	0.099816	0.0404571	0.279408	0.131367	0.388954	0.51146	0.319268	0.412984	0.408167	4.99691	0.0500636	3.10707	0.00615989	0.0767334
ENSMUSG00000008028.9	ENSMUSG00000008028	protein_coding	-	1700008O03Rik	1253	chr7	20	15	0.0269605	0.0235113	0	0.0334476	0.0209799	0.0474801	0.0152359	0.0199179	0	0.0206585	0.0341396	0	0.0184147	0.0302999	0.0207136	0.0700743	0.0413244	0	0.176917	0.0720789	0.0169505	0.0784251	0	0.0166808	0.0280141	1.00267	0.996643	-2.57295	0.346003	0.21361
ENSMUSG00000008035.6	ENSMUSG00000008035	protein_coding	+	Mid1ip1	2068	chrX	20	20	9.37648	10.2639	6.91341	8.53193	8.77143	15.6499	10.6623	8.7374	2.70388	9.43837	10.9321	11.2732	9.96361	18.4505	12.6549	11.4424	9.79004	8.85964	4.06512	8.5393	24.243	18.8265	15.9622	24.0746	20.7766	1.34079	0.372309	2.43305	0.00373493	0.26429
ENSMUSG00000008036.10	ENSMUSG00000008036	protein_coding	+	Ap2s1	827	chr7	20	20	15.3181	5.59271	4.99539	4.20618	7.52809	9.35192	12.3038	7.635	2.4416	7.93308	5.37944	4.89545	4.40826	7.80434	5.62187	9.66153	5.82285	7.94312	5.83524	7.31569	7.8073	8.55526	6.32566	8.8962	7.89611	-1.41111	0.356265	1.07934	0.616863	0.513716
ENSMUSG00000008090.8	ENSMUSG00000008090	protein_coding	+	Fgfrl1	2649	chr5	20	20	5.31781	4.95443	3.61712	3.55181	4.36029	5.0307	4.48977	3.74969	1.37791	3.66202	6.32207	5.00553	5.92301	6.19148	5.86052	3.14056	4.47622	2.91554	2.07277	3.15127	7.4204	7.53786	5.3467	8.39513	7.17502	1.60035	0.0657502	2.27687	0.00314694	0.701833
ENSMUSG00000008129.8	ENSMUSG00000008129	protein_coding	+	4930432K21Rik	2396	chr8	20	15	0.0281982	0.0614768	0.0180545	0.0437289	0.0378646	0.0496599	0	0.0520808	0	0.0254352	0	0.0226806	0.0866705	0	0.0273378	0	0.0216108	0.00875923	0.156572	0.0467355	0.137397	0.0328102	0.114412	0.0523398	0.0842398	1.0748	0.942542	1.80248	0.43562	0.14246
ENSMUSG00000008136.8	ENSMUSG00000008136	protein_coding	-	Fhl2	1557	chr1	20	19	0.043393	0.0189208	0.0833497	0.026917	0.0431451	0.0891561	0.0490444	0.0961738	0.049879	0.0710633	0.0549479	0	0.0148193	0.024384	0.0235378	0.183276	0.0831399	0.0808752	0.251893	0.149796	0.115948	0.227206	0.0293439	0.0671195	0.109904	-3.01911	0.0322321	-1.36297	0.529279	0.0253294
ENSMUSG00000008140.11	ENSMUSG00000008140	protein_coding	-	Emc10	1963	chr7	20	20	2.93415	1.3957	0.462776	0.576447	1.34227	2.47507	3.04398	1.4748	0.672566	1.9166	1.64527	2.20084	1.41051	4.5354	2.44801	2.32591	1.70137	2.60869	2.02401	2.165	3.50556	2.31275	1.94344	2.50216	2.56598	1.27726	0.573344	1.18521	0.34901	0.702484
ENSMUSG00000008153.5	ENSMUSG00000008153	protein_coding	-	Clstn3	4058	chr6	20	20	3.55047	2.75141	2.11602	1.85899	2.56922	0.620631	0.324605	0.313655	0.0765516	0.333861	0.84331	1.12489	1.33051	1.92262	1.30533	0.411104	0.382796	0.43443	0.432815	0.415286	2.44421	1.45293	1.40736	2.47228	1.9442	3.90981	0.016105	4.68158	0.0141238	0.370235
ENSMUSG00000008167.8	ENSMUSG00000008167	protein_coding	+	Fbxw9	1897	chr8	20	20	2.7246	1.8092	0.75252	0.949985	1.55908	2.25802	1.50953	1.38139	0.266104	1.35376	1.92801	1.21749	1.39877	3.26222	1.95162	2.53412	2.23823	2.99816	2.01353	2.44601	3.32523	3.24275	2.03515	2.7655	2.84216	1.44163	0.371451	1.16196	0.322786	0.0178492
ENSMUSG00000008193.7	ENSMUSG00000008193	protein_coding	-	Spib	2834	chr7	20	17	0.0238401	0.0103951	0.0305282	0	0.0161908	0.0279899	0.0134725	0.0176126	0	0.0147688	0.0301884	0.115052	0	0.0669828	0.0530558	0.030982	0.0548125	0.0296219	0.0962715	0.052922	0.123657	0.0554787	0.0161215	0.0147502	0.0525019	3.59244	0.220916	-1.008	0.989337	0.352932
ENSMUSG00000008200.8	ENSMUSG00000008200	protein_coding	+	Fnbp4	4674	chr2	20	20	3.18373	3.65567	3.01255	3.01726	3.2173	5.30775	5.97958	4.43183	1.32925	4.2621	3.6105	3.18569	3.00145	4.13449	3.48303	5.57927	5.09597	4.46773	3.77597	4.72974	4.44636	4.188	4.29123	3.97093	4.22413	-1.22368	0.509622	-1.11969	0.289653	0.301809
ENSMUSG00000008206.9	ENSMUSG00000008206	protein_coding	+	Cers4	2535	chr8	20	19	0.239868	0.168507	0.15358	0.115727	0.169421	0.375496	0.256047	0.246125	0	0.219417	0.126559	0.128622	0.127428	0.277068	0.164919	0.510886	0.17362	0.298042	0.336333	0.32972	0.230403	0.457415	0.207265	0.272084	0.291792	-1.33045	0.563914	-1.12998	0.688351	0.0654328
ENSMUSG00000008226.8	ENSMUSG00000008226	protein_coding	+	Scrn3	4486	chr2	20	20	8.34747	9.48607	5.31329	5.31113	7.11449	11.8826	12.422	8.57309	2.37174	8.81236	7.6762	6.30527	7.85408	9.80036	7.90898	11.313	11.5656	12.0982	7.0968	10.5184	10.1815	9.42799	8.5704	11.4616	9.91037	-1.11422	0.729846	-1.06135	0.662638	0.178678
ENSMUSG00000008301.5	ENSMUSG00000008301	protein_coding	+	Phax	1624	chr18	20	20	21.1134	28.6524	25.7447	22.9162	24.6067	21.6015	26.4493	20.4083	3.1562	17.9038	26.2351	22.6707	19.7632	25.9496	23.6547	18.9636	20.9478	13.5046	10.1325	15.8871	28.5758	30.8717	24.0258	32.7029	29.0441	1.32121	0.347128	1.82815	0.006451	0.674752
ENSMUSG00000008305.12	ENSMUSG00000008305	protein_coding	-	Tle1	5224	chr4	20	20	6.32109	4.93438	2.62913	2.37869	4.06582	8.25653	8.38318	4.34743	1.39	5.59429	4.8599	3.45364	3.85149	5.28716	4.36305	8.25255	6.40801	7.62912	5.62418	6.97846	4.64704	4.81552	3.29719	4.47708	4.30921	-1.2822	0.524602	-1.61943	0.012279	0.529233
ENSMUSG00000008307.5	ENSMUSG00000008307	protein_coding	+	1700109H08Rik	651	chr5	20	20	1.47891	1.9685	1.32899	1.4485	1.55622	1.49265	1.67152	0.99675	0.536831	1.17444	1.41276	1.16866	1.77217	1.6621	1.50392	1.85452	1.31238	1.83758	2.22646	1.80774	2.52845	0.996252	1.96509	1.86215	1.83799	1.28055	0.311178	1.01673	0.937763	0.0504132
ENSMUSG00000008318.3	ENSMUSG00000008318	protein_coding	-	Relt	3266	chr7	20	20	0.0206868	0.00902011	0.0132451	0.0128322	0.0139461	0.066791	0.0467619	0.015283	0.0237788	0.0381537	0.0523906	0.0332779	0.0141296	0.0581228	0.0394802	0.026884	0.0792706	0.0385556	0.187959	0.0831673	0.0910426	0.144421	0.062951	0.00639958	0.0762035	1.03477	0.933911	-1.09138	0.886415	0.108049
ENSMUSG00000008333.6	ENSMUSG00000008333	protein_coding	+	Snrpb2	2235	chr2	20	20	6.80164	13.3986	7.25814	9.46018	9.22964	10.958	10.2329	8.89969	1.40729	7.87447	11.5794	8.53438	9.57013	12.1712	10.4638	9.64459	11.6185	8.37606	4.45567	8.5237	11.6315	12.601	10.7117	12.578	11.8805	1.32882	0.335297	1.39382	0.109529	0.513122
ENSMUSG00000008348.9	ENSMUSG00000008348	protein_coding	-	Ubc	2385	chr5	20	20	8.66845	3.32271	1.84098	1.09827	3.7326	14.0936	18.5142	4.97049	6.20316	10.9454	2.82489	2.42663	2.36057	6.82907	3.61029	28.5682	19.2355	20.8023	14.2923	20.7246	13.055	10.9432	6.67606	14.9944	11.4172	-3.03171	0.104073	-1.81521	0.043798	0.0151557
ENSMUSG00000008373.10	ENSMUSG00000008373	protein_coding	+	Prpf31	3131	chr7	20	20	2.94549	4.77038	4.15177	3.70107	3.89218	4.74395	6.15214	3.45143	0.744122	3.77291	3.45658	3.16754	2.87407	4.43804	3.48406	5.29314	5.29206	4.60496	3.10979	4.57499	4.80946	5.01533	3.91073	5.10677	4.71057	-1.08291	0.823059	1.02964	0.826112	0.132644
ENSMUSG00000008384.8	ENSMUSG00000008384	protein_coding	+	Sertad1	1341	chr7	20	20	0.579399	0.527243	0.225809	0.250021	0.395618	0.813346	0.797219	0.297773	0.231653	0.534998	0.382791	0.121572	0.240888	0.778569	0.380955	0.78571	0.540577	0.641664	1.52591	0.873465	0.514739	0.674163	0.834725	0.436412	0.61501	-1.40436	0.495119	-1.42025	0.343459	0.0936255
ENSMUSG00000008393.8	ENSMUSG00000008393	protein_coding	-	Carhsp1	2845	chr16	20	20	11.2981	9.48509	5.50424	5.64199	7.98235	12.5816	12.6689	7.96522	2.04732	8.81576	9.38235	6.69496	8.91315	13.5583	9.63719	10.3697	8.90899	11.5005	7.612	9.5978	15.2069	13.4154	13.5218	15.5674	14.4279	1.09318	0.78812	1.50325	0.00460777	0.123673
ENSMUSG00000008398.8	ENSMUSG00000008398	protein_coding	-	Elk3	4207	chr10	20	20	1.32091	1.08189	0.827742	1.03604	1.06665	1.0606	1.35227	1.25764	0.332281	1.0007	1.01172	1.26589	1.29436	1.6966	1.31714	1.28877	1.43388	2.13513	1.1187	1.49412	1.96638	2.27506	2.05799	1.93261	2.05801	1.31622	0.295611	1.37741	0.0804312	0.00981857
ENSMUSG00000008429.7	ENSMUSG00000008429	protein_coding	-	Herpud2	2736	chr9	20	20	2.30272	1.79278	1.07514	0.896098	1.51668	2.61657	2.96545	2.098	1.23475	2.22869	2.0638	1.8869	1.9481	2.83079	2.1824	2.40688	2.64008	3.88906	4.08851	3.25613	3.22543	3.21091	3.12271	2.68138	3.06011	-1.02121	0.919601	-1.06406	0.686075	0.00557916
ENSMUSG00000008435.9	ENSMUSG00000008435	protein_coding	-	Rdh13	4098	chr7	20	20	1.06752	1.06394	0.543634	0.465324	0.785104	1.40819	1.95191	0.816069	0.284266	1.11511	1.26828	0.789018	0.608089	1.54717	1.05314	1.70335	0.947649	1.24448	0.873826	1.19233	1.43562	1.25651	0.981108	1.42298	1.27405	-1.05884	0.88877	1.06855	0.721488	0.512244
ENSMUSG00000008438.3	ENSMUSG00000008438	protein_coding	-	Adam21	2909	chr12	20	19	0.046451	0.0455719	0	0.0216104	0.0284083	0.0272683	0.0393755	0.0171585	0.0133485	0.0242877	0.02941	0.0934046	0.0634544	0.0456791	0.057987	0.128279	0.0711991	0.0432873	0.199302	0.110517	0.113167	0.0405363	0.0471176	0.0287398	0.0573902	2.38751	0.0855049	-1.92571	0.238829	0.0908751
ENSMUSG00000008450.7	ENSMUSG00000008450	protein_coding	+	Nutf2	1961	chr8	20	20	1.50733	0.999015	0.38604	0.245774	0.78454	0.869686	0.983246	0.394528	0.316824	0.641071	0.567159	0.665083	0.529481	1.23907	0.750198	0.626845	0.5677	1.03812	1.19999	0.858164	1.28343	0.641414	0.803799	1.23637	0.991253	1.17023	0.658999	1.15509	0.570362	0.156905
ENSMUSG00000008461.5	ENSMUSG00000008461	protein_coding	+	Fut1	2578	chr7	20	19	0.262075	0.245688	0.234918	0.276364	0.254761	0.276924	0.4295	0.0580848	0	0.191127	0.43142	0.189715	0.340108	0.508077	0.36733	0.0681172	0.0401703	0.0651268	0.0926025	0.0665042	0.556101	0.243951	0.212669	0.372943	0.346416	1.92191	0.200472	5.20893	0.0357846	0.439251
ENSMUSG00000008475.7	ENSMUSG00000008475	protein_coding	+	Arpc5	1910	chr1	20	20	10.0372	5.52947	2.28749	1.67859	4.88319	10.0712	10.7547	3.95916	1.58576	6.5927	5.67746	4.16818	5.42411	15.1068	7.59414	8.14822	6.24879	14.0647	9.57952	9.51031	14.1055	11.7508	9.55629	11.6761	11.7722	1.1519	0.777818	1.23783	0.291835	0.0813902
ENSMUSG00000008482.8	ENSMUSG00000008482	protein_coding	-	Rnf151	1185	chr17	20	12	0.0285076	0.0372907	0.0182525	0	0.0210127	0.0334698	0	0.126365	0	0.0399587	0	0	0.0389428	0	0.0097357	0.0370477	0.0655437	0.0531319	0.0575598	0.0533208	0.0985774	0.116096	0	0	0.0536684	-4.10435	0.395554	1.00652	0.991912	0.203143
ENSMUSG00000008489.12	ENSMUSG00000008489	protein_coding	-	Elavl2	5286	chr4	20	15	0	0.00557315	0	0	0.00139329	0.045019	0.0288922	0.0188854	0.0146919	0.0268721	0.00809249	0	0.0523805	0.00718234	0.0169138	0.00830525	0.048978	0.0238219	0.212909	0.0735035	0.00401796	0	0.00432164	0.00790807	0.00406192	-1.58877	0.50252	-18.0958	0.237755	0.539633
ENSMUSG00000008496.12	ENSMUSG00000008496	protein_coding	-	Pou2f2	2656	chr7	20	18	0	0.0110917	0.0162871	0.0157793	0.0107895	0.0149329	0.0287508	0.018793	0	0.0156192	0.0483173	0.0409208	0.0173747	0.0285887	0.0338004	0.0495876	0.0779812	0.0158035	0.199027	0.0855998	0.0959591	0.0887952	0.189222	0.110171	0.121037	2.16403	0.0924564	1.41398	0.478258	0.00948632
ENSMUSG00000008540.5	ENSMUSG00000008540	protein_coding	+	Mgst1	2006	chr6	20	20	687.376	947.564	349.993	371.349	589.071	927.592	966.851	518.314	87.6112	625.092	756.774	485.225	706.276	876.195	706.118	741.118	601.453	1176.05	747.682	816.576	1118.61	930.604	784.333	1099.48	983.257	1.12962	0.733404	1.20412	0.308314	0.0906449
ENSMUSG00000008575.11	ENSMUSG00000008575	protein_coding	-	Nfib	9455	chr4	20	20	6.77059	6.09914	3.90036	5.16614	5.48406	10.2521	9.40898	8.69209	2.27523	7.6571	7.80888	6.06938	6.48404	7.06915	6.85786	9.79717	7.10565	9.12956	6.79198	8.20609	9.19081	9.01081	7.85957	7.03627	8.27436	-1.11654	0.69439	1.00832	0.942196	0.334094
ENSMUSG00000008590.4	ENSMUSG00000008590	protein_coding	-	Htr3b	2402	chr9	20	1	0	0	0	0	0	0	0	0	0	0	0	0	0	0	0	0	0	0	0.177478	0.0443695	0	0	0	0	0	#DIV/0!	#DIV/0!	#DIV/0!	0.391002	0.350617
ENSMUSG00000008601.6	ENSMUSG00000008601	protein_coding	-	Rab25	1222	chr3	20	14	0.110578	0.0241078	0	0.0342961	0.0422455	0.0324564	0.0781119	0.0408463	0	0.0378537	0	0.0444704	0.0377637	0.0466029	0.0322093	0.071852	0	0.0515232	0.0697712	0.0482866	0.104283	0.0964975	0	0	0.0501951	-1.17524	0.7822	1.03952	0.956866	0.44509
ENSMUSG00000008604.6	ENSMUSG00000008604	protein_coding	+	Ubqln4	3361	chr3	20	20	2.64342	2.22635	1.43509	0.935209	1.81002	2.071	2.72641	1.21778	0.693201	1.6771	2.53912	2.12618	2.18997	3.88017	2.68386	2.48179	1.99508	3.00975	2.45558	2.48555	3.70307	3.39153	3.12655	4.40283	3.65599	1.6003	0.149531	1.4709	0.0163472	0.0612912
ENSMUSG00000008658.9	ENSMUSG00000008658	protein_coding	+	Rbfox1	4136	chr16	20	17	0.00408383	0.0462979	0.00522951	0.0202659	0.0189693	0.0383576	0	0	0	0.0095894	0.0465416	0.0394169	0.0502085	0.0734349	0.0524005	0.0318435	0.0438173	0.0101485	0.235002	0.0802028	0.161757	0.156808	0.154651	0.186977	0.165048	5.46442	0.0135865	2.05789	0.201564	0.0163442
ENSMUSG00000008668.8	ENSMUSG00000008668	protein_coding	-	Rps18	595	chr17	20	20	50.8425	56.221	30.3536	29.3017	41.6797	29.2963	33.0796	18.4557	6.46092	21.8231	55.3584	48.0865	41.3774	81.132	56.4886	60.9088	41.5107	65.9595	35.6231	51.0005	137.464	122.908	103.624	132.397	124.098	2.58847	0.0199535	2.43327	0.00043099	0.0148356
ENSMUSG00000008682.7	ENSMUSG00000008682	protein_coding	+	Rpl10	897	chrX	20	20	103.416	99.332	39.9791	38.2888	70.254	85.182	92.0901	40.371	14.9349	58.1445	68.2905	61.0675	55.4333	134.891	79.9206	84.1079	61.6217	112.914	77.9795	84.1558	121.822	87.0049	78.4139	118.859	101.525	1.37452	0.436149	1.20639	0.301277	0.138741
ENSMUSG00000008683.10	ENSMUSG00000008683	protein_coding	-	Rps15a	5986	chr7	20	20	9.80825	6.92937	3.49407	3.09108	5.83069	5.08526	5.88726	2.25556	1.40118	3.65731	4.58783	3.67672	6.61449	10.6521	6.38279	3.70736	2.96266	5.9848	3.57792	4.05818	6.91348	5.58147	5.15578	6.40718	6.01448	1.74521	0.205139	1.48206	0.0532031	0.988859
ENSMUSG00000008690.9	ENSMUSG00000008690	protein_coding	+	Ncaph2	1784	chr15	20	20	17.4115	13.6647	11.0086	10.0311	13.029	13.3391	14.9386	9.30295	3.15609	10.1842	12.013	10.1436	9.81663	16.5888	12.1405	12.981	11.3921	11.3759	7.19743	10.7366	18.7031	18.0339	16.1216	18.675	17.8834	1.19209	0.550639	1.66565	0.0051872	0.154244
ENSMUSG00000008730.11	ENSMUSG00000008730	protein_coding	-	Hipk1	8107	chr3	20	20	7.15049	7.98359	4.89306	4.84648	6.21841	6.80027	7.19634	5.48274	1.6429	5.28056	6.76452	5.12124	6.20742	8.27737	6.59264	7.28895	6.0517	7.55919	6.48682	6.84666	8.43977	8.02666	7.96039	8.23717	8.166	1.24847	0.404381	1.1927	0.0273724	0.0695267
ENSMUSG00000008734.8	ENSMUSG00000008734	protein_coding	-	Gprc5b	1358	chr7	20	15	0.634336	0.357942	0.430037	0.293184	0.428875	0	0.0140578	0	0	0.00351445	0.614249	1.6607	0.560699	1.85915	1.1737	0.0646562	0	0	0.0627838	0.03186	2.5493	2.80762	2.13639	2.90891	2.60056	333.964	0.0414954	81.6245	0.000588642	0.222221
ENSMUSG00000008763.10	ENSMUSG00000008763	protein_coding	-	Man1a2	7956	chr3	20	20	6.43912	6.25222	5.2306	5.02539	5.73683	7.28577	7.20095	6.01342	1.60575	5.52647	6.44665	5.04085	4.42273	7.26533	5.79389	8.00668	6.86294	5.77699	4.94459	6.3978	7.77907	8.07031	6.42601	8.16233	7.60943	1.04839	0.865414	1.18938	0.180451	0.124447
ENSMUSG00000008789.9	ENSMUSG00000008789	protein_coding	+	Ceacam5	3239	chr7	20	6	0	0	0	0	0	0.0367351	0	0	0	0.00918377	0.0132068	0.0167777	0	0	0.00749612	0.013554	0.0159863	0	0.173732	0.0508181	0	0	0	0	0	-1.22514	0.875814	#DIV/0!	0.304481	0.457835
ENSMUSG00000008813.6	ENSMUSG00000008813	protein_coding	+	Tppp2	737	chr14	20	3	0	0	0.0586954	0	0.0146739	0	0.0518061	0	0	0.0129515	0	0	0	0	0	0	0	0	0.0925486	0.0231371	0	0	0	0	0	#DIV/0!	0.391002	#DIV/0!	0.391002	0.708201
ENSMUSG00000008822.9	ENSMUSG00000008822	protein_coding	-	Acyp1	1375	chr12	20	20	1.9409	1.51048	0.849439	0.807716	1.27713	1.94703	2.23533	1.03459	0.225925	1.36072	1.0422	0.96829	0.990068	1.56005	1.14015	2.1871	1.24271	2.12161	1.35177	1.7258	1.85358	1.45792	1.51187	2.28011	1.77587	-1.19345	0.671157	1.02901	0.878416	0.0863942
ENSMUSG00000008843.4	ENSMUSG00000008843	protein_coding	-	Cldn13	1065	chr5	20	1	0	0	0	0	0	0	0	0	0	0	0	0	0	0	0	0	0	0	0.160113	0.0400283	0	0	0	0	0	#DIV/0!	#DIV/0!	#DIV/0!	0.391002	0.350617
ENSMUSG00000008845.3	ENSMUSG00000008845	protein_coding	+	Cd163	4475	chr6	20	20	2.84595	2.96572	1.94301	1.52655	2.32031	2.22903	3.14834	3.60832	0.260318	2.3115	1.36217	1.12329	1.34059	4.28441	2.02761	8.44185	11.3684	7.78047	8.46317	9.01347	6.41202	6.00799	5.49792	7.51503	6.35824	-1.14001	0.797363	-1.4176	0.0364708	1.3963e-05
ENSMUSG00000008855.11	ENSMUSG00000008855	protein_coding	-	Hdac5	5608	chr11	20	20	1.39752	1.02699	1.06064	0.900523	1.09642	2.68396	2.54291	1.45969	0.533162	1.80493	1.11366	0.562033	0.80231	1.59771	1.01893	2.2076	1.24648	1.83375	1.14025	1.60702	1.6342	1.48942	1.25057	1.49453	1.46718	-1.7714	0.225205	-1.09531	0.627265	0.705099
ENSMUSG00000008859.7	ENSMUSG00000008859	protein_coding	-	Rala	2679	chr13	20	20	18.1454	26.0288	25.3189	26.3442	23.9593	27.0037	28.2403	26.0564	3.71059	21.2527	30.7534	20.5282	24.8823	27.3725	25.8841	18.4439	23.6574	15.0176	9.08299	16.5505	24.8699	29.0068	25.3938	28.0007	26.8178	1.21792	0.50173	1.62036	0.0379669	0.635695
ENSMUSG00000008874.3	ENSMUSG00000008874	protein_coding	+	Clec3a	588	chr8	20	1	0	0	0	0	0	0	0	0	0	0	0	0	0	0	0	0	0	0	0.0580003	0.0145001	0	0	0	0	0	#DIV/0!	#DIV/0!	#DIV/0!	0.391002	0.350617
ENSMUSG00000008892.5	ENSMUSG00000008892	protein_coding	-	Vdac3	1414	chr8	20	20	44.1142	57.8985	34.9831	36.3376	43.3334	61.9609	65.1158	50.3554	8.18357	46.4039	62.3351	48.6933	46.8163	90.8602	62.1762	46.4319	48.3556	63.273	32.3194	47.595	84.7305	90.7194	80.2294	89.8271	86.3766	1.33989	0.381074	1.81483	0.00512126	0.287016
ENSMUSG00000008932.9	ENSMUSG00000008932	protein_coding	+	Slc1a7	2996	chr4	20	8	0	0.00983301	0.00721937	0	0.00426309	0.0397147	0	0	0	0.00992867	0	0	0	0	0	0.0146534	0.00864144	0	0.102449	0.031436	0.0070891	0.0196796	0	0	0.00669217	#DIV/0!	0.391002	-4.69742	0.378868	0.311039
ENSMUSG00000008958.8	ENSMUSG00000008958	protein_coding	+	Vps72	1450	chr3	20	20	3.49464	4.22594	4.11701	2.97704	3.70366	5.03293	5.25319	4.88815	1.07119	4.06137	4.05643	3.35426	4.2169	7.08259	4.67755	5.13194	4.41019	3.8211	2.46961	3.95821	4.54806	4.97433	4.60035	3.76218	4.47123	1.15172	0.651618	1.12961	0.451853	0.824835
ENSMUSG00000008976.10	ENSMUSG00000008976	protein_coding	+	Gabpa	4558	chr16	20	20	12.9367	15.8803	9.02563	9.3465	11.7973	15.0972	16.0289	10.1241	1.60162	10.713	11.201	7.1237	10.9749	18.125	11.8561	12.1745	12.1213	13.8456	9.63716	11.9446	16.4977	17.0792	14.5946	18.6449	16.7041	1.10671	0.786721	1.39846	0.00755691	0.185106
ENSMUSG00000008999.7	ENSMUSG00000008999	protein_coding	-	Bmp7	3663	chr2	20	19	0.202892	0.0603188	0.0590479	0.057207	0.0948664	0.162415	0.114658	0.0953861	0	0.0931148	0.0992639	0.13352	0.0755892	0.0414587	0.0874579	0.131836	0.254445	0.103131	0.195519	0.171233	0.0550833	0.0429229	0.10602	0.0798838	0.0709775	-1.06468	0.891228	-2.41249	0.0518639	0.342434
ENSMUSG00000009013.4	ENSMUSG00000009013	protein_coding	-	Dynll1	2209	chr5	20	20	3.99903	4.10088	3.192	1.35652	3.16211	2.51364	4.06182	1.0846	0.597667	2.06443	2.07204	1.67284	2.38152	6.65992	3.19658	3.65681	1.50018	6.28948	3.30389	3.68759	5.11023	3.73671	2.41989	4.04963	3.82911	1.54841	0.454069	1.03838	0.905687	0.212804
ENSMUSG00000009030.8	ENSMUSG00000009030	protein_coding	-	Pdcl	3645	chr2	20	20	5.49586	6.51427	4.5098	4.099	5.15473	9.91815	9.54265	7.01811	1.87496	7.08847	4.99357	3.28741	5.53893	6.83281	5.16318	11.5204	12.6714	11.0952	5.38462	10.1679	5.46269	6.81531	5.57787	6.46814	6.081	-1.37289	0.389896	-1.67208	0.0844632	0.196783
ENSMUSG00000009035.7	ENSMUSG00000009035	protein_coding	-	Tmem184b	3424	chr15	20	20	0.493304	0.520535	0.271629	0.379441	0.416227	1.01355	1.17086	0.721598	0.328882	0.808723	0.893268	1.00782	0.72105	1.31949	0.985407	0.641086	0.59734	0.809082	1.19026	0.809442	1.41428	1.30869	0.813958	1.29411	1.20776	1.21847	0.463876	1.49209	0.0810232	0.494415
ENSMUSG00000009047.3	ENSMUSG00000009047	protein_coding	+	Gm5965	586	chr16	20	4	0	0	0	0	0	0	0	0	0	0	0	0.0927352	0	0	0.0231838	0	0.176722	0	0.145496	0.0805545	0	0.0335381	0	0	0.00838453	#DIV/0!	0.391002	-9.60752	0.222053	0.275056
ENSMUSG00000009070.8	ENSMUSG00000009070	protein_coding	-	Rtdr1	2471	chr10	20	7	0.0136712	0	0	0	0.0034178	0	0	0.0101	0	0.002525	0	0	0	0	0	0	0	0.0339735	0.151819	0.0464481	0.0128929	0	0.00924492	0.00845853	0.00764909	#DIV/0!	0.391002	-6.07237	0.36074	0.201356
ENSMUSG00000009073.10	ENSMUSG00000009073	protein_coding	-	Nf2	5550	chr11	20	20	3.14076	3.10256	2.64617	2.91858	2.95202	3.26941	4.22056	3.2107	0.825591	2.88157	3.34122	2.84933	2.43624	3.25617	2.97074	3.86017	3.33535	3.17643	2.25825	3.15755	3.34274	3.37117	3.0994	3.82997	3.41082	1.03095	0.912181	1.08021	0.525995	0.380494
ENSMUSG00000009075.2	ENSMUSG00000009075	protein_coding	-	Cabp7	567	chr11	20	0	0	0	0	0	0	0	0	0	0	0	0	0	0	0	0	0	0	0	0	0	0	0	0	0	0	#DIV/0!	#DIV/0!	#DIV/0!	#DIV/0!	#DIV/0!
ENSMUSG00000009076.4	ENSMUSG00000009076	protein_coding	+	Zmat5	449	chr11	20	20	0.865227	1.08259	0.529892	0.653382	0.782773	0.662501	0.850358	0.667005	0.691863	0.717932	0.619265	0.665669	0.770833	0.507339	0.640776	0.391105	0.63427	1.30877	0.455735	0.69747	1.39543	1.35691	0.50878	0.837903	1.02476	-1.12041	0.317504	1.46925	0.31693	0.278781
ENSMUSG00000009079.10	ENSMUSG00000009079	protein_coding	-	Ewsr1	3602	chr11	20	20	12.5719	17.1017	13.3006	9.7968	13.1927	21.5761	21.7829	16.3517	3.84858	15.8898	13.7285	10.8927	12.8756	19.4256	14.2306	20.9879	19.8162	18.54	11.7073	17.7629	22.1087	24.0674	21.2587	20.0771	21.878	-1.1166	0.735443	1.23167	0.141273	0.0830381
ENSMUSG00000009090.11	ENSMUSG00000009090	protein_coding	+	Ap1b1	4084	chr11	20	20	5.59578	5.71665	5.16369	4.55631	5.25811	10.5564	11.2094	7.29036	2.11078	7.79173	5.4152	4.5574	3.96048	8.9058	5.70972	9.83592	7.67691	9.40411	6.78075	8.42442	8.40405	7.51196	5.73343	8.32152	7.49274	-1.36464	0.420643	-1.12434	0.365301	0.359125
ENSMUSG00000009092.4	ENSMUSG00000009092	protein_coding	+	Derl3	1329	chr10	20	18	0.0762562	0.133001	0.179023	0	0.09707	0.164138	0.272927	0.16901	0	0.151519	0.0804682	0.08178	0.156255	0.342807	0.165328	3.07212	0.896109	4.59537	0.423415	2.24675	0.287661	0.340125	0.275024	0.141542	0.261088	1.09114	0.874316	-8.60535	0.133682	0.10419
ENSMUSG00000009093.7	ENSMUSG00000009093	protein_coding	-	Gstt4	959	chr10	20	9	0.0704515	0.0307192	0.022554	0	0.0309312	0	0.0199067	0	0	0.00497667	0	0.0566661	0	0	0.0141665	0	0.0539933	0	0.177811	0.0579511	0	0.0409871	0	0.0435892	0.0211441	2.84658	0.57585	-2.74077	0.453007	0.218098
ENSMUSG00000009097.9	ENSMUSG00000009097	protein_coding	-	Tbx1	1770	chr16	20	3	0	0	0	0	0	0	0	0	0	0	0	0	0	0	0	0	0.029254	0	0.0674376	0.0241729	0.0119994	0	0	0	0.00299985	#DIV/0!	#DIV/0!	-8.05804	0.2785	0.155076
ENSMUSG00000009108.9	ENSMUSG00000009108	protein_coding	+	Gnat2	2348	chr3	20	19	0.043162	0.0815536	0.082906	0.0892458	0.0742169	0.270267	0.374006	0.170065	0.0330756	0.211853	0	0.0462886	0.0687885	0.0970166	0.0530234	0.467436	0.187447	0.4201	0.217872	0.323214	0.13116	0.0585917	0.0583753	0.133524	0.0954127	-3.99547	0.113769	-3.38753	0.0429746	0.302298
ENSMUSG00000009112.2	ENSMUSG00000009112	protein_coding	+	Bcl2l13	6926	chr6	20	20	4.3117	4.09399	2.58889	2.15419	3.28719	2.81744	2.74258	1.89899	0.840979	2.075	3.62856	2.50294	3.37143	4.10301	3.40149	2.63054	2.63907	2.41203	2.71071	2.59809	5.01535	4.41817	4.57478	4.78014	4.69711	1.63927	0.0629937	1.80791	6.89008e-05	0.116123
ENSMUSG00000009114.11	ENSMUSG00000009114	protein_coding	+	2610028H24Rik	1073	chr10	20	7	0.0472248	0.0274554	0	0	0.0186701	0	0	0.0232592	0	0.0058148	0	0	0.0215038	0	0.00537595	0	0.0241284	0	0.15892	0.0457621	0	0	0	0.116874	0.0292185	-1.08163	0.957617	-1.5662	0.743138	0.201748
ENSMUSG00000009115.5	ENSMUSG00000009115	protein_coding	+	Spatc1l	1328	chr10	20	20	0.686822	0.221835	0.244306	0.331365	0.371082	1.34396	1.46629	1.03361	0.584801	1.10717	0.547596	0.613812	0.521241	0.500303	0.545738	1.43804	0.643345	2.02285	0.719064	1.20582	0.35185	0.310783	0.395645	0.409207	0.366871	-2.02875	0.0635697	-3.28678	0.0818652	0.88006
ENSMUSG00000009145.4	ENSMUSG00000009145	protein_coding	+	Dqx1	3137	chr6	20	20	1.70684	0.633895	0.28269	0.427515	0.762735	0.442512	1.09541	0.44552	0.22281	0.551563	0.98181	0.770882	0.772308	1.70041	1.05635	0.727727	0.453917	0.622187	0.521836	0.581417	0.934324	0.996136	0.830169	0.819517	0.895037	1.9152	0.133617	1.53941	0.00659601	0.720614
ENSMUSG00000009185.2	ENSMUSG00000009185	protein_coding	+	Ccl8	508	chr11	20	7	0.132998	0	0	0	0.0332495	0.0390371	0	0	0	0.00975927	0.0842065	0	0	0.0747359	0.0397356	0	0	0.0826264	0.23497	0.0793991	0.0836179	0	0	0	0.0209045	4.07157	0.296103	-3.79819	0.381291	0.449794
ENSMUSG00000009207.9	ENSMUSG00000009207	protein_coding	-	Lnp	3794	chr2	20	20	2.31057	2.74486	1.38532	1.60724	2.012	2.29461	2.33474	1.49322	0.307044	1.6074	2.17042	2.0554	2.48738	3.13713	2.46258	2.34898	1.76056	2.25692	1.73487	2.02533	3.78707	4.04048	3.69096	4.35208	3.96765	1.53203	0.176566	1.95901	0.000119105	0.06703
ENSMUSG00000009210.4	ENSMUSG00000009210	protein_coding	+	2310007L24Rik	1269	chr11	20	6	0.0133103	0.0116074	0	0	0.00622943	0	0.0150438	0	0.061199	0.0190607	0	0	0	0	0	0	0	0	0.134374	0.0335935	0.0167368	0	0	0	0.0041842	#DIV/0!	0.279776	-8.02866	0.447157	0.620141
ENSMUSG00000009214.3	ENSMUSG00000009214	protein_coding	-	Tmem8c	1505	chr2	20	1	0	0	0	0	0	0	0	0	0	0	0	0	0	0	0	0	0	0	0.101973	0.0254932	0	0	0	0	0	#DIV/0!	#DIV/0!	#DIV/0!	0.391002	0.350617
ENSMUSG00000009216.7	ENSMUSG00000009216	protein_coding	-	Fam163b	2956	chr2	20	16	0	0.0199321	0.0365853	0.0425336	0.0247628	0.0536694	0.0387494	0.0337714	0	0.0315476	0.0144712	0	0.0312228	0.0128437	0.0146344	0.0148517	0.070067	0.0354992	0.115373	0.0589477	0.00718503	0.0265945	0	0.0141414	0.0119802	-2.15571	0.253514	-4.92042	0.119746	0.438679
ENSMUSG00000009246.8	ENSMUSG00000009246	protein_coding	-	Trpm5	4098	chr7	20	15	0.0288519	0.0143776	0	0	0.0108074	0.00483916	0.018634	0	0.0189511	0.0106061	0	0.0397824	0.0112609	0.018529	0.0173931	0.0214258	0.0315883	0	0.133154	0.046542	0.0233224	0.0527542	0.0445958	0.0102006	0.0327182	1.63992	0.515434	-1.42251	0.682484	0.132517
ENSMUSG00000009248.5	ENSMUSG00000009248	protein_coding	-	Ascl2	1609	chr7	20	5	0.0209953	0	0	0	0.00524883	0	0	0	0	0	0.026586	0	0	0	0.0066465	0.027285	0	0	0.0635876	0.0227181	0	0	0	0.0779404	0.0194851	#DIV/0!	0.391002	-1.16592	0.900119	0.172453
ENSMUSG00000009281.4	ENSMUSG00000009281	protein_coding	-	Rarres2	382	chr6	20	20	214.848	188.75	159.332	181.244	186.044	331.726	460.322	303.274	63.4304	289.688	134.938	58.5395	108.482	137.75	109.927	506.534	501.191	496.823	238.193	435.685	264.542	293.514	296.795	317.838	293.172	-2.63527	0.116108	-1.48611	0.117742	0.026823
ENSMUSG00000009291.6	ENSMUSG00000009291	protein_coding	+	Pttg1ip	2463	chr10	20	20	35.7497	21.422	10.8102	10.3371	19.5797	20.7648	23.9659	14.3481	6.85806	16.4842	16.2042	12.7969	17.0125	27.3299	18.3359	21.8082	16.2192	26.2531	17.1836	20.366	27.702	25.2788	23.3822	28.1566	26.1299	1.11233	0.719538	1.28301	0.0829088	0.0587651
ENSMUSG00000009292.11	ENSMUSG00000009292	protein_coding	-	Trpm2	7264	chr10	20	20	0.151142	0.194668	0.0863502	0.132699	0.141215	0.177451	0.257554	0.281729	0.0748391	0.197893	0.197278	0.13092	0.17788	0.493911	0.249997	0.426082	0.598772	0.647179	0.835702	0.626934	0.692956	0.614167	0.682433	0.474762	0.61608	1.26329	0.607383	-1.01762	0.916267	2.24367e-05
ENSMUSG00000009293.11	ENSMUSG00000009293	protein_coding	+	Ube2g2	2150	chr10	20	20	4.66656	3.45295	1.73034	0.779718	2.65739	7.50806	7.97363	3.28505	1.15589	4.98066	1.85035	1.65556	1.64198	5.46531	2.6533	9.33163	5.59941	8.89267	8.51018	8.08347	4.52933	3.68386	3.08131	5.84257	4.28427	-1.87716	0.278344	-1.88678	0.012586	0.0925139
ENSMUSG00000009350.7	ENSMUSG00000009350	protein_coding	+	Mpo	3128	chr11	20	8	0	0	0	0	0	0.0190194	0	0.0159572	0	0.00874415	0	0	0	0.0121374	0.00303435	0.02807	0	0	0.125383	0.0383633	0.00678994	0.0125661	0	0.0267277	0.0115209	-2.88172	0.380233	-3.32987	0.436726	0.247445
ENSMUSG00000009356.6	ENSMUSG00000009356	protein_coding	-	Lpo	3043	chr11	20	3	0	0	0	0	0	0	0	0	0	0	0	0	0	0	0	0.0144271	0.00850797	0	0.207337	0.057568	0	0	0	0	0	#DIV/0!	#DIV/0!	#DIV/0!	0.333108	0.297567
ENSMUSG00000009376.9	ENSMUSG00000009376	protein_coding	+	Met	6901	chr6	20	20	15.9974	15.6583	9.6628	10.8312	13.0374	14.6986	13.8373	14.7515	3.45488	11.6856	17.1393	11.4103	14.8787	19.8577	15.8215	14.0401	10.3131	13.7187	8.07509	11.5367	12.3291	12.8212	12.7644	10.8064	12.1803	1.35393	0.261631	1.05578	0.692934	0.331234
ENSMUSG00000009378.3	ENSMUSG00000009378	protein_coding	-	Slc16a12	4044	chr19	20	20	9.01758	9.60135	4.46598	6.09371	7.29466	12.6713	10.3997	7.63401	2.12206	8.20677	14.7297	10.7302	12.9005	13.4439	12.9511	10.7746	6.6709	9.05082	6.80987	8.32655	15.2254	14.2686	10.507	8.51236	12.1283	1.5781	0.125682	1.45659	0.0959239	0.84992
ENSMUSG00000009394.7	ENSMUSG00000009394	protein_coding	+	Syn2	5633	chr6	20	20	0.140931	0.151665	0.0537563	0.0744005	0.105188	0.0598481	0.0745592	0.0708883	0.0137869	0.0547706	0.0949248	0.062707	0.143365	0.107838	0.102209	0.0155873	0.00459609	0.0223545	0.172549	0.0537717	0.016967	0.0104669	0.00811085	0.0148418	0.0125966	1.86612	0.0736619	-4.26874	0.376736	0.0844024
ENSMUSG00000009406.7	ENSMUSG00000009406	protein_coding	-	Elk1	3542	chrX	20	20	0.371959	0.2412	0.134343	0.136071	0.220893	0.397513	0.436571	0.169105	0.120592	0.280945	0.277772	0.337533	0.221486	0.343	0.294948	0.440007	0.467799	0.462167	0.423654	0.448407	0.434733	0.393954	0.354724	0.395361	0.394693	1.04984	0.877019	-1.13609	0.0382212	0.0110799
ENSMUSG00000009418.9	ENSMUSG00000009418	protein_coding	-	Nav1	11945	chr1	20	20	0.166857	0.141811	0.0796724	0.142097	0.132609	0.229105	0.153428	0.231916	0.0455112	0.16499	0.159361	0.141032	0.154532	0.114422	0.142337	0.259109	0.357623	0.414647	0.432548	0.365982	0.364503	0.406394	0.323204	0.185476	0.319894	-1.15915	0.645691	-1.14407	0.485154	0.000201214
ENSMUSG00000009470.10	ENSMUSG00000009470	protein_coding	-	Tnpo1	8554	chr13	20	20	12.2188	9.90485	5.05205	4.98273	8.03961	10.9494	10.6701	6.94387	2.25613	7.70488	9.22649	6.52444	11.0782	15.0372	10.4666	11.427	8.91947	14.2989	9.74006	11.0964	14.7064	13.1788	13.8764	15.027	14.1972	1.35844	0.347593	1.27944	0.0741255	0.045533
ENSMUSG00000009471.3	ENSMUSG00000009471	protein_coding	+	Myod1	1851	chr7	20	2	0	0	0	0	0	0	0	0	0	0	0	0	0	0	0	0.0118589	0	0	0.119761	0.032905	0	0	0	0	0	#DIV/0!	#DIV/0!	#DIV/0!	0.340198	0.303942
ENSMUSG00000009487.9	ENSMUSG00000009487	protein_coding	+	Otog	9987	chr7	20	5	0	0	0	0.00209822	0.000524555	0	0.00382308	0	0	0.00095577	0	0	0.00924146	0	0.00231036	0	0.0259235	0	0.0853714	0.0278237	0	0	0	0	0	2.41728	0.616753	#DIV/0!	0.260883	0.290719
ENSMUSG00000009535.7	ENSMUSG00000009535	protein_coding	+	Rnmt	5379	chr18	20	20	2.91404	3.67493	2.46893	1.95564	2.75339	2.83877	3.03092	2.18531	0.4187	2.11842	2.2466	1.70232	2.16623	3.20793	2.33077	3.50951	2.86381	2.91845	1.98767	2.81986	3.66815	3.41622	3.01532	3.68362	3.44583	1.10024	0.766438	1.22199	0.141873	0.0315928
[truncated: 30,961 more rows]
